# Supplementary material for: The lipoprotein Pal stabilises the bacterial outer membrane during constriction by a mobilisation-and-capture mechanism
Source: Nat Commun. 2020 Mar 11;11:1305. doi: 10.1038/s41467-020-15083-5 (PMC7066135; doi:10.1038/s41467-020-15083-5)
Supplement: Supplementary file 3 — Source Data [file 41467_2020_15083_MOESM3_ESM.zip › source_files/PGI_Raw_Data_Figure_1/RKCK19_27_c1_f3_Checked.txt]

[[9, 37, [539, 644, 753, 878, 994, 1118, 1256], [18930.403, 18889.771, 18974.622, 18891.557, 18867.664, 18900.077, 18853.61], [46278.862, 46317.341, 46310.315, 46213.171, 46234.3, 46275.269, 46399.269], [15.48, 19.106, 12.715, 25.623, 14.504, 20.022, 24.044], [985.6790246839981, 1857.2420820979075, 35675.30707324873, 1248.1928952070925, 1672.3575574674846, 1303.1716932620348, 2857.3729369516236], [24, 25, 26, 27, 28, 29, 30]], [5, 38, [645, 750, 876, 995, 1119, 1258, 1399, 1541, 1678, 1822, 1961, 2087, 2211, 2339, 2468, 2600, 2722, 2834, 2952, 3068], [18991.656, 18969.615, 18904.336, 18964.615, 19044.887, 19164.762, 19267.75, 19337.217, 19343.975, 19349.587, 19324.988, 19192.416, 19176.07, 19172.088, 19182.928, 19295.501, 19267.233, 19416.546, 19387.026, 19413.754], [20929.676, 20814.425, 20820.905, 20872.863, 20815.148, 20884.859, 20938.535, 21138.353, 21060.939, 21096.528, 21107.263, 21061.583, 21234.278, 21245.45, 21143.208, 21178.241, 21155.937, 21127.247, 21025.813, 21040.902], [32.597, 22.423, 15.307, 31.854, 17.306, 22.303, 24.615, 14.21, 21.612, 19.67, 11.283, 22.534, 21.948, 11.559, 14.4, 13.47, 33.491, 3.51, 21.478, 15.311], [939.8182014678633, 985.4569773552349, 843.4480832541382, 1207.2324905345968, 1824.2956110319617, 1933.8262237979316, 2256.4906547004184, 567.9007630468207, 1771.1355598629063, 1162.6501955560154, 1529.4590821628665, 1827.3089576642856, 1150.645556296219, 1965.1235289561266, 1551.0537306718072, 1025.0925386480494, 2126.3256478620474, 311.7945380837402, 1544.6032538396762, 955.6540045813932], [25, 26, 27, 28, 29, 30, 31, 32, 33, 34, 35, 36, 37, 38, 39, 40, 41, 42, 43, 44]], [1, 54, [668, 775, 901, 1018, 1143, 1284, 1421, 1566, 1703, 1846], [27473.621, 27485.043, 27507.588, 27435.114, 27549.859, 27651.662, 27703.698, 27640.758, 27580.445, 27446.626], [6449.648, 6406.898, 6417.771, 6334.81, 6232.44, 6209.386, 6071.028, 5937.321, 5956.746, 5945.003], [21.236, 16.354, 21.702, 14.332, 19.319, 16.425, 25.555, 17.624, 16.103, 16.422], [764.8206288079655, 1685.0125340818706, 1922.2767100077026, 1027.5394216663071, 1259.7828611017922, 1091.8755210113127, 2020.9272663432616, 944.7937534851733, 1297.1506122293108, 1063.4505784486664], [25, 26, 27, 28, 29, 30, 31, 32, 33, 34]], [1, 55, [477, 560, 669, 776, 902, 1019, 1144, 1285, 1422, 1567, 1706, 1850], [27697.222, 27677.697, 27669.562, 27639.282, 27720.371, 27728.306, 27797.471, 27916.264, 27854.773, 27946.436, 27993.238, 27932.775], [5527.19, 5590.669, 5577.405, 5524.512, 5453.513, 5514.682, 5468.237, 5430.294, 5474.568, 5357.007, 5313.709, 5313.749], [30.93, 28.435, 20.093, 16.787, 15.25, 15.045, 13.952, 13.503, 17.861, 17.525, 29.637, 20.361], [2291.545412239726, 2068.693978810937, 2054.903395573841, 3127.1825697622808, 3733.1074037584963, 13649.641387816177, 2104.542041189504, 1566.9116300619075, 1947.0719169850433, 1129.1985748311015, 1108.9802933804417, 900.6136883976844], [23, 24, 25, 26, 27, 28, 29, 30, 31, 32, 33, 34]], [6, 68, [577, 687, 806, 924, 1044, 1168, 1308, 1444, 1588], [37058.818, 37075.036, 37114.015, 37074.51, 37081.615, 37080.824, 37005.495, 36964.017, 36962.572], [30952.795, 30949.237, 30856.747, 30850.102, 30813.477, 30860.565, 30913.4, 30901.767, 30899.681], [17.47, 18.552, 12.921, 26.399, 18.54, 16.999, 18.128, 15.346, 15.262], [1499.7172804387637, 3977.173568781392, 1668.597363822278, 1844.8253073811911, 1316.1527773115872, 1717.455901029535, 1369.8771701972125, 1294.2010907679592, 1035.191530402129], [24, 25, 26, 27, 28, 29, 30, 31, 32]], [6, 69, [688, 808, 925, 1046, 1170, 1310, 1446, 1589, 1730, 1877, 2014, 2138, 2260, 2391], [37455.72, 37427.368, 37439.647, 37518.376, 37486.745, 37506.533, 37552.835, 37571.199, 37584.436, 37581.943, 37653.119, 37705.868, 37708.05, 37695.142], [31571.831, 31716.736, 31638.16, 31578.511, 31563.12, 31556.383, 31508.237, 31465.946, 31403.983, 31428.675, 31331.465, 31371.02, 31323.569, 31235.399], [23.352, 17.551, 22.604, 27.208, 16.073, 17.775, 17.021, 13.281, 15.493, 14.401, 18.119, 19.083, 17.968, 22.479], [2415.869592206282, 1173.161305052745, 1216.3921861904694, 1436.8366618624423, 1322.8456017945753, 3005.850426999179, 1143.7807149039588, 1564.8221599310666, 2733.4182068444043, 1701.7071007927282, 2510.7744004207766, 2196.7955485102793, 3566.1894461324428, 2311.6073559475517], [25, 26, 27, 28, 29, 30, 31, 32, 33, 34, 35, 36, 37, 38]], [4, 81, [506, 603, 706, 834, 953, 1074, 1209, 1347, 1494, 1629, 1769, 1913], [7075.507, 7076.975, 7135.287, 7167.882, 7092.996, 7124.123, 7151.868, 7151.683, 7133.517, 7129.963, 7164.152, 7126.681], [12324.435, 12227.212, 12351.577, 12347.677, 12306.411, 12305.978, 12362.432, 12376.117, 12383.648, 12371.255, 12330.982, 12287.154], [23.41, 26.703, 15.741, 14.584, 14.117, 21.026, 21.087, 18.107, 14.705, 16.01, 19.07, 28.139], [1180.8077510693838, 3433.0811516327426, 2066.9359990520024, 2145.036264094922, 2587.3110672152643, 1498.4470668593076, 1249.6676173436629, 1389.8441084651024, 1658.8074131843616, 2269.2890054067284, 1051.7477103668325, 1306.5567065574503], [24, 25, 26, 27, 28, 29, 30, 31, 32, 33, 34, 35]], [0, 121, [915, 1035, 1157, 1299, 1435], [33410.981, 33422.893, 33327.338, 33342.139, 33279.741], [6203.178, 6199.653, 6161.471, 6098.101, 6130.044], [29.88, 17.613, 25.387, 22.542, 23.142], [869.1303167706316, 1060.1130550501687, 805.1785737549494, 1311.047295225715, 1540.750950309592], [27, 28, 29, 30, 31]], [8, 123, [927, 1050, 1173, 1314, 1451, 1593, 1733, 1880, 2016, 2140, 2262], [38290.356, 38335.112, 38493.713, 38499.807, 38452.371, 38464.923, 38508.046, 38477.683, 38434.03, 38424.08, 38571.479], [45213.528, 45100.601, 44921.182, 44910.646, 44972.331, 45010.586, 44902.235, 45105.474, 45144.124, 45063.109, 44909.54], [13.58, 30.973, 19.546, 15.129, 19.784, 13.741, 24.731, 37.37, 29.151, 23.643, 15.504], [89012.87372561448, 6388.605637908829, 2423.7322893953938, 1679.4226995843744, 799.938885392347, 31736.15220142015, 4118.435311846678, 1502.1275503462311, 1979.6921405085036, 3834.299474696329, 743.4331006615034], [27, 28, 29, 30, 31, 32, 33, 34, 35, 36, 37]], [13, 129, [828, 948, 1064, 1199, 1339, 1482, 1622, 1759], [3467.123, 3426.63, 3363.693, 3389.929, 3385.392, 3491.983, 3424.399, 3509.005], [68823.228, 68860.014, 68785.62, 68784.898, 68865.067, 68879.813, 68893.815, 68926.242], [18.829, 24.889, 25.583, 20.43, 23.411, 17.131, 16.446, 23.963], [717.8239384230477, 2279.952285808656, 1200.366680002138, 833.4786973877727, 5563.2610328567225, 3441.4484581631286, 1589.2074094190814, 1146.334626203843], [27, 28, 29, 30, 31, 32, 33, 34]], [9, 152, [1397, 1537, 1675, 1817, 1958, 2085, 2210, 2337, 2466, 2597, 2719, 2833, 2950, 3062, 3177, 3282], [18979.522, 18929.385, 18937.769, 19042.726, 18999.163, 18997.833, 19065.855, 19054.221, 19075.837, 19071.976, 18983.878, 19114.071, 19031.066, 18862.457, 18974.351, 18981.316], [45815.625, 45987.626, 46052.996, 46083.247, 46159.524, 46163.563, 46159.812, 46185.431, 46074.938, 46047.111, 46069.989, 46023.089, 46093.411, 46042.884, 46093.247, 45949.063], [20.991, 18.144, 12.795, 16.256, 19.211, 15.749, 19.678, 25.187, 17.629, 14.008, 15.463, 12.769, 9.902, 28.138, 19.181, 32.816], [833.7887992422031, 1634.160099781242, 2695.4219399333942, 2023.843043289344, 2885.415578254069, 1851.4126982370162, 13903.177878398892, 2981.133561391644, 5204.339134271784, 21004.295886055123, 2453.435696245164, 2533.419299599194, 2620.162868201493, 609.4083732572248, 2359.738424400678, 792.796561401194], [31, 32, 33, 34, 35, 36, 37, 38, 39, 40, 41, 42, 43, 44, 45, 46]], [9, 153, [1253, 1396, 1539, 1674, 1816, 1960], [18773.665, 18962.364, 18978.813, 18922.677, 19000.708, 19092.245], [44575.615, 44730.635, 44833.476, 44812.504, 44820.866, 44909.541], [32.388, 19.416, 11.744, 13.989, 23.062, 11.614], [2830.133532123764, 2639.9240221835057, 1645.8327441352496, 1587.771666566061, 1172.6056298712342, 1412.409922673246], [30, 31, 32, 33, 34, 35]], [7, 164, [1036, 1158, 1300, 1436, 1581, 1718, 1861, 2002, 2124, 2245, 2377, 2508, 2636, 2754, 2865, 2982, 3095, 3205], [33409.167, 33385.311, 33380.047, 33387.948, 33436.233, 33502.857, 33530.756, 33548.533, 33543.453, 33498.924, 33506.949, 33471.012, 33426.301, 33448.48, 33423.276, 33361.922, 33368.496, 33368.386], [30542.306, 30572.575, 30551.632, 30378.718, 30582.561, 30620.231, 30702.191, 30726.871, 30727.759, 30714.38, 30728.102, 30807.675, 30812.466, 30716.219, 30693.999, 30646.321, 30717.867, 30786.081], [26.21, 16.338, 15.735, 31.567, 15.88, 21.107, 14.669, 16.079, 18.922, 24.548, 14.478, 12.395, 24.53, 15.65, 19.201, 31.441, 25.569, 17.095], [1409.342092859769, 1128.26009723853, 1256.2616722641803, 1128.4520903581788, 693.3965983444239, 905.7329119811328, 1820.6927882096677, 2641.0726815803564, 2426.877352479538, 1736.7264517498547, 851.3517139878393, 1449.6203108945629, 1453.7231043613845, 1119.1893193392455, 1192.828440027717, 2068.1205733642296, 1309.654633034969, 562.1082147130102], [28, 29, 30, 31, 32, 33, 34, 35, 36, 37, 38, 39, 40, 41, 42, 43, 44, 45]], [13, 175, [1338, 1481, 1617, 1753, 1903, 2034, 2159, 2281, 2416, 2547, 2667, 2792, 2897, 3016, 3127, 3235, 3349, 3450, 3554, 3659, 3779, 3876, 3979, 4080, 4182, 4279], [2096.688, 2039.806, 2012.163, 1919.416, 2033.778, 1899.657, 1864.963, 1780.974, 1871.258, 1825.783, 1726.734, 1721.505, 1719.399, 1722.81, 1692.448, 1684.311, 1732.299, 1711.213, 1686.645, 1699.888, 1703.862, 1768.944, 1716.882, 1739.598, 1726.692, 1727.154], [69905.933, 69856.932, 69720.218, 69759.559, 69723.939, 69893.035, 69901.039, 69884.759, 69897.971, 70063.778, 70184.673, 70178.063, 70233.136, 70252.598, 70256.408, 70215.316, 70219.011, 70206.529, 70220.698, 70228.755, 70240.41, 70261.809, 70252.656, 70242.955, 70251.158, 70238.725], [23.175, 32.181, 25.684, 18.599, 19.303, 21.478, 13.1, 15.111, 29.28, 16.894, 20.299, 19.05, 11.104, 13.805, 15.174, 13.435, 10.929, 18.432, 13.422, 15.64, 19.13, 22.255, 13.4, 23.229, 18.655, 16.615], [718.24634469281, 2126.8372596025283, 5309.134082539027, 2867.4090116856323, 1702.75861495292, 2619.323105931472, 18207.46481196723, 767.3588760673911, 2615.2438913701044, 1730.9661446759544, 1496.1632467426646, 1686.6501665663513, 1143.8679974404358, 1405.8264054412036, 1282.4676343357373, 1611.8819835351856, 1526.6726303836533, 1870.2080092349263, 1166.4838658786218, 820.7825928436428, 814.4254269606835, 2090.960147159489, 1036.9154245897482, 1242.7526114652937, 1626.6937511982458, 2071.59113582275], [31, 32, 33, 34, 35, 36, 37, 38, 39, 40, 41, 42, 43, 44, 45, 46, 47, 48, 49, 50, 51, 52, 53, 54, 55, 56]], [11, 176, [1470, 1609, 1746, 1895, 2029, 2151, 2272, 2409, 2538], [45941.838, 45987.234, 45985.017, 45941.737, 46041.13, 46058.06, 46101.519, 46053.276, 46047.809], [54095.163, 54139.903, 54166.048, 54150.976, 54115.229, 54078.571, 54040.307, 54151.367, 54072.351], [13.464, 23.022, 23.644, 20.304, 23.274, 14.389, 17.773, 20.373, 35.535], [608.01615856826, 540.9878860168026, 875.4200223306891, 561.7634843600985, 838.8611076978445, 1567.5779021706164, 762.2607797998638, 1283.9125086620547, 1386.417789190368], [31, 32, 33, 34, 35, 36, 37, 38, 39]], [11, 177, [1332, 1472, 1610, 1747, 1896], [46152.278, 46176.681, 46193.106, 46167.868, 46145.479], [53659.357, 53597.904, 53585.447, 53564.587, 53719.761], [36.209, 16.193, 23.234, 23.765, 28.891], [2428.730496507032, 1388.2599407668586, 1141.8239358903365, 1362.5377760705474, 2843.272937677933], [30, 31, 32, 33, 34]], [14, 195, [1106, 1243, 1385, 1523, 1662], [16545.748, 16598.228, 16491.098, 16555.291, 16590.183], [72507.246, 72508.803, 72523.24, 72486.889, 72510.742], [21.161, 18.336, 20.455, 17.918, 25.277], [974.9153431803418, 1352.0069126431958, 926.3747875509006, 812.9445976899528, 602.9188125793504], [29, 30, 31, 32, 33]], [5, 200, [1252, 1394, 1535, 1671, 1812, 1956, 2083, 2208, 2334, 2462, 2595, 2715, 2830, 2948, 3060, 3174, 3279], [18676.697, 18457.844, 18438.479, 18432.104, 18436.351, 18473.101, 18572.199, 18466.221, 18494.625, 18486.766, 18525.608, 18581.26, 18527.817, 18550.801, 18600.142, 18573.308, 18566.942], [22102.247, 22199.174, 22156.419, 22189.948, 22127.439, 22085.174, 22125.516, 22215.125, 22126.078, 21986.166, 22013.363, 21896.824, 21869.55, 21804.426, 21763.865, 21761.584, 21726.209], [13.636, 18.188, 13.315, 14.382, 18.139, 25.507, 14.922, 19.078, 12.795, 25.097, 16.254, 28.913, 14.543, 19.542, 2.681, 21.632, 9.161], [360.18677198917237, 896.5648178545148, 1239.1770310107163, 1364.9885878620169, 704.2738094326345, 1092.4568009499385, 2099.9877365386083, 1277.0229508738348, 1722.263829875678, 1549.9856103977218, 1021.5269372695146, 1821.3227821136725, 1091.0437005538806, 1040.5418654890618, 494.2094694037457, 817.4766403443961, 454.0711289011379], [30, 31, 32, 33, 34, 35, 36, 37, 38, 39, 40, 41, 42, 43, 44, 45, 46]], [10, 201, [1039, 1162, 1303, 1439, 1584], [34559.178, 34520.102, 34554.727, 34587.788, 34568.389], [46677.433, 46627.784, 46649.72, 46768.194, 46615.973], [15.061, 14.546, 22.635, 24.645, 26.242], [22004.283238019147, 462.7264491763605, 636.172438573537, 1350.0558076077875, 1741.5196847405014], [28, 29, 30, 31, 32]], [3, 230, [1664, 1805, 1949, 2075, 2203, 2327, 2455, 2589, 2709, 2824, 2939, 3053, 3168, 3271, 3389, 3487, 3592, 3702, 3810, 3913, 4016, 4109, 4215, 4315, 4408, 4507, 4593, 4700, 4786, 4865], [16978.019, 16949.981, 16888.894, 16920.566, 16853.236, 16844.999, 16892.849, 16848.582, 16878.486, 16917.84, 16938.405, 16924.499, 16921.021, 16936.158, 16935.76, 16864.528, 16850.731, 16896.288, 16851.119, 16868.497, 16853.276, 16833.176, 16918.88, 17012.811, 16984.131, 17048.927, 17014.22, 16991.347, 16945.439, 17008.861], [9768.283, 9692.152, 9748.232, 9709.392, 9722.0, 9714.159, 9754.403, 9768.737, 9741.398, 9762.388, 9778.994, 9758.916, 9775.679, 9791.594, 9794.433, 9741.271, 9759.029, 9742.919, 9737.168, 9734.794, 9737.908, 9737.572, 9771.435, 9740.66, 9745.595, 9697.501, 9655.723, 9660.85, 9771.262, 9663.004], [16.433, 15.576, 12.458, 16.814, 9.706, 12.986, 12.848, 12.36, 15.652, 20.847, 11.091, 12.17, 17.978, 12.353, 17.122, 14.81, 12.096, 21.476, 14.404, 8.91, 12.318, 11.321, 12.316, 12.798, 14.731, 11.421, 14.349, 18.925, 15.966, 27.511], [783.6204206466385, 3153.6625785247634, 4077.0861180099187, 2246.938008149234, 1510.910983448018, 1982.2033621770674, 1796.3121128694452, 1351.2898718704776, 1040.9876984184584, 2165.874125139188, 1635.059383104097, 1636.9956855753392, 1750.341279589225, 1506.746267730385, 1985.199503456209, 1463.1633651943705, 2297.88994369577, 783.8017409207077, 1636.5049019020116, 1508.4066086633306, 1508.6794726068856, 1130.7626004244453, 1835.9870871286125, 1401.3259147048377, 875.7905859488501, 1967.6171315111303, 1688.3439869676934, 1240.7900427593245, 1968.0502855219422, 1398.578965994497], [33, 34, 35, 36, 37, 38, 39, 40, 41, 42, 43, 44, 45, 46, 47, 48, 49, 50, 51, 52, 53, 54, 55, 56, 57, 58, 59, 60, 61, 62]], [8, 242, [1729, 1876, 2012, 2136, 2258, 2389, 2520], [37385.184, 37398.683, 37450.917, 37443.676, 37417.916, 37400.487, 37489.205], [45145.508, 45064.429, 45031.623, 45064.875, 45027.408, 45054.75, 45012.435], [21.809, 21.294, 25.427, 19.175, 17.044, 24.058, 30.688], [845.263303127624, 1830.8249982541822, 1544.3612528474796, 2404.318875122542, 1371.2988164839078, 1147.6261671066932, 2478.938545432481], [33, 34, 35, 36, 37, 38, 39]], [11, 248, [1748, 1897, 2031, 2152, 2273, 2410, 2539], [46665.76, 46634.165, 46701.927, 46654.47, 46733.868, 46687.095, 46709.974], [54317.389, 54245.225, 54238.742, 54248.937, 54156.556, 54307.629, 54287.938], [36.818, 30.573, 18.959, 32.076, 16.962, 21.219, 26.743], [1300.649878416991, 2536.358371667583, 739.6906142677358, 1693.2138922693475, 459.38251180726354, 1087.7302316724345, 770.2017774771974], [33, 34, 35, 36, 37, 38, 39]], [6, 275, [2013, 2137, 2259, 2390, 2521, 2645, 2764, 2875, 2991, 3107], [37635.085, 37686.704, 37743.287, 37715.757, 37714.28, 37739.289, 37737.58, 37738.122, 37748.937, 37809.14], [31081.631, 31009.795, 31035.311, 31130.144, 31184.08, 31020.042, 31018.767, 30890.855, 31022.275, 30980.185], [30.457, 16.904, 31.869, 35.195, 22.825, 24.443, 25.222, 21.803, 24.974, 15.27], [2358.3610718190453, 21719.127971017213, 2796.6627201377332, 4513.704321047398, 9739.238510250523, 3572.0902178662827, 6133.748891770992, 1728.5895842842908, 6518.317975337202, 28605.9815852237], [35, 36, 37, 38, 39, 40, 41, 42, 43, 44]], [4, 279, [1911, 2042, 2171, 2293, 2425, 2557, 2676, 2798, 2908, 3025, 3138, 3243], [6589.101, 6633.377, 6619.175, 6575.588, 6647.457, 6694.385, 6703.099, 6572.268, 6474.86, 6442.88, 6370.752, 6306.702], [13362.133, 13399.525, 13291.275, 13199.496, 13204.965, 13199.721, 13140.917, 13113.157, 13064.182, 13029.679, 12973.962, 13022.653], [23.361, 13.438, 15.007, 11.983, 10.523, 13.671, 13.935, 15.37, 10.1, 13.524, 16.513, 31.461], [1209.4139521026698, 2101.521971271643, 1761.5743253042203, 1733.2879751354412, 2929.924440087653, 2565.4731381748416, 2154.4963697455855, 2490.896831867991, 1594.9810120140185, 967.9449266259414, 907.1379250563182, 1036.2593747971716], [35, 36, 37, 38, 39, 40, 41, 42, 43, 44, 45, 46]], [7, 288, [2123, 2243, 2376, 2506, 2634, 2753, 2864, 2980, 3093], [32906.04, 32852.428, 32905.733, 32906.057, 32944.799, 32915.263, 32908.917, 32890.34, 32899.615], [30331.186, 30358.676, 30322.918, 30352.946, 30343.838, 30343.23, 30338.948, 30354.874, 30380.319], [14.488, 23.055, 16.234, 11.482, 18.214, 19.389, 17.539, 17.835, 13.601], [754.476888381024, 1235.284222829218, 2442.5342471775157, 2545.9405420043904, 1309.5932277491968, 1124.9624442282839, 1687.657273097151, 457.2673803405529, 1235.3380929040982], [36, 37, 38, 39, 40, 41, 42, 43, 44]], [8, 290, [2139, 2261, 2392, 2522, 2647, 2768, 2879, 2993, 3108, 3215, 3330, 3432, 3538, 3637, 3755], [38389.426, 38449.431, 38326.583, 38380.501, 38391.91, 38394.36, 38323.713, 38303.771, 38292.397, 38213.139, 38136.584, 38142.46, 38154.705, 38129.932, 38206.119], [44162.728, 44295.365, 44387.424, 44264.179, 44243.434, 44359.576, 44443.197, 44409.218, 44424.764, 44478.119, 44458.968, 44472.468, 44475.687, 44485.218, 44479.279], [18.228, 20.431, 29.339, 33.477, 21.129, 26.445, 34.984, 27.939, 23.096, 29.377, 15.68, 21.174, 28.468, 24.631, 15.569], [693.4190418489532, 908.1685883359219, 2594.947086998737, 840.447849265391, 1497.407806714494, 2368.1750320177694, 1770.6146268380323, 1614.8894954724303, 3200.550260822928, 1367.0870547548564, 1054.4618867124552, 1646.7100167852686, 765.2012910742226, 958.9888001205109, 1184.1984851016655], [36, 37, 38, 39, 40, 41, 42, 43, 44, 45, 46, 47, 48, 49, 50]], [14, 301, [2202, 2326, 2454, 2588, 2708, 2823, 2938, 3052, 3167, 3269, 3387, 3486, 3593, 3701], [16701.866, 16655.703, 16690.787, 16674.602, 16787.572, 16744.169, 16746.41, 16644.975, 16602.314, 16612.959, 16650.766, 16658.872, 16758.526, 16751.894], [71943.908, 71711.341, 71778.001, 71853.541, 71860.422, 71864.657, 71922.492, 71995.492, 72064.911, 72096.452, 71938.613, 71995.756, 71905.99, 71868.62], [18.597, 18.506, 20.011, 15.851, 21.821, 14.918, 11.362, 19.141, 21.935, 15.329, 23.45, 18.985, 20.787, 21.974], [525.8387886866398, 2637.9187598066574, 2004.5242907332602, 3163.5504177381245, 982.8315508898743, 695.9577118781162, 1107.9287815822147, 1292.2227403304714, 1821.4600887319552, 1196.6357152661865, 1166.5270950779736, 1288.4321903075786, 1518.1495625420505, 2467.2107003179926], [37, 38, 39, 40, 41, 42, 43, 44, 45, 46, 47, 48, 49, 50]], [13, 306, [2161, 2284, 2420, 2549, 2671], [3677.549, 3664.671, 3713.59, 3615.31, 3516.527], [69116.511, 69169.584, 69238.871, 69360.267, 69391.203], [17.105, 19.261, 21.483, 15.084, 24.933], [1083.864261517887, 1181.2501448318517, 1413.48232899165, 1487.6382368209495, 1386.2834682039613], [37, 38, 39, 40, 41]], [12, 312, [2689, 2808, 2923, 3039, 3151, 3256], [13185.652, 13189.519, 13170.197, 13202.762, 13191.72, 13301.482], [61648.569, 61708.53, 61789.201, 61756.052, 61748.588, 61826.023], [17.531, 21.294, 25.367, 24.373, 19.635, 21.941], [884.5680700509564, 1421.5248751926424, 638.1464625841746, 2103.1970617309003, 1212.9123521460517, 1053.9819838568396], [41, 42, 43, 44, 45, 46]], [6, 331, [2393, 2523, 2648, 2769, 2880, 2994, 3109, 3217, 3331, 3434, 3539, 3638, 3757, 3854, 3962], [38627.282, 38530.121, 38517.731, 38514.304, 38489.38, 38519.028, 38558.048, 38465.483, 38529.192, 38544.74, 38562.337, 38540.56, 38529.923, 38526.972, 38500.329], [29689.629, 29671.052, 29668.484, 29691.969, 29722.589, 29683.808, 29721.968, 29683.888, 29694.909, 29700.006, 29694.973, 29712.254, 29697.986, 29682.487, 29734.096], [28.256, 13.944, 21.899, 13.065, 20.356, 12.195, 16.319, 20.351, 14.724, 8.969, 12.355, 13.247, 14.632, 22.332, 12.453], [834.8623394791267, 2036.3840490358239, 1470.6524164365835, 1791.3138421949309, 1769.447642786302, 1301.1136264674867, 1100.3058673354258, 543.7925950509642, 1754.7829935058624, 1462.4385940480395, 1826.2471583212769, 1174.3627075951576, 1169.0454775442656, 1003.7698752960908, 1513.5758834947055], [38, 39, 40, 41, 42, 43, 44, 45, 46, 47, 48, 49, 50, 51, 52]], [14, 379, [3163, 3267, 3383, 3482, 3588, 3695], [16081.176, 16109.873, 16192.546, 16146.958, 16072.457, 16004.667], [71463.108, 71563.625, 71563.555, 71570.409, 71499.23, 71635.898], [14.231, 24.023, 14.564, 20.662, 14.381, 12.522], [1715.1378745560485, 1244.5264076688673, 1699.0432034873747, 2172.5759465079823, 1072.3075070888701, 922.2806120239844], [45, 46, 47, 48, 49, 50]], [10, 390, [3210, 3323, 3427, 3532, 3631, 3750, 3850, 3955], [35892.226, 35850.036, 35927.277, 35890.878, 35907.521, 35865.1, 35928.879, 35917.336], [47424.733, 47418.994, 47348.727, 47377.342, 47403.761, 47443.854, 47360.745, 47409.651], [23.196, 28.739, 20.088, 24.181, 20.577, 24.369, 25.036, 25.425], [2767.420617700476, 3469.908327723722, 1837.4340421085376, 2506.3305268042977, 889.8016304343104, 1053.8197935169396, 784.6046313427623, 1775.5718919136295], [45, 46, 47, 48, 49, 50, 51, 52]], [6, 391, [3103, 3212, 3327, 3428, 3533, 3634, 3751], [36994.796, 37019.917, 37031.686, 36971.792, 37019.199, 37002.735, 37004.614], [31281.093, 31205.751, 31266.493, 31295.712, 31248.457, 31227.808, 31184.042], [14.466, 14.682, 23.683, 11.557, 14.201, 25.727, 15.499], [1319.9243748666122, 1400.5750041340075, 2068.1178099409494, 1240.0379800304167, 1606.5504251791176, 1771.8072384525606, 499.61647079504115], [44, 45, 46, 47, 48, 49, 50]], [9, 397, [3497, 3600, 3714, 3823, 3924, 4027, 4126, 4225, 4324], [18991.559, 19210.236, 19150.834, 19235.55, 19214.904, 19215.931, 19249.127, 19174.367, 19114.31], [45767.204, 45781.95, 45867.912, 45849.068, 45855.869, 45781.203, 45894.581, 45838.104, 45895.715], [11.788, 15.237, 15.063, 16.82, 12.53, 15.744, 16.443, 36.389, 30.53], [450.631951906418, 1187.4011845417463, 1332.1585380609092, 1790.9235541029095, 855.4542557150044, 1241.946891242128, 1396.4316125236703, 1265.3271607264235, 1897.1386876326774], [48, 49, 50, 51, 52, 53, 54, 55, 56]], [7, 406, [3629, 3746, 3847, 3950, 4054, 4154, 4253, 4354], [34043.5, 33989.825, 33922.479, 33967.767, 34036.053, 34019.328, 33911.916, 33962.538], [30924.049, 31038.602, 31121.787, 31161.879, 31094.9, 31126.156, 31110.753, 31121.26], [21.893, 15.733, 23.414, 21.117, 13.584, 23.918, 23.807, 24.4], [840.675660770203, 1273.3560213512953, 2491.0332686960824, 1082.850432409504, 466.0889767352904, 1019.5538707893307, 2185.0986348832625, 1104.8255169637953], [49, 50, 51, 52, 53, 54, 55, 56]], [6, 408, [3636, 3754, 3853, 3959, 4059, 4160, 4257, 4359, 4452, 4548, 4638, 4735, 4820], [38034.189, 38015.806, 38005.05, 38020.728, 37981.266, 38051.912, 38058.239, 38078.052, 38045.091, 38046.891, 38025.316, 38049.614, 38006.727], [31156.301, 31171.811, 31158.846, 31165.492, 31165.122, 31128.695, 31161.174, 31101.139, 31116.903, 31074.077, 31141.235, 31135.456, 31118.35], [27.416, 24.685, 21.238, 19.521, 22.876, 22.862, 15.277, 42.786, 35.784, 18.005, 18.091, 18.967, 38.26], [1156.7574001612097, 1453.9126111000805, 1092.214420945256, 1112.5724365206202, 979.7673098738024, 1127.916642697614, 1111.2263503724816, 1377.2241576439787, 1538.3315068371744, 883.2649718353784, 1498.0166734191341, 2149.7497089211097, 2648.9192109228015], [49, 50, 51, 52, 53, 54, 55, 56, 57, 58, 59, 60, 61]], [12, 420, [3683, 3797, 3898, 4003, 4097], [13587.303, 13673.643, 13633.336, 13696.775, 13678.368], [62249.02, 62133.796, 62035.834, 61969.117, 61822.485], [33.866, 12.581, 16.535, 15.092, 15.009], [1853.946484156999, 1156.2344218526387, 1443.7896482410338, 1790.387022863534, 1450.3888908650592], [50, 51, 52, 53, 54]], [10, 464, [3848, 3952, 4056, 4156, 4255], [35244.955, 35200.127, 35251.622, 35198.823, 35211.964], [47776.281, 47759.623, 47687.47, 47707.515, 47630.615], [28.1, 15.914, 14.092, 23.079, 16.833], [2054.1940235021343, 4200.7315512154555, 457.7249818627277, 1755.7146998908286, 1595.034855485982], [51, 52, 53, 54, 55]], [14, 486, [3906, 4010, 4103, 4207, 4308, 4403], [15896.569, 15997.025, 15869.672, 15890.127, 15930.791, 15875.344], [71256.922, 71367.718, 71225.97, 71254.838, 71214.175, 71229.059], [21.973, 31.996, 16.374, 14.167, 14.665, 16.117], [2354.355788936735, 3426.9655109882992, 1754.0909605192498, 1019.2406266006714, 1238.0670725861596, 1631.566086878439], [52, 53, 54, 55, 56, 57]], [14, 491, [4015, 4107, 4213, 4313, 4407, 4505, 4592], [16542.671, 16459.293, 16559.655, 16603.542, 16511.265, 16540.125, 16554.237], [72515.102, 72549.853, 72488.16, 72364.473, 72529.967, 72470.399, 72489.968], [23.718, 26.297, 17.593, 34.55, 20.272, 20.425, 12.497], [1052.7211466694246, 2224.605110206951, 704.2610777828384, 4757.601620054332, 1525.8297370738735, 1161.0041295833646, 620.7355855537267], [53, 54, 55, 56, 57, 58, 59]], [9, 496, [4030, 4129, 4232, 4328, 4422, 4522], [19647.765, 19700.524, 19630.244, 19498.544, 19565.81, 19617.426], [45531.864, 45288.339, 45235.652, 45227.552, 45173.973, 45294.267], [37.288, 8.459, 19.262, 14.139, 28.97, 29.893], [9744.665575395846, 69662.59239469691, 3130.737243797755, 877.3231595303444, 955.113005052816, 4922.100569511051], [53, 54, 55, 56, 57, 58]], [4, 509, [3988, 4086, 4189, 4287, 4385, 4482, 4566, 4670, 4764], [6784.817, 6844.595, 6808.137, 6833.552, 6888.682, 6880.226, 6886.844, 6842.172, 6871.366], [13336.068, 13278.954, 13304.41, 13289.37, 13273.708, 13313.351, 13261.992, 13291.91, 13260.489], [3.985, 19.942, 22.411, 27.307, 16.979, 16.171, 11.862, 16.642, 19.584], [398.4690698397716, 1394.6791663843878, 870.8506260100277, 749.0316896445565, 677.196261060863, 1508.2950621217487, 1914.0406294818922, 1908.643619011933, 1705.9258604747097], [53, 54, 55, 56, 57, 58, 59, 60, 61]], [12, 518, [4203, 4298, 4395, 4496, 4579, 4686], [13717.736, 13591.372, 13454.992, 13320.21, 13338.524, 13406.494], [61534.84, 61486.626, 61446.328, 61446.812, 61483.195, 61574.048], [15.934, 16.507, 16.74, 35.893, 17.375, 24.591], [755.3257758874972, 1403.7580442226088, 772.5467868607267, 1373.157449142048, 1936.5135941685835, 2049.2360023072956], [55, 56, 57, 58, 59, 60]], [5, 538, [4519, 4605, 4708, 4792, 4872, 4955, 5038, 5120, 5209, 5289], [19386.867, 19341.195, 19222.621, 19207.593, 19163.277, 19109.55, 19193.531, 19308.272, 19244.286, 19144.451], [21596.525, 21586.621, 21637.869, 21651.347, 21680.386, 21689.945, 21656.632, 21653.573, 21610.685, 21514.743], [17.949, 18.701, 29.689, 18.82, 15.65, 13.051, 13.212, 15.075, 17.569, 18.746], [1511.8009854743623, 1774.4598284506083, 1241.4450653506485, 5141.660002669808, 1510.0829821058467, 1379.0262944530011, 2155.2678240667833, 1891.308770474788, 1325.5078863525073, 1481.1256810946113], [58, 59, 60, 61, 62, 63, 64, 65, 66, 67]], [4, 581, [4839, 4927, 5013, 5092, 5183, 5264, 5338, 5420, 5499, 5556, 5626, 5706, 5778], [6402.476, 6582.272, 6561.099, 6543.574, 6459.956, 6452.324, 6514.093, 6460.546, 6560.792, 6563.199, 6584.823, 6628.744, 6590.375], [13244.887, 13136.819, 13163.4, 13093.486, 13181.622, 13120.682, 13034.302, 13027.213, 13011.886, 13155.205, 13111.321, 13098.385, 13096.721], [22.753, 17.486, 17.136, 17.258, 13.65, 14.449, 11.778, 15.308, 21.1, 21.461, 22.716, 22.277, 19.453], [1337.8185092408273, 9661.775972270385, 2702.0478205344434, 1753.934927006597, 1127.7196085594805, 935.2232494917212, 1057.1710954943421, 1738.885990311024, 962.9747568245916, 1289.8985994149548, 1569.9205672802789, 1028.4163368513366, 1429.1412520930724], [62, 63, 64, 65, 66, 67, 68, 69, 70, 71, 72, 73, 74]], [9, 589, [4956, 5036, 5119, 5208, 5291, 5362, 5442, 5516, 5583, 5653, 5722, 5801], [19137.282, 19171.852, 19169.229, 19160.656, 19158.954, 19182.837, 19137.333, 19110.978, 19116.243, 19157.023, 19153.029, 19126.833], [46575.518, 46610.757, 46599.404, 46599.012, 46580.186, 46597.031, 46604.591, 46658.678, 46609.607, 46626.219, 46597.6, 46556.567], [25.42, 20.934, 17.189, 20.44, 18.459, 21.39, 20.425, 24.036, 21.866, 22.127, 21.686, 20.995], [2005.1734431891916, 2120.5120874622194, 933.8243520695188, 1033.1984909612618, 2466.901249862666, 1910.5590782265342, 1308.7863860253435, 1262.1776400625881, 2517.5973982986993, 961.209766103654, 1411.1984360249394, 1484.5615365181584], [63, 64, 65, 66, 67, 68, 69, 70, 71, 72, 73, 74]], [12, 618, [5193, 5274, 5348, 5431, 5509, 5566, 5635, 5713, 5787, 5856], [13813.321, 13790.391, 13806.338, 13815.305, 13737.581, 13715.822, 13711.201, 13708.917, 13659.003, 13501.387], [61486.029, 61302.821, 61332.804, 61331.335, 61249.144, 61221.321, 61224.462, 61264.236, 61382.785, 61448.101], [16.968, 19.087, 13.013, 12.421, 21.068, 22.666, 9.69, 12.029, 21.372, 22.269], [1294.34465048655, 2224.0512448188115, 1389.8379511257485, 1589.77385548116, 2014.5660045641107, 1670.425659284078, 1297.087181280374, 1218.5358698953671, 681.511494062446, 914.3389051896413], [66, 67, 68, 69, 70, 71, 72, 73, 74, 75]], [6, 624, [5156, 5241, 5316, 5392, 5471, 5535, 5608, 5681, 5752], [38041.034, 38057.502, 37958.155, 38014.063, 38026.837, 38029.408, 38023.101, 38025.136, 37992.623], [31120.978, 31112.106, 31116.52, 31134.84, 31155.115, 31089.729, 31125.829, 31159.247, 31045.356], [26.997, 17.516, 33.726, 23.935, 27.318, 28.063, 20.111, 19.937, 35.708], [2001.7983282046991, 1212.1774498988814, 1206.0839907088437, 1514.3833758684507, 1314.1991738493118, 1941.8227064611006, 2109.1761063743425, 927.910483192896, 3402.996511233044], [65, 66, 67, 68, 69, 70, 71, 72, 73]], [5, 627, [5361, 5444, 5517, 5582, 5652, 5721], [19313.95, 19203.115, 19244.212, 19178.653, 19124.616, 19073.131], [21309.999, 21210.997, 21135.788, 20982.954, 21135.692, 21039.364], [29.449, 18.322, 21.718, 21.305, 21.976, 31.018], [1118.1529490135395, 1326.9781212562955, 1591.202284082226, 3095.623723047229, 1214.9654930916333, 2392.358920882043], [68, 69, 70, 71, 72, 73]], [10, 630, [5389, 5468, 5534, 5605, 5679, 5749, 5825, 5894, 5962, 6035, 6115], [35662.684, 35776.405, 35782.912, 35711.754, 35767.812, 35864.236, 35862.939, 35880.314, 35713.654, 35801.843, 35847.681], [47646.81, 47807.084, 47829.025, 47797.859, 47813.527, 47856.254, 47842.44, 47927.334, 47790.678, 47825.134, 47970.807], [12.83, 17.963, 21.589, 27.046, 17.439, 23.207, 23.423, 25.897, 21.04, 32.447, 42.647], [67146.9607477904, 1739.1593215194075, 3217.7169947892444, 926.6411208049027, 1418.5665787150592, 3321.3344768689985, 2044.8298692875007, 1534.8912457730385, 657.6759969115636, 1456.6285650444245, 4214.949477433474], [68, 69, 70, 71, 72, 73, 74, 75, 76, 77, 78]], [4, 638, [5555, 5625, 5705, 5777, 5843, 5917, 5988, 6067, 6139, 6217, 6289, 6362, 6433, 6501, 6579, 6655, 6727, 6807, 6874, 6932, 7004, 7076, 7135, 7191, 7259, 7322, 7378], [6602.332, 6616.997, 6557.704, 6574.74, 6484.42, 6585.658, 6616.693, 6580.87, 6641.747, 6686.802, 6827.368, 6841.193, 6908.265, 6973.21, 6981.655, 6997.382, 6998.236, 7019.647, 7015.872, 6969.926, 6974.987, 7013.009, 6963.577, 6964.234, 6952.413, 6954.487, 6912.777], [12516.208, 12535.092, 12545.411, 12416.985, 12435.108, 12512.023, 12468.488, 12468.695, 12681.008, 12778.602, 12790.044, 12694.969, 12542.393, 12488.951, 12486.915, 12532.699, 12482.98, 12529.845, 12534.824, 12492.831, 12511.186, 12486.715, 12474.286, 12412.828, 12347.341, 12379.016, 12386.633], [18.243, 9.955, 18.198, 14.887, 22.596, 16.774, 18.848, 8.481, 12.971, 14.535, 11.202, 11.381, 10.89, 10.791, 9.891, 16.897, 14.129, 15.33, 7.919, 13.982, 11.593, 13.968, 11.342, 14.617, 19.696, 23.011, 19.342], [1204.6877333478526, 1646.2530708939626, 1007.2229394021825, 1836.9290143418766, 1071.0274102683518, 884.0109087428236, 1616.3087855560598, 1014.3578063339843, 836.1515081429309, 1585.116503258012, 2134.2640506324324, 2276.7684278960824, 1648.15554634236, 1075.0201679592935, 1547.4089991638784, 982.025621352242, 1671.7955357405183, 1608.2037438270597, 1820.6412626996748, 1550.8830642429145, 1329.7421835617943, 818.4256163892136, 1651.1233401889992, 2610.5290751808143, 1780.8097695649508, 1198.881317591921, 573.043448240156], [71, 72, 73, 74, 75, 76, 77, 78, 79, 80, 81, 82, 83, 84, 85, 86, 87, 88, 89, 90, 91, 92, 93, 94, 95, 96, 97]], [9, 649, [5580, 5650, 5720, 5800, 5873], [18947.853, 18961.146, 19093.783, 19170.785, 19267.559], [45996.452, 45942.686, 45933.983, 45989.476, 46007.051], [13.588, 18.292, 14.559, 17.667, 31.26], [53447.50068279797, 5282.910549000614, 3456.0944746914442, 5974.750049688328, 2534.8362473036977], [71, 72, 73, 74, 75]], [9, 697, [5940, 6016, 6091, 6168, 6247, 6316, 6386, 6454, 6526, 6608, 6681, 6754, 6829], [19490.995, 19475.07, 19407.561, 19416.427, 19361.439, 19335.81, 19326.328, 19436.973, 19378.013, 19283.477, 19163.247, 19276.895, 19283.516], [45815.135, 45854.198, 46033.272, 46095.634, 45854.51, 45800.642, 45840.64, 45973.638, 46036.657, 45982.611, 45896.825, 46076.597, 46066.714], [23.038, 21.025, 23.647, 14.822, 20.485, 15.858, 11.713, 13.041, 12.169, 22.333, 37.406, 14.502, 24.841], [1035.8510515310184, 2150.3737019771247, 5970.88216310372, 2747.5227737296796, 6767.769174138809, 3620.6361249052034, 3793.5358963106737, 2233.818101180502, 2244.9693652768283, 8571.742782769428, 4660.41720230232, 1773.1621158799178, 1212.3031416019433], [76, 77, 78, 79, 80, 81, 82, 83, 84, 85, 86, 87, 88]], [3, 709, [5932, 6002, 6081, 6157, 6235], [17051.413, 17007.784, 16998.81, 16983.601, 16976.131], [10814.84, 10773.44, 10871.233, 10842.854, 10859.049], [28.009, 17.116, 13.494, 26.626, 37.843], [1941.6894969495288, 1111.6084872793544, 1409.3076600255501, 1080.9351984991056, 840.799623403443], [76, 77, 78, 79, 80]], [9, 714, [5872, 5938, 6014, 6089, 6166, 6245], [19233.58, 19169.188, 19150.484, 19179.718, 19264.334, 19285.204], [46253.219, 46418.353, 46431.972, 46450.507, 46475.301, 46401.967], [18.747, 12.769, 12.3, 23.651, 31.903, 38.226], [1648.763262578268, 3252.1567303553834, 2074.7190265005256, 2694.3492995240167, 4095.1790581622536, 9003.163040264866], [75, 76, 77, 78, 79, 80]], [10, 729, [6269, 6341, 6412, 6481, 6556, 6636, 6706, 6783, 6853, 6913, 6980, 7053, 7114, 7174], [35889.849, 35713.367, 35713.499, 35709.74, 35656.907, 35718.287, 35784.674, 35694.013, 35599.554, 35674.123, 35739.217, 35688.436, 35668.881, 35707.456], [47864.503, 47732.216, 47809.072, 47891.595, 47808.98, 47831.709, 47817.288, 47831.341, 47770.444, 47891.734, 47920.55, 47938.161, 47956.764, 47964.921], [46.518, 33.269, 28.343, 17.153, 19.217, 21.882, 15.897, 8.436, 19.648, 15.625, 14.999, 22.011, 18.712, 13.9], [3997.3401857725576, 845.0528968501342, 470.14324854658224, 1153.6051970741767, 1051.147662750498, 1207.1196064817623, 488.0371752503395, 952.2354748007233, 658.9618232254522, 1195.068692386266, 740.8390773619357, 1266.8451293662997, 825.4164665432438, 493.09014194325874], [80, 81, 82, 83, 84, 85, 86, 87, 88, 89, 90, 91, 92, 93]], [9, 740, [6313, 6383, 6451, 6525, 6609, 6683, 6757, 6831, 6897, 6955, 7031, 7095, 7156, 7216, 7279, 7339, 7398, 7446, 7499, 7553, 7613, 7669, 7734, 7793, 7849, 7907], [19155.106, 19120.869, 19136.582, 19268.629, 19458.443, 19352.8, 19246.308, 19347.376, 19329.559, 19317.527, 19384.316, 19383.395, 19395.636, 19358.224, 19355.633, 19329.288, 19345.319, 19349.061, 19344.554, 19388.529, 19335.168, 19324.544, 19312.858, 19264.432, 19291.353, 19330.949], [46654.615, 46598.936, 46596.102, 46530.935, 46611.48, 46602.29, 46493.094, 46569.464, 46651.944, 46648.274, 46645.877, 46623.933, 46620.233, 46616.896, 46536.898, 46499.248, 46488.396, 46457.565, 46517.134, 46544.848, 46570.669, 46622.939, 46545.149, 46545.308, 46580.55, 46491.494], [21.514, 23.508, 23.544, 22.937, 21.465, 19.215, 37.309, 25.142, 16.032, 9.557, 19.171, 21.099, 17.827, 18.067, 18.112, 25.778, 29.23, 22.13, 24.075, 28.081, 18.313, 38.637, 20.623, 12.879, 25.382, 21.551], [1000.9872127729599, 3723.6177709102176, 913.0525408622211, 6252.46255882786, 1872.9166746196627, 3629.291055149413, 8424.8887422333, 3652.968302710498, 1770.2976376081897, 2379.9789704563223, 2056.3224456625976, 1437.5258734873996, 1361.6882933825514, 1275.5540049662852, 886.3278515972485, 893.028665553314, 2197.94479864191, 691.1175879438869, 1165.7922869332224, 1281.1000328707762, 1251.5858218178296, 854.0232027001163, 1084.9209250406263, 527.8856949684723, 1369.4309606944782, 1215.0312748836], [81, 82, 83, 84, 85, 86, 87, 88, 89, 90, 91, 92, 93, 94, 95, 96, 97, 98, 99, 100, 101, 102, 103, 104, 105, 106]], [12, 746, [6077, 6149, 6225, 6297, 6371], [13654.99, 13533.451, 13476.825, 13583.065, 13671.602], [61237.407, 61217.188, 61192.172, 61106.15, 60999.688], [14.016, 16.2, 22.612, 12.5, 16.075], [1605.368158831864, 3496.1690460446675, 1011.0167049433188, 1108.899133519404, 1885.7266742079514], [78, 79, 80, 81, 82]], [0, 760, [6476, 6553, 6635, 6703, 6778, 6848, 6910, 6975, 7048, 7110, 7171, 7235, 7297, 7356, 7415, 7466, 7515, 7573, 7630], [32316.704, 32347.545, 32387.787, 32296.245, 32255.163, 32273.05, 32340.377, 32349.058, 32273.683, 32268.901, 32215.98, 32202.757, 32090.415, 32054.464, 32049.038, 31952.592, 32014.058, 31991.691, 31843.004], [4994.431, 5064.996, 5002.094, 5039.635, 5122.25, 5296.94, 5209.094, 5094.507, 4898.484, 4909.724, 4857.33, 4871.99, 4734.505, 4661.406, 4678.787, 4513.465, 4637.203, 4681.251, 4835.855], [28.473, 16.754, 11.788, 21.752, 20.583, 31.291, 36.03, 29.278, 20.544, 20.8, 24.241, 13.069, 20.696, 28.275, 18.667, 17.817, 29.758, 29.652, 30.003], [14010.09134785994, 2510.0698672049953, 2135.93087339314, 2183.835081168708, 3790.537015335806, 5068.004350171784, 2098.0923543846006, 2194.030116607902, 725.7088155868423, 1727.7804393762651, 1137.5245803995822, 883.9942829219316, 792.7839965258611, 1698.3478732932288, 9525.445574871643, 11146.300098736654, 3330.717666983187, 2270.931709902843, 2642.557811417537], [83, 84, 85, 86, 87, 88, 89, 90, 91, 92, 93, 94, 95, 96, 97, 98, 99, 100, 101]], [13, 762, [6428, 6496, 6575, 6651, 6722], [3501.747, 3460.367, 3525.995, 3593.458, 3495.804], [69418.69, 69466.454, 69460.221, 69469.774, 69628.188], [20.792, 13.564, 14.925, 22.139, 24.747], [911.3751700151311, 823.2378319880486, 1485.1056362704653, 652.213260281818, 958.6306842960597], [83, 84, 85, 86, 87]], [9, 816, [6894, 6953, 7029, 7093, 7152, 7213, 7276], [19036.052, 19078.514, 19131.133, 18998.922, 19018.887, 18948.534, 18906.088], [45839.455, 45973.148, 46060.222, 45969.732, 46041.464, 46017.089, 46092.999], [26.053, 30.945, 26.873, 45.039, 14.087, 29.222, 24.824], [4981.319524054893, 2977.6514455715683, 1387.64170141464, 1395.5121951641813, 3653.500593742962, 1616.4954266920104, 1259.4393634082255], [89, 90, 91, 92, 93, 94, 95]], [0, 817, [6976, 7049, 7111, 7172, 7236, 7299], [32306.398, 32464.921, 32507.795, 32480.658, 32505.11, 32650.805], [5324.134, 5351.35, 5373.926, 5408.371, 5331.293, 5469.739], [29.865, 22.211, 14.723, 19.359, 31.369, 21.621], [1195.1329710459695, 1173.0828146675208, 1123.6812174389318, 2401.816385331795, 585.0644595280135, 1498.9944325048289], [90, 91, 92, 93, 94, 95]], [8, 871, [7473, 7522, 7580, 7635, 7692, 7758], [38337.034, 38381.393, 38344.895, 38325.817, 38384.897, 38452.449], [45171.608, 45126.987, 45131.808, 45156.292, 45114.812, 45126.239], [24.441, 20.569, 21.202, 33.465, 16.848, 26.102], [1941.2679929796363, 7985.183038855144, 3873.9840975356997, 2414.2012429325223, 1110.3638427766894, 505.44710678224453], [98, 99, 100, 101, 102, 103]], [5, 897, [7609, 7664, 7730, 7788, 7846, 7903, 7954, 8002, 8061], [18193.794, 18188.351, 18245.653, 18284.854, 18244.629, 18274.452, 18266.883, 18234.8, 18216.06], [21150.966, 21149.415, 21178.543, 21138.195, 21131.369, 21139.306, 21171.412, 21143.606, 21133.871], [21.648, 17.785, 2.537, 15.588, 13.975, 14.405, 3.614, 24.426, 21.67], [2060.839212367577, 1435.4684256125586, 513.9750040267733, 764.7466825588065, 1331.7164509950326, 1487.7202100762106, 343.6258346618479, 2632.2580567640553, 909.061532804469], [101, 102, 103, 104, 105, 106, 107, 108, 109]], [13, 913, [7767, 7829, 7883, 7937, 7985, 8041, 8103], [3545.919, 3554.165, 3453.676, 3341.259, 3485.71, 3501.316, 3438.689], [69532.727, 69552.485, 69589.158, 69626.575, 69598.495, 69575.718, 69607.022], [29.323, 21.947, 23.322, 11.234, 33.124, 21.729, 17.668], [1180.5306399700153, 1331.4665274466133, 1064.6971975521303, 450.82636751446256, 2249.3075510917784, 1933.8677865353588, 695.6627050280968], [104, 105, 106, 107, 108, 109, 110]], [0, 920, [7865, 7920, 7967, 8022, 8089, 8150, 8203], [31835.224, 31633.921, 31721.509, 31815.979, 31927.183, 31885.062, 31903.742], [4564.754, 4463.654, 4448.462, 4442.248, 4442.926, 4431.786, 4438.826], [31.109, 24.039, 28.79, 30.009, 28.236, 16.527, 16.538], [4888.281392633229, 1307.0744693801723, 1070.189765011191, 1214.2372930403503, 2605.23589677696, 1768.5186400068353, 760.189039566366], [105, 106, 107, 108, 109, 110, 111]], [10, 922, [7815, 7869, 7924, 7972, 8026], [35310.769, 35391.011, 35413.403, 35380.35, 35413.44], [48055.758, 48007.811, 47978.811, 48061.351, 47939.272], [33.174, 18.936, 20.177, 17.571, 22.158], [899.242275332125, 1896.3951491409746, 2069.135327605914, 938.2943443553212, 794.5770208171754], [104, 105, 106, 107, 108]], [8, 928, [7929, 7975, 8029, 8092, 8154, 8211, 8267, 8320, 8371], [38332.647, 38345.121, 38397.741, 38380.141, 38427.542, 38365.48, 38392.201, 38368.716, 38236.892], [45072.388, 45092.948, 45155.984, 45125.052, 45086.749, 45090.563, 45155.987, 44978.457, 44855.815], [29.52, 49.532, 29.802, 27.73, 21.661, 32.08, 34.233, 27.963, 35.512], [820.411604922007, 1143.2935127805474, 3566.7225342538654, 2143.099966704475, 778.1514677740681, 1377.3496143269301, 2013.277104863332, 4707.263504244434, 3037.7873931498234], [106, 107, 108, 109, 110, 111, 112, 113, 114]], [3, 953, [8058, 8116, 8175, 8234, 8293, 8346, 8395], [16325.872, 16287.772, 16289.509, 16257.974, 16294.256, 16259.212, 16335.414], [10984.837, 10983.246, 10983.521, 11032.3, 11060.856, 11077.012, 11083.242], [17.128, 10.81, 8.687, 14.09, 19.882, 14.581, 17.374], [1254.0080945554625, 1222.6886614085913, 1250.8675521055059, 1626.1850666057226, 1723.6725708951485, 1070.4199273600054, 1299.9169595510048], [109, 110, 111, 112, 113, 114, 115]], [8, 989, [8429, 8489, 8550, 8606, 8666, 8721, 8772, 8828, 8882, 8942, 8999, 9057, 9111, 9166, 9222], [38424.483, 38352.712, 38348.37, 38319.076, 38411.072, 38634.143, 38514.362, 38652.844, 38493.592, 38500.206, 38425.11, 38446.746, 38428.825, 38332.273, 38431.246], [44604.031, 44655.912, 44677.194, 44841.823, 44984.59, 44899.14, 44969.758, 44920.199, 45042.335, 44998.115, 44981.691, 44925.919, 45123.739, 45130.394, 45050.857], [13.678, 8.546, 12.832, 19.33, 13.797, 21.409, 29.195, 22.406, 21.904, 22.641, 17.577, 27.477, 28.245, 31.37, 15.066], [742.0713615548902, 1366.426107059438, 1502.4886738420937, 1977.3775505911983, 1639.5339728818253, 1759.0470449057057, 1932.6047937278217, 1891.8877117134994, 1629.7381935352269, 3488.150859379127, 2196.4583533594678, 2185.947501963027, 1055.8258912519975, 1351.5606055009785, 708.7410128449386], [115, 116, 117, 118, 119, 120, 121, 122, 123, 124, 125, 126, 127, 128, 129]], [3, 1002, [8802, 8851, 8910, 8967, 9015], [16490.054, 16470.692, 16398.535, 16381.053, 16411.421], [10985.209, 10998.89, 10952.498, 10937.885, 10955.746], [14.688, 12.103, 8.486, 11.108, 13.398], [1027.8888862745748, 1215.692143409984, 1187.7410113633084, 1150.1187804232857, 1389.3738570921748], [122, 123, 124, 125, 126]], [5, 1008, [8576, 8641, 8697, 8750, 8811, 8861, 8917, 8972, 9024], [18238.48, 18204.962, 18201.647, 18244.893, 18232.486, 18237.92, 18210.766, 18231.793, 18198.275], [21138.878, 21163.289, 21140.349, 21171.824, 21166.734, 21168.856, 21161.679, 21166.913, 21205.281], [21.732, 18.399, 16.802, 17.731, 9.723, 13.776, 16.491, 16.185, 26.958], [701.3122421979202, 1235.7478982086504, 1008.704723897596, 724.2881480653173, 1349.0555252880818, 769.7828925841974, 1530.415309107819, 847.133768390024, 1778.338659974653], [118, 119, 120, 121, 122, 123, 124, 125, 126]], [3, 1071, [9135, 9187, 9247, 9309, 9368, 9416, 9473, 9537, 9595, 9651, 9691, 9739], [16426.297, 16409.947, 16403.258, 16403.265, 16411.422, 16399.244, 16402.122, 16407.488, 16374.175, 16390.794, 16390.188, 16356.354], [10919.841, 10960.174, 10966.496, 10924.97, 10939.377, 10953.777, 10980.251, 10885.662, 10978.015, 10972.277, 10961.689, 11006.308], [14.844, 8.384, 13.257, 14.65, 13.807, 12.055, 15.636, 32.312, 16.928, 17.291, 14.104, 19.786], [1566.3210681823607, 1491.3173183139236, 1167.5854219632079, 1027.0904611338262, 1341.0997036188683, 1346.7560916000962, 1277.3029380775806, 3452.851896458557, 831.8067928694021, 758.7342796022057, 1249.8450048162929, 515.4740084654247], [128, 129, 130, 131, 132, 133, 134, 135, 136, 137, 138, 139]], [5, 1125, [9898, 9952, 10012, 10067, 10121, 10171, 10226, 10272], [19430.763, 19371.933, 19442.451, 19411.757, 19411.728, 19426.21, 19353.918, 19379.682], [21575.744, 21583.711, 21654.794, 21704.323, 21767.31, 21624.986, 21480.783, 21581.889], [13.5, 11.777, 25.337, 20.185, 22.303, 16.908, 22.999, 18.337], [933.5758973975582, 1896.7082668633589, 694.9671558836702, 7725.981415076031, 995.8903055280427, 1653.6658975063658, 651.7845870911979, 1702.160057043858], [142, 143, 144, 145, 146, 147, 148, 149]], [9, 1187, [10509, 10564, 10628, 10690, 10754, 10819, 10868, 10923, 10980, 11041, 11098], [19533.43, 19527.836, 19550.137, 19597.468, 19495.495, 19584.152, 19498.827, 19540.453, 19526.983, 19516.365, 19554.936], [44817.9, 44838.624, 44842.307, 44781.527, 44825.464, 44825.799, 44808.67, 44831.139, 44803.032, 44797.829, 44798.6], [19.503, 14.636, 17.073, 34.143, 23.738, 22.004, 19.53, 16.117, 16.771, 19.884, 4.918], [1917.0274248203093, 925.9599800853823, 1827.7420792294245, 1057.0133817187007, 1066.564730984662, 1483.8943930135158, 787.1696367552481, 888.9601271062302, 1373.1299407861147, 582.5359328234302, 418.38994686910036], [153, 154, 155, 156, 157, 158, 159, 160, 161, 162, 163]], [7, 1191, [10413, 10470, 10528, 10581, 10645, 10708, 10774, 10836, 10884, 10938, 11000, 11062], [33969.198, 33976.37, 34000.513, 34080.004, 34001.169, 34023.47, 34034.656, 34059.562, 34060.629, 34056.731, 34014.003, 33946.214], [31129.836, 31048.99, 31068.657, 30933.171, 31035.157, 31073.901, 31055.999, 31005.642, 30966.935, 31050.234, 31033.111, 31065.948], [16.808, 19.673, 19.153, 15.166, 15.383, 12.373, 16.985, 12.503, 18.558, 20.254, 14.178, 13.162], [1046.5677951365728, 1330.7015998868117, 1423.5094058548123, 1182.9697046029098, 1061.266633800102, 2010.7004167740995, 990.6520855774063, 1102.4480291057723, 1387.6242510608035, 1575.103033699861, 1220.4572368190493, 1784.5159294757527], [151, 152, 153, 154, 155, 156, 157, 158, 159, 160, 161, 162]], [14, 1203, [10501, 10556, 10618, 10683, 10747, 10810, 10862], [16942.045, 16925.683, 16924.982, 16960.599, 17022.62, 17026.934, 17040.714], [72348.673, 72291.496, 72175.17, 72091.053, 72169.897, 72209.061, 72155.818], [16.977, 16.078, 26.522, 15.64, 22.972, 25.103, 33.228], [1633.5848900764593, 1242.0926098706782, 1050.0472564092272, 1059.8600967382063, 574.0545371945738, 651.3387248874694, 956.9381092423032], [153, 154, 155, 156, 157, 158, 159]], [14, 1260, [11093, 11155, 11209, 11261, 11320, 11368], [17087.616, 17154.185, 17046.501, 17080.619, 17025.902, 17039.512], [72309.72, 72242.732, 72269.835, 72289.067, 72340.515, 72220.672], [22.285, 25.463, 33.556, 9.652, 14.294, 24.608], [626.9037900146799, 2150.571835168515, 946.3409134304231, 343.10494611075825, 1022.5296535222677, 1345.3322280522113], [163, 164, 165, 166, 167, 168]], [1, 1302, [11507, 11554, 11593, 11641, 11678, 11715], [28081.828, 28058.266, 28057.797, 28047.555, 28089.724, 28015.347], [5387.759, 5447.786, 5489.678, 5523.53, 5565.548, 5486.744], [16.547, 25.592, 26.793, 25.54, 24.956, 26.963], [1215.3346956777955, 1208.409520762532, 584.5562497408847, 1156.8516054484153, 621.5809983984209, 802.3221829337285], [171, 172, 173, 174, 175, 176]], [0, 1308, [11557, 11597, 11643, 11680, 11717, 11756, 11800, 11843, 11893, 11942, 11989, 12046, 12116, 12221, 12348, 12475, 12616, 12783, 12927, 13085, 13231, 13374], [32378.808, 32524.237, 32424.371, 32367.028, 32249.966, 32204.971, 32260.312, 32239.556, 32134.223, 32065.972, 31999.256, 31977.549, 32043.692, 32015.019, 32017.007, 32059.186, 32013.931, 31976.921, 31924.106, 31949.366, 31969.47, 31822.266], [5120.402, 5169.702, 4995.096, 5009.532, 4973.393, 5001.524, 5087.571, 5108.041, 5215.493, 5221.057, 5176.541, 5048.093, 5118.385, 5159.527, 5199.025, 5254.105, 5325.269, 5412.719, 5315.678, 5426.051, 5493.792, 5448.535], [23.874, 27.784, 12.749, 13.765, 13.787, 13.052, 16.048, 13.411, 18.924, 15.726, 23.427, 17.219, 23.544, 24.191, 22.95, 22.845, 15.61, 25.995, 11.166, 19.81, 14.804, 30.098], [742.3100398798998, 1258.0579242872045, 2311.181444318918, 1474.5546969423162, 687.534076707317, 955.8277693548235, 1452.1613235099446, 1860.4326648569531, 2456.4726765542464, 1546.5127205287895, 1703.2228331198107, 1235.017261635036, 2972.501118290313, 1116.1370645443474, 1025.448773402431, 1203.6722678597362, 882.8273150150787, 874.2272744347545, 854.7173274756105, 1985.2913979582727, 1374.4301945945394, 2162.7270005147457], [172, 173, 174, 175, 176, 177, 178, 179, 180, 181, 182, 183, 184, 185, 186, 187, 188, 189, 190, 191, 192, 193]], [9, 1339, [11746, 11787, 11827, 11880, 11929, 11978, 12027, 12095, 12193, 12313], [19535.131, 19527.083, 19574.66, 19535.332, 19556.489, 19512.156, 19500.962, 19549.325, 19531.563, 19552.535], [44809.276, 44871.049, 44804.466, 44847.103, 44819.477, 44828.284, 44844.143, 44821.307, 44830.882, 44592.033], [13.227, 21.905, 33.159, 17.791, 15.124, 19.681, 21.578, 26.487, 25.691, 34.647], [874.4408926342948, 1305.7141093656098, 2085.2082332768637, 748.4587038041107, 1180.914154320144, 1002.9782401198547, 1991.148176204563, 1132.1100410233632, 2619.2551165103214, 4893.875549126456], [177, 178, 179, 180, 181, 182, 183, 184, 185, 186]], [6, 1380, [12056, 12129, 12240, 12363, 12491, 12640], [37976.904, 37934.059, 38030.964, 38062.575, 37962.075, 38034.56], [30763.372, 30781.682, 30680.2, 30675.62, 30738.877, 30755.772], [10.221, 14.208, 13.575, 15.782, 15.08, 14.402], [282.3107655700057, 3239.415937811763, 1825.6726702844526, 2062.48567293757, 1628.033592830299, 1155.6740060553473], [183, 184, 185, 186, 187, 188]], [14, 1398, [12176, 12297, 12424, 12557, 12720, 12869, 13020, 13177, 13320, 13453, 13587, 13703, 13816, 13951, 14090, 14226], [16388.58, 16485.857, 16455.627, 16334.099, 16376.604, 16481.068, 16466.853, 16438.692, 16524.454, 16497.266, 16444.531, 16594.148, 16466.85, 16425.557, 16374.95, 16321.359], [72291.823, 72242.484, 72185.782, 72155.594, 72069.376, 71996.057, 71888.705, 71810.904, 71868.372, 71873.023, 71891.86, 71828.964, 71902.803, 71876.031, 71894.705, 71822.798], [17.409, 12.073, 24.181, 19.298, 14.641, 13.465, 13.119, 18.555, 27.005, 17.843, 31.143, 30.774, 32.155, 18.286, 14.612, 14.438], [1905.5084925723568, 1231.3265079174078, 1016.3691064174583, 1093.525329444864, 1752.1174828319583, 2495.950462138364, 967.5205701879399, 928.3901690810569, 2374.508223642077, 926.5135088177701, 906.2613086242939, 1370.6576605569103, 882.0689899002044, 837.2399763073848, 644.9003639835279, 3655.472294571402], [185, 186, 187, 188, 189, 190, 191, 192, 193, 194, 195, 196, 197, 198, 199, 200]], [7, 1418, [12225, 12351, 12477, 12622, 12788, 12932, 13090, 13238, 13378, 13507, 13640, 13745, 13872, 14010, 14150, 14279, 14403, 14531], [33802.574, 33805.83, 33660.837, 33625.405, 33582.399, 33615.182, 33604.99, 33599.295, 33757.649, 33712.153, 33852.321, 33855.401, 33703.325, 33708.463, 33764.32, 33856.902, 33977.776, 33972.577], [30295.725, 30225.858, 30182.586, 30163.023, 30214.115, 30220.529, 30191.288, 30202.871, 30341.862, 30334.46, 30432.125, 30428.22, 30382.849, 30409.933, 30406.289, 30464.147, 30537.036, 30547.987], [14.092, 18.352, 18.503, 18.157, 12.359, 10.649, 18.004, 13.926, 26.481, 24.639, 26.815, 17.968, 21.772, 17.144, 14.789, 16.004, 16.415, 19.017], [1372.0274485970326, 1507.780516789156, 1621.812213098164, 1492.8798243548993, 2321.409430548863, 1418.5510900476304, 2549.6316540704593, 1714.7601127838138, 1048.9421273177345, 1216.5126215263047, 3367.638457827855, 1516.0503861140305, 1797.1382912133406, 1503.5978046911473, 2562.6627376008305, 1891.0729607279745, 1334.5089673791558, 1511.6469067479397], [185, 186, 187, 188, 189, 190, 191, 192, 193, 194, 195, 196, 197, 198, 199, 200, 201, 202]], [10, 1421, [12232, 12357, 12485, 12632, 12796, 12940], [35872.029, 35928.197, 35958.416, 35847.654, 35877.314, 35863.998], [48229.899, 48322.277, 48246.28, 48279.663, 48224.786, 48247.781], [18.392, 25.198, 33.225, 18.631, 27.345, 12.691], [765.9670884002874, 694.8529662824395, 2720.531466376712, 1617.0071863766675, 580.1909632585975, 710.1296341070241], [185, 186, 187, 188, 189, 190]], [3, 1444, [12298, 12425, 12561, 12723, 12871, 13022, 13179, 13322, 13456, 13588, 13704, 13817, 13954, 14094, 14229, 14353, 14475], [16753.327, 16620.765, 16623.929, 16689.348, 16740.642, 16762.982, 16760.683, 16745.124, 16871.089, 16916.97, 16759.713, 16797.527, 16690.504, 16819.892, 16823.346, 16769.288, 16790.042], [11437.187, 11437.076, 11405.172, 11455.369, 11487.531, 11445.385, 11530.657, 11514.055, 11506.005, 11505.947, 11540.679, 11536.842, 11398.519, 11451.905, 11494.372, 11529.251, 11571.628], [37.836, 30.995, 16.489, 14.547, 21.491, 15.81, 17.698, 18.607, 17.226, 19.524, 26.539, 27.144, 19.484, 20.843, 14.893, 20.336, 9.241], [1208.5610284677105, 3437.518805666806, 973.9216770734323, 957.5598915129035, 1128.4599822748596, 1169.0056802600818, 1125.1355030192315, 1442.0913579705255, 1744.1108030429261, 642.2277050466921, 2298.8674076164884, 701.7269444832002, 8894.351499709295, 541.5412166937407, 1048.921426352376, 4682.390460399644, 424.7443739145775], [186, 187, 188, 189, 190, 191, 192, 193, 194, 195, 196, 197, 198, 199, 200, 201, 202]], [5, 1445, [12308, 12434, 12574, 12738, 12884, 13039, 13191, 13334, 13465, 13595, 13711, 13830, 13969, 14110, 14244, 14366, 14492, 14609, 14731, 14848, 14951, 15059, 15167], [18894.4, 18958.177, 18983.721, 18971.121, 18986.388, 19002.222, 18981.388, 18990.841, 18982.258, 18963.567, 18954.552, 18957.605, 18965.577, 18976.121, 18995.02, 18956.912, 18965.542, 18954.008, 18966.248, 18966.095, 18986.36, 18999.772, 18937.176], [21231.491, 21239.226, 21218.601, 21252.674, 21246.207, 21252.929, 21212.214, 21262.564, 21231.786, 21262.329, 21247.281, 21229.032, 21233.366, 21257.641, 21262.616, 21236.214, 21257.102, 21232.555, 21232.383, 21235.713, 21239.932, 21261.344, 21245.711], [17.691, 15.268, 11.558, 11.256, 11.029, 9.625, 21.152, 16.109, 12.088, 14.471, 25.344, 13.346, 15.125, 10.303, 13.807, 16.711, 9.484, 13.516, 12.882, 10.284, 19.754, 15.192, 12.12], [662.0080607325783, 1615.626471659939, 1209.059248068324, 1996.2155031142233, 1675.6871680419001, 1438.8993733942145, 1973.8556417697212, 1862.7967510710785, 1802.7123835339362, 1362.3972294265352, 1504.13562406806, 2088.4232606055584, 1460.2453922091981, 1335.9163295493674, 1897.8316047995118, 2039.620933245666, 2260.093369261771, 1816.2930598371959, 1737.5847360187367, 1935.361038779686, 2176.272048891298, 1715.0256944899809, 1214.48262544195], [186, 187, 188, 189, 190, 191, 192, 193, 194, 195, 196, 197, 198, 199, 200, 201, 202, 203, 204, 205, 206, 207, 208]], [8, 1459, [12362, 12490, 12639, 12800, 12946], [37885.022, 37874.377, 37885.11, 37812.494, 37826.107], [44552.834, 44568.028, 44684.415, 44652.541, 44586.76], [30.924, 31.397, 22.445, 25.472, 37.843], [2252.574024866911, 2399.0235266836694, 4932.69987305681, 3831.2686442885015, 1693.9500502344642], [186, 187, 188, 189, 190]], [6, 1460, [12365, 12494, 12642, 12803, 12949], [38765.841, 38693.243, 38649.17, 38635.694, 38666.685], [30617.03, 30612.875, 30549.036, 30542.176, 30564.048], [26.425, 19.592, 13.879, 25.531, 19.186], [1755.5527057819418, 2345.6556143673183, 1585.9158073896854, 1250.2910453876264, 1529.9799794817404], [186, 187, 188, 189, 190]], [4, 1467, [12271, 12396, 12528, 12683, 12837, 12986, 13140, 13288, 13416, 13556], [6357.467, 6321.324, 6369.839, 6429.49, 6368.381, 6319.382, 6350.864, 6446.848, 6381.346, 6385.25], [12350.234, 12385.989, 12361.414, 12390.151, 12297.388, 12334.701, 12189.703, 12269.053, 12204.578, 12234.762], [14.818, 21.992, 18.08, 31.21, 24.307, 32.515, 18.357, 9.629, 12.674, 14.892], [691.833691779517, 1186.2186957030021, 1473.177869573643, 3811.5292902828282, 1747.9708994101902, 1417.5756864590032, 783.9625132375946, 47925.361010629, 1575.1792008457126, 1809.2857783260613], [186, 187, 188, 189, 190, 191, 192, 193, 194, 195]], [13, 1472, [12675, 12832, 12980, 13135, 13281, 13410, 13549, 13674, 13780, 13913, 14051, 14194, 14325, 14443, 14570, 14688, 14801, 14911], [2818.029, 2777.007, 2781.67, 2769.738, 2758.66, 2719.958, 2768.874, 2783.551, 2799.848, 2808.564, 2789.031, 2808.95, 2818.941, 2792.142, 2769.159, 2802.184, 2798.02, 2833.307], [69677.575, 69653.665, 69674.168, 69585.43, 69662.472, 69670.998, 69698.769, 69661.281, 69645.913, 69683.815, 69645.615, 69658.821, 69655.31, 69645.857, 69624.99, 69665.258, 69661.612, 69713.979], [10.665, 7.755, 11.03, 28.718, 14.81, 16.39, 12.367, 30.884, 18.549, 13.031, 14.343, 15.478, 14.992, 12.483, 17.714, 12.768, 11.872, 15.947], [1692.1690753509602, 1798.086061021787, 1868.9501919420536, 1281.670631561988, 1785.4765974672462, 3441.595272855729, 1114.8048110209031, 1104.8086349433834, 617.4136168818899, 1133.2958271188145, 1470.5119777261334, 1008.5542171135822, 1864.4712671179977, 1667.647333035673, 1372.1299442895793, 1590.3095614422614, 1109.7098575702162, 1035.2607496845692], [189, 190, 191, 192, 193, 194, 195, 196, 197, 198, 199, 200, 201, 202, 203, 204, 205, 206]], [12, 1482, [12546, 12708, 12856, 13007, 13167, 13308, 13438, 13573, 13693, 13807, 13939, 14079, 14218, 14343], [13864.76, 13965.623, 13916.515, 13908.55, 13922.596, 13817.634, 13895.157, 13931.365, 13885.966, 13921.243, 13876.319, 13887.605, 13902.341, 13898.134], [63293.302, 63233.31, 63311.668, 63284.894, 63293.604, 63424.786, 63523.151, 63312.562, 63408.35, 63398.282, 63437.031, 63617.868, 63379.674, 63276.309], [35.456, 17.954, 17.221, 22.717, 16.28, 27.156, 21.987, 19.794, 27.751, 25.978, 25.137, 18.433, 30.07, 20.176], [1679.6327001173197, 681.6852365126433, 1074.9777865227823, 1349.3607541415456, 890.5426245972585, 4838.728726835651, 951.9888295095719, 1540.462369922161, 2164.005637558789, 3467.0479523532695, 3563.207515625272, 1396.527655781142, 657.457775829102, 10193.065713686688], [188, 189, 190, 191, 192, 193, 194, 195, 196, 197, 198, 199, 200, 201]], [3, 1489, [12870, 13017, 13175, 13319, 13454, 13585, 13702, 13815, 13952, 14091, 14227], [16612.131, 16494.697, 16422.784, 16573.856, 16523.88, 16509.678, 16459.463, 16463.81, 16564.61, 16540.432, 16572.456], [12169.168, 12132.255, 12110.144, 12187.982, 12172.432, 12114.763, 12158.234, 12125.969, 12059.604, 12151.69, 12037.202], [27.357, 21.34, 14.906, 18.938, 25.047, 20.566, 15.801, 14.873, 30.571, 19.394, 31.194], [4639.577170291311, 1121.5256966788725, 1248.7427593503114, 3884.294453740782, 1057.5964406176768, 3366.498435117022, 848.4249250984988, 1217.4947984153873, 3459.003756087006, 1057.723683721703, 2832.2250562467307], [190, 191, 192, 193, 194, 195, 196, 197, 198, 199, 200]], [9, 1495, [12735, 12883, 13037, 13190, 13333, 13464, 13598], [18857.335, 18929.733, 18857.521, 18929.697, 18913.665, 18889.236, 18913.325], [46335.231, 46366.406, 46396.122, 46445.914, 46445.134, 46433.413, 46397.782], [22.018, 21.998, 22.519, 17.378, 15.441, 16.527, 13.009], [1445.9459838897696, 2263.948595180946, 2475.859372132412, 1308.570765283721, 2169.7459588320853, 1502.8393183250446, 1214.9054880083866], [189, 190, 191, 192, 193, 194, 195]], [1, 1506, [12462, 12604, 12771, 12915, 13070], [28362.146, 28330.789, 28358.39, 28476.717, 28341.87], [5082.679, 5096.921, 5066.548, 4981.859, 5119.703], [31.623, 27.782, 27.742, 18.602, 19.867], [1043.9554233722617, 1274.1299282268737, 1548.5383350226455, 1270.3977799794666, 821.5807365530046], [187, 188, 189, 190, 191]], [0, 1512, [12621, 12787, 12931, 13089, 13237, 13377, 13506, 13638, 13742, 13871], [33196.943, 33204.648, 33199.934, 33173.524, 33203.789, 33168.03, 33161.47, 33112.78, 33169.653, 33068.364], [6826.857, 6890.61, 6795.323, 6851.571, 6845.711, 6876.301, 6903.508, 6885.933, 6852.919, 6896.572], [26.035, 19.384, 27.02, 16.809, 16.126, 18.797, 15.569, 15.663, 18.059, 14.139], [1080.0514244547228, 1003.0876592382131, 2731.080768730389, 1042.6391754913225, 1442.0310296969576, 908.8348547425567, 1779.958350977801, 816.2488912887171, 3001.2172484391285, 519.5425514460699], [188, 189, 190, 191, 192, 193, 194, 195, 196, 197]], [10, 1513, [12627, 12793, 12935, 13095, 13242, 13380, 13510, 13643], [34995.707, 34983.21, 34830.383, 34938.56, 35051.738, 35010.212, 34977.972, 34964.292], [47081.532, 47045.139, 47097.311, 47014.009, 47084.071, 47062.252, 47040.925, 47073.122], [26.855, 27.762, 17.162, 15.18, 32.725, 26.826, 16.079, 27.05], [4126.949763177648, 4893.890444004922, 880.1968374673461, 2089.7055277590134, 2978.490529532792, 2692.471724706422, 1473.9018001002146, 856.3390054502105], [188, 189, 190, 191, 192, 193, 194, 195]], [10, 1515, [12939, 13097, 13245, 13382, 13513, 13645, 13749, 13876, 14018, 14155, 14287], [35712.354, 35624.598, 35597.514, 35554.407, 35667.916, 35720.973, 35693.03, 35578.853, 35555.401, 35575.33, 35667.993], [47407.273, 47380.189, 47429.752, 47364.074, 47335.436, 47282.144, 47254.798, 47403.824, 47429.131, 47449.576, 47279.837], [30.049, 10.414, 11.875, 22.785, 12.913, 31.343, 29.463, 15.493, 11.498, 10.833, 39.864], [5603.825786774789, 3009.128529914009, 1711.6532717751559, 3204.9481173493364, 1823.9881017530524, 1524.4056954956563, 1498.4737379943988, 2054.2123179828845, 2797.5652614178234, 1789.1269738951912, 1386.9767689085818], [190, 191, 192, 193, 194, 195, 196, 197, 198, 199, 200]], [8, 1519, [12951, 13104, 13251, 13389, 13523], [38828.856, 38658.966, 38733.689, 38646.881, 38667.639], [44003.089, 44013.617, 43923.481, 43888.745, 43920.421], [28.062, 16.138, 5.751, 20.486, 21.049], [1680.4111053661538, 22493.88805452731, 475.1493697969617, 2213.559831133155, 1173.261852051127], [190, 191, 192, 193, 194]], [9, 1538, [13197, 13340, 13469, 13604, 13717, 13835, 13974, 14115, 14248, 14373, 14495, 14614], [19715.814, 19672.798, 19631.256, 19630.676, 19704.976, 19640.746, 19701.741, 19703.963, 19693.73, 19648.864, 19599.057, 19605.565], [45725.302, 45688.36, 45725.959, 45754.057, 45839.598, 45795.294, 45623.595, 45511.835, 45474.294, 45373.949, 45308.97, 45458.101], [21.157, 21.256, 24.729, 33.705, 14.831, 14.503, 19.548, 16.464, 20.524, 17.045, 28.051, 31.792], [1141.0689697156529, 1015.9443863798373, 1473.701097530747, 1769.312374415497, 1303.0520357167532, 1417.0123788267667, 1732.4567371750884, 646.3667621662935, 1178.2505633939688, 9097.204429196427, 1668.1960835497287, 1552.3559786577803], [192, 193, 194, 195, 196, 197, 198, 199, 200, 201, 202, 203]], [6, 1548, [13250, 13388, 13522, 13652, 13756, 13887, 14029, 14166], [38675.012, 38624.179, 38555.937, 38513.225, 38506.64, 38489.763, 38548.722, 38541.037], [30541.132, 30473.303, 30562.523, 30638.879, 30684.359, 30712.404, 30687.57, 30712.573], [15.814, 14.154, 13.427, 10.716, 18.342, 17.963, 10.503, 15.448], [1312.265790988237, 2217.289044657041, 2265.8324870341526, 1767.1106362393082, 1380.0918096376258, 1320.5318150529727, 1449.2428141346363, 1319.9560179687962], [192, 193, 194, 195, 196, 197, 198, 199]], [11, 1552, [13404, 13542, 13665, 13772, 13904, 14045], [45901.201, 46012.422, 45941.424, 46053.668, 45847.177, 45932.909], [54533.431, 54450.163, 54538.488, 54507.956, 54545.652, 54468.045], [28.626, 10.159, 23.021, 31.545, 32.377, 20.06], [882.6265176501502, 53922.44221419777, 1069.6781275706362, 1920.3715773957763, 1094.6804074406218, 2280.986180015996], [193, 194, 195, 196, 197, 198]], [4, 1554, [13138, 13286, 13414, 13554, 13678, 13783, 13916, 14056, 14198], [5821.023, 5928.066, 6005.189, 6068.548, 6025.982, 6096.643, 6190.927, 6051.72, 6042.455], [13720.832, 13691.588, 13596.658, 13663.599, 13686.396, 13582.746, 13712.953, 13775.685, 13748.586], [16.173, 28.445, 12.252, 22.324, 12.528, 26.01, 29.601, 18.469, 13.516], [2280.6345027309253, 689.3838809179975, 1426.772094103945, 1199.7418290573225, 53514.83133483687, 1734.3042726356348, 2618.3174368799973, 8292.074916678823, 555.0037407486916], [192, 193, 194, 195, 196, 197, 198, 199, 200]], [8, 1590, [13517, 13649, 13753, 13881, 14023, 14159, 14293, 14412], [37583.288, 37487.963, 37540.296, 37505.421, 37577.945, 37485.043, 37469.495, 37459.068], [45507.503, 45640.567, 45749.475, 45596.318, 45548.288, 45546.095, 45584.165, 45548.596], [22.478, 21.243, 15.325, 8.751, 25.016, 11.366, 11.879, 30.773], [1618.8436029691366, 3560.809328309307, 1366.6505327857376, 1533.742890118385, 1537.365871924846, 1460.866521844481, 2578.9495236422067, 989.2643175077371], [194, 195, 196, 197, 198, 199, 200, 201]], [3, 1631, [14096, 14230, 14354, 14476, 14598, 14718, 14836, 14941, 15046, 15160, 15268, 15376, 15479, 15598], [16890.142, 16948.199, 17028.625, 17006.665, 16974.886, 17014.933, 17005.431, 17018.493, 16952.925, 17008.746, 16966.416, 17001.91, 16956.791, 17000.135], [10744.614, 10755.098, 10641.421, 10637.068, 10451.411, 10679.189, 10595.916, 10587.566, 10527.233, 10543.582, 10521.735, 10638.801, 10624.91, 10684.101], [30.463, 25.906, 14.887, 29.181, 27.176, 11.661, 29.576, 28.935, 13.287, 16.96, 14.15, 18.201, 28.787, 13.111], [1525.6343533802683, 3250.394800522541, 749.7263876227855, 845.1881120691218, 942.4113738587366, 1242.8950562800044, 922.4586010167477, 1232.903246185236, 789.7585799383502, 1246.0028710859435, 1057.0148366388503, 1030.1777011908089, 1636.6940343827744, 633.7214686618123], [199, 200, 201, 202, 203, 204, 205, 206, 207, 208, 209, 210, 211, 212]], [5, 1638, [13826, 13966, 14106, 14240, 14365, 14487, 14606, 14728, 14845, 14949, 15057], [18469.739, 18502.245, 18531.675, 18511.298, 18530.194, 18530.48, 18506.882, 18516.181, 18541.588, 18491.218, 18543.532], [23081.3, 23092.335, 23118.243, 23094.207, 23113.368, 23125.932, 23110.583, 23113.78, 23134.191, 23078.035, 23130.328], [17.853, 17.319, 13.852, 16.046, 21.618, 9.554, 13.655, 14.978, 13.733, 24.262, 12.876], [1027.829088924862, 1563.9442643263062, 1285.4386749257437, 1133.2962155346959, 1372.9644366734203, 1494.5967639217913, 1098.9875506845988, 1153.0555055718373, 1772.6359722466063, 777.276688793117, 1068.3040062531932], [197, 198, 199, 200, 201, 202, 203, 204, 205, 206, 207]], [5, 1639, [13828, 13967, 14107, 14241, 14367, 14489, 14610, 14732, 14849, 14952, 15060, 15171, 15281, 15386, 15492, 15612, 15709, 15818, 15928, 16026, 16112, 16212, 16296], [18741.961, 18708.77, 18754.155, 18822.362, 18851.209, 18776.5, 18866.919, 19064.019, 19130.577, 19197.462, 19161.269, 19197.619, 19186.372, 19090.819, 19082.232, 19012.96, 19071.497, 19080.13, 19170.857, 19119.054, 19148.305, 19226.1, 19316.298], [22134.865, 22036.845, 22016.848, 22000.203, 22123.914, 22113.149, 22200.29, 22235.695, 22160.337, 22143.057, 22200.218, 22166.519, 22150.608, 22244.545, 22165.901, 22173.463, 22069.371, 21977.402, 21973.348, 22037.202, 21956.711, 21793.199, 21758.296], [23.292, 9.852, 15.068, 12.208, 15.265, 11.181, 12.81, 13.935, 23.126, 24.231, 27.101, 35.649, 14.487, 26.85, 15.85, 14.248, 29.534, 31.201, 17.451, 25.156, 19.397, 16.807, 23.512], [757.8557178629046, 1628.403851032658, 1168.4920542124237, 1390.3045193084681, 1736.1000543977764, 1241.3899701169585, 1122.6835549255302, 1456.8903015990334, 1072.7440284835143, 1475.6999990871427, 2356.8213693073417, 716.1578814202807, 1057.861308060618, 1091.4335766299232, 1634.7339861922642, 1365.9778509732464, 1029.1062651402056, 1273.082276623393, 1394.9568698494434, 2216.4063451558077, 692.1321044873138, 997.7457198354407, 696.3244986657904], [197, 198, 199, 200, 201, 202, 203, 204, 205, 206, 207, 208, 209, 210, 211, 212, 213, 214, 215, 216, 217, 218, 219]], [9, 1640, [13831, 13970, 14109, 14243, 14369, 14491, 14608], [18987.733, 18964.438, 18920.099, 18968.686, 18960.65, 18875.086, 18856.797], [46472.824, 46531.684, 46487.322, 46544.092, 46647.818, 46645.284, 46661.441], [14.01, 15.891, 14.202, 16.599, 23.704, 19.089, 17.728], [1570.314354719898, 1507.7364487351306, 2109.995876089205, 2198.7563878896904, 2605.73382293404, 919.5116151478107, 1272.4934918878673], [197, 198, 199, 200, 201, 202, 203]], [0, 1654, [14149, 14277, 14400, 14528, 14646, 14760, 14879, 14988], [33173.552, 33241.044, 33149.475, 33182.287, 33126.124, 33203.208, 33125.862, 33212.512], [6840.633, 6856.84, 6892.797, 6886.224, 6877.614, 6869.684, 6821.043, 6839.86], [20.15, 18.193, 23.275, 18.367, 17.992, 16.254, 17.613, 32.077], [1682.3888118867942, 543.0188499566322, 763.5471492800871, 678.9650035627207, 779.3895451725366, 956.7470999219917, 672.4128834392701, 648.5108168490406], [199, 200, 201, 202, 203, 204, 205, 206]], [7, 1656, [14402, 14529, 14647, 14761, 14880], [33207.763, 33275.0, 33280.392, 33287.406, 33335.984], [29977.668, 29908.117, 30007.86, 29932.964, 30027.613], [17.363, 17.078, 27.801, 26.859, 21.438], [1233.4425376760473, 1256.9859011925007, 839.9495011728269, 1175.0034719131943, 2470.258879965292], [201, 202, 203, 204, 205]], [8, 1660, [14026, 14162, 14295, 14413, 14539, 14656, 14774, 14888], [37758.77, 37688.463, 37787.432, 37780.785, 37827.558, 37834.267, 37871.575, 37894.812], [44712.659, 44758.908, 44771.343, 44711.71, 44634.25, 44617.606, 44537.538, 44472.976], [26.36, 17.797, 15.117, 14.355, 27.518, 38.973, 33.886, 31.559], [1609.103923765382, 1759.5387110568886, 1534.467830933702, 2704.9624332154135, 1616.4276535771164, 530.361864219039, 1363.3916304024299, 1531.7644331320475], [198, 199, 200, 201, 202, 203, 204, 205]], [11, 1675, [14186, 14315, 14436, 14562, 14678, 14793, 14903, 15010], [46717.475, 46794.001, 46796.906, 46671.159, 46629.314, 46561.989, 46618.22, 46603.142], [55055.296, 55064.804, 54992.275, 55022.873, 55002.037, 55016.986, 55075.662, 55035.504], [19.121, 17.8, 20.776, 18.978, 18.457, 12.696, 17.57, 21.85], [1703.495781322579, 788.8410461079845, 1024.5475012329398, 1543.9576234158862, 958.6522284311627, 722.2885782070217, 827.9902179234182, 1512.8293463981888], [199, 200, 201, 202, 203, 204, 205, 206]], [1, 1684, [13858, 13997, 14139, 14271, 14393], [29135.233, 29145.237, 29223.565, 29144.318, 29114.911], [4933.751, 4933.165, 5042.024, 4890.692, 4838.203], [16.166, 18.942, 16.92, 12.56, 20.525], [1033.5569032538026, 1751.2087570189024, 985.1330062194052, 1656.935953718548, 740.5504703946405], [197, 198, 199, 200, 201]], [1, 1735, [14636, 14751, 14873, 14981, 15087, 15197, 15310, 15411, 15519], [29229.5, 29217.823, 29226.022, 29198.815, 29224.752, 29170.661, 29236.295, 29154.09, 29228.51], [5075.421, 5098.951, 5086.337, 5123.925, 5057.614, 5033.952, 5047.311, 5075.197, 5112.462], [22.225, 14.018, 18.609, 18.331, 20.24, 27.9, 20.636, 25.589, 12.938], [594.3298605279156, 706.1433331543541, 913.0264506502558, 1089.7169836756527, 1651.6374791777728, 1062.5284144931013, 1645.2846523760745, 1379.115482985199, 957.1094494681747], [203, 204, 205, 206, 207, 208, 209, 210, 211]], [0, 1736, [14757, 14876, 14984, 15089, 15201, 15313], [31566.268, 31546.03, 31645.723, 31577.641, 31636.867, 31515.118], [5391.798, 5405.265, 5376.056, 5412.33, 5409.442, 5375.468], [27.386, 19.675, 27.393, 16.582, 29.032, 21.858], [1105.889576854882, 833.3421672942843, 1507.7727647967308, 661.088666289566, 1930.6733184795091, 579.5556699997674], [204, 205, 206, 207, 208, 209]], [13, 1742, [14683, 14798, 14909, 15013, 15126, 15231], [804.339, 811.594, 810.166, 927.378, 877.74, 701.724], [70790.458, 70716.016, 70808.175, 70871.137, 70883.12, 70796.517], [2.833, 18.665, 14.877, 13.219, 21.866, 3.253], [418.3209884871876, 848.6475084375483, 590.0751557668375, 706.8645364583319, 900.0464957576506, 335.58439777534403], [204, 205, 206, 207, 208, 209]], [3, 1754, [14717, 14835, 14940, 15047, 15159, 15269, 15375, 15480, 15596, 15696], [16862.538, 16810.746, 16772.633, 16834.223, 16900.215, 16923.408, 16839.848, 16914.617, 16926.029, 16956.019], [11548.456, 11537.815, 11445.498, 11509.647, 11285.2, 11276.76, 11274.848, 11320.067, 11382.631, 11375.053], [22.846, 29.94, 34.411, 28.944, 27.958, 14.636, 19.354, 14.265, 17.846, 29.747], [2133.850482745614, 2031.5587038722501, 2226.039903641709, 4285.966386546299, 1129.854314226324, 1296.7151272112908, 773.8361264510087, 976.2089261830032, 756.9493150100653, 1018.1165220619708], [204, 205, 206, 207, 208, 209, 210, 211, 212, 213]], [11, 1800, [15118, 15226, 15339, 15437, 15553, 15659], [46034.313, 46074.229, 46059.245, 45992.841, 46012.728, 46024.237], [54494.657, 54439.277, 54423.36, 54526.244, 54547.24, 54623.448], [17.029, 18.573, 16.549, 21.206, 31.579, 30.064], [948.6995890569023, 1949.6547134182097, 1396.8172980208471, 885.1079230457684, 1678.6746259670208, 1843.6770335912108], [207, 208, 209, 210, 211, 212]], [6, 1822, [15098, 15210, 15323, 15423, 15536, 15645, 15752, 15862, 15971], [36690.876, 36633.52, 36666.088, 36744.792, 36652.618, 36710.182, 36681.038, 36631.292, 36748.216], [30916.573, 30945.442, 30968.993, 30944.891, 30928.814, 30957.356, 30956.278, 30965.404, 30980.072], [17.947, 16.893, 25.623, 15.429, 16.652, 16.582, 15.856, 16.622, 27.283], [964.9274077640503, 1867.4253096358136, 1055.4611814834523, 1701.0227029226005, 872.1405170346487, 1167.027658120628, 1104.1158797181788, 1456.5208168718825, 2135.2302078476378], [207, 208, 209, 210, 211, 212, 213, 214, 215]], [9, 1826, [15168, 15280, 15385, 15490, 15613, 15710, 15819, 15929, 16027, 16113, 16210, 16294, 16375, 16458, 16546], [18931.231, 18912.745, 18922.395, 18899.646, 18978.46, 19002.952, 19196.9, 19191.754, 19137.865, 19107.635, 19042.173, 18992.725, 18967.76, 18969.866, 19008.77], [44775.183, 44704.153, 44758.834, 44815.556, 44833.646, 44722.177, 44838.81, 44844.745, 44819.145, 44819.99, 44908.955, 44906.89, 44908.559, 44848.181, 44839.295], [24.165, 13.731, 10.917, 13.803, 17.224, 47.75, 11.893, 17.803, 20.178, 19.114, 8.997, 16.888, 20.384, 30.734, 18.436], [1611.3942899498493, 2838.085917949519, 2872.990408251741, 2189.884575019977, 1658.329504900126, 1741.3023200491677, 1224.8933403624844, 1505.748164957169, 1327.7370924718764, 2143.145505626849, 1936.548598785083, 2737.684219424771, 2260.248655033045, 2649.995370669456, 3411.645749153269], [208, 209, 210, 211, 212, 213, 214, 215, 216, 217, 218, 219, 220, 221, 222]], [0, 1841, [15523, 15637, 15740, 15852, 15960], [31559.626, 31546.198, 31540.177, 31475.083, 31650.642], [5430.269, 5394.056, 5365.895, 5414.337, 5394.417], [20.061, 10.695, 25.597, 23.44, 24.376], [620.6111676879893, 730.5299124499682, 1625.5667271880657, 940.4632486618384, 988.2713281549203], [211, 212, 213, 214, 215]], [13, 1849, [15232, 15344, 15442, 15560, 15667, 15767], [1823.701, 1725.031, 1773.441, 1713.146, 1702.284, 1741.744], [69696.341, 69720.708, 69694.937, 69667.46, 69641.872, 69613.781], [24.436, 19.104, 21.022, 17.368, 24.401, 25.367], [3167.749427562971, 1176.394410696918, 1541.47317625761, 745.9017391944544, 1250.3813203853351, 2605.782569612406], [209, 210, 211, 212, 213, 214]], [14, 1858, [15372, 15477, 15592, 15694, 15802, 15914, 16017], [16169.627, 16233.474, 16178.451, 16289.376, 16250.807, 16304.736, 16293.561], [72283.209, 72318.188, 72279.353, 72191.822, 72065.75, 72099.115, 72090.584], [29.567, 26.002, 20.936, 34.638, 19.917, 11.003, 11.853], [1477.6683736956084, 2052.30250538401, 1669.515392611381, 1464.7256712710334, 4806.359760909878, 1680.82374737247, 2407.015255846494], [210, 211, 212, 213, 214, 215, 216]], [5, 1864, [15277, 15383, 15488, 15610, 15706, 15814, 15924, 16024, 16109, 16208], [18532.678, 18564.177, 18610.993, 18668.252, 18602.002, 18516.641, 18486.187, 18526.788, 18546.808, 18482.445], [23063.879, 23081.863, 23055.9, 23048.374, 23124.808, 23093.946, 23121.239, 23086.394, 23098.897, 23165.115], [27.445, 23.089, 23.585, 25.296, 30.212, 16.868, 10.352, 19.285, 28.028, 19.059], [1157.4693220416384, 1169.779520480584, 1901.7313959956166, 4603.833281338104, 876.3223290333129, 1189.109211179479, 1390.62006364104, 1094.8438279723166, 2171.9729903491298, 535.6229475156298], [209, 210, 211, 212, 213, 214, 215, 216, 217, 218]], [7, 1866, [15745, 15855, 15964, 16055, 16145, 16240], [33309.883, 33309.371, 33294.08, 33284.169, 33340.072, 33296.013], [30849.365, 30862.657, 30823.552, 30836.508, 30814.183, 30829.273], [25.901, 18.849, 19.887, 21.163, 18.548, 18.96], [850.894780168606, 1220.8349983233884, 780.2423412794883, 1129.2288931885705, 1177.4253776951962, 739.532571147355], [213, 214, 215, 216, 217, 218]], [4, 1871, [15673, 15777, 15890, 15998, 16086, 16180, 16266, 16347, 16426, 16511, 16609, 16703, 16795, 16889], [7074.973, 7070.435, 7133.379, 7129.956, 7123.356, 7147.434, 7107.462, 7123.88, 7087.731, 7075.586, 7059.964, 7094.711, 7112.27, 7085.345], [12559.683, 12662.753, 12617.846, 12653.006, 12650.163, 12721.362, 12724.62, 12763.742, 12797.059, 12818.503, 12759.849, 12763.196, 12780.176, 12733.008], [13.937, 32.152, 15.744, 15.493, 30.565, 15.072, 11.491, 9.383, 15.487, 19.957, 7.295, 6.646, 6.923, 18.089], [494.11227691027904, 1019.2230363631513, 1522.8058985803598, 1875.3473293842808, 1408.0401633329352, 1407.0511124364666, 2276.6703017640866, 2263.827537323515, 1457.197917053243, 1102.0009181598427, 2873.0992795704274, 3833.980719096242, 2406.4188192867664, 936.3974682250101], [213, 214, 215, 216, 217, 218, 219, 220, 221, 222, 223, 224, 225, 226]], [1, 1878, [15736, 15848, 15958, 16050, 16138, 16230, 16315, 16394, 16475, 16571, 16663, 16747], [29233.17, 29244.416, 29215.499, 29207.515, 29263.463, 29211.557, 29228.461, 29278.286, 29216.13, 29253.471, 29219.423, 29212.706], [5093.059, 5019.739, 5087.5, 5080.108, 5067.687, 5100.809, 5062.672, 5202.368, 5119.619, 5107.333, 5074.775, 5012.44], [20.72, 22.695, 11.36, 13.629, 12.244, 18.064, 12.857, 28.524, 18.132, 17.592, 17.72, 16.483], [633.4547555579511, 859.0059308494049, 1613.3849295844054, 1990.33236661022, 1443.597097326429, 971.5518052037861, 1256.7620813306514, 1543.1033894198645, 1234.1100361812871, 1047.5150401828987, 1016.1249271938353, 651.4000671729953], [213, 214, 215, 216, 217, 218, 219, 220, 221, 222, 223, 224]], [12, 1882, [16010, 16095, 16194, 16277, 16361, 16434, 16523, 16621, 16713, 16808, 16899], [13956.817, 13926.805, 13910.531, 13777.134, 13777.101, 13772.409, 13800.839, 13918.637, 13999.6, 13998.615, 14058.179], [62100.01, 62041.413, 62111.88, 62138.559, 62072.709, 61997.243, 61925.549, 61832.144, 61968.125, 61936.409, 62062.518], [16.811, 13.069, 16.457, 15.069, 13.36, 13.893, 25.001, 15.371, 18.517, 33.504, 32.453], [1719.1694703802902, 1696.2709454654726, 1811.0830763781953, 2747.847158963108, 1373.6795900119798, 2127.8113559540657, 1809.758459494177, 1986.7162647560363, 1081.207965440051, 1714.1981042449129, 1760.0020433638026], [216, 217, 218, 219, 220, 221, 222, 223, 224, 225, 226]], [0, 1890, [16052, 16143, 16238, 16321, 16399], [32578.052, 32758.09, 32999.892, 32875.796, 32831.073], [6314.439, 6398.07, 6336.863, 6405.186, 6388.505], [28.158, 16.954, 32.383, 17.827, 30.175], [806.227916237054, 1413.031156526197, 3926.628756438393, 916.6806141437694, 1700.851681928487], [216, 217, 218, 219, 220]], [6, 1893, [16066, 16150, 16247, 16328, 16403, 16486, 16583, 16675], [36771.208, 36686.025, 36678.767, 36675.348, 36629.189, 36657.382, 36605.373, 36616.648], [31730.741, 31758.947, 31786.283, 31723.605, 31846.218, 31817.1, 31786.652, 31835.836], [14.721, 16.83, 12.679, 13.073, 14.256, 23.322, 13.522, 12.07], [1155.3236558658602, 2038.4936717961277, 1364.949129915202, 2031.146389168582, 749.2072894946645, 1158.7638546833555, 1155.053956028927, 1173.9099260692844], [216, 217, 218, 219, 220, 221, 222, 223]], [14, 1942, [16447, 16532, 16629, 16719, 16817, 16906, 16996], [16151.45, 16134.186, 16150.144, 16218.523, 16215.916, 16080.182, 16084.11], [71791.466, 71790.401, 71780.393, 71770.724, 71855.221, 71866.681, 71722.544], [25.48, 27.296, 23.981, 18.948, 13.379, 25.691, 22.118], [1253.5676247816966, 3055.296049977233, 2420.7069542288295, 1198.535603812036, 609.6809958580226, 2407.5026157779957, 1221.3475729029055], [221, 222, 223, 224, 225, 226, 227]], [1, 1952, [16229, 16314, 16393, 16474, 16570], [28773.462, 28688.137, 28594.836, 28763.805, 28803.303], [5875.056, 5881.093, 5866.954, 5873.744, 5771.256], [21.608, 32.3, 24.063, 15.864, 32.232], [834.7121562096894, 919.4966474888477, 7925.319329821152, 630.4841774473538, 545.8902815113382], [218, 219, 220, 221, 222]], [4, 1991, [16885, 16976, 17071, 17159, 17242, 17323, 17396, 17469, 17560, 17646], [6538.479, 6536.127, 6652.173, 6613.771, 6788.481, 6911.341, 6792.543, 6592.082, 6573.757, 6601.879], [12019.12, 12006.373, 11964.837, 12013.772, 11976.264, 11963.501, 12026.381, 11970.311, 11944.295, 12002.729], [21.753, 23.374, 24.654, 35.811, 21.227, 3.313, 33.569, 15.652, 15.065, 20.965], [1405.134952013637, 1106.7718961259463, 1026.36781456788, 807.4445926310793, 1672.1834780745414, 321.42028525176823, 967.1529061509951, 828.921332425449, 822.4769357134329, 993.1199779025343], [226, 227, 228, 229, 230, 231, 232, 233, 234, 235]], [12, 1999, [17168, 17255, 17332, 17407, 17487, 17575, 17664, 17763, 17856], [14170.976, 14066.385, 14082.537, 14024.992, 14097.333, 14098.173, 14054.79, 14009.233, 13982.168], [62412.946, 62274.87, 62162.18, 62127.624, 62225.28, 62194.501, 62281.156, 62317.137, 62333.37], [32.166, 19.422, 32.266, 32.446, 18.019, 14.679, 18.5, 15.789, 32.778], [569.5351584954126, 3744.493436340886, 1026.5679607386323, 3334.639203899896, 1009.5706170122454, 1577.3333044158103, 1917.7780949816974, 1057.8930986765452, 2837.0451064832037], [229, 230, 231, 232, 233, 234, 235, 236, 237]], [1, 2015, [17116, 17204, 17282, 17358, 17437, 17523, 17606], [27970.244, 28014.754, 28138.696, 28185.313, 28296.568, 28267.332, 28226.388], [6163.794, 6228.823, 6197.802, 6307.831, 6270.388, 6221.161, 6334.268], [21.196, 22.271, 32.907, 19.903, 23.557, 19.307, 25.145], [945.3125336476662, 1492.9909020407613, 1971.1671077615226, 2364.2739027623384, 8414.454489676411, 1829.8364135974314, 1889.7928711652846], [228, 229, 230, 231, 232, 233, 234]], [7, 2020, [16950, 17038, 17130, 17215, 17293, 17365, 17443, 17531, 17616, 17711, 17812, 17883, 17964, 18037, 18115, 18198], [33304.978, 33268.505, 33369.461, 33317.644, 33302.869, 33387.149, 33337.001, 33364.956, 33357.525, 33362.318, 33266.394, 33296.199, 33237.794, 33392.038, 33338.259, 33389.092], [30767.826, 30621.629, 30740.814, 30753.618, 30711.944, 30925.217, 30948.871, 30966.36, 30877.426, 30894.843, 30972.735, 30997.465, 30918.025, 30847.213, 30752.267, 30676.434], [26.514, 12.219, 24.119, 32.101, 26.693, 18.708, 14.559, 15.637, 22.187, 25.359, 9.174, 16.076, 23.872, 31.181, 21.808, 9.863], [2810.690324159215, 57270.5821851458, 578.8386971255242, 797.0572973846715, 1332.7305111750989, 2865.49956255198, 1776.6823684232309, 1500.023632235545, 4443.38964242245, 2601.2140212967997, 1435.959955871716, 1470.291459459078, 788.2452762870365, 593.7734058082063, 6268.91205906871, 52235.1177912627], [226, 227, 228, 229, 230, 231, 232, 233, 234, 235, 236, 237, 238, 239, 240, 241]], [14, 2032, [16821, 16911, 17001, 17091, 17182], [17534.601, 17460.515, 17484.49, 17511.647, 17515.428], [73260.68, 73262.856, 73301.057, 73264.907, 73238.204], [15.929, 22.896, 26.968, 18.295, 18.621], [434.07550337336073, 722.969447328508, 963.3892612995668, 1241.3417905278725, 2313.7479531385043], [225, 226, 227, 228, 229]], [14, 2080, [17419, 17499, 17587, 17679, 17779, 17862, 17935, 18006, 18085, 18170, 18245, 18322, 18393, 18473, 18552, 18630, 18703, 18784, 18871, 18954, 19042, 19129, 19206, 19281], [17489.155, 17538.697, 17442.976, 17449.01, 17470.661, 17428.493, 17491.824, 17461.882, 17381.035, 17354.386, 17346.506, 17273.576, 17229.325, 17303.254, 17236.672, 17270.948, 17272.127, 17279.161, 17280.874, 17227.812, 17193.02, 17227.397, 17235.578, 17077.763], [73171.761, 73314.246, 73293.866, 73267.785, 73276.452, 73277.435, 73307.643, 73300.44, 73335.18, 73389.759, 73388.912, 73382.681, 73413.47, 73329.261, 73285.255, 73334.255, 73443.335, 73418.87, 73447.58, 73456.51, 73444.706, 73491.191, 73465.719, 73421.454], [25.692, 27.718, 21.789, 18.211, 17.229, 14.879, 23.187, 16.551, 13.012, 21.957, 33.04, 15.204, 25.917, 28.64, 17.56, 29.233, 20.1, 18.859, 18.471, 19.305, 17.163, 17.827, 23.882, 23.015], [1425.0062748163439, 2274.398622292777, 1050.7706128511666, 1413.3781091830845, 1171.3322042112097, 1500.098921704333, 735.34991550681, 790.9260772968772, 1047.8042864702204, 1891.4370230852858, 1471.9631743730495, 3704.5927737920647, 2355.597514797451, 1570.6509261835681, 864.8625667298833, 2141.096974587214, 5780.659292320783, 8488.148415429318, 3829.6590889029776, 3091.694397770872, 3901.2893157315307, 3616.0068628532044, 3035.047015551254, 4741.014179009164], [232, 233, 234, 235, 236, 237, 238, 239, 240, 241, 242, 243, 244, 245, 246, 247, 248, 249, 250, 251, 252, 253, 254, 255]], [9, 2083, [17424, 17505, 17593, 17686, 17784, 17867], [19077.171, 19011.28, 18951.545, 18978.415, 18960.417, 18951.363], [45058.201, 45178.738, 45187.582, 45298.377, 45287.206, 45358.45], [25.981, 26.673, 18.445, 20.888, 32.66, 24.202], [3546.627783233297, 1062.0508490711597, 2000.603822658055, 877.5395080917441, 1225.4179545809575, 519.6278490442187], [232, 233, 234, 235, 236, 237]], [0, 2093, [17529, 17613, 17708, 17808, 17880, 17959], [31899.972, 31885.515, 31861.718, 31871.753, 31926.331, 31911.049], [5678.194, 5736.189, 5700.154, 5739.387, 5737.266, 5693.97], [16.336, 12.505, 15.798, 19.815, 16.659, 22.903], [491.1207674301214, 439.7198398081835, 802.0031652326769, 541.3360646019261, 598.6035989535337, 1258.368624773867], [233, 234, 235, 236, 237, 238]], [4, 2103, [17563, 17649, 17747, 17841, 17906], [6787.612, 6817.482, 6812.441, 6870.402, 6766.425], [13298.997, 13175.319, 13193.427, 13229.212, 13327.374], [17.338, 13.53, 19.774, 21.741, 21.076], [1323.241933412981, 1661.136550958312, 3758.38776431663, 805.5565655587654, 1388.1039910950353], [234, 235, 236, 237, 238]], [12, 2109, [17573, 17661, 17760, 17852, 17923, 17996, 18073, 18157, 18234], [13650.126, 13567.003, 13586.981, 13541.435, 13600.382, 13690.722, 13645.873, 13474.814, 13488.785], [62714.87, 62739.126, 62865.667, 62841.488, 62855.409, 62947.004, 63034.192, 63153.208, 63183.987], [18.898, 8.722, 15.873, 19.43, 25.786, 16.428, 21.816, 15.609, 14.635], [736.395739007064, 1877.1870674692307, 1245.9884679558272, 1246.4178191506128, 1235.096459657942, 2733.8688130148507, 1512.7999670134707, 1595.413537312759, 1101.4110603651634], [234, 235, 236, 237, 238, 239, 240, 241, 242]], [1, 2137, [17802, 17877, 17954, 18030, 18107, 18192], [28320.524, 28204.488, 28424.613, 28382.781, 28373.773, 28393.364], [6215.094, 6257.489, 6206.183, 6161.96, 6132.053, 6174.453], [31.963, 34.033, 21.268, 23.402, 16.287, 15.797], [2935.245955676232, 1284.4497323455491, 779.9092039015281, 667.2398496582713, 2281.207981034492, 604.3115896920652], [236, 237, 238, 239, 240, 241]], [10, 2139, [17816, 17886, 17968, 18040, 18118, 18200, 18271, 18347, 18426, 18508, 18585], [35701.687, 35657.243, 35715.381, 35807.098, 35700.47, 35775.883, 35770.585, 35754.531, 35740.044, 35754.422, 35746.665], [47299.953, 47317.572, 47296.431, 47267.044, 47273.075, 47289.579, 47274.551, 47255.195, 47256.941, 47315.085, 47320.204], [26.01, 14.375, 16.056, 16.669, 13.61, 12.196, 13.276, 13.281, 8.832, 12.541, 18.674], [1489.6069097082159, 5618.159456767278, 1269.753811931607, 2028.2001588658497, 1441.3208317025749, 1263.571697501936, 1389.1919555634915, 1077.2282024258811, 2200.5745275696117, 1590.5225167792091, 1599.0694255985256], [236, 237, 238, 239, 240, 241, 242, 243, 244, 245, 246]], [4, 2140, [17743, 17839, 17905, 17984, 18060, 18138, 18217], [6169.929, 6313.081, 6301.545, 6349.774, 6321.529, 6321.939, 6386.143], [12395.042, 12292.061, 12287.906, 12214.508, 12239.775, 12285.142, 12303.226], [28.126, 24.317, 24.209, 16.093, 13.388, 14.873, 22.2], [845.5652677183775, 1946.7858035921022, 1967.8245296206635, 2240.5377358210367, 1989.726293362106, 1543.7741160044604, 1149.85159161773], [236, 237, 238, 239, 240, 241, 242]], [7, 2184, [18341, 18422, 18505, 18580, 18657, 18733], [33283.632, 33327.721, 33163.105, 33324.276, 33261.279, 33291.769], [30720.78, 30777.286, 30867.046, 30934.91, 31034.348, 31024.176], [23.805, 21.837, 24.443, 31.085, 36.238, 30.022], [879.8495675660824, 4071.9091915628937, 3119.3363419981824, 1853.3811816904827, 1338.4922283518822, 949.9480328062222], [243, 244, 245, 246, 247, 248]], [12, 2194, [18072, 18156, 18236, 18311, 18383, 18459, 18542, 18615], [13572.668, 13534.653, 13632.776, 13682.391, 13823.747, 13664.543, 13570.509, 13499.289], [62488.908, 62397.275, 62339.233, 62211.091, 62208.539, 62170.738, 62258.656, 62207.553], [16.497, 14.122, 16.725, 16.014, 27.953, 20.523, 23.844, 17.402], [1033.062704987882, 1494.598870053663, 1556.1914811440088, 1072.5891832723703, 5177.759990326963, 914.2738863163256, 2155.873697238836, 768.3096242718489], [240, 241, 242, 243, 244, 245, 246, 247]], [12, 2195, [18543, 18618, 18692, 18770, 18861, 18943, 19030], [13618.441, 13759.549, 13697.885, 13773.018, 13756.055, 13668.341, 13669.809], [60978.986, 60969.173, 61016.295, 60968.87, 60940.945, 60951.171, 61075.096], [15.369, 13.281, 22.102, 14.719, 13.361, 17.222, 33.022], [1598.2354757942062, 911.8218614312998, 1672.3356910695697, 1196.0561318808734, 688.1372495127844, 1500.408801349035, 1297.1880584239643], [246, 247, 248, 249, 250, 251, 252]], [12, 2196, [18381, 18460, 18544, 18616, 18689, 18767, 18859, 18944, 19029, 19116, 19193, 19269, 19345], [13610.3, 13602.875, 13673.169, 13716.796, 13678.814, 13560.024, 13636.671, 13702.631, 13515.921, 13441.572, 13341.408, 13435.641, 13462.794], [63207.722, 63135.497, 63162.755, 63121.759, 63093.679, 62950.571, 62901.956, 62789.139, 62675.131, 62798.119, 62574.91, 62661.715, 62684.694], [15.923, 17.246, 16.818, 34.474, 16.945, 15.924, 12.517, 21.866, 11.271, 17.473, 11.938, 13.193, 15.475], [1170.7800392637744, 975.489924158488, 1326.0124370212638, 3781.1147857615765, 1999.1154989864829, 1663.157026101078, 1201.5238973644298, 1491.631714805338, 1030.722118528092, 380.34542090265523, 32774.58200365222, 1861.434992510706, 980.6174597504074], [244, 245, 246, 247, 248, 249, 250, 251, 252, 253, 254, 255, 256]], [12, 2197, [18546, 18620, 18694, 18773, 18863, 18948, 19034, 19119, 19198, 19272, 19349, 19415, 19489], [13987.334, 14026.951, 14000.454, 14055.526, 14054.663, 14031.057, 14060.309, 14133.353, 14028.165, 14086.528, 14106.009, 14088.178, 14124.742], [62224.121, 62176.305, 62152.551, 62183.125, 62191.381, 62190.602, 62165.303, 62195.079, 62187.735, 62136.295, 62174.287, 62022.322, 62218.986], [23.239, 29.6, 18.974, 20.568, 20.963, 19.099, 11.406, 18.155, 18.849, 24.675, 19.554, 16.988, 17.688], [487.6541984453014, 1603.2766263069846, 2055.9592608327944, 1763.613648549573, 933.2346834727725, 1350.4448166903896, 1119.3611507040882, 627.8964574030781, 1412.9770062686575, 1749.920866417005, 1381.4863400885067, 650.8428040399104, 605.9874656250264], [246, 247, 248, 249, 250, 251, 252, 253, 254, 255, 256, 257, 258]], [12, 2198, [18161, 18238, 18314, 18385, 18464, 18547, 18621, 18695, 18774, 18864], [14270.219, 14261.006, 14263.873, 14251.218, 14247.203, 14195.486, 14146.989, 14244.581, 14264.55, 14232.569], [63071.482, 63159.415, 63257.844, 63251.392, 63150.511, 63208.988, 63159.875, 63154.542, 63185.156, 63147.486], [15.871, 12.573, 13.682, 16.242, 29.901, 16.095, 27.335, 16.844, 18.387, 14.682], [1130.041647958321, 1572.8572504603374, 1514.357909389088, 1307.4206136166429, 924.1469521834731, 792.0648654330257, 4728.51774430145, 822.4160793756928, 2035.4100267724468, 1650.8815161602763], [241, 242, 243, 244, 245, 246, 247, 248, 249, 250]], [9, 2205, [18559, 18636, 18712, 18791, 18878, 18961, 19050, 19137, 19214, 19290, 19361, 19429, 19501, 19565, 19632], [19021.673, 18909.342, 18911.142, 18885.005, 18788.407, 18799.632, 18860.298, 18962.5, 19022.725, 19049.285, 19076.918, 19068.154, 18984.076, 18917.01, 18953.701], [44044.384, 44170.313, 44138.86, 44242.019, 44278.281, 44401.472, 44376.212, 44340.992, 44209.701, 44228.212, 44205.227, 44274.918, 44222.854, 44162.601, 44294.658], [17.601, 32.329, 24.784, 35.71, 14.792, 16.061, 16.601, 27.143, 22.5, 16.92, 14.997, 24.289, 13.277, 28.097, 14.124], [1166.7457998618559, 1445.6439535115824, 1632.7325425298243, 1229.2814818547786, 808.0042523258396, 2129.9498599649437, 1074.2566997035062, 855.51810934559, 877.4310328132262, 2496.6267741016136, 1669.259384633975, 2251.9210764695895, 1234.3855448696022, 1345.950038596872, 490.250944973789], [246, 247, 248, 249, 250, 251, 252, 253, 254, 255, 256, 257, 258, 259, 260]], [13, 2296, [19009, 19099, 19175, 19256, 19332, 19401, 19472, 19543, 19607], [3447.34, 3356.521, 3355.876, 3413.285, 3326.767, 3360.763, 3349.452, 3398.345, 3426.684], [69660.026, 69663.004, 69551.43, 69536.443, 69613.415, 69625.126, 69565.038, 69548.579, 69586.5], [12.331, 20.152, 15.951, 16.141, 17.886, 20.756, 14.309, 11.198, 22.43], [779.6979489044604, 1303.2289804292357, 1417.7721530345627, 857.4368716955296, 2387.669642512081, 1578.7661279046386, 593.0506578524295, 716.3961203254823, 1773.9640911983045], [252, 253, 254, 255, 256, 257, 258, 259, 260]], [3, 2305, [19126, 19203, 19279, 19353, 19420], [16776.742, 16702.084, 16713.424, 16706.221, 16654.074], [9536.797, 9573.821, 9613.939, 9534.263, 9622.917], [26.691, 32.496, 40.656, 22.971, 40.092], [1282.666967249419, 510.2548133237868, 2031.7712803404643, 913.1576829203676, 3127.8762342616683], [253, 254, 255, 256, 257]], [10, 2327, [19241, 19316, 19387, 19451, 19525, 19592, 19656, 19710, 19773, 19838, 19887, 19948, 20007, 20082, 20143, 20210, 20279, 20345, 20425, 20494, 20589, 20728, 20906, 21092], [35948.457, 36066.944, 35988.126, 35982.74, 35996.007, 35973.728, 36036.035, 35998.337, 36063.525, 35997.947, 36003.592, 35989.788, 36011.042, 35943.136, 35971.059, 35947.508, 36063.826, 36008.663, 35983.965, 36024.772, 35983.757, 35996.007, 36009.927, 35992.236], [47741.865, 47851.636, 47746.957, 47727.988, 47773.861, 47924.539, 47729.613, 47762.092, 47766.327, 47698.721, 47728.284, 47722.15, 47702.881, 47775.258, 47790.893, 47707.194, 47706.047, 47752.888, 47746.034, 47692.025, 47791.602, 47633.191, 47583.934, 47766.082], [27.818, 28.702, 19.632, 19.753, 31.118, 28.158, 3.068, 27.205, 27.664, 20.79, 22.294, 23.53, 22.531, 17.899, 19.294, 10.936, 25.499, 21.094, 25.327, 38.017, 26.34, 27.101, 16.673, 30.676], [942.6191552665888, 2617.2039075033026, 527.0217441511296, 1176.5756122542869, 713.5067572509811, 2668.3209609826354, 360.98638986148785, 1299.6576384539123, 1404.1278294568183, 1494.929851100501, 765.1830651764292, 704.1810105705704, 588.4116670564273, 870.4724696218236, 551.758949284789, 636.8919907337743, 509.44585016855393, 1517.6461088209303, 1474.4656750796082, 1092.967833389458, 1837.1268099724502, 1523.3639369642708, 1496.1054123463448, 2244.8316740872383], [254, 255, 256, 257, 258, 259, 260, 261, 262, 263, 264, 265, 266, 267, 268, 269, 270, 271, 272, 273, 274, 275, 276, 277]], [12, 2342, [19485, 19554, 19621, 19681, 19736], [13313.227, 13391.417, 13417.368, 13498.294, 13409.05], [62415.506, 62497.962, 62371.264, 62467.296, 62411.702], [33.541, 12.819, 16.494, 19.035, 10.88], [1372.4689920334906, 1656.3227768221404, 1386.4200244971407, 969.1043233536968, 46542.24813053488], [258, 259, 260, 261, 262]], [9, 2345, [19567, 19633, 19689, 19746, 19815, 19873, 19932, 19988, 20059], [19539.737, 19509.988, 19569.064, 19573.142, 19478.72, 19502.843, 19582.066, 19604.7, 19572.772], [44877.833, 44815.005, 44800.134, 44854.113, 44824.67, 44814.021, 44814.968, 44843.079, 44873.817], [17.837, 12.558, 19.567, 22.791, 29.641, 33.385, 28.762, 11.649, 29.429], [928.3754782771417, 594.3649460841351, 485.4464365526784, 588.6861597936008, 553.1010325748124, 1150.0659199751362, 2732.813277038662, 767.5410829802182, 1370.3769694451694], [259, 260, 261, 262, 263, 264, 265, 266, 267]], [12, 2359, [19624, 19683, 19738, 19800, 19861], [14005.907, 13990.267, 14039.567, 13958.148, 14061.018], [61508.832, 61429.077, 61383.031, 61388.912, 61322.796], [28.387, 26.518, 19.867, 31.995, 19.558], [1277.6513542730909, 2213.5240957725514, 1435.7809132107152, 1898.6583759327632, 998.294015555409], [260, 261, 262, 263, 264]], [14, 2378, [19807, 19866, 19922, 19982, 20052], [16717.46, 16761.147, 16751.677, 16755.52, 16756.124], [71564.261, 71556.324, 71576.463, 71576.67, 71567.971], [25.469, 12.724, 14.879, 14.783, 11.998], [984.048239566766, 1683.4585394418816, 2090.430177175907, 2157.4373683449476, 2040.0610150408688], [263, 264, 265, 266, 267]], [13, 2445, [20160, 20223, 20296, 20367, 20438, 20511, 20612, 20774, 20951, 21128], [2991.721, 3082.227, 3048.645, 3047.074, 3013.826, 3061.667, 3047.054, 3053.761, 3037.48, 2995.295], [69475.511, 69527.93, 69495.557, 69545.372, 69499.986, 69543.483, 69521.769, 69498.665, 69509.673, 69541.165], [11.329, 13.441, 9.158, 13.749, 18.224, 15.222, 11.779, 11.052, 17.054, 20.412], [387.5125282437706, 767.2602656583691, 1217.8409444275433, 1171.151919600643, 1246.6346879602042, 1135.3641830926267, 1017.363637244636, 1477.8694424298196, 1001.8320403879828, 831.3080545237393], [269, 270, 271, 272, 273, 274, 275, 276, 277, 278]], [6, 2481, [20738, 20914, 21099, 21277, 21464, 21660, 21861, 22060, 22242], [38449.092, 38480.751, 38418.511, 38433.86, 38372.261, 38360.368, 38505.848, 38465.125, 38512.183], [29611.913, 29571.934, 29610.729, 29617.268, 29680.041, 29757.599, 29589.998, 29578.324, 29619.823], [18.367, 17.457, 17.186, 17.373, 19.5, 28.947, 15.81, 15.537, 17.846], [1167.4511731335012, 1641.7614964946026, 595.836710490068, 3920.2077388161633, 3233.706902526946, 1559.1396624030772, 1978.8817575649455, 1618.18758289334, 874.0310744489974], [275, 276, 277, 278, 279, 280, 281, 282, 283]], [4, 2505, [20514, 20616, 20777, 20955, 21131, 21310, 21503], [5783.771, 5857.561, 5847.609, 5881.036, 5952.669, 5943.306, 5885.768], [13983.971, 13994.247, 13905.205, 13976.13, 14010.911, 13983.198, 14060.687], [18.752, 19.028, 27.032, 26.042, 17.19, 14.417, 14.13], [1885.878678304075, 2776.154440106992, 1718.422038405305, 2193.2091999070753, 3484.1755492317175, 2414.3343262073904, 2331.6445974359904], [274, 275, 276, 277, 278, 279, 280]], [12, 2526, [20528, 20645, 20814, 20991, 21168, 21347], [13731.489, 13595.314, 13603.477, 13579.127, 13696.055, 13695.234], [63572.877, 63430.111, 63259.025, 63461.346, 63418.563, 63477.404], [22.028, 14.878, 14.042, 17.704, 20.425, 26.373], [3701.717333371105, 1382.041500494065, 1267.6820808911407, 1863.909493536581, 13434.423430851617, 3492.776139972891], [274, 275, 276, 277, 278, 279]], [12, 2528, [20649, 20818, 20995, 21173, 21351, 21550], [14127.817, 14110.13, 14154.566, 14005.277, 14047.423, 14150.608], [63518.803, 63529.472, 63522.673, 63328.91, 63333.356, 63206.656], [15.894, 14.829, 13.914, 22.273, 39.324, 33.193], [1325.8361050248002, 1280.8976774269283, 1544.4608905914733, 11954.111008594331, 2891.446708057103, 1641.9953248288025], [275, 276, 277, 278, 279, 280]], [14, 2533, [20657, 20833, 21010, 21191, 21367, 21565, 21758, 21955, 22157, 22335, 22517, 22714, 22894, 23075, 23243, 23417, 23581, 23745, 23912, 24065, 24219, 24373, 24525, 24676, 24835, 24980, 25124], [16126.3, 16178.76, 16171.789, 16305.408, 16307.786, 16277.997, 16252.583, 16263.558, 16251.918, 16260.655, 16287.675, 16440.945, 16298.546, 16366.636, 16366.425, 16384.884, 16363.648, 16323.252, 16308.574, 16247.297, 16221.856, 16171.665, 16292.982, 16253.231, 16272.894, 16250.143, 16290.88], [72197.648, 72318.327, 72137.746, 72293.741, 72329.146, 72270.288, 72181.467, 72143.491, 72148.264, 72169.299, 72088.291, 72114.471, 72135.936, 72056.432, 72023.228, 72105.052, 72177.396, 72186.727, 72141.674, 72193.236, 72240.297, 72280.456, 72482.502, 72589.445, 72593.123, 72386.932, 72578.216], [20.479, 13.507, 25.411, 17.745, 11.581, 15.102, 17.823, 17.338, 17.955, 22.032, 12.938, 18.985, 17.238, 11.299, 15.094, 16.229, 12.244, 11.193, 12.164, 16.76, 18.963, 26.469, 32.164, 8.045, 14.636, 25.122, 22.609], [665.0887097094939, 1531.5862323774654, 702.5192089182301, 1378.8000850908722, 2461.0348841139103, 1762.1888830835633, 5378.60841295506, 2753.4552888763646, 2591.879118417473, 2203.2989539983123, 1376.785487377888, 2299.7326528125545, 1784.5303450079284, 3398.490658630341, 2104.3225906663324, 1794.1708692946183, 1533.2322151265705, 1264.440664033576, 1827.9054444948404, 2157.386537374375, 1803.37560355151, 5657.964583106335, 1123.1797221600204, 626.2410328309712, 1083.2585166847116, 1698.7618492044514, 926.8503254787095], [275, 276, 277, 278, 279, 280, 281, 282, 283, 284, 285, 286, 287, 288, 289, 290, 291, 292, 293, 294, 295, 296, 297, 298, 299, 300, 301]], [3, 2537, [20546, 20663, 20836, 21014, 21192, 21370], [16586.816, 16567.118, 16624.928, 16570.081, 16609.855, 16757.582], [12214.063, 12135.805, 12108.145, 12183.381, 12139.155, 12141.436], [22.422, 21.699, 30.255, 16.791, 19.7, 27.658], [628.5269018895337, 717.3148859081489, 2524.8879144360203, 1348.1234424848278, 2352.1851666133434, 1481.2838633086353], [274, 275, 276, 277, 278, 279]], [5, 2550, [20555, 20679, 20854, 21034, 21209, 21393, 21592, 21785, 21985, 22182, 22362], [19142.42, 19163.818, 19180.286, 19177.474, 19189.064, 19185.8, 19230.121, 19229.457, 19233.128, 19089.284, 19181.652], [22526.434, 22478.935, 22665.528, 22445.762, 22495.869, 22462.863, 22504.929, 22488.553, 22411.984, 22447.965, 22414.943], [32.365, 35.965, 16.379, 20.946, 21.946, 23.434, 14.226, 11.412, 15.895, 23.123, 17.094], [1659.8368868488917, 1410.0942824023412, 765.4564754604141, 2056.764964331144, 1031.469499646835, 1310.0420159566552, 1666.5651890847803, 1515.2645263806864, 982.4454374413318, 1638.3549833764994, 1501.3673338040096], [274, 275, 276, 277, 278, 279, 280, 281, 282, 283, 284]], [5, 2551, [20399, 20469, 20556, 20680, 20855, 21033, 21211], [19275.088, 19270.775, 19257.729, 19309.44, 19280.51, 19232.418, 19320.847], [21696.353, 21705.849, 21860.416, 21838.521, 21808.801, 21854.14, 21803.915], [18.941, 27.725, 19.316, 21.827, 24.278, 17.822, 12.293], [1624.4904736230421, 2347.3942929296345, 1323.9706276403983, 2991.311347927475, 3215.5444602936436, 2669.862839311919, 2145.1435123524275], [272, 273, 274, 275, 276, 277, 278]], [1, 2566, [20578, 20705, 20882, 21064, 21240, 21424, 21625], [29117.834, 29209.313, 29215.72, 29268.687, 29313.01, 29295.333, 29280.125], [5001.886, 5023.85, 5032.642, 5046.215, 5085.9, 5194.227, 5204.301], [30.938, 24.647, 10.901, 11.551, 12.151, 12.52, 14.218], [1977.0504824371724, 1383.6648808551677, 1455.7075791710802, 1247.6199050475368, 2227.0291952981615, 1504.098787237015, 1853.4145304741605], [274, 275, 276, 277, 278, 279, 280]], [0, 2573, [20719, 20895, 21076, 21253, 21435, 21637, 21828, 22028, 22218, 22394, 22584], [32191.923, 32274.684, 32187.332, 32166.721, 32137.647, 32178.833, 32143.852, 32137.313, 32194.995, 32231.368, 32355.797], [4968.56, 4995.488, 4916.083, 4862.817, 4771.032, 4793.91, 4765.863, 4706.909, 4728.488, 4765.69, 4910.128], [23.321, 15.124, 21.114, 14.209, 12.728, 14.901, 24.898, 11.524, 22.341, 31.122, 37.542], [860.7789694549177, 1008.7434642534336, 1679.7632826186905, 1392.8467968177588, 1530.862633795968, 2544.2594337209207, 2373.0545362884127, 1666.87328389293, 2433.146149557257, 1890.9466712323658, 2275.7517323239726], [275, 276, 277, 278, 279, 280, 281, 282, 283, 284, 285]], [7, 2574, [20720, 20898, 21079, 21256, 21439, 21640, 21832, 22031], [32673.105, 32692.308, 32735.907, 32828.873, 32880.938, 32747.216, 32832.47, 32783.736], [30613.43, 30598.859, 30627.338, 30588.582, 30522.599, 30694.229, 30786.804, 30650.026], [22.032, 13.085, 14.975, 23.451, 20.386, 11.376, 24.702, 20.137], [1540.0771903408909, 1210.491144251869, 1756.6028548737424, 11595.65786572171, 1988.9421492293388, 54921.15678708914, 1529.569361707439, 3098.510993778354], [275, 276, 277, 278, 279, 280, 281, 282]], [8, 2578, [20595, 20735, 20913, 21097, 21276], [38130.308, 38157.571, 38186.52, 38226.839, 38252.737], [45307.285, 45356.325, 45346.13, 45354.69, 45261.837], [28.169, 43.202, 31.385, 37.651, 22.521], [580.4552095365461, 1547.252738797529, 2785.870557111082, 2121.7754537995825, 2962.491777116967], [274, 275, 276, 277, 278]], [10, 2592, [20275, 20343, 20423, 20492, 20587], [34873.91, 34893.344, 34893.321, 34942.169, 35055.412], [47429.396, 47405.016, 47339.16, 47233.409, 47317.969], [19.134, 23.286, 18.517, 32.416, 19.66], [709.9747358779762, 1319.543775261712, 1204.2717131240456, 2772.062839803452, 456.62431097353567], [270, 271, 272, 273, 274]], [0, 2605, [20893, 21075, 21251, 21432, 21634, 21826, 22027], [31680.95, 31636.252, 31611.92, 31597.833, 31559.135, 31682.433, 31630.335], [4454.613, 4352.629, 4334.84, 4431.727, 4435.922, 4476.09, 4379.229], [31.787, 21.712, 14.438, 14.421, 19.156, 17.935, 18.45], [2166.113976131159, 1043.9501252230452, 1530.0686571325464, 4259.786525766474, 2560.5182580335845, 19965.16430493524, 724.742643326695], [276, 277, 278, 279, 280, 281, 282]], [7, 2608, [20902, 21085, 21260, 21443, 21645, 21836, 22036, 22224, 22400, 22592, 22782, 22964, 23137, 23318, 23478, 23640], [33991.548, 33957.348, 33914.81, 33775.082, 33704.448, 33672.555, 33631.681, 33664.068, 33797.889, 33822.977, 33823.081, 33791.948, 33815.177, 33871.082, 33835.764, 33836.025], [31018.707, 31008.767, 31051.214, 31094.636, 31058.916, 31150.369, 31208.661, 31249.831, 31216.815, 31167.833, 31156.45, 31097.589, 31055.741, 31204.083, 31003.103, 31190.392], [22.833, 23.523, 12.362, 14.066, 20.608, 10.492, 9.492, 11.26, 14.879, 19.938, 18.664, 15.94, 21.156, 20.083, 17.081, 29.804], [2009.4994520464375, 8034.619482017586, 2122.2174058391374, 2585.75859724981, 3321.84438400137, 1537.9532865661552, 1162.062661331348, 1333.6869795104687, 1668.8819808901503, 3280.868552502705, 3832.598839542305, 19064.407313154486, 6642.432161105493, 1616.9204826576772, 27776.779314254465, 805.8224411136887], [276, 277, 278, 279, 280, 281, 282, 283, 284, 285, 286, 287, 288, 289, 290, 291]], [10, 2610, [20905, 21087, 21263, 21448, 21650], [34953.225, 34955.427, 34951.468, 35013.5, 35010.251], [47065.725, 47048.799, 47021.665, 46966.501, 47041.05], [32.016, 12.022, 20.024, 20.59, 11.051], [1191.212007141678, 1523.0742124713524, 1656.076255854454, 1041.8465540066177, 1139.5324356165431], [276, 277, 278, 279, 280]], [6, 2614, [20910, 21096, 21271, 21457, 21658, 21852], [37653.092, 37658.66, 37685.426, 37642.011, 37651.176, 37646.472], [30804.025, 30858.868, 30833.118, 30703.221, 30743.709, 30718.615], [15.244, 23.582, 29.14, 18.459, 25.685, 24.556], [1641.827276854673, 2830.300939697468, 3904.9616531028437, 1499.7034051830872, 3482.0861725810755, 403.7906312391243], [276, 277, 278, 279, 280, 281]], [11, 2626, [21297, 21488, 21687, 21887, 22085, 22267, 22446], [45221.463, 45115.038, 45144.19, 45159.155, 45154.256, 45041.713, 45125.23], [53089.433, 53071.024, 53095.595, 53064.48, 53102.204, 53143.117, 53270.996], [18.607, 19.022, 11.675, 13.938, 16.577, 19.686, 25.377], [1649.341954786034, 1202.115227793486, 638.6295669241349, 1209.5106369690548, 2060.412907485265, 1362.1700838835447, 1766.164084750382], [278, 279, 280, 281, 282, 283, 284]], [11, 2628, [21303, 21493, 21694, 21892, 22091, 22273], [47057.017, 47095.943, 47086.074, 47120.665, 46997.666, 47015.725], [54568.393, 54558.368, 54560.633, 54559.661, 54547.526, 54477.06], [24.973, 18.708, 18.812, 25.86, 16.514, 24.955], [1041.4082820597305, 1494.9374139451286, 1700.9270714719853, 1730.8109542514476, 3441.447782631167, 3591.22942590107], [278, 279, 280, 281, 282, 283]], [4, 2631, [20782, 20961, 21137, 21316, 21512, 21713], [6884.069, 6872.692, 6766.708, 6716.38, 6728.686, 6665.368], [13075.769, 13096.624, 13147.756, 13112.8, 13003.997, 12985.082], [13.709, 30.455, 15.212, 31.173, 27.982, 22.889], [21245.221932752745, 1651.783500279803, 347.8555057355138, 1621.331349731806, 7499.543810990987, 9878.714291299153], [276, 277, 278, 279, 280, 281]], [12, 2641, [20809, 20987, 21164, 21343, 21541, 21735, 21935, 22139, 22315], [13186.948, 13133.047, 13166.493, 13166.466, 13188.376, 13142.526, 13245.652, 13136.191, 13097.321], [61534.233, 61528.682, 61502.327, 61544.896, 61644.355, 61435.607, 61327.733, 61527.838, 61552.004], [18.524, 15.42, 17.843, 12.832, 20.443, 27.008, 19.611, 26.172, 18.439], [1765.0532987293054, 1043.0216113716638, 1165.6767127245498, 1003.898114290543, 2280.2993504871524, 800.0519646554096, 10842.87707917441, 689.3644498650385, 855.7987374962585], [276, 277, 278, 279, 280, 281, 282, 283, 284]], [12, 2642, [20812, 20990, 21166, 21345, 21543, 21736, 21936, 22142, 22316, 22497, 22687], [13485.858, 13517.386, 13455.193, 13452.186, 13417.605, 13310.32, 13306.096, 13391.235, 13348.553, 13379.109, 13284.954], [60976.11, 60996.93, 60962.612, 60982.293, 60981.033, 61098.873, 61071.287, 60984.853, 61025.452, 61022.09, 61045.291], [24.976, 12.068, 11.409, 14.589, 13.746, 21.075, 20.735, 14.535, 25.236, 25.84, 29.719], [761.0705242419989, 1905.5569563866359, 1936.203071455212, 1747.597303435006, 1073.82121490674, 2676.9086215061598, 3703.022308257877, 1131.3154413082834, 1837.9112530418902, 3128.800320462008, 598.5065663805411], [276, 277, 278, 279, 280, 281, 282, 283, 284, 285, 286]], [14, 2647, [20826, 21002, 21181, 21360, 21557, 21750, 21950, 22153, 22330], [15791.397, 15899.607, 15772.971, 15757.717, 15797.078, 15938.43, 15836.371, 15837.928, 15853.041], [71545.36, 71486.063, 71473.334, 71479.854, 71481.107, 71517.719, 71467.751, 71349.504, 71274.892], [23.395, 33.195, 20.166, 12.613, 19.337, 31.007, 15.838, 21.681, 8.201], [983.1950883893536, 4433.803439571195, 1248.0939501176379, 1454.7040247102725, 993.3089464121712, 4310.732449537411, 17697.303952026436, 1033.9906159046272, 46539.221331022], [276, 277, 278, 279, 280, 281, 282, 283, 284]], [3, 2649, [21008, 21187, 21365, 21560, 21755], [16225.681, 16164.412, 16203.187, 16150.795, 16173.183], [11063.183, 10871.057, 10951.722, 10993.756, 10930.605], [36.111, 23.863, 24.171, 15.874, 29.486], [2805.0900083937936, 639.2490052443561, 4036.6548367495598, 1036.098193170703, 757.2462918878826], [277, 278, 279, 280, 281]], [3, 2651, [21011, 21190, 21366, 21564, 21756, 21956, 22158, 22336, 22513, 22710, 22891, 23072, 23241, 23414, 23578, 23741, 23911, 24064, 24218, 24371, 24522, 24677, 24833, 24979, 25123, 25271, 25404, 25552, 25682, 25822, 25945, 26057, 26182, 26309, 26445, 26572, 26715, 26848, 26961, 27071, 27189, 27313, 27435, 27547, 27651, 27772, 27886], [16372.312, 16343.072, 16355.089, 16340.751, 16298.193, 16320.272, 16308.156, 16381.242, 16188.603, 16174.918, 16267.064, 16320.707, 16219.458, 16241.62, 16237.1, 16216.382, 16239.552, 16304.428, 16226.022, 16245.452, 16188.704, 16415.895, 16269.78, 16283.51, 16328.39, 16272.765, 16304.757, 16318.37, 16339.822, 16257.965, 16284.016, 16187.151, 16187.424, 16186.144, 16224.868, 16156.827, 16154.038, 16165.608, 16189.63, 16187.381, 16179.438, 16113.771, 16125.93, 16103.39, 16130.828, 16184.181, 16182.62], [9929.368, 9923.678, 9927.999, 10095.957, 10142.091, 10147.971, 10152.923, 10148.78, 10202.919, 10196.035, 10139.008, 10192.446, 10179.698, 10184.586, 10181.246, 10175.832, 10212.165, 10219.611, 10177.903, 10250.336, 10188.422, 10257.527, 10286.227, 10306.415, 10270.979, 10351.569, 10307.43, 10326.624, 10283.28, 10265.947, 10320.585, 10267.451, 10283.266, 10278.647, 10293.12, 10220.236, 10209.843, 10344.087, 10319.913, 10286.244, 10227.115, 10249.206, 10320.86, 10345.669, 10310.257, 10365.434, 10359.113], [21.988, 26.144, 15.923, 18.971, 24.635, 16.801, 18.723, 17.241, 22.265, 15.389, 26.756, 9.751, 23.131, 25.89, 16.925, 14.685, 19.228, 28.838, 22.538, 30.131, 18.335, 23.882, 21.925, 25.698, 27.489, 16.981, 20.875, 17.245, 20.18, 20.389, 28.759, 21.667, 21.506, 26.98, 20.381, 17.384, 22.276, 30.028, 25.569, 36.179, 17.849, 20.65, 17.061, 18.12, 19.709, 24.96, 23.145], [4073.7281061767226, 6135.1805827760645, 4323.619094332188, 1363.4103467217356, 1224.2439331077398, 1628.9051653488518, 866.5738230325765, 690.3984083901971, 3639.156642041607, 2980.0951633695045, 2291.022500937968, 66392.59979106014, 8422.185024028011, 3031.3300961464074, 2257.2871993149997, 5295.69954286817, 5741.986686242889, 2402.689337639842, 4658.26182395149, 1922.747785981265, 2496.52813643945, 2230.032023106911, 2513.108123636849, 2509.8801977316834, 2301.4427069241583, 2653.424479202074, 4490.313829039435, 4359.601990947096, 5984.661361969549, 5350.667950748248, 1833.204851988621, 1167.666346457079, 1977.0085674723666, 2134.3516027884853, 2378.761465177257, 2335.646230768749, 1981.4905160503272, 1075.9343933885846, 1755.782598874055, 3005.764980654932, 19594.608462959393, 1244.2629338884972, 2698.4504093662385, 2371.1303854167445, 2300.4021044162646, 1758.262739609113, 2413.35315700555], [277, 278, 279, 280, 281, 282, 283, 284, 285, 286, 287, 288, 289, 290, 291, 292, 293, 294, 295, 296, 297, 298, 299, 300, 301, 302, 303, 304, 305, 306, 307, 308, 309, 310, 311, 312, 313, 314, 315, 316, 317, 318, 319, 320, 321, 322, 323]], [3, 2652, [21195, 21372, 21568, 21761, 21959, 22162, 22339, 22521, 22717, 22896, 23076, 23247], [16911.153, 16771.831, 16625.166, 16772.49, 16911.493, 16848.763, 16790.58, 16797.827, 16855.686, 16943.936, 16756.198, 16884.633], [9930.994, 9830.625, 9876.184, 9758.404, 9654.949, 9691.664, 9625.501, 9631.501, 9778.573, 9821.936, 9894.531, 9824.004], [25.247, 24.912, 18.594, 28.077, 13.757, 18.159, 34.963, 30.094, 12.853, 3.8, 31.344, 18.929], [3230.8039746656113, 9071.31435506223, 19327.527780751265, 4319.9548417655715, 1320.1460748975671, 1335.124518362986, 1419.5224739096943, 1965.9317047407442, 917.2620792171073, 321.53203524989885, 6454.394101714991, 969.9824619932776], [278, 279, 280, 281, 282, 283, 284, 285, 286, 287, 288, 289]], [9, 2655, [20852, 21030, 21207, 21392, 21591, 21784, 21981, 22180, 22363, 22541, 22738, 22914, 23094, 23269], [18982.683, 19005.444, 19039.732, 19092.937, 19140.248, 19090.456, 19028.797, 19041.168, 19080.475, 19114.027, 19028.257, 19052.042, 18984.413, 18998.413], [46598.922, 46624.001, 46719.093, 46691.913, 46722.578, 46750.546, 46760.286, 46719.357, 46574.377, 46657.27, 46483.02, 46511.61, 46467.359, 46513.001], [19.537, 16.806, 18.305, 18.839, 13.578, 12.585, 11.23, 12.211, 18.729, 22.801, 17.968, 21.005, 52.299, 21.213], [810.4314758350821, 1866.919639908069, 5210.674021909472, 1907.491379773127, 3518.318979148633, 3912.287209491088, 3289.466875376544, 2318.168339999656, 4507.6832962942935, 3298.9790797990995, 1110.3189308481008, 1183.7850498835833, 1702.971798373886, 9078.865194771557], [276, 277, 278, 279, 280, 281, 282, 283, 284, 285, 286, 287, 288, 289]], [13, 2687, [21495, 21695, 21895, 22094, 22275, 22454], [643.68, 609.951, 590.516, 705.153, 571.908, 732.46], [70486.863, 70494.9, 70542.942, 70454.984, 70441.382, 70289.092], [28.688, 15.223, 24.246, 22.594, 3.239, 24.252], [618.4280665476881, 754.3523259592815, 759.863912740437, 646.5017310081258, 397.7538133454743, 1414.982834685972], [280, 281, 282, 283, 284, 285]], [13, 2688, [22097, 22277, 22455, 22641, 22833, 23014, 23187, 23357, 23527], [1609.81, 1559.482, 1533.414, 1542.11, 1541.415, 1356.45, 1354.711, 1380.397, 1351.046], [70389.335, 70457.47, 70539.77, 70311.822, 70243.972, 70322.76, 70378.971, 70270.196, 70362.437], [43.919, 31.049, 24.803, 25.64, 32.748, 25.292, 19.765, 16.087, 20.349], [3326.762552125597, 2066.1235500561106, 1793.9971641992836, 2972.9541158288134, 709.2063191885586, 1027.1627158473289, 763.7963353769657, 865.2370015490766, 805.2423178581768], [283, 284, 285, 286, 287, 288, 289, 290, 291]], [4, 2690, [21709, 21907, 22106, 22286, 22463, 22651, 22841, 23021, 23197], [6443.477, 6451.02, 6412.185, 6417.466, 6466.362, 6466.69, 6494.484, 6327.796, 6405.002], [12094.887, 12111.693, 12162.983, 12161.751, 12116.017, 12097.585, 12087.829, 12259.441, 12246.906], [15.792, 16.67, 11.4, 26.888, 18.698, 18.008, 20.98, 26.236, 42.342], [1052.4399748247163, 1551.2783781552996, 2045.6304062745683, 3881.8867867018516, 6738.54621975031, 3805.8483613448875, 2184.5394490477915, 3262.6928230624876, 4117.869307264512], [281, 282, 283, 284, 285, 286, 287, 288, 289]], [12, 2707, [21350, 21545, 21737, 21938, 22143, 22322, 22502, 22692, 22873, 23056, 23228, 23397], [13732.402, 13655.534, 13718.754, 13591.383, 13472.92, 13715.7, 13701.763, 13712.95, 13580.605, 13500.565, 13502.619, 13507.707], [62574.707, 62670.418, 62744.674, 62642.262, 62428.078, 62409.56, 62629.829, 62628.245, 62652.919, 62687.283, 62641.16, 62546.958], [35.488, 21.161, 13.326, 33.737, 17.09, 16.807, 10.064, 19.17, 21.063, 12.427, 16.558, 35.035], [3046.214929197524, 5090.32219287331, 63541.36635966426, 7084.998995933006, 1262.044505571406, 18336.382481384575, 60065.747611827566, 8122.356662700104, 6878.812641756125, 4202.483472235091, 3632.264150372666, 5435.498381026667], [279, 280, 281, 282, 283, 284, 285, 286, 287, 288, 289, 290]], [12, 2709, [21742, 21943, 22146, 22321, 22504, 22697, 22877, 23060, 23231, 23402, 23568], [13889.772, 13864.762, 13714.846, 13856.252, 13873.348, 13849.889, 13821.618, 13849.422, 13848.159, 13830.231, 13672.442], [61129.906, 61144.467, 61052.543, 61138.199, 61360.04, 61515.766, 61538.275, 61640.046, 61733.732, 61846.557, 61703.14], [16.883, 26.239, 28.389, 17.221, 22.755, 23.363, 8.957, 11.459, 17.846, 23.82, 9.397], [759.1655556947046, 2322.257780309168, 1640.024816575805, 1006.3074211579205, 5855.247555535066, 6152.9568699914125, 50999.23036498838, 39961.784430262494, 890.0520901024123, 2554.376568195495, 120736.245226621], [281, 282, 283, 284, 285, 286, 287, 288, 289, 290, 291]], [5, 2723, [21584, 21774, 21972, 22174, 22351, 22534, 22731, 22909, 23088, 23263, 23430], [18402.581, 18357.311, 18312.03, 18357.985, 18259.518, 18321.571, 18377.188, 18306.117, 18328.207, 18389.725, 18267.56], [23150.492, 23158.181, 23215.555, 23100.655, 23172.735, 23071.307, 23129.223, 23228.365, 23198.77, 23190.423, 23139.861], [23.912, 22.523, 19.756, 30.559, 19.232, 37.978, 21.317, 15.166, 37.066, 31.451, 28.075], [767.9898599913004, 1334.520267329034, 2860.2818144399225, 2205.0700594838872, 998.3831393486468, 1575.6372694191525, 5863.5626764678045, 1109.3646841122077, 763.1859743451932, 1339.4938030066262, 615.1625316812945], [280, 281, 282, 283, 284, 285, 286, 287, 288, 289, 290]], [9, 2725, [21387, 21589, 21779, 21979, 22178, 22358, 22540, 22737, 22916, 23098, 23274], [18904.381, 18859.772, 18848.476, 18863.234, 18858.487, 18972.969, 19129.549, 19038.713, 19129.893, 19135.573, 19132.156], [45526.971, 45614.282, 45551.62, 45488.7, 45458.185, 45336.261, 45386.629, 45419.472, 45478.268, 45426.627, 45326.668], [19.494, 15.614, 6.629, 8.328, 13.612, 15.963, 20.338, 28.545, 21.037, 16.163, 24.488], [1962.9744972347012, 1939.2623938344448, 3640.1675056450918, 2909.7130318953828, 2365.356282927606, 9240.786838646556, 4888.245456721491, 5327.961572591064, 4472.335080833535, 2158.348509034545, 4295.154663294882], [279, 280, 281, 282, 283, 284, 285, 286, 287, 288, 289]], [9, 2726, [21783, 21983, 22183, 22364, 22544, 22743, 22920, 23100], [19356.554, 19250.198, 19181.363, 19116.691, 19243.619, 19340.645, 19365.88, 19336.469], [44870.964, 44956.527, 44863.558, 44845.28, 44740.85, 44585.053, 44509.288, 44365.132], [30.66, 19.341, 24.796, 16.614, 18.453, 17.288, 23.278, 21.114], [4139.690341981225, 12999.042186783985, 7514.654588097954, 24292.44052158514, 1138.60612186374, 1060.6000547627084, 894.5578878983575, 1676.820259072647], [281, 282, 283, 284, 285, 286, 287, 288]], [5, 2727, [21390, 21594, 21782, 21984, 22184, 22361, 22543, 22740, 22923, 23099, 23275, 23439, 23602, 23771, 23935, 24085, 24245, 24393, 24550, 24700, 24853, 24997, 25144, 25290, 25426, 25573, 25705, 25841, 25966], [19216.918, 19283.757, 19188.754, 19213.463, 19324.904, 19211.344, 19227.032, 19352.764, 19482.232, 19411.012, 19371.371, 19399.285, 19435.74, 19423.315, 19373.947, 19425.007, 19444.464, 19421.787, 19452.14, 19445.869, 19427.708, 19341.371, 19366.782, 19398.798, 19395.221, 19417.752, 19369.967, 19297.019, 19452.28], [21364.188, 21217.342, 21119.799, 20972.341, 21085.112, 21068.247, 21050.951, 21082.87, 21187.748, 21302.964, 21360.454, 21187.705, 21325.389, 21434.52, 21332.533, 21456.228, 21438.396, 21489.204, 21495.066, 21607.231, 21612.149, 21785.94, 21758.757, 21628.061, 21604.336, 21565.728, 21464.65, 21307.848, 21328.496], [11.349, 22.503, 16.79, 9.578, 15.873, 18.914, 24.88, 24.874, 24.131, 24.567, 18.596, 13.029, 21.234, 31.417, 24.882, 22.583, 13.574, 14.857, 17.676, 13.165, 19.205, 11.075, 11.65, 14.224, 12.52, 14.119, 12.71, 15.715, 25.856], [54014.54723019536, 3951.250120526681, 6091.310600916536, 2565.688589936492, 2828.485692530636, 4155.992859348171, 1852.06926530724, 5748.669612096234, 6735.368275605148, 5932.07815869651, 3684.767922230809, 2104.9928343176957, 3112.1644616797143, 6808.258986486729, 1210.6040975201936, 1345.685634120567, 1207.9875087193916, 1242.2385340643061, 795.4800641217805, 1374.3999692093137, 1235.0881020724798, 1062.11934108225, 962.7758515920918, 1057.2553782947182, 1489.9787857405615, 1671.4333425786965, 1846.0736428019597, 1021.6579630896925, 4866.178908174643], [279, 280, 281, 282, 283, 284, 285, 286, 287, 288, 289, 290, 291, 292, 293, 294, 295, 296, 297, 298, 299, 300, 301, 302, 303, 304, 305, 306, 307]], [1, 2734, [22207, 22386, 22573, 22765, 22946, 23123, 23299], [29082.175, 29146.511, 29244.973, 29240.263, 29303.86, 29209.267, 29223.422], [4926.734, 4921.518, 5032.827, 5019.38, 5045.54, 5010.329, 5006.932], [27.189, 16.624, 15.993, 15.526, 16.424, 11.653, 27.226], [5828.649294592629, 2212.1071957636423, 1086.9844047232943, 1097.7016435223964, 1196.7402472473145, 1473.2748913141652, 1083.8860353629814], [283, 284, 285, 286, 287, 288, 289]], [0, 2739, [21643, 21834, 22034, 22222, 22399, 22588, 22779], [33284.951, 33348.819, 33400.92, 33422.213, 33427.121, 33455.771, 33378.117], [6112.101, 6147.178, 6112.167, 6161.651, 6242.855, 6279.037, 6244.958], [41.123, 20.137, 13.744, 24.159, 13.721, 12.606, 19.023], [1512.1618266873618, 1154.7916900686341, 924.4838612510598, 1094.3499373890236, 2609.568261030841, 1373.2668153743905, 1359.9735085529242], [280, 281, 282, 283, 284, 285, 286]], [7, 2740, [21445, 21647, 21839, 22038, 22226, 22402, 22591], [34069.552, 34012.663, 34015.299, 33957.626, 33927.65, 33810.021, 33852.498], [30627.927, 30686.762, 30511.291, 30414.742, 30397.471, 30304.474, 30328.858], [29.541, 29.529, 14.411, 10.652, 15.439, 11.971, 23.889], [838.6327618831014, 3532.3891086343256, 1869.2294947949563, 1351.1209197029073, 1250.660986002196, 1143.8071187547682, 1081.8736848315373], [279, 280, 281, 282, 283, 284, 285]], [10, 2742, [21842, 22042, 22229, 22404, 22594], [34964.749, 34914.628, 34903.314, 35064.326, 35014.324], [47342.457, 47381.784, 47429.826, 47525.257, 47605.015], [19.653, 14.947, 17.094, 17.013, 22.09], [4595.83903635527, 2822.7254256894134, 2599.9163173074026, 5665.783052823242, 1001.4895901067551], [281, 282, 283, 284, 285]], [10, 2743, [22045, 22232, 22407, 22596, 22788, 22968, 23142, 23323, 23483, 23645, 23811, 23979, 24131, 24286, 24433, 24594, 24741, 24896, 25042, 25182], [35503.151, 35590.874, 35550.621, 35586.441, 35612.033, 35598.517, 35540.167, 35541.001, 35549.003, 35486.931, 35412.683, 35471.051, 35407.966, 35333.667, 35386.933, 35395.14, 35337.623, 35380.826, 35274.692, 35211.478], [46696.053, 46708.049, 46724.099, 46735.017, 46749.739, 46751.432, 46751.1, 46707.969, 46724.353, 46733.387, 46853.488, 46901.684, 46951.897, 47039.392, 47000.468, 46971.373, 47024.481, 46906.57, 46916.225, 46894.682], [14.387, 12.781, 13.762, 12.192, 10.65, 13.122, 9.905, 9.835, 8.614, 21.366, 15.724, 11.323, 17.629, 20.393, 11.233, 14.87, 21.814, 20.026, 20.968, 12.557], [1924.5380786403232, 1362.2480758107495, 2071.11092249847, 2377.9013042929837, 1948.7404394059317, 1995.884062126826, 2250.703646907345, 3253.623767788503, 3335.262159151675, 1319.0353735768151, 1862.3624517753367, 2491.028302314943, 2129.947877605463, 1423.7686441495396, 1264.9028169467088, 1564.070405507749, 2949.409114418905, 1208.0920882887965, 2126.3937781478426, 1015.5935367895487], [282, 283, 284, 285, 286, 287, 288, 289, 290, 291, 292, 293, 294, 295, 296, 297, 298, 299, 300, 301]], [6, 2745, [21854, 22053, 22237, 22416, 22603], [37697.728, 37659.02, 37761.225, 37660.57, 37682.873], [31166.899, 31130.39, 31186.74, 31226.842, 31209.354], [22.608, 19.546, 25.475, 18.723, 20.381], [1722.0389988572106, 3866.928416639929, 10758.036386010137, 3430.333730335663, 7664.034157435454], [281, 282, 283, 284, 285]], [8, 2748, [21860, 22061, 22241, 22422, 22609, 22799, 22977], [38369.812, 38388.401, 38383.26, 38311.306, 38326.422, 38286.078, 38152.151], [44751.544, 44754.419, 44729.18, 44761.308, 44852.285, 44856.761, 44893.401], [18.537, 15.193, 14.177, 17.081, 10.294, 19.743, 23.752], [1165.236046868984, 1001.3891939523554, 1659.8429790874538, 919.0312926349641, 823.694012541782, 1281.4364722846858, 955.909196086671], [281, 282, 283, 284, 285, 286, 287]], [11, 2761, [21692, 21890, 22089, 22271, 22450], [46126.655, 46176.81, 46296.814, 46194.931, 46257.07], [53647.858, 53614.407, 53718.539, 53753.252, 53922.179], [25.205, 31.938, 31.024, 40.254, 32.0], [1396.926856745504, 2008.0589054223565, 651.500602997636, 940.9350188706823, 850.3284751233446], [280, 281, 282, 283, 284]], [3, 2831, [22520, 22718, 22897, 23077, 23248, 23422], [16735.904, 16820.286, 16796.791, 16798.097, 16890.654, 16843.965], [10352.639, 10494.048, 10554.355, 10590.417, 10610.185, 10623.034], [30.634, 26.055, 29.192, 30.251, 19.243, 19.231], [947.7335921531087, 3136.4756646390774, 3826.086951055972, 4243.191200559609, 8548.929383277802, 9230.926107924915], [285, 286, 287, 288, 289, 290]], [7, 2849, [22960, 23133, 23314, 23473, 23635, 23803, 23968, 24121], [33001.223, 33059.027, 33030.353, 32841.628, 32817.28, 32947.603, 32884.274, 32880.155], [29964.642, 29953.801, 29935.475, 30086.137, 30137.488, 30147.435, 30133.646, 30221.338], [27.863, 19.936, 17.564, 15.377, 16.013, 40.805, 13.845, 16.376], [2665.055480402061, 4016.1025680786297, 1324.0961650172908, 939.5264418489564, 1241.0310001083992, 1527.6975120737213, 735.5437622074024, 1361.997122073212], [287, 288, 289, 290, 291, 292, 293, 294]], [7, 2850, [22963, 23134, 23316, 23476, 23638, 23805, 23973, 24125, 24281], [33829.388, 33733.677, 33567.227, 33632.504, 33508.273, 33611.517, 33510.364, 33450.408, 33367.636], [30310.877, 30272.116, 30139.918, 30120.05, 30045.841, 30080.004, 30055.851, 30057.764, 30032.97], [20.389, 17.572, 14.526, 16.515, 9.911, 19.184, 11.565, 20.361, 17.738], [1327.5758781068753, 710.8860309660099, 29684.346810005012, 1853.8364838875561, 2508.84078501218, 749.5965243198666, 2143.3604281763905, 1716.147419933992, 9028.330504928774], [287, 288, 289, 290, 291, 292, 293, 294, 295]], [6, 2853, [23153, 23331, 23492, 23656, 23820, 23988, 24142, 24298, 24445, 24604, 24756, 24910], [38556.538, 38601.93, 38621.581, 38561.163, 38567.845, 38645.536, 38654.566, 38577.206, 38498.162, 38521.246, 38645.288, 38604.014], [30530.439, 30573.084, 30622.336, 30732.437, 30587.648, 30552.687, 30620.743, 30713.4, 30631.888, 30610.016, 30641.345, 30522.931], [25.163, 18.59, 11.78, 25.296, 17.455, 21.315, 17.368, 23.129, 18.486, 17.545, 26.391, 20.127], [1140.7326670284633, 986.3624982712564, 2116.1995352613017, 5267.535334043917, 1303.2487857184765, 1276.011358337736, 1469.743632667707, 1370.2257470932423, 1305.839573806707, 1035.1240952294504, 2394.240139268783, 995.0123372724105], [288, 289, 290, 291, 292, 293, 294, 295, 296, 297, 298, 299]], [11, 2862, [23177, 23350, 23518, 23675, 23843, 24003, 24156, 24315], [45088.156, 45234.708, 45102.522, 45094.916, 45041.702, 45058.674, 45179.524, 45089.454], [53148.441, 53255.957, 53169.917, 53097.564, 53092.838, 53169.6, 53182.129, 53153.562], [21.548, 28.17, 14.89, 20.53, 23.306, 24.203, 40.851, 26.589], [531.3639290754497, 7941.230964000349, 1713.6401701410064, 790.1184862964144, 1074.8442031224981, 941.3082761116185, 1852.8424820100845, 1166.7345465730366], [288, 289, 290, 291, 292, 293, 294, 295]], [4, 2942, [23365, 23533, 23690, 23864, 24017, 24177, 24329, 24476, 24635, 24790, 24941, 25084, 25231, 25368, 25517, 25654, 25793, 25912, 26027, 26150, 26269, 26407, 26537, 26675, 26811], [6268.546, 6229.695, 6254.081, 6372.777, 6275.779, 6370.917, 6330.24, 6278.969, 6255.443, 6258.097, 6159.673, 6200.668, 6230.3, 6219.959, 6286.852, 6166.46, 6175.147, 6149.772, 6087.996, 6006.671, 5881.724, 5943.28, 5890.546, 5887.754, 5876.185], [12576.185, 12595.057, 12547.259, 12504.441, 12661.698, 12495.669, 12479.352, 12540.039, 12578.599, 12607.491, 12461.643, 12504.423, 12389.757, 12422.127, 12451.081, 12531.452, 12598.829, 12708.218, 12828.905, 12908.854, 13120.524, 13050.458, 13224.2, 13136.391, 13080.302], [17.67, 23.424, 20.763, 33.791, 26.971, 24.099, 24.415, 26.314, 21.359, 25.594, 15.353, 17.536, 16.328, 14.463, 26.409, 10.879, 13.615, 15.192, 16.533, 21.231, 13.298, 27.186, 16.335, 23.577, 13.465], [9607.223930781407, 2664.367157368366, 1800.3237065186715, 4950.930768936969, 1126.5002093475189, 3768.2332560784025, 7408.610387869478, 3502.6380749786754, 1555.655548219229, 5034.8823071211145, 909.3103935232338, 1483.5921075208137, 1073.0648755194748, 1203.4694549970795, 6344.794139942109, 1869.8096365435003, 2957.4826103693686, 3320.2388840559233, 6356.042921023357, 2771.989631628355, 1571.2800606949465, 2493.5497735637273, 1678.3932072610994, 932.0812296268251, 951.7153560233533], [290, 291, 292, 293, 294, 295, 296, 297, 298, 299, 300, 301, 302, 303, 304, 305, 306, 307, 308, 309, 310, 311, 312, 313, 314]], [9, 2961, [23271, 23434, 23600, 23764, 23932, 24081, 24236, 24388, 24543], [19002.139, 18934.438, 18892.288, 18931.294, 18966.831, 18915.311, 18920.609, 18899.496, 18982.315], [46525.661, 46676.117, 46776.176, 46804.599, 46851.436, 46829.07, 46797.781, 46855.018, 46877.431], [22.034, 14.028, 14.09, 16.092, 11.286, 10.973, 17.334, 20.584, 20.725], [7513.671807109123, 2500.9719879962117, 1375.3264517764421, 1773.7912106567412, 2742.503679807686, 2338.7439981719044, 2057.306950163295, 1954.1804721141698, 2430.055632974804], [289, 290, 291, 292, 293, 294, 295, 296, 297]], [9, 2962, [23268, 23436, 23599, 23763, 23929], [19020.166, 18978.229, 18976.919, 19024.707, 18940.71], [45143.138, 45048.319, 45043.028, 45074.019, 45021.651], [27.1, 11.59, 19.074, 24.73, 12.125], [4915.606053045461, 1317.7473245144474, 2539.5567198410636, 2868.5654142334693, 1434.5207839616448], [289, 290, 291, 292, 293]], [10, 2975, [23322, 23482, 23644, 23812, 23978, 24132], [35408.005, 35419.861, 35372.94, 35399.792, 35421.797, 35365.948], [47915.332, 47969.752, 48031.288, 48077.467, 48083.234, 47989.881], [28.821, 20.237, 19.996, 25.208, 22.26, 40.746], [4254.1632301676145, 9989.698866797586, 1413.173442215298, 2524.4099166383717, 812.9344855782579, 1007.0667296832797], [289, 290, 291, 292, 293, 294]], [8, 2979, [23495, 23657, 23822, 23989, 24143, 24299, 24447, 24605, 24757, 24911, 25053], [38946.666, 38918.171, 38805.172, 38857.71, 38904.67, 38831.651, 38885.835, 38808.34, 38759.604, 38714.551, 38757.006], [44348.25, 44181.386, 44116.518, 44102.638, 44120.24, 44087.047, 44145.595, 44111.276, 44106.091, 44097.534, 44059.854], [35.683, 27.222, 14.159, 26.002, 24.218, 17.811, 18.65, 20.611, 31.682, 25.306, 19.007], [597.7322150981122, 2413.706439557713, 641.1653486089853, 2404.4438135721907, 2277.8920773775108, 2426.884459742753, 2225.1745548388003, 916.4253270656104, 2278.126672145839, 1367.2324321401534, 1703.6959144174741], [290, 291, 292, 293, 294, 295, 296, 297, 298, 299, 300]], [12, 3007, [23727, 23895, 24047, 24202, 24359, 24506], [13361.226, 13281.865, 13314.531, 13406.494, 13463.94, 13320.834], [61029.647, 61023.209, 61160.109, 61151.703, 61017.468, 61057.06], [17.369, 13.698, 27.002, 18.817, 18.736, 19.391], [1539.7849220755456, 1089.3587716797042, 4258.26671815808, 15463.209251347103, 1475.5050876186258, 1434.0340776758642], [292, 293, 294, 295, 296, 297]], [12, 3009, [23732, 23902, 24053, 24208, 24362, 24512, 24665], [13881.946, 13935.793, 14019.478, 14056.639, 13940.552, 13982.129, 13919.782], [63621.722, 63614.218, 63567.138, 63588.862, 63613.207, 63567.432, 63433.008], [14.779, 19.708, 34.501, 24.591, 22.651, 11.813, 30.982], [572.0426481247757, 1430.3204040431874, 1239.1151653101101, 793.5236492816805, 937.3021725768707, 949.827416730583, 1708.4348447210348], [292, 293, 294, 295, 296, 297, 298]], [5, 3018, [23766, 23930, 24079, 24240, 24389, 24545], [19024.295, 18917.839, 18880.606, 18985.547, 19071.417, 19100.619], [22327.465, 22318.761, 22339.26, 22258.859, 22366.743, 22361.29], [25.429, 38.719, 44.785, 26.17, 21.661, 29.953], [4142.6600354636485, 1954.2857661281016, 2119.5757414928, 8212.29077402083, 2650.9237385107263, 1653.0266706824082], [292, 293, 294, 295, 296, 297]], [9, 3020, [23606, 23775, 23938, 24089, 24247], [19608.663, 19618.947, 19615.926, 19634.3, 19697.521], [46784.931, 46766.673, 46772.324, 46652.723, 46676.411], [29.584, 27.845, 20.811, 24.686, 13.824], [1071.6375767190716, 2410.6376657478254, 1023.3379639914451, 1421.1431409719132, 827.3113590514444], [291, 292, 293, 294, 295]], [0, 3024, [23634, 23801, 23967, 24120, 24276], [32403.473, 32513.803, 32495.453, 32587.761, 32371.5], [5128.438, 5267.377, 5344.467, 5333.964, 5345.486], [10.182, 19.436, 21.989, 16.8, 25.181], [88615.36021424815, 668.533611719992, 3905.4128579617063, 1104.6057983067465, 20713.997443324217], [291, 292, 293, 294, 295]], [7, 3037, [23970, 24124, 24279, 24425, 24586, 24734, 24888, 25034, 25178, 25325, 25466, 25610, 25747, 25872, 25992, 26109], [33159.591, 33236.96, 33172.856, 33086.326, 33027.473, 33124.484, 33127.334, 33107.633, 33115.711, 33138.897, 33128.789, 33173.081, 33181.293, 33144.424, 33135.81, 33140.335], [30819.771, 30858.361, 30858.342, 30851.887, 30873.36, 30774.242, 30788.449, 30806.473, 30859.268, 30728.884, 30792.741, 30752.085, 30828.528, 30803.271, 30831.447, 30785.458], [17.777, 13.156, 14.133, 26.218, 29.381, 19.474, 18.76, 14.96, 15.407, 36.612, 14.373, 21.646, 13.685, 12.929, 16.315, 24.347], [973.8935713211671, 959.9721269668556, 872.5925866887816, 1654.4200330207236, 747.2082323557211, 4337.87570841199, 1926.849914240894, 697.586701509738, 455.18054047347493, 1642.8356618488801, 1123.7291782311322, 4197.835322212146, 1146.5469652048919, 1121.6149072067997, 1150.8443257646306, 1183.0913077126722], [293, 294, 295, 296, 297, 298, 299, 300, 301, 302, 303, 304, 305, 306, 307, 308]], [10, 3039, [24133, 24287, 24434, 24595, 24744, 24897, 25043], [35807.561, 35637.532, 35643.611, 35642.958, 35637.504, 35588.487, 35599.514], [48579.857, 48511.097, 48479.243, 48494.108, 48529.106, 48451.396, 48286.613], [30.897, 27.743, 20.27, 24.632, 22.526, 28.375, 20.811], [908.4533267636092, 1958.435596703805, 1227.7759983821745, 1177.4478256557961, 1214.945920113497, 1550.0394769691316, 1451.5313747284245], [294, 295, 296, 297, 298, 299, 300]], [4, 3046, [24019, 24179, 24332, 24479, 24637, 24793, 24944], [6397.128, 6490.898, 6477.956, 6441.594, 6420.793, 6477.138, 6418.772], [13853.889, 13806.645, 13872.964, 13813.856, 13891.867, 13678.118, 13669.606], [25.212, 19.582, 17.72, 28.018, 12.108, 12.132, 32.801], [6048.484024034782, 1834.259458471423, 1898.644117751245, 1393.2328859790518, 924.6865392591135, 32113.066633207993, 1649.9354443609034], [294, 295, 296, 297, 298, 299, 300]], [12, 3053, [23901, 24052, 24207, 24364, 24511], [13912.991, 14005.216, 14031.696, 14031.202, 14006.064], [61827.181, 61919.713, 61939.529, 61839.008, 61850.518], [19.717, 13.681, 9.005, 13.337, 14.944], [5207.524985349925, 1709.817980349, 2718.286202857159, 2614.0177067730915, 1715.885869260229], [293, 294, 295, 296, 297]], [7, 3073, [24278, 24427, 24587, 24735, 24889, 25033, 25177], [33069.216, 33218.357, 33122.624, 33205.62, 33174.764, 33153.856, 33161.199], [30025.417, 30016.223, 29905.934, 29971.855, 29930.501, 29969.992, 29942.856], [27.375, 16.595, 15.226, 26.121, 14.346, 16.292, 16.983], [3730.000223423346, 3849.7643001657952, 1314.3111697350785, 5778.29541466955, 1082.97960514772, 1484.7394949503928, 2650.8002556109536], [295, 296, 297, 298, 299, 300, 301]], [6, 3074, [24288, 24435, 24597, 24747, 24902, 25047, 25189], [36822.595, 36760.675, 36726.864, 36771.4, 36771.472, 36839.065, 36868.611], [30978.518, 31016.504, 30949.879, 30984.396, 30951.6, 30978.772, 30925.957], [27.167, 15.075, 20.59, 11.547, 10.914, 16.721, 27.283], [1125.3693030045229, 1225.8376062955867, 1356.7301917880743, 1066.7763826765333, 955.969404987692, 1354.961801963695, 1601.6755021761196], [295, 296, 297, 298, 299, 300, 301]], [13, 3086, [24627, 24779, 24932, 25075, 25221, 25361, 25507, 25648, 25785, 25908, 26022], [618.232, 520.828, 550.657, 528.872, 558.481, 545.246, 541.657, 624.234, 631.281, 693.326, 658.971], [70555.984, 70468.817, 70599.342, 70645.481, 70768.9, 70817.468, 70842.243, 70894.666, 71044.948, 71030.544, 71055.447], [26.229, 26.472, 16.477, 17.065, 20.013, 32.539, 20.144, 23.657, 15.874, 21.646, 24.371], [968.2068683562935, 714.3575895056916, 1139.280866158443, 857.205677447978, 604.4992862151383, 890.4130357417015, 1061.2961844904557, 1688.0216033677243, 590.8548599164922, 764.370413448755, 1170.8034740942207], [298, 299, 300, 301, 302, 303, 304, 305, 306, 307, 308]], [12, 3097, [24661, 24821, 24967, 25111, 25257, 25393, 25542], [13223.509, 13236.032, 13149.116, 13164.545, 13107.055, 13141.351, 13179.518], [61316.391, 61251.048, 61258.979, 61382.774, 61334.521, 61328.917, 61348.299], [20.233, 17.663, 14.717, 16.787, 18.722, 20.399, 20.494], [860.0321930125995, 7035.35103840069, 2292.026403741434, 1417.2986777777278, 949.5159961906062, 1929.2369080680996, 665.7178354817157], [298, 299, 300, 301, 302, 303, 304]], [12, 3101, [24510, 24664, 24827, 24974, 25117, 25263, 25398, 25547], [13851.119, 13852.921, 13872.776, 13984.873, 13992.378, 13972.47, 13967.759, 13905.645], [61512.9, 61484.486, 61606.614, 61503.901, 61479.743, 61383.076, 61269.285, 61125.702], [30.892, 20.618, 27.719, 25.954, 12.181, 23.897, 23.933, 22.405], [3072.006470934274, 5496.353256584266, 6031.54280689518, 1793.518116769192, 2149.875146725659, 1951.2063181747906, 980.4202352868036, 1260.8940284584676], [297, 298, 299, 300, 301, 302, 303, 304]], [9, 3107, [24695, 24846, 24993, 25139, 25285, 25424, 25568, 25698, 25837], [18794.591, 18788.298, 18811.919, 18860.865, 18884.225, 19079.963, 18919.856, 18785.533, 18872.962], [45158.084, 45239.12, 45335.76, 45488.851, 45730.405, 45730.579, 45850.651, 46008.535, 46152.693], [12.155, 30.738, 16.908, 15.434, 21.755, 33.558, 22.261, 15.858, 18.812], [1120.6653702038832, 1723.618308339308, 502.83314064885536, 507.7974114523873, 2065.3715378264255, 2680.3326624587144, 2424.264465773704, 901.365735978975, 1352.3420942686585], [298, 299, 300, 301, 302, 303, 304, 305, 306]], [9, 3108, [24994, 25137, 25286, 25421, 25569, 25701, 25838, 25961], [18823.634, 18869.039, 18848.745, 18900.134, 18928.682, 19023.417, 18982.792, 18947.446], [46556.686, 46636.843, 46718.725, 46770.044, 46803.264, 46888.367, 46857.402, 46809.456], [28.048, 24.232, 13.875, 11.077, 11.621, 11.07, 10.917, 13.027], [1348.2055591814822, 2173.207744517319, 1834.6064746474142, 778.9055454207673, 2142.6514802761494, 2403.3601127267343, 1864.645490537868, 2184.851788072405], [300, 301, 302, 303, 304, 305, 306, 307]], [9, 3109, [24702, 24857, 25003, 25146, 25293], [19639.693, 19726.996, 19720.454, 19671.001, 19703.337], [45307.757, 45353.706, 45280.873, 45284.007, 45325.308], [23.621, 20.471, 13.214, 20.559, 18.246], [1840.35180295257, 1287.119822745992, 1261.8496855815783, 2232.0696962116317, 1516.5815437736144], [298, 299, 300, 301, 302]], [1, 3117, [25023, 25166, 25313, 25452, 25595, 25729], [28414.518, 28389.66, 28381.742, 28358.377, 28291.989, 28333.162], [4824.052, 4865.339, 4875.013, 4895.973, 4851.723, 4917.681], [22.131, 24.18, 10.934, 18.192, 15.675, 16.577], [976.867466056421, 590.4044029852147, 748.0177360751951, 634.8044824067592, 633.8297333464978, 811.2762127994383], [300, 301, 302, 303, 304, 305]], [0, 3120, [24732, 24886, 25031, 25175, 25323, 25463, 25608], [32326.021, 32386.446, 32459.702, 32305.278, 32320.371, 32334.149, 32294.587], [4826.105, 4832.13, 4912.745, 4834.622, 4822.441, 4902.424, 5055.321], [25.084, 11.602, 25.514, 31.651, 15.739, 29.764, 27.154], [1487.393730887433, 600.3919674671783, 1080.2034992000865, 2319.0226827049987, 862.2573429441454, 887.5491982975512, 9288.687904078372], [298, 299, 300, 301, 302, 303, 304]], [6, 3124, [24745, 24900, 25046, 25188, 25336, 25478, 25620, 25759, 25881], [36187.569, 36241.104, 36261.026, 36327.907, 36281.801, 36282.134, 36244.855, 36270.928, 36132.099], [31090.181, 31052.834, 31109.744, 31117.577, 31118.628, 31119.989, 31115.035, 31147.269, 31163.39], [31.713, 23.297, 23.411, 39.093, 28.728, 27.457, 18.949, 36.764, 27.678], [1743.3646186985134, 2789.837081001606, 2940.4228416660935, 616.0319002856074, 1345.3426791078575, 2513.9775180508263, 2030.997114201352, 896.7097891561363, 2339.450846936067], [298, 299, 300, 301, 302, 303, 304, 305, 306]], [6, 3126, [24441, 24602, 24754, 24907, 25051, 25194, 25341, 25483, 25623, 25763, 25887, 26004, 26125, 26244, 26382, 26515], [38226.445, 38202.529, 38227.487, 38206.525, 38223.865, 38186.493, 38238.763, 38206.333, 38268.456, 38236.968, 38234.649, 38192.979, 38199.741, 38267.682, 38259.828, 38249.173], [31117.938, 31196.078, 31212.495, 31228.245, 31252.214, 31233.321, 31210.942, 31229.895, 31179.592, 31125.721, 31228.478, 31207.786, 31214.509, 31229.274, 31193.972, 31200.563], [21.137, 33.53, 28.463, 15.512, 16.886, 21.635, 29.012, 14.508, 27.544, 34.229, 21.707, 19.955, 16.95, 26.273, 17.303, 21.579], [13289.735658794403, 1259.9821259497044, 641.3044158042338, 1091.399290266196, 1337.837475172131, 5302.536856593249, 1055.0101580578157, 1065.7886168797286, 712.662666495832, 988.8461406074259, 881.134320029797, 1520.4117105509024, 810.2013531118934, 1036.1185295316782, 953.5511023438683, 563.0351745408311], [296, 297, 298, 299, 300, 301, 302, 303, 304, 305, 306, 307, 308, 309, 310, 311]], [2, 3133, [24776, 24930, 25073, 25218, 25359, 25505], [47622.445, 47569.526, 47471.382, 47538.71, 47475.501, 47544.193], [6906.551, 6884.449, 6697.513, 6665.342, 6687.985, 6827.726], [9.834, 25.989, 27.46, 20.925, 9.02, 14.36], [763.1542487620626, 4820.2970130792055, 536.6096075117472, 782.0877286318263, 543.972985470997, 373.96597890577215], [298, 299, 300, 301, 302, 303]], [10, 3175, [25185, 25334, 25476, 25619, 25757, 25879, 26000, 26118, 26239, 26373, 26508, 26642, 26781, 26905, 27019, 27124, 27253, 27377], [35860.905, 35957.886, 35899.324, 35872.94, 36008.484, 35839.385, 35942.954, 35863.236, 35760.797, 35645.398, 35683.002, 35792.932, 35680.572, 35777.321, 35784.666, 35828.528, 35835.516, 35852.639], [48613.684, 48559.086, 48558.072, 48522.167, 48535.981, 48589.005, 48583.239, 48543.964, 48586.655, 48530.031, 48541.69, 48596.538, 48539.95, 48552.019, 48596.891, 48636.643, 48590.097, 48611.175], [20.683, 22.202, 44.059, 24.178, 19.71, 32.034, 33.321, 26.487, 17.549, 16.21, 13.745, 13.405, 14.442, 20.047, 21.181, 19.811, 13.652, 20.899], [615.7251788656315, 1372.1627114615094, 1330.1749381669697, 8965.328399779628, 698.6767460032412, 1998.3775594571107, 1369.4528840271053, 2964.1706558194583, 2280.6269864705023, 2103.6259255292457, 2266.2199343488624, 2211.5616326263034, 3872.0719038376656, 4316.21608725043, 2296.2014104253767, 3287.1619340610287, 3663.6444589364296, 1732.9840129097015], [301, 302, 303, 304, 305, 306, 307, 308, 309, 310, 311, 312, 313, 314, 315, 316, 317, 318]], [10, 3182, [25471, 25615, 25751, 25876, 25995, 26113], [34685.006, 34823.128, 34755.457, 34692.169, 34796.74, 34883.81], [47011.018, 47173.766, 47122.682, 47062.853, 47131.244, 47141.448], [10.227, 12.133, 18.906, 12.327, 13.747, 28.267], [455.40424659599523, 3025.4589406119208, 2527.8110220086573, 2072.600035854445, 947.1210949175302, 716.8150219272719], [303, 304, 305, 306, 307, 308]], [10, 3184, [25475, 25618, 25756, 25878, 25999, 26117, 26238, 26374, 26507, 26641, 26782, 26904, 27018, 27123, 27252, 27376, 27488], [35779.746, 35711.559, 35717.793, 35749.0, 35737.784, 35750.419, 35733.531, 35714.231, 35728.858, 35750.507, 35729.338, 35720.192, 35757.252, 35773.245, 35746.383, 35716.077, 35778.58], [47350.97, 47299.843, 47320.155, 47311.923, 47330.506, 47284.977, 47305.635, 47267.712, 47330.709, 47299.692, 47263.563, 47274.242, 47277.145, 47250.163, 47287.54, 47282.59, 47271.368], [17.385, 12.199, 21.017, 12.991, 16.529, 13.986, 17.814, 22.52, 17.541, 12.428, 15.098, 14.585, 9.445, 16.306, 18.497, 18.977, 23.206], [1423.2055361152234, 1451.4075911893456, 3972.2112334857216, 2297.8498076577284, 2749.247925563104, 2235.8719345910845, 851.536935093664, 1685.7162135225744, 2390.023346756125, 1752.700122783008, 1230.988518447063, 1387.1558764509766, 1134.4115717647257, 844.7201153689999, 664.4886838242786, 1750.5453483261003, 2885.9331976239887], [303, 304, 305, 306, 307, 308, 309, 310, 311, 312, 313, 314, 315, 316, 317, 318, 319]], [6, 3185, [25758, 25882, 26001, 26120, 26240], [36042.693, 36067.503, 36055.993, 36081.152, 36135.891], [31769.893, 31776.051, 31755.486, 31794.945, 31861.303], [17.501, 12.899, 23.174, 18.651, 21.516], [1393.2987036359355, 1297.3696815228914, 1738.5984294272012, 1382.3640069909454, 1736.89727478951], [305, 306, 307, 308, 309]], [8, 3187, [25890, 26006, 26127, 26246, 26386, 26518], [38493.978, 38493.079, 38575.917, 38619.431, 38860.801, 38792.999], [44038.497, 44034.509, 44023.732, 44036.368, 44100.227, 44062.183], [17.365, 29.175, 25.019, 15.429, 3.593, 21.347], [7788.056233583451, 3175.409184178543, 3239.6058998149133, 974.1842220480866, 377.7208047324651, 1014.5229492162507], [306, 307, 308, 309, 310, 311]], [11, 3193, [25780, 25904, 26017, 26138, 26259, 26397, 26526, 26664], [46781.817, 46758.938, 46664.537, 46660.353, 46664.493, 46732.376, 46646.823, 46698.024], [54608.751, 54529.705, 54544.562, 54529.641, 54455.286, 54471.598, 54409.128, 54453.673], [34.799, 12.957, 16.906, 16.204, 11.691, 31.712, 16.454, 18.682], [1857.5792875387233, 842.9473724406436, 1216.8233898012563, 982.2270099065071, 1021.2789524056652, 3148.664698746693, 1280.0228306826164, 385.16522529696294], [305, 306, 307, 308, 309, 310, 311, 312]], [4, 3197, [25520, 25656, 25794, 25914, 26028, 26151], [6554.528, 6498.06, 6419.08, 6548.229, 6556.963, 6495.028], [12287.713, 12106.415, 12141.059, 11986.503, 11953.833, 11999.867], [11.371, 34.037, 22.501, 15.021, 20.196, 12.63], [85597.98591289062, 3579.3406676043555, 12044.046316846157, 883.7716374637184, 891.1042765177829, 637.6574815312894], [304, 305, 306, 307, 308, 309]], [12, 3206, [25548, 25676, 25814, 25936, 26048, 26174], [14156.789, 14121.748, 14108.987, 14115.919, 14002.241, 13896.154], [63476.168, 63342.449, 63331.537, 63308.59, 63245.639, 63106.24], [19.529, 24.71, 26.367, 22.609, 37.234, 19.189], [878.6383063960055, 1527.7383526292247, 956.6194681508438, 1698.2836750207705, 1051.5529356456457, 8449.116674631598], [304, 305, 306, 307, 308, 309]], [3, 3213, [25826, 25949, 26061, 26186, 26315, 26453, 26582, 26724, 26858, 26968, 27078, 27199, 27319], [16946.452, 16996.262, 16808.472, 16911.433, 17024.208, 17035.949, 17011.488, 17018.818, 16990.282, 16972.99, 17003.248, 16997.629, 16985.398], [10376.219, 10412.955, 10342.517, 10366.679, 10358.359, 10477.215, 10660.546, 10741.473, 10862.98, 10957.744, 11021.326, 10955.135, 10831.222], [22.851, 17.475, 24.628, 18.855, 11.493, 15.698, 14.298, 18.825, 15.896, 15.222, 23.394, 24.508, 23.597], [2421.6149605421997, 1174.9446077851328, 4901.933811117796, 4477.48844074081, 890.2960226104284, 1960.8308645141014, 1779.6978090007763, 1829.1318503253626, 1353.1579834424417, 1165.5499219035491, 2061.559705894344, 681.0796283716246, 682.6465071220181], [306, 307, 308, 309, 310, 311, 312, 313, 314, 315, 316, 317, 318]], [14, 3214, [25409, 25558, 25688, 25827, 25951, 26064, 26189, 26317, 26455], [17252.396, 17228.349, 17123.446, 17151.599, 17115.99, 17102.236, 17095.079, 17121.408, 17117.994], [72470.016, 72369.411, 72239.386, 72307.869, 72242.437, 72134.949, 72069.498, 72146.484, 72138.85], [24.641, 33.608, 25.24, 29.399, 24.718, 21.554, 26.49, 27.744, 23.631], [564.497348732052, 991.2687228575589, 2357.192968145695, 1598.9124055389957, 2016.7832184367642, 1760.0321881468758, 1742.0521106842677, 1818.9123545440189, 2346.761526161877], [303, 304, 305, 306, 307, 308, 309, 310, 311]], [6, 3240, [25342, 25484, 25625, 25764, 25891], [38577.347, 38624.106, 38606.755, 38612.89, 38602.591], [30390.631, 30423.455, 30413.914, 30404.758, 30371.121], [17.033, 23.462, 20.592, 2.527, 20.868], [544.6043810846686, 2515.0248331913185, 504.2652178452344, 409.50716822820425, 528.6743224056736], [302, 303, 304, 305, 306]], [6, 3248, [26242, 26378, 26513, 26646, 26786, 26908, 27023, 27127, 27256, 27380], [37097.335, 37108.919, 37047.097, 37014.412, 36954.661, 36970.926, 37087.678, 37023.847, 36989.858, 36950.387], [31071.8, 31130.728, 31103.434, 31066.633, 31059.106, 30987.951, 30997.568, 31076.047, 31137.899, 31156.232], [10.957, 16.03, 27.65, 14.987, 17.789, 17.379, 19.621, 31.687, 8.228, 22.894], [872.750707547644, 1650.582222278187, 620.3903388206428, 462.43666118604665, 1975.9646857235725, 979.2183776841797, 994.6649824838161, 1379.9002989643832, 603.6213200311132, 2106.6634100776887], [309, 310, 311, 312, 313, 314, 315, 316, 317, 318]], [13, 3255, [25909, 26023, 26145, 26263, 26401, 26531, 26667, 26806, 26928, 27039, 27145, 27271, 27397, 27509, 27616, 27728, 27844, 27949], [1157.433, 1152.091, 1205.64, 1147.236, 1217.29, 1071.988, 972.26, 1105.388, 1091.112, 952.444, 1046.393, 1031.601, 1071.857, 1112.733, 1027.494, 985.921, 996.418, 783.899], [70238.702, 70293.301, 70324.842, 70324.559, 70369.854, 70254.837, 70229.593, 70263.645, 70320.36, 70241.473, 70280.928, 70289.726, 70283.242, 70205.906, 70263.271, 70220.825, 70265.798, 70205.478], [10.365, 28.199, 13.417, 11.934, 19.125, 25.473, 15.22, 18.766, 27.186, 25.381, 23.151, 28.37, 33.114, 22.884, 26.457, 31.533, 27.805, 31.589], [548.0535238138177, 3888.5074701172766, 933.9013895257547, 742.2274415170937, 771.6012482177679, 2686.192683955164, 1468.112639232025, 6096.477761940807, 6532.753658294133, 1372.2667774675754, 2866.0771585898237, 3623.065900739797, 3162.393610439601, 3179.5652890922615, 1926.6186824711776, 4118.02084113638, 4721.915655560005, 1049.4797661599064], [307, 308, 309, 310, 311, 312, 313, 314, 315, 316, 317, 318, 319, 320, 321, 322, 323, 324]], [13, 3256, [26025, 26146, 26266, 26403, 26534, 26669, 26808, 26930, 27041], [1881.395, 1812.788, 1756.159, 1771.401, 1752.237, 1758.432, 1795.349, 1785.076, 1835.899], [70365.861, 70411.621, 70330.618, 70472.35, 70583.131, 70534.454, 70534.474, 70474.043, 70526.312], [15.761, 14.683, 22.696, 14.234, 23.899, 18.997, 20.715, 13.68, 19.971], [1356.0394825563112, 1065.8912673102334, 5456.816362545872, 856.9828715368849, 1001.3330723429343, 1057.8181989815453, 783.9280315765203, 322.6225687158862, 736.9899606574452], [308, 309, 310, 311, 312, 313, 314, 315, 316]], [14, 3268, [26062, 26188, 26316, 26454, 26584, 26723, 26857, 26967, 27079, 27200, 27320, 27441, 27556, 27660], [16919.002, 17025.605, 17019.565, 16983.314, 16984.127, 16931.127, 16921.348, 16961.368, 17043.009, 17048.974, 17126.07, 17106.31, 17135.213, 17208.79], [73551.64, 73480.155, 73460.112, 73458.686, 73419.1, 73405.008, 73442.218, 73454.71, 73461.308, 73614.937, 73494.519, 73535.338, 73568.632, 73551.677], [24.048, 13.386, 18.65, 15.541, 15.754, 23.182, 21.543, 15.871, 16.699, 23.165, 25.259, 30.828, 18.877, 15.961], [1318.6075159588777, 1218.0371858985256, 1663.8014091536897, 1049.2784842047627, 1170.606538084119, 652.6702918883318, 849.4843771118864, 1360.842071241346, 10931.384672714175, 1483.880457026085, 4607.347732210283, 2115.6772042267967, 1435.478401049259, 1085.9364834607188], [308, 309, 310, 311, 312, 313, 314, 315, 316, 317, 318, 319, 320, 321]], [5, 3273, [25964, 26077, 26204, 26332, 26467, 26600, 26738, 26867], [19175.241, 19192.832, 19226.114, 19250.63, 19186.149, 19195.133, 19175.142, 19189.509], [22282.753, 22234.565, 22226.036, 22238.742, 22202.557, 22209.678, 22122.606, 22140.528], [23.429, 31.453, 30.611, 25.253, 13.191, 35.549, 29.907, 26.804], [1490.882869618056, 1652.1660904405207, 1564.153290692471, 2078.753509558332, 1377.76488944345, 1826.69925604008, 616.4497726116731, 839.885568226397], [307, 308, 309, 310, 311, 312, 313, 314]], [10, 3282, [25997, 26115, 26236, 26372, 26506, 26640, 26780, 26903], [35191.63, 35202.73, 35200.768, 35181.145, 35162.231, 35198.39, 35180.076, 35178.38], [47594.094, 47791.541, 47702.917, 47734.461, 47772.864, 47737.585, 47624.233, 47675.917], [10.604, 17.511, 25.53, 23.702, 16.555, 18.653, 19.235, 17.067], [70917.43562740808, 1592.8923609935773, 3596.8114864889653, 2685.379685646005, 1946.4211279149024, 2361.455361604775, 935.6653348047205, 748.2356270589555], [307, 308, 309, 310, 311, 312, 313, 314]], [13, 3291, [26267, 26404, 26535, 26671, 26809], [2125.538, 2082.615, 2090.874, 2045.546, 2046.427], [69276.682, 69221.694, 69198.892, 69231.326, 69157.124], [19.801, 22.963, 37.715, 15.3, 25.216], [475.75308611180543, 1028.7519100064544, 1261.6945356402232, 857.2637581955843, 1316.2457831309587], [310, 311, 312, 313, 314]], [3, 3302, [26308, 26449, 26576, 26719, 26850, 26962, 27074, 27192], [16202.449, 16291.674, 16354.093, 16266.518, 16343.675, 16344.352, 16373.626, 16272.337], [9617.992, 9611.2, 9543.6, 9606.274, 9582.368, 9574.857, 9540.38, 9544.605], [23.816, 24.032, 21.015, 19.059, 28.86, 29.213, 33.404, 15.577], [1263.8072329062093, 1175.9967113685734, 2345.623682475838, 711.6960332349296, 1638.2470870626878, 1317.015598486283, 1384.2753529667145, 518.038553599057], [310, 311, 312, 313, 314, 315, 316, 317]], [1, 3307, [26349, 26483, 26618, 26757, 26884, 26999, 27109], [27418.576, 27447.566, 27384.714, 27346.917, 27444.845, 27285.64, 27447.95], [6263.854, 6119.849, 6102.788, 6036.518, 6159.967, 6157.638, 6218.145], [29.563, 35.611, 37.239, 33.921, 18.985, 28.565, 32.621], [1449.7188116836498, 3589.323430883718, 2485.911761306336, 1814.8380424330774, 10139.096431871423, 2329.6412956304557, 2134.174616629237], [310, 311, 312, 313, 314, 315, 316]], [7, 3310, [26366, 26497, 26632, 26772, 26897, 27010, 27118, 27242], [33166.286, 33160.004, 33094.073, 33148.998, 33154.424, 33189.22, 33137.369, 33145.132], [30839.817, 30824.07, 30812.549, 30825.744, 30830.493, 30667.753, 30808.281, 30763.859], [21.275, 15.087, 21.069, 16.158, 20.157, 38.981, 16.701, 41.234], [1196.6069742249658, 954.0544097171423, 975.4398996768425, 1005.6469762069686, 798.0887557661422, 2784.906872763673, 629.8642792743839, 1138.5051709950753], [310, 311, 312, 313, 314, 315, 316, 317]], [4, 3324, [26409, 26538, 26677, 26813, 26934, 27045, 27154, 27279, 27406, 27519], [6190.799, 6175.152, 6257.177, 6234.266, 6300.049, 6335.081, 6284.503, 6303.738, 6266.026, 6321.445], [12453.273, 12448.776, 12448.145, 12401.508, 12320.274, 12288.064, 12331.349, 12297.653, 12355.413, 12295.477], [21.588, 17.098, 24.535, 17.425, 22.158, 18.356, 18.319, 20.578, 24.271, 20.828], [705.6799343958959, 943.0143408204495, 2170.4158731340485, 1377.6043796668148, 1251.3607530020483, 1917.824589786462, 2122.8819175944914, 682.2507166663231, 584.7938161019783, 20483.876273064114], [311, 312, 313, 314, 315, 316, 317, 318, 319, 320]], [12, 3329, [26432, 26562, 26701, 26833, 26950, 27060, 27175, 27300, 27425, 27536, 27642, 27760, 27877, 27973, 28074], [13268.52, 13213.731, 13162.029, 13167.28, 13153.188, 13158.888, 13163.897, 13193.398, 13270.608, 13183.836, 13155.663, 13154.94, 13166.339, 13176.048, 13278.659], [61419.144, 61329.824, 61301.913, 61233.915, 61316.57, 61348.817, 61399.058, 61328.824, 61308.092, 61358.236, 61303.507, 61311.673, 61228.018, 61211.361, 61175.34], [14.85, 11.861, 18.384, 22.666, 20.484, 27.548, 19.212, 21.615, 24.464, 14.07, 16.751, 20.637, 23.67, 10.27, 36.678], [3741.9490345251206, 2043.4270588359675, 1615.2975301768154, 2553.266215032671, 1625.6641839179597, 1146.4494211789995, 1993.6923463237613, 2053.949311829595, 1628.8719128123594, 1419.687897857559, 1209.5912612724076, 1041.2669740161584, 835.2750382949821, 26370.660507621586, 848.7086938967466], [311, 312, 313, 314, 315, 316, 317, 318, 319, 320, 321, 322, 323, 324, 325]], [12, 3359, [26563, 26702, 26835, 26952, 27063, 27178, 27303, 27427, 27539, 27643, 27762], [13537.468, 13561.716, 13380.531, 13366.977, 13362.88, 13527.938, 13516.827, 13459.709, 13468.986, 13434.039, 13489.546], [63010.531, 62992.201, 62938.137, 62910.472, 62830.627, 62933.547, 62852.894, 62878.12, 62846.802, 62644.538, 62583.887], [22.885, 26.623, 22.395, 14.695, 25.172, 15.059, 22.788, 13.887, 21.472, 20.528, 31.395], [2989.5447391123025, 1391.8158723948968, 1853.3556599673973, 3495.9931934676183, 887.4874248236251, 4720.168201268215, 6301.052494375378, 1237.2068710966118, 1234.33025282789, 2467.7307239676784, 2462.6350907618803], [312, 313, 314, 315, 316, 317, 318, 319, 320, 321, 322]], [14, 3363, [26579, 26718, 26853, 26965, 27073, 27191], [16297.383, 16199.168, 16213.299, 16272.592, 16276.325, 16312.863], [72479.603, 72425.114, 72432.219, 72438.718, 72416.569, 72387.922], [24.873, 25.41, 31.238, 24.019, 21.972, 20.728], [922.0097081743102, 1496.5214665016672, 1618.5607584065065, 1968.3890554747766, 1765.8468840886324, 2943.6108038667685], [312, 313, 314, 315, 316, 317]], [14, 3365, [26855, 26966, 27077, 27198, 27317, 27439, 27552, 27657, 27775, 27890, 27986, 28085, 28176], [16771.403, 16753.475, 16767.117, 16732.795, 16761.594, 16695.361, 16716.628, 16667.951, 16640.177, 16601.873, 16546.958, 16575.171, 16527.389], [71279.596, 71355.195, 71251.741, 71245.271, 71249.617, 71266.2, 71292.043, 71268.545, 71242.291, 71113.409, 71153.499, 71242.52, 71135.908], [19.981, 23.088, 15.19, 15.101, 15.425, 16.914, 12.877, 15.097, 14.872, 31.935, 32.258, 34.535, 23.673], [2013.8289614480689, 2108.345468854414, 3119.628535455803, 2956.4602723633434, 2451.693328946218, 2709.4664742834534, 3788.6909751953676, 1989.5555687482306, 4846.684375628011, 1953.7944651670427, 1685.7204130682233, 1579.2916377992592, 1590.5909677068094], [314, 315, 316, 317, 318, 319, 320, 321, 322, 323, 324, 325, 326]], [5, 3369, [27086, 27207, 27329, 27449, 27563, 27665, 27786, 27898, 27998, 28093, 28187, 28283, 28388, 28488], [18515.493, 18491.524, 18485.409, 18513.216, 18650.925, 18633.647, 18583.969, 18419.801, 18441.457, 18486.654, 18498.599, 18456.224, 18557.417, 18501.214], [23302.42, 23272.367, 23250.24, 23263.598, 23217.133, 23253.176, 23143.257, 23032.47, 22976.208, 23163.779, 23135.378, 23038.438, 23234.962, 23253.898], [22.194, 22.211, 22.494, 33.602, 31.32, 24.71, 20.433, 29.745, 34.154, 30.008, 20.287, 13.024, 20.727, 22.824], [9254.147834050189, 12203.938324796824, 2379.2909505160123, 4757.681022645403, 2050.6867876402566, 1432.7669260336068, 11849.10219592555, 4611.6757949695375, 3619.524792833077, 2294.6023337442093, 826.2711759881578, 73176.9971945684, 572.327794774985, 824.281860223546], [316, 317, 318, 319, 320, 321, 322, 323, 324, 325, 326, 327, 328, 329]], [8, 3383, [26791, 26913, 27028, 27131, 27260, 27383, 27492, 27600], [38808.461, 38779.259, 38765.193, 38766.428, 38628.118, 38653.784, 38764.356, 38796.01], [44054.297, 44078.208, 44056.541, 44123.449, 44119.888, 44144.167, 44012.485, 44081.175], [11.701, 11.963, 13.912, 22.629, 29.398, 28.942, 18.203, 10.089], [1667.78912456623, 2674.472426895849, 1514.0691976753487, 1692.5215139018856, 2472.7011033750314, 2129.720058135874, 515.5362925361499, 905.1589983213041], [313, 314, 315, 316, 317, 318, 319, 320]], [14, 3432, [27437, 27551, 27655, 27773, 27888, 27983, 28083, 28174], [16448.495, 16533.526, 16453.965, 16350.143, 16354.15, 16185.176, 16209.539, 16319.832], [72454.974, 72632.926, 72591.215, 72527.734, 72480.088, 72465.026, 72481.378, 72529.261], [23.733, 19.957, 18.342, 14.846, 26.525, 21.736, 23.272, 13.318], [5064.8371519847315, 697.7317226716065, 1984.4933788880141, 1387.8338847944178, 4162.097521319535, 722.1794537476027, 1593.630324623737, 1117.8757191290654], [319, 320, 321, 322, 323, 324, 325, 326]], [1, 3441, [27354, 27471, 27582, 27688, 27801, 27917], [27475.007, 27489.999, 27513.399, 27507.827, 27452.253, 27573.192], [5760.428, 5669.595, 5643.386, 5628.209, 5655.623, 5604.59], [20.254, 13.083, 16.518, 18.841, 17.933, 16.71], [757.5494060903908, 724.6980284638988, 1148.7435717111593, 810.8925819462851, 1178.5844122532756, 674.6604692053558], [318, 319, 320, 321, 322, 323]], [10, 3445, [27483, 27594, 27706, 27816, 27929, 28026, 28123, 28218, 28317, 28418, 28519, 28614, 28708, 28795, 28892, 28979, 29058, 29146, 29239, 29334], [34608.461, 34609.652, 34676.965, 34668.719, 34677.31, 34719.58, 34686.71, 34625.816, 34645.646, 34673.678, 34700.155, 34712.932, 34793.369, 34866.108, 34782.238, 34894.63, 34903.361, 35027.655, 35135.026, 35036.193], [46885.283, 46833.043, 46960.804, 46933.828, 47010.513, 46991.307, 47011.868, 47022.664, 47089.587, 46986.608, 46952.198, 46964.848, 46948.199, 46986.344, 46945.769, 47098.426, 47066.089, 47048.675, 47093.436, 47085.184], [19.825, 12.412, 8.347, 12.097, 11.478, 16.432, 11.622, 12.954, 12.315, 15.132, 16.359, 14.12, 26.637, 18.355, 31.576, 14.48, 18.864, 23.832, 27.226, 25.026], [1339.6330698426461, 1911.9608042903867, 1812.977789325004, 2234.0232169299534, 2180.310322574573, 2226.6744137965015, 1352.5861559501282, 1733.8229072516713, 1511.548135470485, 3005.6849248062713, 3473.8728850557236, 4528.082437041793, 2102.8117976614103, 1077.4104513651102, 2491.413080081133, 2448.927088215799, 2070.5776841044326, 1034.0997196277535, 6151.3017818596945, 648.8129231458074], [319, 320, 321, 322, 323, 324, 325, 326, 327, 328, 329, 330, 331, 332, 333, 334, 335, 336, 337, 338]], [6, 3447, [27491, 27599, 27712, 27820, 27935, 28029, 28128], [37474.609, 37323.598, 37458.78, 37538.214, 37648.685, 37649.406, 37707.585], [31782.777, 31713.213, 31728.425, 31691.288, 31567.073, 31604.731, 31526.102], [23.821, 5.39, 14.269, 33.88, 18.169, 27.367, 18.089], [705.2310305241701, 358.33249428325485, 510.59076705411684, 1312.137500239172, 13198.18748235505, 765.2248801649758, 1201.952421312216], [319, 320, 321, 322, 323, 324, 325]], [0, 3464, [27925, 28020, 28116, 28212, 28310, 28412, 28511, 28610, 28702], [31254.706, 31254.89, 31236.848, 31240.639, 31231.748, 31244.758, 31386.471, 31458.775, 31485.296], [4960.87, 4955.276, 4993.996, 4959.767, 4866.774, 4962.731, 5113.36, 5082.832, 5007.903], [19.768, 13.186, 20.089, 15.992, 21.657, 13.653, 26.404, 16.239, 32.154], [897.2795627050521, 1774.032928925559, 971.8323367270573, 881.3112296647247, 2058.485655467611, 1467.2402143113702, 1058.973120568739, 1039.8558013131174, 1323.0993247155964], [323, 324, 325, 326, 327, 328, 329, 330, 331]], [10, 3465, [27708, 27818, 27932, 28027, 28125, 28221, 28321, 28420, 28523, 28617, 28712, 28799, 28895, 28983, 29063, 29151, 29242, 29338, 29421, 29493], [35742.618, 35656.865, 35699.698, 35700.801, 35715.87, 35710.093, 35713.834, 35744.786, 35835.695, 35867.095, 35844.263, 35785.202, 35776.137, 35802.568, 35838.585, 35894.289, 35836.967, 35711.743, 35815.653, 35840.783], [47234.985, 47278.873, 47227.019, 47263.641, 47268.641, 47249.981, 47264.243, 47285.251, 47280.795, 47288.265, 47240.143, 47238.955, 47300.387, 47290.674, 47288.339, 47298.952, 47291.576, 47263.02, 47323.874, 47296.227], [27.32, 30.006, 21.569, 14.915, 36.077, 15.638, 28.449, 22.339, 14.695, 16.615, 25.596, 23.01, 25.165, 22.727, 21.958, 14.51, 24.061, 18.772, 13.318, 16.156], [945.2058799611797, 2318.717926098451, 1529.3193109399301, 1040.3029358579574, 974.8459085136242, 1491.2841041909544, 1715.4596345520551, 2042.9513847577887, 2332.577743959156, 2932.343044652369, 2177.088447785392, 3736.300395555842, 2004.1540057893867, 1857.5098288144088, 3904.6001119883763, 1371.4255660945923, 1916.3538877014125, 2709.429127803816, 1824.09672485584, 1005.7946699990332], [321, 322, 323, 324, 325, 326, 327, 328, 329, 330, 331, 332, 333, 334, 335, 336, 337, 338, 339, 340]], [8, 3467, [27825, 27938, 28031, 28130, 28225, 28328, 28427, 28527], [38752.601, 38694.921, 38604.23, 38620.832, 38648.779, 38708.936, 38784.114, 38771.136], [44031.476, 44108.39, 44231.118, 44218.858, 44143.07, 44048.486, 44009.816, 44103.508], [14.459, 26.456, 31.298, 30.953, 27.038, 36.021, 16.071, 16.483], [1039.2238728797968, 1968.5943584954227, 3195.9372160975513, 2153.327020065682, 5269.260844102198, 1634.606740140244, 636.1078462289892, 564.878332520866], [322, 323, 324, 325, 326, 327, 328, 329]], [2, 3471, [27727, 27841, 27948, 28043, 28141, 28237, 28337, 28438], [48262.899, 48300.337, 48288.916, 48199.613, 48196.517, 48324.901, 48299.179, 48270.651], [6146.636, 6179.329, 6164.487, 6144.609, 6166.455, 6237.461, 6228.676, 6290.857], [15.171, 14.181, 19.799, 18.722, 21.204, 18.052, 31.366, 27.075], [1172.6277907682672, 696.9681926479695, 622.7446931800397, 1124.8272884287292, 1926.2894024258626, 1115.6062383976962, 645.0770839415319, 1578.9783795829308], [321, 322, 323, 324, 325, 326, 327, 328]], [13, 3472, [27732, 27848, 27953, 28049, 28146], [2784.718, 2815.423, 2872.549, 2773.741, 2812.123], [68953.736, 68948.047, 68932.951, 69079.462, 69022.435], [19.099, 14.833, 13.906, 21.668, 27.23], [1328.1149928354696, 1638.5506423153138, 2478.5365106590884, 520.1014114883566, 3297.537989823524], [322, 323, 324, 325, 326]], [3, 3482, [27656, 27774, 27889, 27984, 28084, 28175, 28271], [16497.718, 16478.543, 16528.221, 16581.112, 16524.94, 16543.722, 16432.531], [12221.868, 12159.462, 12187.769, 12206.236, 12172.606, 12163.803, 12161.123], [18.126, 12.467, 18.259, 22.454, 22.297, 14.918, 11.041], [746.0090893334024, 1358.099199576674, 547.5506021094698, 1510.007933830416, 1603.7252790895159, 1033.2420653108118, 1098.2225772685472], [321, 322, 323, 324, 325, 326, 327]], [13, 3513, [27951, 28047, 28143, 28242, 28342], [1959.385, 1979.217, 1787.606, 1904.069, 1896.246], [69255.405, 69293.08, 69346.039, 69422.515, 69512.12], [25.721, 35.667, 16.287, 25.343, 14.03], [699.0952246027044, 1015.5017690939832, 591.9553218224286, 803.0748899515414, 489.08736863232053], [324, 325, 326, 327, 328]], [12, 3520, [27976, 28076, 28164, 28261, 28368, 28467], [13827.938, 13815.425, 13759.001, 13686.325, 13685.663, 13671.825], [62481.482, 62441.657, 62497.694, 62553.77, 62643.815, 62598.429], [25.247, 20.288, 19.464, 23.846, 22.738, 3.099], [1959.8062244333275, 1393.9555883723822, 1327.702571865105, 2122.7249883580853, 1860.6415304680106, 408.4679086829727], [324, 325, 326, 327, 328, 329]], [14, 3546, [28180, 28276, 28380, 28480, 28579, 28671, 28763, 28854, 28945, 29032, 29120], [17171.008, 17018.65, 17105.221, 17121.255, 17093.54, 17080.991, 17138.653, 17141.002, 17088.927, 17110.691, 17109.32], [72265.532, 72084.22, 72204.528, 72191.948, 72169.677, 72163.868, 72208.27, 72159.484, 72170.884, 72190.908, 72183.82], [15.048, 32.911, 20.449, 17.778, 14.629, 20.514, 18.927, 12.658, 25.087, 16.188, 22.754], [456.77307076689397, 900.5374804196451, 2384.3330053044924, 962.5626542703875, 1093.8957432392865, 1483.0079751345022, 1179.1567484706823, 940.5404835854843, 1351.5244444719297, 1044.8157332517387, 634.636329509322], [326, 327, 328, 329, 330, 331, 332, 333, 334, 335, 336]], [14, 3548, [28182, 28278, 28381, 28483, 28581], [17462.593, 17485.41, 17419.598, 17420.971, 17397.063], [72875.711, 73019.804, 72978.374, 72977.202, 72912.72], [27.079, 27.303, 13.46, 28.217, 28.412], [2238.2286444923543, 1600.3637289726416, 449.3216103846134, 1069.263416690654, 662.9721634744411], [326, 327, 328, 329, 330]], [6, 3558, [28324, 28423, 28525, 28619, 28715, 28803, 28897, 28984, 29066], [37750.493, 37723.396, 37729.674, 37743.997, 37769.987, 37718.54, 37775.279, 37770.885, 37730.453], [31526.598, 31525.479, 31543.618, 31505.721, 31505.774, 31578.622, 31529.706, 31541.205, 31507.179], [29.712, 30.55, 20.389, 20.882, 18.448, 14.294, 18.263, 13.273, 25.578], [2167.0647882711733, 794.042820456031, 2910.1764508557562, 851.8570229555208, 1933.0570554979995, 1625.1848806634448, 5182.867654620511, 2033.5662169171096, 2978.3763890253663], [327, 328, 329, 330, 331, 332, 333, 334, 335]], [3, 3580, [28476, 28577, 28668, 28759, 28852, 28943], [16423.148, 16453.819, 16454.296, 16448.153, 16406.104, 16370.539], [12184.21, 12115.496, 12172.982, 12163.855, 12163.808, 12168.524], [23.377, 15.345, 17.514, 17.059, 12.561, 14.112], [993.983470243034, 1527.0171666597105, 994.7399918344323, 1433.5021092880838, 852.5976366101718, 837.7433825517884], [329, 330, 331, 332, 333, 334]], [13, 3599, [28542, 28638, 28731, 28821, 28912], [2795.174, 2789.573, 2734.838, 2718.629, 2676.189], [68917.422, 68953.786, 68939.412, 68956.118, 68953.365], [19.079, 23.236, 13.794, 20.924, 23.239], [885.3489368002971, 747.4095214468806, 1172.635456819521, 693.774599141495, 930.0155131882242], [330, 331, 332, 333, 334]], [3, 3626, [28667, 28757, 28849, 28940, 29026, 29115, 29205, 29297, 29382, 29460], [16114.53, 16060.685, 16082.704, 16101.573, 16075.26, 16028.783, 16092.256, 16086.84, 16085.477, 16093.304], [10140.528, 10067.128, 9954.806, 9879.66, 9935.031, 9897.204, 9872.413, 9915.9, 10016.586, 9846.641], [33.06, 18.582, 20.737, 19.976, 18.372, 36.499, 21.206, 33.684, 15.246, 24.662], [700.7782011713592, 926.7454750956072, 1006.9704654413802, 1284.8948815701183, 1720.327586037152, 2056.0177217394944, 828.3649041442028, 780.4473170864981, 642.9029660648897, 711.5980068544053], [331, 332, 333, 334, 335, 336, 337, 338, 339, 340]], [0, 3637, [28888, 28975, 29056, 29143, 29237, 29332, 29415, 29488, 29571, 29644], [32590.408, 32632.404, 32744.155, 32728.06, 32740.381, 32690.186, 32699.924, 32784.34, 32808.379, 32790.347], [5632.643, 5614.298, 5438.47, 5312.534, 5335.185, 5285.072, 5199.831, 5420.698, 5382.428, 5418.424], [24.045, 18.821, 21.638, 20.369, 15.198, 15.331, 20.767, 37.071, 17.345, 16.379], [611.9238188640553, 1289.404036227845, 982.5415469373863, 1081.85798063906, 1224.3428370277597, 1028.5090097531447, 1337.2454446855013, 623.9456618500712, 668.7886799389148, 1433.0768471647239], [333, 334, 335, 336, 337, 338, 339, 340, 341, 342]], [10, 3639, [28713, 28798, 28894, 28982, 29061, 29149], [35600.157, 35585.612, 35582.713, 35550.915, 35490.489, 35460.45], [48439.054, 48490.803, 48498.822, 48445.386, 48383.871, 48371.386], [32.399, 26.124, 41.931, 18.613, 15.033, 15.388], [8165.481032608962, 11046.653507652438, 1768.8307409182921, 1131.1759096690716, 1637.6660970828427, 993.4105629066719], [331, 332, 333, 334, 335, 336]], [13, 3642, [28635, 28728, 28818, 28908, 28997, 29081, 29170, 29260], [858.776, 812.781, 941.876, 852.435, 845.119, 704.433, 747.95, 810.761], [70216.55, 70243.486, 70216.308, 70260.647, 70303.632, 70306.801, 70363.846, 70358.248], [21.846, 19.851, 38.382, 32.921, 27.406, 4.5, 25.308, 24.651], [1338.6222439048995, 1225.1371393520324, 1568.1799292585886, 1738.2340544566564, 2352.9587238640747, 585.6467545327916, 2137.6352808631664, 9847.82541955453], [331, 332, 333, 334, 335, 336, 337, 338]], [13, 3643, [28637, 28730, 28820, 28911, 29000, 29083], [1943.912, 1997.706, 2086.904, 2009.433, 2012.612, 1973.296], [70353.111, 70287.637, 70110.331, 70166.456, 70268.587, 70263.372], [23.2, 13.636, 33.533, 29.23, 26.785, 16.29], [610.9419346015616, 1105.6989477707407, 702.4250687306943, 714.7417670185476, 1139.7600224311875, 662.5204126165621], [331, 332, 333, 334, 335, 336]], [13, 3644, [28822, 28913, 29001, 29084, 29174, 29263, 29354, 29435, 29509], [3435.969, 3384.1, 3381.964, 3366.073, 3403.809, 3310.395, 3472.037, 3523.198, 3417.33], [69725.768, 69684.911, 69703.447, 69713.67, 69746.682, 69788.972, 69678.373, 69621.748, 69706.907], [19.209, 21.419, 24.183, 15.97, 20.841, 13.879, 12.097, 17.413, 22.252], [596.9538204435014, 876.8176523591902, 893.8699460852838, 1136.071442075584, 1090.8083113752775, 1254.0393542023016, 2990.5365896387398, 2713.175481095001, 1071.9048602481196], [333, 334, 335, 336, 337, 338, 339, 340, 341]], [12, 3662, [29104, 29194, 29287, 29372, 29452, 29528], [13306.213, 13184.286, 13237.936, 13233.039, 13229.7, 13242.147], [62388.561, 62302.86, 62370.392, 62176.77, 62075.108, 62004.89], [15.613, 18.564, 8.38, 22.557, 24.928, 21.879], [361.2041756570038, 1084.2476340408548, 427.93204213664103, 1311.0456716887536, 1039.0805905637365, 808.4733005638344], [336, 337, 338, 339, 340, 341]], [3, 3666, [29028, 29116, 29206, 29299, 29379, 29462, 29537, 29614], [16203.332, 16162.881, 16223.084, 16182.949, 16136.214, 16310.704, 16400.41, 16328.367], [10581.002, 10598.751, 10675.31, 10660.765, 10488.587, 10576.769, 10685.104, 10570.806], [26.956, 20.804, 19.964, 19.257, 30.881, 30.28, 37.813, 17.503], [2169.7065101689473, 5982.692127078952, 1068.9776857583422, 1220.5381711156708, 5069.490191423048, 1530.0841297042762, 1846.4432043052807, 468.31132273454], [335, 336, 337, 338, 339, 340, 341, 342]], [11, 3676, [29167, 29256, 29348, 29428, 29501, 29581, 29657, 29732, 29810, 29902, 29984, 30072, 30158], [45104.348, 45112.573, 45045.244, 45102.275, 45120.403, 45052.434, 45024.261, 44999.64, 45102.965, 45038.558, 45122.21, 45047.443, 45064.595], [52676.14, 52720.507, 52791.416, 52764.888, 52655.455, 52690.006, 52679.657, 52642.928, 52642.062, 52635.591, 52616.731, 52664.089, 52658.846], [29.175, 15.998, 26.165, 20.434, 27.099, 30.581, 27.816, 21.141, 21.421, 19.68, 26.651, 2.868, 34.719], [3381.4742630180217, 362.87166071260054, 4976.188470173449, 7158.262348171404, 1754.4078328393114, 2524.3673580585432, 1030.183943782956, 1340.7931490611572, 1089.74171782123, 2548.546643574457, 1124.4673731957919, 397.66638944895954, 1485.5893441344022], [336, 337, 338, 339, 340, 341, 342, 343, 344, 345, 346, 347, 348]], [11, 3692, [29258, 29350, 29430, 29504, 29583, 29658, 29734, 29812, 29904, 29987, 30074], [46238.63, 46198.321, 46143.701, 46175.527, 46126.096, 46144.766, 46102.395, 46138.184, 46187.133, 46235.851, 46188.627], [54733.712, 54726.787, 54740.731, 54729.92, 54693.094, 54720.051, 54702.545, 54733.368, 54714.861, 54717.141, 54758.577], [17.851, 22.323, 12.865, 18.661, 13.192, 21.852, 20.946, 16.584, 28.571, 17.046, 14.983], [838.5382617330362, 1565.6221613865093, 1217.0311189843783, 995.4316199395499, 937.2702151979963, 831.9173341776717, 786.1685735128059, 994.7410505897166, 993.5772682783826, 1200.0807567209656, 859.0196711811715], [337, 338, 339, 340, 341, 342, 343, 344, 345, 346, 347]], [2, 3693, [29351, 29432, 29505, 29585, 29659], [48253.35, 48252.71, 48161.373, 48180.628, 48154.907], [6171.254, 6237.882, 6132.106, 6193.561, 6243.33], [30.64, 19.476, 24.329, 22.387, 28.841], [1015.4072212909558, 736.7627862378658, 830.6976940365422, 1602.4420540274482, 1056.2982456582872], [338, 339, 340, 341, 342]], [14, 3701, [29303, 29387, 29466, 29542, 29617], [17057.954, 17146.538, 17127.388, 17142.403, 17155.964], [72154.596, 72227.741, 72181.604, 72202.902, 72172.636], [25.621, 17.096, 19.199, 21.769, 19.462], [1293.9236700382337, 1026.7826790818162, 588.5500690663664, 1122.300274899765, 996.2612866101009], [338, 339, 340, 341, 342]], [9, 3713, [29394, 29472, 29549, 29626, 29696], [19273.498, 19229.528, 19415.771, 19418.9, 19234.293], [45643.334, 45711.633, 45604.518, 45609.046, 45640.684], [26.762, 20.415, 30.529, 19.619, 24.698], [2256.3071394557455, 536.2920861187714, 3851.7119062870966, 6526.428962389168, 6461.634691670493], [339, 340, 341, 342, 343]], [9, 3714, [29474, 29548, 29625, 29698, 29774, 29860, 29947, 30031], [19537.335, 19381.587, 19380.884, 19364.935, 19299.513, 19366.069, 19423.615, 19299.862], [44099.438, 44205.755, 44185.305, 44172.657, 44109.516, 44184.449, 44201.565, 44115.572], [2.737, 27.916, 13.639, 17.124, 15.041, 22.886, 20.216, 22.721], [310.1363681430225, 925.7107052503626, 1141.1951634041159, 1585.706040455145, 1420.1006312994384, 1348.5418593687066, 1542.3680743918521, 757.0462283992927], [340, 341, 342, 343, 344, 345, 346, 347]], [10, 3719, [29492, 29575, 29651, 29724, 29801, 29892], [35251.898, 35237.329, 35285.834, 35286.982, 35362.611, 35338.751], [47887.835, 47979.259, 48065.193, 48056.019, 48181.261, 48149.491], [16.753, 15.891, 17.799, 11.758, 13.433, 20.243], [1473.3553405515465, 1340.534060654138, 1319.6548578195582, 456.8514303539954, 1620.9158759465101, 1264.06001942341], [340, 341, 342, 343, 344, 345]], [1, 3744, [29638, 29718, 29792, 29879, 29965, 30049], [29365.167, 29316.156, 29278.819, 29283.388, 29291.821, 29281.166], [5239.606, 5170.1, 5050.477, 5074.553, 5043.733, 5065.787], [25.006, 14.52, 9.832, 12.632, 12.214, 20.88], [1285.109472683715, 1275.6480895253517, 1134.0938030619488, 1740.4987199831587, 1619.0822220324815, 1581.351142534236], [342, 343, 344, 345, 346, 347]], [7, 3747, [29645, 29721, 29797, 29885, 29968], [33108.03, 33206.008, 33135.6, 33202.886, 33155.801], [30823.913, 30772.577, 30776.307, 30681.191, 30587.358], [17.037, 20.173, 19.594, 34.007, 40.38], [10078.42477414757, 8457.189842167438, 4595.36778714439, 4080.5858722054622, 5652.783369524821], [342, 343, 344, 345, 346]], [13, 3754, [29591, 29662, 29739, 29821, 29909, 29991, 30080, 30162], [1900.834, 1883.383, 1898.843, 1891.851, 1948.459, 2095.399, 2016.782, 1941.708], [70434.377, 70435.691, 70427.12, 70375.638, 70326.488, 70267.428, 70270.35, 70247.366], [18.903, 17.411, 13.929, 18.931, 28.419, 22.596, 16.307, 24.827], [1250.5566204546624, 853.9580726788946, 1327.4158839258323, 1322.695835165703, 741.2943525393556, 405.93085260474083, 1017.3843124139885, 1173.2993354394323], [342, 343, 344, 345, 346, 347, 348, 349]], [12, 3758, [29531, 29606, 29681, 29757, 29841, 29927], [14096.383, 14161.6, 14113.316, 14040.345, 14013.838, 14107.454], [62861.115, 62815.498, 62871.245, 62849.516, 62891.751, 62870.268], [14.117, 20.081, 30.762, 26.045, 30.585, 20.538], [592.9208190220368, 665.8654348037014, 1228.44261064919, 4698.786144706375, 1413.2995289614475, 686.2636274553122], [341, 342, 343, 344, 345, 346]], [3, 3760, [29611, 29687, 29764, 29846, 29932, 30012, 30105, 30186, 30268, 30348, 30418, 30492, 30548, 30604, 30667, 30735, 30798, 30859, 30931, 30998, 31063, 31123, 31186, 31248, 31313, 31383, 31453, 31519, 31575, 31634, 31702, 31764, 31842, 31913, 31997, 32074, 32133, 32200, 32268, 32330, 32391, 32455, 32514, 32565, 32634, 32701, 32761, 32815], [16090.954, 16078.231, 16109.339, 16090.131, 16140.239, 16165.122, 16205.944, 16161.857, 16216.214, 16161.73, 16186.697, 16221.486, 16180.817, 16201.272, 16260.917, 16160.795, 16283.196, 16236.871, 16317.552, 16201.587, 16292.489, 16346.348, 16284.295, 16314.002, 16309.757, 16319.852, 16315.776, 16330.736, 16333.711, 16280.015, 16265.282, 16231.688, 16224.604, 16270.14, 16282.242, 16336.933, 16358.72, 16382.355, 16510.71, 16471.39, 16492.796, 16511.721, 16571.786, 16466.996, 16510.293, 16658.572, 16634.248, 16596.996], [10005.617, 9899.696, 9800.104, 9735.096, 9766.598, 9706.53, 9651.256, 9672.801, 9673.45, 9729.735, 9751.207, 9573.661, 9707.682, 9681.831, 9610.431, 9693.093, 9620.69, 9652.419, 9547.924, 9670.783, 9548.973, 9587.101, 9570.936, 9546.648, 9621.619, 9558.986, 9595.436, 9527.553, 9512.96, 9560.014, 9603.68, 9631.389, 9605.156, 9597.001, 9577.239, 9597.864, 9600.897, 9576.395, 9516.877, 9525.679, 9484.339, 9463.451, 9467.151, 9450.417, 9476.736, 9538.99, 9483.692, 9517.227], [25.403, 24.292, 24.53, 20.353, 17.515, 19.669, 15.248, 31.505, 21.324, 23.818, 26.717, 22.249, 24.411, 19.713, 15.199, 25.101, 19.808, 20.867, 28.45, 22.71, 14.506, 16.462, 19.762, 15.801, 17.954, 12.749, 19.586, 8.007, 8.695, 11.015, 11.425, 13.425, 12.432, 11.209, 18.624, 19.954, 13.15, 21.243, 20.406, 21.479, 18.886, 13.375, 14.365, 16.411, 19.368, 13.987, 13.074, 19.071], [905.612576871439, 1289.6491116879754, 2302.159915160463, 624.5289279037333, 1149.3310432257858, 1693.8201606046107, 657.5018239428467, 1199.9876232845854, 822.1796833414408, 1278.9132528579285, 955.2109495772677, 875.0445389846703, 794.6441633612885, 1124.6207897630372, 735.8175934542892, 1957.8398646049445, 952.4057993837647, 766.3264448795868, 431.5481817488008, 448.34352842973425, 1507.5064317892939, 2016.4952847722873, 901.9835961795452, 990.0869272059049, 1859.5896534453236, 1447.3318289029773, 2614.8960955737975, 2424.3158915647423, 2417.7970448486367, 2537.197751760264, 1924.2425353531046, 2334.5917503903133, 1839.2183642153016, 2075.7357325473645, 1994.4710126921993, 2644.256636297401, 1970.4688406072403, 6030.916872839058, 1097.3280782003667, 1451.058163583653, 1194.7530477345592, 824.3615795965471, 1322.757471121645, 1520.0428197051663, 1766.9506742180095, 1628.6316816312255, 1284.9818356890175, 612.4487055253834], [342, 343, 344, 345, 346, 347, 348, 349, 350, 351, 352, 353, 354, 355, 356, 357, 358, 359, 360, 361, 362, 363, 364, 365, 366, 367, 368, 369, 370, 371, 372, 373, 374, 375, 376, 377, 378, 379, 380, 381, 382, 383, 384, 385, 386, 387, 388, 389]], [14, 3769, [29768, 29851, 29938, 30018, 30111, 30192, 30272, 30353, 30422, 30495, 30550, 30608, 30672, 30738, 30802, 30864, 30935, 31003, 31065, 31127, 31190, 31251, 31316, 31388, 31456, 31522, 31578], [17165.141, 17123.561, 17089.639, 17140.606, 17139.149, 17128.616, 17069.013, 17170.719, 17122.273, 17119.225, 17131.809, 17126.157, 17113.963, 17131.922, 17174.876, 17141.615, 17115.815, 17116.859, 17071.339, 17188.043, 17097.084, 17119.623, 17146.306, 17148.197, 17166.853, 17167.116, 17164.472], [72152.146, 72176.485, 72200.287, 72173.623, 72218.901, 72162.167, 72183.839, 72245.51, 72142.053, 72171.424, 72172.006, 72150.986, 72173.472, 72125.832, 72303.283, 72200.324, 72195.494, 72195.998, 72184.72, 72282.658, 72161.167, 72178.25, 72204.153, 72169.34, 72197.78, 72161.382, 72180.729], [23.589, 25.923, 22.023, 14.836, 17.332, 21.183, 21.954, 20.695, 18.651, 22.323, 17.243, 25.428, 18.718, 14.329, 34.641, 23.69, 21.804, 31.206, 32.788, 16.109, 18.039, 21.853, 15.623, 20.88, 14.445, 17.185, 23.97], [2252.8626498071076, 1466.0981551515613, 1050.7132542076895, 992.5260261360717, 1209.6409214840126, 2009.364480279357, 1388.8717505949458, 2876.692242957007, 2065.369910390984, 1247.5747783269703, 2709.0460591904557, 1226.3676436815197, 1608.771711835521, 1410.171395191829, 1960.9389844359796, 1583.8406715091728, 883.54320764052, 766.8802078894269, 633.2004516608234, 16763.881272270388, 879.1488573531111, 3961.038449837536, 680.5662850906979, 1033.9679200450814, 1186.6129275932506, 1603.3933964636312, 1948.8819765087596], [344, 345, 346, 347, 348, 349, 350, 351, 352, 353, 354, 355, 356, 357, 358, 359, 360, 361, 362, 363, 364, 365, 366, 367, 368, 369, 370]], [10, 3773, [29799, 29891, 29973, 30059, 30145, 30228, 30307, 30381, 30452, 30518, 30575, 30634, 30698, 30765, 30829, 30889, 30964, 31029, 31090, 31155, 31214, 31281], [34824.777, 34855.046, 34778.947, 34854.86, 34839.031, 34881.12, 34870.236, 34867.164, 34911.279, 34894.545, 34931.377, 34868.694, 34845.325, 34916.278, 34896.927, 34878.52, 34913.605, 34943.096, 34981.342, 35037.059, 35007.776, 34903.634], [47256.261, 47248.108, 47321.636, 47362.367, 47345.369, 47389.723, 47413.508, 47396.733, 47415.216, 47387.368, 47391.068, 47359.368, 47283.994, 47261.923, 47325.729, 47314.938, 47317.315, 47251.052, 47228.666, 47395.684, 47333.588, 47268.711], [23.122, 15.93, 14.417, 15.459, 12.967, 15.526, 10.54, 11.436, 7.688, 9.498, 12.666, 11.165, 9.487, 17.558, 12.845, 13.684, 15.231, 22.074, 28.636, 30.156, 24.977, 27.17], [1064.5379099252225, 1773.8451189237962, 1066.057042909682, 2560.374646937421, 2601.1290359308578, 2740.3599073661485, 2722.08793516135, 2549.1457880489893, 3465.762690348097, 3454.620258511567, 3017.6210315557455, 3101.933075607822, 3618.447878705317, 2087.484439746047, 1298.505685292444, 1660.5780133435244, 2151.2200066562, 5378.587719948042, 2223.286724841487, 1742.1601937542332, 1001.3714634572996, 1545.295767661553], [344, 345, 346, 347, 348, 349, 350, 351, 352, 353, 354, 355, 356, 357, 358, 359, 360, 361, 362, 363, 364, 365]], [6, 3774, [29804, 29896, 29977, 30065, 30149, 30234], [37746.392, 37805.488, 37731.927, 37753.027, 37730.478, 37707.527], [31504.308, 31520.839, 31529.276, 31500.43, 31486.881, 31493.871], [19.172, 15.774, 16.12, 23.922, 18.763, 16.28], [1157.5732345543013, 582.3081337125391, 1257.931589036005, 544.7214193802877, 1321.953844476678, 2454.6291199095554], [344, 345, 346, 347, 348, 349]], [5, 3781, [29853, 29941, 30025, 30113, 30195, 30276, 30354, 30424, 30498, 30553, 30611, 30674, 30742], [18259.499, 18296.902, 18406.409, 18279.541, 18278.515, 18326.268, 18293.147, 18245.397, 18185.921, 18253.635, 18338.354, 18319.59, 18458.808], [23019.011, 23192.879, 23213.297, 23199.032, 23221.416, 23248.125, 23246.071, 23171.344, 23053.316, 23158.052, 23187.661, 23214.176, 23252.43], [31.047, 28.93, 20.561, 14.666, 11.659, 16.884, 11.85, 22.15, 26.853, 19.238, 19.068, 32.524, 17.024], [1427.2606885358407, 942.5601433943913, 13142.412174050392, 1622.0435699663738, 1768.8784661204425, 3112.6914866428133, 1399.5401852412656, 3261.3861004228147, 1053.7234859472849, 1719.9387331945704, 4039.6503775998694, 1407.748600949842, 27002.202762903507], [345, 346, 347, 348, 349, 350, 351, 352, 353, 354, 355, 356, 357]], [10, 3788, [29893, 29976, 30062, 30148, 30231, 30310, 30384, 30454, 30522, 30578, 30636, 30700, 30767, 30831], [35603.184, 35657.901, 35671.899, 35656.045, 35597.415, 35562.801, 35537.362, 35672.439, 35628.685, 35647.971, 35632.338, 35738.24, 35766.564, 35698.635], [48544.959, 48527.395, 48495.01, 48533.747, 48532.132, 48455.989, 48390.118, 48559.398, 48538.112, 48454.494, 48450.559, 48332.916, 48425.926, 48465.646], [14.303, 17.365, 15.656, 12.96, 15.983, 29.713, 17.814, 22.518, 36.372, 21.826, 15.708, 23.518, 26.357, 20.585], [670.1691482134281, 1065.8162952933944, 1449.1765965377858, 1399.3095211375307, 1500.7841458525752, 1374.9544966699254, 1068.6531176870712, 1150.1034653317377, 1187.7150347397485, 1273.7718761573267, 1578.9222933575884, 719.7731548789387, 646.770616097554, 1075.6537065709058], [345, 346, 347, 348, 349, 350, 351, 352, 353, 354, 355, 356, 357, 358]], [10, 3804, [29974, 30061, 30147, 30230, 30309, 30383, 30453, 30521, 30577, 30635], [35439.473, 35431.867, 35399.934, 35428.547, 35466.153, 35388.428, 35287.514, 35229.128, 35193.433, 35082.427], [46604.488, 46523.908, 46633.234, 46506.582, 46598.34, 46551.106, 46529.821, 46509.937, 46490.012, 46589.948], [16.226, 23.444, 28.615, 20.925, 16.886, 23.861, 22.027, 10.7, 21.76, 40.218], [1099.4500003387527, 1088.2892888962583, 1848.9993257355002, 2874.413159828864, 1013.5150745052796, 5513.962942942642, 1966.37763697826, 21141.910125127877, 731.0454063554934, 1238.9912617441917], [346, 347, 348, 349, 350, 351, 352, 353, 354, 355]], [11, 3808, [30075, 30160, 30243, 30322, 30395, 30464], [46356.069, 46412.517, 46446.352, 46445.799, 46475.465, 46344.396], [53935.936, 53957.366, 53987.526, 53979.64, 54018.076, 53872.331], [28.657, 14.013, 19.587, 39.982, 24.61, 24.144], [2205.4889682054727, 565.6687368856666, 492.80524224357424, 1648.0362324680373, 750.2318512980283, 464.6722617448349], [347, 348, 349, 350, 351, 352]], [1, 3819, [30219, 30300, 30374, 30445, 30515, 30570, 30627, 30691, 30761, 30822, 30881, 30957, 31024], [29312.716, 29270.97, 29302.344, 29303.273, 29279.18, 29316.093, 29304.847, 29343.678, 29277.726, 29307.329, 29301.481, 29270.993, 29318.173], [5026.587, 5026.034, 5067.345, 5104.115, 5059.701, 5076.387, 5170.604, 5051.944, 5066.207, 5074.986, 5071.07, 5086.034, 5047.51], [15.425, 11.799, 14.925, 24.914, 18.16, 23.515, 33.064, 15.166, 18.836, 17.489, 15.895, 18.416, 22.19], [816.0768089117604, 1159.8729475367559, 841.5532752622222, 970.7254001998668, 1750.6111708224516, 771.7169242675328, 979.6079972713004, 914.4109164099966, 955.9263446180737, 993.5080251376824, 1086.5354026618177, 1524.9598603661, 1495.303640118391], [349, 350, 351, 352, 353, 354, 355, 356, 357, 358, 359, 360, 361]], [11, 3857, [30588, 30643, 30713, 30778, 30844, 30904, 30978], [45911.533, 45890.772, 45897.727, 45891.705, 45857.394, 45827.829, 45687.231], [54405.348, 54474.51, 54404.427, 54419.872, 54400.603, 54421.047, 54375.435], [33.048, 25.666, 22.189, 23.457, 27.102, 35.396, 17.945], [2689.3595797730895, 1262.4330755915742, 1122.5389160352422, 1426.7950975440099, 1535.9739234534115, 568.0328517500076, 529.7786736049934], [354, 355, 356, 357, 358, 359, 360]], [6, 3890, [30702, 30768, 30832, 30892, 30967, 31034], [37769.002, 37778.831, 37770.178, 37711.168, 37695.985, 37732.105], [31486.668, 31544.03, 31471.968, 31390.007, 31526.341, 31510.14], [12.129, 28.524, 20.986, 24.861, 27.399, 19.276], [621.1178378014878, 1094.208094933364, 1099.7354310406515, 632.5041095967739, 989.1705840426789, 1115.6703084287656], [356, 357, 358, 359, 360, 361]], [8, 3891, [30836, 30895, 30971, 31036, 31096, 31162, 31222, 31289, 31353], [39037.911, 39085.456, 39097.963, 39073.758, 39077.204, 39090.117, 39108.942, 39104.724, 39137.362], [44319.256, 44288.333, 44239.394, 44255.212, 44245.808, 44289.159, 44289.838, 44190.423, 44233.575], [21.684, 16.345, 11.154, 28.027, 20.214, 19.513, 23.12, 27.275, 29.463], [2953.718364161753, 1671.4299190683787, 1411.1387397950516, 1263.1285124358299, 1454.8754762007707, 1092.6265693186635, 987.4121122460449, 1256.5452716114082, 1020.7682610288182], [358, 359, 360, 361, 362, 363, 364, 365, 366]], [12, 3906, [31058, 31117, 31183, 31244, 31309, 31378, 31445, 31512], [14044.971, 13960.724, 13914.122, 13908.826, 13918.267, 13941.514, 13952.386, 13821.458], [62241.037, 62312.222, 62216.891, 62183.784, 62269.132, 62213.578, 62200.166, 62023.918], [31.309, 20.444, 18.217, 25.039, 25.339, 16.804, 20.472, 32.23], [932.0660818033425, 838.4122620593212, 816.4316730949784, 983.7392048885513, 2670.344956279151, 634.6867098794928, 1009.2445777672821, 2537.902060773802], [362, 363, 364, 365, 366, 367, 368, 369]], [9, 3910, [30944, 31010, 31072, 31134, 31196, 31257, 31323, 31394], [19248.213, 19309.058, 19282.486, 19131.351, 19339.524, 19315.008, 19281.704, 19423.293], [46465.394, 46508.067, 46548.512, 46601.535, 46586.54, 46505.523, 46514.923, 46602.279], [15.352, 24.35, 32.096, 24.89, 32.752, 14.619, 23.157, 24.693], [718.1857675917529, 2459.681250652094, 3385.41406164352, 2106.6062597261857, 2673.3900627482108, 31860.261561387004, 4644.653638178583, 3511.1695998834407], [360, 361, 362, 363, 364, 365, 366, 367]], [5, 3920, [31197, 31256, 31322, 31393, 31462], [19317.431, 19271.046, 19262.946, 19228.14, 19245.249], [22091.072, 22066.396, 21948.86, 22124.859, 22080.424], [19.92, 20.601, 25.648, 19.184, 19.299], [459.5175606663343, 1043.0971680140115, 1422.0585082884759, 1467.5049098640482, 935.5810722090434], [364, 365, 366, 367, 368]], [6, 3930, [31161, 31221, 31288, 31352, 31422, 31487, 31551, 31604, 31669, 31737, 31808, 31885, 31963, 32041, 32108, 32171, 32234, 32299, 32363, 32421, 32484, 32539], [39076.243, 39099.647, 39104.692, 39037.37, 39006.757, 38998.261, 39057.465, 39058.032, 39062.416, 39029.805, 39020.519, 39079.546, 39003.455, 39028.649, 39051.255, 39078.79, 39047.582, 39091.269, 39047.911, 39049.436, 39019.75, 39028.719], [30223.469, 30169.272, 30196.313, 30115.556, 30104.988, 30105.684, 30160.878, 30172.41, 30148.349, 30188.632, 30129.969, 30149.933, 30084.645, 30111.629, 30063.718, 30034.156, 30029.504, 29980.019, 29922.633, 30042.483, 30047.672, 30092.577], [20.903, 12.871, 17.441, 22.497, 21.702, 22.683, 13.082, 27.758, 15.242, 24.037, 19.353, 18.347, 26.026, 20.737, 19.829, 19.144, 14.119, 27.759, 14.46, 12.383, 12.05, 30.223], [638.5450341840199, 1233.7859625532105, 686.1949351796255, 733.5355595929672, 1088.2012689812832, 722.9209348984411, 605.6039343938287, 2150.1734678501225, 727.3562877784425, 1420.4706663586585, 563.6248343370443, 577.2451042033003, 698.3357603819255, 692.4389535715686, 640.2450586144146, 700.766318457508, 429.3914456026745, 881.6509008941287, 567.2694089143902, 449.5291946471085, 386.15475832602175, 1272.6588489158344], [363, 364, 365, 366, 367, 368, 369, 370, 371, 372, 373, 374, 375, 376, 377, 378, 379, 380, 381, 382, 383, 384]], [3, 3972, [31381, 31451, 31517, 31574, 31632, 31700, 31762, 31843], [16037.665, 16057.381, 16107.979, 16121.122, 16113.589, 16148.676, 16125.668, 16172.664], [11724.272, 11713.363, 11820.593, 11924.18, 11938.348, 11951.21, 11914.587, 11929.921], [18.444, 10.701, 20.734, 13.157, 15.411, 18.142, 12.453, 21.756], [908.6434026273643, 1214.2823595794328, 1157.5503264954432, 1945.5615618247873, 1679.693133974355, 6896.363936775881, 1012.6915468044778, 753.4546494506272], [367, 368, 369, 370, 371, 372, 373, 374]], [5, 3977, [31527, 31583, 31643, 31712, 31776, 31855, 31926, 32010, 32083, 32142, 32211], [19330.618, 19285.944, 19182.907, 19286.832, 19267.993, 19260.101, 19219.047, 19214.356, 19259.907, 19213.208, 19248.963], [21839.587, 22058.875, 22045.286, 22082.471, 21959.892, 22048.669, 22132.225, 22112.224, 22099.033, 22118.296, 22158.743], [26.947, 18.417, 34.064, 22.818, 21.789, 17.08, 14.849, 24.916, 16.813, 25.058, 18.104], [412.97153945199034, 968.8838055209727, 1400.1037177284954, 721.2789780810949, 1565.0552236160706, 1302.292602982581, 1816.6216238960155, 1905.8516128442357, 1045.92301087306, 840.854268754116, 1175.710860330024], [369, 370, 371, 372, 373, 374, 375, 376, 377, 378, 379]], [11, 3988, [31608, 31675, 31743, 31815, 31891, 31973], [46875.388, 46801.567, 46816.344, 46897.563, 46926.887, 46905.129], [55014.218, 54973.764, 55064.929, 55027.75, 54991.327, 54974.98], [28.098, 24.53, 25.626, 25.506, 23.329, 21.366], [5584.5464799118035, 1848.9594183789623, 2584.720762260519, 2223.669200163849, 1193.5361086108774, 1246.5786988576529], [370, 371, 372, 373, 374, 375]], [4, 4001, [31615, 31681, 31746, 31821, 31896, 31980, 32055, 32120, 32184, 32250, 32314, 32374, 32438, 32498, 32553, 32622, 32685, 32752, 32801, 32854, 32911, 32965], [6817.646, 6909.253, 6976.38, 6987.666, 6969.808, 6989.432, 7047.205, 7049.212, 7048.415, 7051.582, 7054.373, 7075.239, 7079.047, 7085.807, 7022.233, 7056.867, 7111.092, 7053.103, 7014.144, 7012.52, 7006.41, 6916.246], [12920.176, 13146.409, 12999.868, 13067.748, 13126.403, 13070.52, 12944.594, 12951.399, 12879.705, 12872.706, 12934.043, 12936.745, 12941.87, 12947.855, 12987.427, 12905.886, 12830.184, 12840.395, 12910.332, 12972.246, 13009.415, 13164.766], [18.193, 16.522, 21.327, 20.032, 11.269, 13.621, 15.597, 11.01, 15.616, 12.803, 22.034, 21.465, 18.711, 24.211, 19.292, 34.064, 16.81, 19.541, 14.448, 11.436, 17.079, 15.839], [486.40535463241895, 3366.1190575247983, 986.3244858345143, 2260.258272588178, 1099.261361474902, 1584.7997275626335, 1007.4085239604539, 1493.433288460837, 829.0584983575674, 1351.1301436981867, 830.2031442006298, 597.2141577821003, 1150.1793948387722, 1147.8048033901134, 1367.3200293733835, 2579.091180164288, 688.3507550829733, 855.7083978558543, 1630.0781243440665, 941.9759450978439, 1105.677600794114, 1470.4326204827591], [371, 372, 373, 374, 375, 376, 377, 378, 379, 380, 381, 382, 383, 384, 385, 386, 387, 388, 389, 390, 391, 392]], [14, 4005, [31704, 31766, 31845, 31917, 32001, 32077, 32135, 32202, 32271], [17124.133, 17138.665, 17130.065, 17118.345, 17104.379, 17117.519, 17147.88, 17198.672, 17134.559], [72160.732, 72204.457, 72195.756, 72197.217, 72157.225, 72140.702, 72155.774, 72208.574, 72206.829], [15.309, 24.442, 15.333, 11.054, 16.045, 16.759, 21.918, 3.396, 19.952], [1448.9565087176654, 835.8063574136661, 1386.247774107844, 1020.517142541617, 1733.8684609772858, 1643.6971395342869, 899.57409642618, 300.5611759238188, 555.3787337003247], [372, 373, 374, 375, 376, 377, 378, 379, 380]], [1, 4010, [31720, 31788, 31865, 31938, 32020], [28528.099, 28504.872, 28504.908, 28547.265, 28548.003], [5625.719, 5605.365, 5615.59, 5580.907, 5635.126], [32.432, 27.748, 26.711, 18.705, 23.961], [1973.885148162334, 1922.4216734522743, 1598.2987676190546, 938.1065436562524, 777.6360458871197], [372, 373, 374, 375, 376]], [10, 4012, [31665, 31731, 31799, 31877, 31951, 32031, 32101], [34936.721, 34922.726, 34886.545, 34836.269, 34874.825, 34849.059, 34792.256], [47175.375, 47149.992, 47134.43, 47006.206, 46922.435, 46903.754, 46717.316], [27.004, 23.178, 10.969, 17.864, 25.573, 23.003, 53.706], [1755.5196852059098, 1776.1296824271062, 2112.4623278831086, 1147.215468701019, 2050.9425063823987, 1547.0980217301276, 1140.5828465153334], [371, 372, 373, 374, 375, 376, 377]], [3, 4025, [31915, 32000, 32076, 32134, 32201, 32270, 32331, 32392, 32457, 32515, 32566, 32635], [16986.196, 16996.802, 17015.368, 17030.776, 17023.571, 17026.749, 17035.366, 17023.458, 17029.505, 17069.624, 17023.54, 17039.273], [11511.862, 11361.9, 11365.323, 11386.057, 11335.29, 11347.595, 11380.728, 11345.406, 11328.671, 11365.716, 11322.532, 11361.611], [15.193, 15.311, 19.812, 12.149, 14.002, 19.232, 20.779, 15.256, 18.878, 18.9, 10.288, 13.927], [619.5593471750229, 470.8735291420493, 1009.1020158144951, 945.0991199010359, 1271.174550844003, 993.1876153265331, 824.9015692931065, 726.9605920807146, 752.5298564972659, 1082.1180314189528, 753.4275659272123, 560.009117144736], [375, 376, 377, 378, 379, 380, 381, 382, 383, 384, 385, 386]], [13, 4039, [31895, 31976, 32051, 32117, 32180, 32246, 32312, 32371, 32436], [2499.74, 2561.227, 2715.58, 2745.84, 2747.644, 2645.547, 2636.307, 2537.528, 2690.926], [69038.509, 69004.849, 69009.051, 69055.319, 69151.689, 69129.069, 69106.585, 69129.709, 69005.774], [21.798, 22.212, 18.498, 12.171, 16.849, 16.133, 29.044, 17.596, 21.463], [738.0114297700225, 1250.1885015233267, 800.4701224730611, 863.6966534907339, 970.6277068621285, 617.0537206664854, 612.2807332788105, 882.0488161376637, 891.4364485515603], [375, 376, 377, 378, 379, 380, 381, 382, 383]], [1, 4080, [32471, 32530, 32588, 32655, 32720, 32783, 32834, 32891, 32942], [28441.201, 28564.534, 28470.734, 28525.552, 28521.402, 28571.825, 28580.656, 28567.64, 28572.749], [5540.751, 5662.465, 5651.216, 5633.923, 5683.673, 5588.04, 5490.987, 5683.119, 5612.207], [22.253, 22.543, 8.319, 18.993, 26.165, 33.975, 16.797, 21.319, 35.325], [16318.425228963362, 2410.1853116710204, 65153.70623852167, 1759.083656603242, 593.4555434976037, 935.9290845192465, 618.6061157826128, 1069.0469844753816, 2050.2317182854617], [383, 384, 385, 386, 387, 388, 389, 390, 391]], [10, 4082, [32415, 32479, 32535, 32599, 32663], [35686.966, 35749.979, 35749.786, 35739.482, 35701.058], [47226.964, 47323.11, 47274.389, 47264.469, 47271.931], [31.952, 31.903, 15.375, 18.338, 26.188], [2052.2725824738604, 686.2033819575523, 1076.3243574235569, 1809.706676351956, 1711.9412471972817], [382, 383, 384, 385, 386]], [11, 4088, [32431, 32493, 32546, 32614, 32671, 32740, 32794, 32848, 32905, 32959, 33006, 33060, 33117, 33173, 33231], [45463.636, 45454.954, 45379.47, 45447.939, 45383.433, 45390.785, 45397.831, 45458.96, 45476.584, 45404.971, 45466.908, 45437.221, 45454.775, 45357.884, 45459.92], [54089.044, 54254.538, 54051.88, 54063.57, 54055.197, 54005.728, 54110.374, 54059.005, 54028.72, 54044.19, 54061.98, 54090.06, 54136.521, 54063.231, 54195.913], [31.407, 20.732, 43.019, 28.367, 21.598, 20.821, 27.104, 38.148, 35.764, 30.249, 29.704, 30.246, 20.027, 38.519, 30.529], [2214.487559268123, 359.35368592065174, 1082.124105289433, 1208.7024353369543, 2270.647128589423, 566.7547024267907, 1378.2008357105435, 1639.9804003743386, 1163.3911100694856, 769.324484486918, 820.1110006214938, 2009.8025926835662, 457.4715476583632, 1751.0195900935537, 691.7058789036528], [382, 383, 384, 385, 386, 387, 388, 389, 390, 391, 392, 393, 394, 395, 396]], [10, 4097, [32229, 32293, 32355, 32416, 32480], [36032.872, 35932.952, 35953.59, 35923.472, 35909.029], [48188.727, 48324.099, 48350.555, 48260.374, 48378.773], [10.79, 3.271, 19.117, 16.496, 33.004], [39632.30609650309, 295.5707739806349, 1631.6461483674686, 966.2091484319035, 1926.3173912588047], [379, 380, 381, 382, 383]], [1, 4121, [32716, 32780, 32830, 32885, 32938, 32987, 33036, 33095, 33154, 33206, 33262, 33311], [27505.674, 27419.668, 27435.338, 27381.935, 27283.019, 27219.096, 27269.893, 27281.535, 27232.937, 27218.958, 27295.917, 27283.079], [6470.746, 6405.913, 6378.801, 6402.642, 6338.564, 6279.108, 6300.237, 6288.809, 6377.511, 6367.192, 6436.038, 6388.659], [26.284, 25.837, 18.662, 26.404, 22.83, 24.499, 17.687, 18.755, 17.284, 14.541, 12.438, 15.753], [3837.585988017234, 3030.862504557034, 5128.0240700043405, 4148.320526965943, 1887.6981239821177, 1954.652744846777, 6776.505750127187, 5249.692399556301, 1529.7112020347427, 1115.5095977699598, 1445.6615514528285, 1197.826764474923], [387, 388, 389, 390, 391, 392, 393, 394, 395, 396, 397, 398]], [0, 4124, [32839, 32894, 32946, 32995, 33046, 33101, 33162], [32636.342, 32641.672, 32728.448, 32607.608, 32637.195, 32632.189, 32597.34], [5508.942, 5592.768, 5528.277, 5661.544, 5599.1, 5624.262, 5618.815], [21.495, 18.675, 25.064, 28.45, 15.769, 23.593, 25.933], [510.4774403566889, 1140.6401830205477, 625.9152243737183, 1425.426908061253, 786.5269463491187, 1734.989905872657, 704.9206883482495], [389, 390, 391, 392, 393, 394, 395]], [11, 4128, [32846, 32904, 32958, 33005, 33057, 33115, 33171, 33229, 33279, 33329], [45113.425, 45047.676, 45049.013, 45094.785, 45073.778, 45112.119, 45139.589, 45190.884, 45092.263, 45023.729], [53253.471, 53275.434, 53247.157, 53256.109, 53257.701, 53284.139, 53302.267, 53266.419, 53291.396, 53231.434], [17.589, 26.635, 16.294, 19.856, 26.574, 28.492, 28.734, 23.885, 25.281, 16.897], [843.8151877865121, 850.8750322967917, 983.5602447554387, 635.9038442657326, 1395.1937092873748, 885.7784095313461, 1975.747822450667, 1313.7687058353322, 601.9136531165168, 752.0166236727031], [389, 390, 391, 392, 393, 394, 395, 396, 397, 398]], [1, 4134, [32528, 32586, 32651, 32717, 32781], [27512.051, 27633.504, 27603.514, 27641.587, 27762.686], [6484.592, 6533.453, 6524.872, 6456.863, 6365.657], [15.257, 30.513, 17.213, 19.583, 25.356], [2026.4827949224016, 2109.137708950996, 4162.682431339949, 9899.627281263218, 1315.6625516209238], [384, 385, 386, 387, 388]], [12, 4179, [33186, 33245, 33296, 33349, 33402], [13809.537, 13826.556, 13834.7, 13795.307, 13752.982], [61295.463, 61326.12, 61192.731, 61217.85, 61143.133], [16.879, 18.539, 12.243, 26.292, 29.748], [2200.4220419238395, 2180.426539350764, 1807.3689999297585, 2016.026466119217, 2523.5726208944607], [396, 397, 398, 399, 400]], [10, 4195, [33272, 33322, 33376, 33422, 33470, 33522], [36158.816, 36125.117, 36137.967, 36114.89, 36062.807, 36109.306], [48518.071, 48545.736, 48519.609, 48559.836, 48574.15, 48602.029], [21.773, 14.521, 13.38, 17.148, 17.936, 14.486], [1026.0961127480884, 1154.1849157680997, 1177.0726400169053, 1297.3440871406583, 1880.920156256947, 1598.7050078080658], [397, 398, 399, 400, 401, 402]], [11, 4198, [33432, 33479, 33531, 33587, 33643, 33693, 33739], [45148.573, 45221.333, 45176.584, 45151.098, 45165.66, 45162.369, 45152.545], [53426.824, 53435.832, 53441.863, 53411.669, 53456.13, 53428.581, 53452.433], [25.338, 18.889, 12.802, 12.47, 12.91, 18.068, 29.027], [2642.242673906375, 2863.8401596530643, 2169.422291773429, 2322.85592078759, 1539.8832898723565, 2808.41583158778, 1352.6486788239697], [400, 401, 402, 403, 404, 405, 406]], [13, 4199, [33282, 33332, 33387, 33437, 33480, 33535, 33588, 33645], [638.3, 587.191, 628.941, 615.1, 631.317, 671.152, 622.345, 622.769], [70604.421, 70624.791, 70570.257, 70650.788, 70539.049, 70519.051, 70564.807, 70693.175], [15.826, 24.512, 20.676, 31.21, 29.474, 25.35, 27.132, 23.434], [646.8412926436491, 2122.016132479692, 1393.9716228856419, 4216.049620460448, 1222.2326753719033, 1353.5936898096436, 1299.8563304585844, 567.1188762783579], [398, 399, 400, 401, 402, 403, 404, 405]], [13, 4200, [33232, 33283, 33333, 33388, 33438, 33481, 33536, 33589, 33646], [1401.662, 1294.669, 1253.896, 1159.188, 1106.233, 1134.882, 1229.953, 1206.08, 1118.784], [69644.453, 69721.427, 69826.586, 69799.646, 69936.987, 69903.954, 69814.552, 69921.041, 69936.106], [14.311, 20.229, 15.394, 24.311, 15.218, 13.952, 22.886, 26.555, 23.975], [992.3284015236702, 1173.5393333437296, 715.7962159220223, 1562.7464517647365, 891.8309212342309, 1286.1424397238752, 2061.1638859069826, 694.422235277117, 686.7049750037946], [397, 398, 399, 400, 401, 402, 403, 404, 405]], [12, 4222, [33496, 33551, 33607, 33657, 33709, 33758, 33816, 33872, 33922, 33976, 34022, 34066, 34111, 34162, 34207, 34262, 34317, 34365, 34417, 34467, 34511, 34557, 34597, 34642], [13637.072, 13518.86, 13580.025, 13603.22, 13628.22, 13654.655, 13692.519, 13770.616, 13874.874, 13977.585, 13950.892, 13915.789, 13878.151, 13909.091, 13940.269, 13815.378, 13891.955, 13936.616, 13930.042, 13896.436, 13963.117, 13924.448, 13986.576, 13925.409], [60972.709, 60943.322, 60951.229, 60986.403, 60984.117, 60986.689, 60968.262, 60979.737, 61128.586, 61316.908, 61257.461, 61240.671, 61201.57, 61211.004, 61418.649, 61584.231, 61520.147, 61441.463, 61357.813, 61297.521, 61249.429, 61257.372, 61250.12, 61166.957], [15.902, 8.298, 13.738, 9.479, 13.079, 11.471, 13.42, 13.237, 11.494, 12.975, 14.692, 12.841, 15.923, 10.495, 14.425, 7.98, 30.109, 24.138, 19.126, 27.373, 34.11, 11.374, 18.342, 21.229], [1780.5187170990941, 1926.422867867548, 1534.3341847639913, 1656.5371466572124, 2060.258801353711, 1846.2176948574668, 2797.418413140073, 1533.745921664539, 1398.2363368089066, 2081.499413690496, 1589.6876803922858, 1761.7206114311687, 1827.3112336199285, 2029.2782345260234, 1706.856676446224, 793.4646335117028, 2918.189431574052, 4556.370638839609, 1546.7895213831298, 2479.7373559325497, 1108.9843444458174, 1136.5300173266132, 2213.352675838575, 1185.7884582478364], [402, 403, 404, 405, 406, 407, 408, 409, 410, 411, 412, 413, 414, 415, 416, 417, 418, 419, 420, 421, 422, 423, 424, 425]], [9, 4226, [33561, 33619, 33670, 33720, 33772, 33827, 33881, 33933, 33987, 34034, 34081, 34121, 34176, 34215, 34273], [19540.393, 19653.602, 19641.905, 19697.545, 19672.65, 19614.721, 19681.008, 19684.59, 19658.185, 19657.811, 19638.688, 19528.023, 19663.432, 19587.538, 19533.947], [44876.673, 44962.457, 44892.022, 45000.348, 45217.765, 45257.47, 45255.389, 45349.319, 45366.639, 45292.918, 45394.041, 45349.401, 45377.943, 45330.571, 45302.075], [31.23, 10.842, 12.479, 24.468, 16.509, 26.603, 14.925, 25.622, 17.968, 21.452, 24.989, 21.679, 29.318, 24.959, 23.853], [1793.8354785677463, 868.5804141127497, 1138.5521074389517, 1243.8886882033776, 961.9907433885603, 1054.7938403355254, 2417.8500778158477, 1169.8398631298992, 1971.0619265056187, 2289.182980459446, 4417.737195898342, 606.5361493481306, 2365.360620227123, 2665.1012204973636, 4464.473960242896], [403, 404, 405, 406, 407, 408, 409, 410, 411, 412, 413, 414, 415, 416, 417]], [0, 4231, [33517, 33574, 33631, 33683, 33727, 33783, 33840], [32625.972, 32509.226, 32651.002, 32497.716, 32593.63, 32622.864, 32588.534], [5668.184, 5705.635, 5583.659, 5678.341, 5584.136, 5598.114, 5665.508], [22.169, 10.589, 24.318, 23.099, 15.912, 21.716, 27.55], [577.2274509584869, 72335.31929756698, 604.9328298666632, 4580.273590189112, 1109.7830878799177, 463.0076839691415, 1762.4652115955582], [402, 403, 404, 405, 406, 407, 408]], [4, 4240, [33699, 33746, 33802, 33861, 33911, 33964, 34014, 34059, 34103, 34149, 34199], [6302.324, 6349.285, 6320.108, 6262.522, 6278.561, 6273.065, 6225.332, 6233.431, 6248.927, 6244.596, 6181.831], [12215.654, 12196.465, 12173.23, 12227.653, 12251.749, 12243.08, 12299.158, 12317.407, 12362.007, 12356.16, 12440.033], [23.251, 21.128, 15.629, 11.803, 14.974, 22.069, 20.728, 10.46, 12.032, 12.223, 17.888], [1285.2350849516176, 1564.4529243307354, 1427.5918020335648, 1202.7006466165574, 1548.5197935121382, 1497.9617506754696, 1965.723539858406, 1596.0621806669483, 1885.3007302145616, 1384.5808216622174, 1108.748380667755], [406, 407, 408, 409, 410, 411, 412, 413, 414, 415, 416]], [1, 4248, [33628, 33677, 33725, 33780, 33835, 33890], [28009.876, 27921.469, 27915.103, 27911.004, 27928.031, 27924.893], [5294.561, 5258.956, 5305.335, 5347.385, 5485.509, 5443.421], [15.662, 15.975, 17.695, 42.083, 19.494, 20.385], [643.6663062520256, 13208.814826543738, 1172.5592833907806, 1263.3445367264765, 1153.9437100757898, 551.4518044517591], [404, 405, 406, 407, 408, 409]], [11, 4333, [34300, 34351, 34405, 34455, 34498, 34544, 34588, 34625], [44964.465, 45036.468, 45060.199, 45056.994, 44970.909, 45031.524, 45092.433, 45102.361], [52737.709, 52667.765, 52702.598, 52639.322, 52718.124, 52741.088, 52659.26, 52704.836], [13.884, 21.472, 16.96, 25.105, 29.497, 23.299, 20.508, 17.624], [16901.064121784493, 4677.22032900475, 1668.1922980883128, 1409.0315529493648, 1405.6678943415614, 3912.0569422952863, 949.6875785557024, 3300.2619678606375], [417, 418, 419, 420, 421, 422, 423, 424]], [10, 4368, [34487, 34531, 34578, 34614, 34670, 34710, 34755], [34676.887, 34757.328, 34722.765, 34900.941, 35050.817, 34898.088, 34894.947], [47000.167, 47094.232, 47042.61, 47110.743, 47164.175, 47083.443, 47052.86], [18.808, 22.045, 16.822, 27.723, 23.746, 27.412, 29.621], [11270.684402582921, 996.9584790601572, 1098.2302686809899, 1481.8621501738062, 9959.67918737583, 1672.887640805686, 1261.2446793972756], [421, 422, 423, 424, 425, 426, 427]], [8, 4386, [34671, 34713, 34758, 34798, 34838, 34877, 34919], [37454.327, 37479.763, 37493.492, 37451.258, 37470.453, 37451.741, 37490.721], [45750.426, 45718.294, 45688.868, 45708.21, 45703.18, 45695.307, 45666.39], [19.351, 7.334, 16.141, 15.089, 24.215, 16.738, 20.326], [653.5919962792, 1145.0896139999015, 690.5617413412821, 1124.8616837586019, 1199.1225143021172, 1086.9576051928916, 871.4816515309441], [425, 426, 427, 428, 429, 430, 431]], [6, 4387, [34673, 34716, 34759, 34799, 34839, 34879, 34921, 34963, 35005, 35047, 35085, 35126, 35167, 35212, 35252, 35294, 35332], [39049.308, 39076.59, 39058.044, 39065.364, 39101.609, 39071.669, 39073.241, 39012.025, 39065.717, 39043.764, 39045.034, 39053.246, 39046.456, 39018.94, 39013.984, 39000.424, 38952.803], [30129.181, 30112.312, 30111.561, 30179.851, 30199.322, 30220.007, 30283.515, 30316.682, 30275.374, 30281.343, 30263.701, 30268.102, 30362.83, 30439.043, 30380.528, 30352.003, 30291.884], [31.586, 13.557, 12.62, 14.193, 15.032, 9.039, 13.251, 13.604, 9.828, 9.724, 13.191, 11.201, 17.671, 10.465, 14.448, 17.119, 29.754], [825.180496533571, 2130.0595628507203, 1394.7550134467208, 1137.7948835501643, 1337.3893605946519, 1310.6734516616816, 1659.1183927655982, 1201.9976663907298, 1431.2784989262211, 1420.234457163954, 1578.1056247281754, 1177.615564382903, 2556.274378735401, 1266.6168192842704, 1279.2795719526391, 851.0363833382723, 2779.8066960242686], [425, 426, 427, 428, 429, 430, 431, 432, 433, 434, 435, 436, 437, 438, 439, 440, 441]], [14, 4391, [34699, 34738, 34780, 34818, 34860, 34898], [17006.326, 16948.043, 16906.028, 16946.991, 16970.123, 16981.714], [71782.699, 71782.563, 71685.748, 71682.463, 71775.092, 71820.497], [16.697, 15.674, 12.818, 19.752, 15.489, 23.516], [1160.1772767853056, 611.1969731995991, 1027.357393886812, 1023.0455262127839, 1299.4209058439978, 688.7408500911504], [426, 427, 428, 429, 430, 431]], [10, 4398, [34797, 34837, 34876, 34918, 34961, 35003, 35045], [35880.409, 35854.862, 35857.894, 35886.868, 35866.882, 35837.374, 35859.293], [47176.773, 47164.899, 47168.884, 47163.716, 47173.269, 47197.784, 47217.01], [15.332, 20.395, 15.58, 16.704, 12.681, 14.46, 13.027], [1120.5726537906844, 1782.7885533923622, 728.109698039565, 1453.3009720046878, 1255.5440122369746, 983.5200003049381, 1293.4262023877716], [428, 429, 430, 431, 432, 433, 434]], [12, 4404, [34734, 34777, 34814, 34854, 34892, 34938, 34980, 35021, 35061, 35102, 35141, 35185, 35230, 35269, 35310, 35346, 35388, 35430, 35471, 35527, 35576], [13893.8, 13954.67, 13948.68, 13979.971, 13996.92, 13967.766, 13953.947, 13920.036, 13981.566, 13978.024, 14001.362, 14027.364, 13988.031, 13989.384, 13914.551, 14022.882, 14000.395, 13988.758, 13978.188, 13967.082, 13944.716], [61216.293, 61188.193, 61211.496, 61354.08, 61300.56, 61288.944, 61223.996, 61205.84, 61251.167, 61257.498, 61319.923, 61370.526, 61400.109, 61329.314, 61451.772, 61525.425, 61380.489, 61449.782, 61483.915, 61295.329, 61293.705], [21.903, 18.98, 20.057, 18.763, 20.835, 13.158, 9.806, 15.858, 17.838, 13.716, 15.266, 11.103, 16.581, 17.191, 13.409, 21.288, 26.068, 18.177, 21.926, 22.121, 32.395], [765.3399625372031, 1126.6486023203042, 1063.615984340091, 2025.449932727655, 728.0683482608778, 1071.5295509365162, 1442.2869055488243, 1506.339255384218, 1365.206974129647, 1138.4561054515675, 1387.6017682462652, 2071.3963069620054, 702.229068426697, 1734.0411877633733, 24902.317192283175, 896.9181531148005, 1317.1184954862583, 1356.7870678240236, 1384.3400501847316, 625.2932260418556, 2740.215416109321], [427, 428, 429, 430, 431, 432, 433, 434, 435, 436, 437, 438, 439, 440, 441, 442, 443, 444, 445, 446, 447]], [11, 4428, [34927, 34971, 35011, 35051, 35090, 35129, 35171, 35215, 35258], [45044.465, 45086.437, 45135.694, 45096.419, 45040.108, 45027.23, 45067.031, 45048.642, 45022.435], [52690.976, 52663.68, 52667.233, 52749.031, 52802.195, 52767.912, 52859.759, 52755.72, 52732.786], [23.03, 30.843, 23.466, 25.661, 27.386, 24.055, 16.422, 33.124, 33.573], [1693.624452931432, 1861.2170116535228, 3370.0255729713995, 2633.0963595221633, 1380.5187971570247, 4413.7720948085425, 18618.355942987855, 1764.6098999459473, 2116.444688848382], [431, 432, 433, 434, 435, 436, 437, 438, 439]], [9, 4443, [35113, 35151, 35194, 35240, 35278], [18949.721, 19123.816, 19141.508, 19091.881, 18996.057], [45748.865, 45771.175, 45761.164, 45756.343, 45659.052], [4.265, 19.288, 16.632, 21.084, 26.426], [340.81111785495864, 1276.6398865980614, 989.6745634881179, 2135.673092366367, 566.4234469174079], [436, 437, 438, 439, 440]], [5, 4466, [35238, 35276, 35319, 35353, 35398, 35435, 35481, 35534, 35583, 35632, 35684], [18727.007, 18584.466, 18513.887, 18465.821, 18400.058, 18462.209, 18457.746, 18462.575, 18451.204, 18452.463, 18395.941], [21446.123, 21242.46, 21175.061, 21339.077, 21383.367, 21451.895, 21475.435, 21529.858, 21595.927, 21557.855, 21437.38], [22.388, 27.817, 8.617, 16.491, 11.165, 14.375, 12.607, 14.708, 9.618, 10.972, 9.86], [21702.953080859224, 811.6828702353678, 997.9493917783396, 958.4113881945906, 2216.8496798182214, 2589.6387511677185, 1382.7227743415845, 3044.322776491059, 1855.9574370303721, 2255.2048442840664, 1790.4959516111592], [439, 440, 441, 442, 443, 444, 445, 446, 447, 448, 449]], [10, 4481, [35364, 35414, 35450, 35498, 35552], [36078.856, 36227.453, 36234.68, 36334.889, 36279.123], [47628.387, 47693.839, 47750.142, 47812.017, 47845.069], [16.844, 12.033, 15.979, 17.354, 26.09], [1072.3257692014722, 1606.5389074739592, 1448.5770042945874, 1049.2457913668104, 812.5240519848418], [442, 443, 444, 445, 446]], [9, 4514, [35482, 35538, 35585, 35638, 35688, 35735, 35780, 35834, 35891, 35941, 35997, 36036, 36085, 36133, 36174, 36224, 36266, 36306], [19655.651, 19734.726, 19652.882, 19619.702, 19712.959, 19710.672, 19721.691, 19638.39, 19691.893, 19691.136, 19638.439, 19727.06, 19701.202, 19687.43, 19669.908, 19655.543, 19670.971, 19782.273], [46150.553, 46173.335, 46109.453, 46020.21, 46043.771, 46048.408, 46084.563, 46052.883, 46078.018, 46003.466, 45966.239, 45965.538, 46002.376, 45942.081, 45934.436, 45961.985, 46014.79, 46060.47], [32.698, 13.951, 24.37, 27.872, 17.525, 14.812, 16.066, 19.605, 19.517, 30.418, 21.214, 24.741, 25.188, 26.74, 25.245, 17.96, 25.086, 32.222], [3606.810491837477, 1254.7493366379588, 9130.384952932352, 4569.773536027755, 1741.5579491262702, 1587.6864429459101, 1422.67683988904, 4755.113727682398, 1978.5535795050428, 3411.9726413385906, 6583.233014274859, 2874.3273462721545, 5061.485324533986, 3031.8699809768214, 5310.5054070765955, 13615.06792753506, 4253.456771237801, 807.977695208483], [445, 446, 447, 448, 449, 450, 451, 452, 453, 454, 455, 456, 457, 458, 459, 460, 461, 462]], [4, 4522, [35668, 35718, 35760, 35809, 35867, 35919], [6023.394, 6069.374, 6192.296, 6312.147, 6278.899, 6256.598], [13233.488, 13292.073, 13339.089, 13265.754, 13286.703, 13249.089], [9.567, 22.802, 22.706, 27.353, 34.145, 20.321], [59318.54825033068, 2239.0218617826445, 840.046738930639, 1130.232654930187, 1805.200011825615, 960.1404810706], [449, 450, 451, 452, 453, 454]], [0, 4531, [35649, 35701, 35745, 35791, 35844], [32784.314, 32798.72, 32827.651, 32844.941, 32710.65], [5604.813, 5494.905, 5563.549, 5622.81, 5609.566], [21.701, 32.421, 21.421, 16.385, 26.39], [602.9238081645689, 1649.0810046766267, 1464.517029554148, 501.4961720862699, 583.2498947182627], [448, 449, 450, 451, 452]], [11, 4539, [35662, 35714, 35755, 35803, 35860, 35912, 35968, 36017, 36058, 36109, 36151, 36198], [45095.495, 45061.939, 45067.454, 45066.395, 45026.788, 45071.089, 45069.238, 45028.415, 45080.68, 45051.59, 45098.575, 45038.324], [52832.094, 52803.94, 52776.967, 52739.786, 52719.473, 52803.488, 52836.596, 52772.956, 52711.138, 52735.03, 52802.099, 52809.715], [24.286, 25.617, 27.18, 33.34, 16.906, 25.835, 20.668, 25.794, 13.374, 26.039, 26.951, 26.168], [1315.7157886170712, 1941.8067487115718, 2886.587145251005, 2251.1716023697945, 960.7837960630578, 3169.8575627749856, 2112.774067013428, 1695.908890544378, 1654.452651014054, 595.5343804492604, 2051.9253989462027, 1630.781841788251], [448, 449, 450, 451, 452, 453, 454, 455, 456, 457, 458, 459]], [4, 4548, [35811, 35869, 35921, 35975, 36022], [7034.33, 7096.03, 6982.256, 6868.824, 7028.631], [12823.104, 12792.924, 12954.736, 12940.298, 12866.406], [26.365, 27.32, 12.358, 41.555, 21.012], [2878.378231604758, 508.5615256236131, 40883.813559962764, 1230.6470537632176, 717.7066359784534], [452, 453, 454, 455, 456]], [12, 4552, [35822, 35882, 35930, 35989, 36028, 36076, 36123, 36161, 36211], [13809.64, 13821.648, 13894.291, 13990.619, 13923.393, 13851.841, 13820.244, 13890.498, 13914.65], [63572.433, 63567.821, 63566.54, 63545.587, 63611.909, 63619.07, 63649.375, 63584.126, 63618.697], [19.303, 14.28, 12.934, 19.161, 14.215, 16.886, 26.251, 8.639, 23.838], [503.8363517878141, 927.9708707897602, 633.8365125826413, 832.1389534820295, 1216.618637999388, 585.2788622655031, 710.5833353712507, 948.5391031744895, 517.8760902546727], [452, 453, 454, 455, 456, 457, 458, 459, 460]], [7, 4559, [35794, 35847, 35903, 35957, 36008, 36049], [33786.489, 33762.002, 33683.022, 33709.378, 33760.523, 33799.988], [31231.712, 31251.276, 31187.744, 31173.733, 31175.453, 31167.393], [13.436, 36.364, 15.456, 26.242, 17.048, 21.566], [1085.4958007733967, 1915.196418440161, 3459.03143271335, 2523.6163997081985, 1922.3413082615045, 1731.1936004674687], [451, 452, 453, 454, 455, 456]], [0, 4573, [35953, 36006, 36047, 36100, 36143, 36187, 36233, 36276, 36320, 36363, 36408, 36452, 36493, 36533], [31954.725, 31899.5, 32022.019, 32121.413, 32089.574, 32172.977, 32142.621, 32133.448, 32219.084, 32085.78, 32079.766, 32115.683, 32091.772, 32121.404], [5683.315, 5768.412, 5805.389, 5826.103, 5838.362, 5850.253, 5881.006, 6001.925, 5861.381, 6055.484, 6066.375, 6058.876, 6058.25, 5969.651], [33.357, 30.043, 20.206, 18.74, 31.006, 21.11, 19.432, 20.563, 16.952, 20.509, 28.849, 23.412, 17.107, 29.298], [1844.541119919522, 1531.4042522002258, 920.5827251854872, 2310.185395114017, 2486.332524581935, 2827.6313783832848, 1531.0724032161083, 1057.6014569406489, 19017.22971268199, 529.815718935319, 1429.729583292238, 659.1646460681002, 744.0992213543902, 1799.1251928405811], [454, 455, 456, 457, 458, 459, 460, 461, 462, 463, 464, 465, 466, 467]], [5, 4611, [36170, 36220, 36263, 36304, 36348, 36392, 36434, 36481], [18744.137, 18657.3, 18729.369, 18548.279, 18605.632, 18607.6, 18634.443, 18702.911], [23415.696, 23374.994, 23389.982, 23411.562, 23402.16, 23438.782, 23418.199, 23372.633], [32.347, 13.53, 9.184, 11.892, 15.829, 14.65, 21.158, 16.492], [1167.5707819426343, 1127.9579281936085, 744.8389878577959, 837.2703637619777, 1471.2407856480777, 916.7089603891955, 687.4338035962483, 1900.470271366197], [459, 460, 461, 462, 463, 464, 465, 466]], [9, 4612, [36265, 36308, 36349, 36393, 36435, 36482, 36526, 36562, 36601, 36640, 36676], [19550.856, 19611.432, 19514.829, 19518.933, 19642.808, 19680.983, 19759.941, 19607.209, 19664.209, 19615.051, 19672.79], [46039.388, 45971.648, 45898.32, 45879.188, 45955.351, 45989.041, 45961.847, 45862.131, 45876.487, 45870.562, 45968.17], [36.448, 31.36, 41.513, 9.979, 23.534, 29.192, 20.745, 28.712, 24.355, 17.443, 28.482], [2865.5980134829097, 5375.995621053598, 4869.135893386954, 81124.07750797353, 3075.6642892105074, 2533.629402240425, 859.0109695805293, 4154.1022261937105, 5637.288455949875, 9717.408351280312, 639.6722490702844], [461, 462, 463, 464, 465, 466, 467, 468, 469, 470, 471]], [4, 4631, [36334, 36374, 36419, 36463, 36507, 36545, 36587, 36625, 36663, 36699, 36741], [6536.119, 6500.502, 6490.38, 6513.707, 6575.965, 6624.728, 6600.2, 6614.251, 6601.551, 6638.675, 6564.092], [13998.596, 13944.016, 13913.947, 13861.582, 13838.082, 13822.281, 13829.257, 13806.653, 13813.73, 13756.92, 13906.948], [13.585, 19.158, 13.783, 11.566, 13.594, 16.48, 12.708, 15.262, 17.936, 14.118, 30.168], [889.5589179649746, 2133.5411359324603, 2522.8376536360865, 1854.945345538669, 2051.609223501635, 1615.1381049029767, 1949.8865975499298, 1955.1970309877142, 1756.8181034415734, 1105.770077293632, 3408.949998376003], [463, 464, 465, 466, 467, 468, 469, 470, 471, 472, 473]], [14, 4635, [36430, 36475, 36520, 36556, 36595, 36634, 36671, 36710, 36750, 36789, 36833, 36874, 36920, 36962], [16804.712, 16745.145, 16778.317, 16736.554, 16767.738, 16718.392, 16571.81, 16577.326, 16540.391, 16540.678, 16659.836, 16678.16, 16660.597, 16689.974], [73643.992, 73688.431, 73670.539, 73695.53, 73658.41, 73599.479, 73549.385, 73497.216, 73451.912, 73474.161, 73588.4, 73600.526, 73590.602, 73613.368], [29.814, 33.582, 22.234, 19.063, 21.237, 22.794, 24.843, 31.553, 31.122, 16.85, 14.932, 16.686, 16.673, 20.436], [782.8945239150926, 863.4753921366014, 1921.7833570697942, 1073.1467879646175, 2207.81982744697, 891.2904095988733, 772.3251658948678, 733.6194933154912, 821.0468564154618, 813.6493343602817, 972.7550242155214, 1000.6579559043975, 679.6979403079398, 540.9792073741143], [465, 466, 467, 468, 469, 470, 471, 472, 473, 474, 475, 476, 477, 478]], [4, 4672, [36740, 36780, 36818, 36861, 36908], [5823.334, 5902.323, 6064.695, 6042.698, 6024.681], [12946.047, 12969.724, 12859.571, 12848.194, 12867.113], [29.299, 11.091, 36.448, 40.064, 33.156], [932.4548199416827, 372.58991649938883, 3472.3602530592266, 3379.6979892448835, 2739.723733769105], [473, 474, 475, 476, 477]], [9, 4678, [36714, 36755, 36795, 36843, 36885, 36930], [19415.75, 19496.977, 19648.706, 19679.35, 19527.332, 19524.386], [45848.538, 45855.098, 45975.153, 45997.109, 45909.021, 45887.996], [3.638, 7.891, 23.14, 34.821, 28.343, 27.764], [329.0465831954046, 492.8878964933249, 1702.667126814764, 1794.7481353710687, 2091.3027292469815, 4513.64909149593], [472, 473, 474, 475, 476, 477]], [5, 4695, [36839, 36882, 36927, 36968, 37011], [18464.38, 18408.515, 18397.54, 18454.71, 18463.119], [21826.712, 21725.744, 21666.84, 21673.701, 21659.811], [31.119, 29.305, 20.185, 17.145, 28.552], [579.6147511478982, 1042.65467853434, 1765.8507569410658, 1262.1880963597055, 1476.2608642338937], [475, 476, 477, 478, 479]], [12, 4706, [36870, 36916, 36959, 37002, 37037, 37071, 37120, 37163, 37199, 37232, 37276, 37310, 37348, 37382, 37425, 37469], [13158.873, 13163.538, 13136.353, 13115.231, 13129.771, 13114.905, 13083.1, 13235.419, 13158.533, 13302.678, 13288.301, 13225.253, 13170.691, 13099.549, 13153.702, 13143.999], [61731.298, 61735.014, 61708.863, 61701.187, 61539.699, 61539.499, 61397.711, 61337.947, 61352.747, 61313.957, 61286.328, 61346.806, 61377.132, 61560.087, 61780.175, 61783.877], [25.641, 19.567, 17.446, 23.131, 8.553, 13.768, 22.322, 22.648, 13.385, 12.578, 26.444, 19.119, 35.384, 28.122, 21.0, 15.471], [455.2681439751393, 1176.9023964290122, 1601.2764300093104, 1324.843915841491, 715.6947038418227, 1411.7049889790087, 1260.84423980922, 707.7112849750997, 1137.3004166516953, 18281.718531140283, 3343.0836460965943, 1924.7436377472766, 2353.930836297386, 896.3513389755373, 1777.6263936409516, 1145.7220943354673], [476, 477, 478, 479, 480, 481, 482, 483, 484, 485, 486, 487, 488, 489, 490, 491]], [3, 4707, [36876, 36921, 36963, 37006, 37042, 37075, 37123, 37165, 37201, 37234, 37278, 37312, 37351], [16994.769, 16979.751, 16957.808, 16996.193, 16962.345, 16941.702, 16908.516, 16957.857, 16974.197, 16936.875, 16952.966, 16957.58, 16966.068], [10830.36, 10846.408, 10872.663, 10818.468, 10849.095, 10831.42, 10972.383, 10952.75, 11000.72, 11046.819, 11040.965, 11207.642, 11198.177], [14.851, 14.535, 17.437, 18.247, 13.293, 13.637, 12.948, 17.88, 17.871, 12.472, 10.749, 25.392, 20.334], [1280.4649615663068, 873.072576003883, 1685.440487142535, 1314.56044751107, 677.1734135849592, 926.2076671068068, 646.3639162051977, 828.411767874869, 890.4382371065973, 19889.83639853666, 298.6637280748779, 1488.9795615682067, 894.0599549028011], [476, 477, 478, 479, 480, 481, 482, 483, 484, 485, 486, 487, 488]], [9, 4709, [37012, 37046, 37082, 37129, 37168, 37204, 37237], [18822.72, 18879.081, 18812.617, 18847.076, 18822.626, 18822.307, 18873.78], [45700.39, 45866.733, 45921.467, 45801.28, 45806.933, 45690.625, 45617.565], [30.052, 28.816, 35.622, 24.16, 30.274, 17.596, 12.905], [5180.611793298819, 4243.711378413388, 3418.194726428152, 1848.9637257920833, 1083.3380023019702, 1520.362015816095, 915.0306861286592], [479, 480, 481, 482, 483, 484, 485]], [5, 4711, [36928, 36971, 37014, 37049, 37084, 37131, 37169], [19346.237, 19388.086, 19441.841, 19472.0, 19441.778, 19447.973, 19384.776], [21128.407, 21052.229, 21133.706, 21170.329, 21155.161, 21150.792, 21006.287], [30.254, 21.338, 27.003, 14.663, 16.33, 16.798, 14.262], [1448.700313836664, 429.9325538985835, 2812.4268106587224, 942.9470345787997, 1613.1211051262273, 1688.8439823536821, 1562.3339340396155], [477, 478, 479, 480, 481, 482, 483]], [10, 4715, [36983, 37023, 37059, 37096, 37147], [35820.73, 35790.736, 35795.134, 35797.861, 35830.087], [48489.482, 48460.001, 48484.275, 48445.16, 48438.034], [26.786, 24.403, 28.837, 16.349, 23.11], [1471.6848155462949, 1880.9105492628116, 2149.594045834371, 2189.43898279428, 1003.9453859333635], [478, 479, 480, 481, 482]], [9, 4728, [37050, 37085, 37132, 37171, 37207, 37240, 37281, 37317, 37356], [19648.086, 19673.244, 19588.846, 19718.098, 19649.44, 19706.248, 19715.651, 19613.736, 19640.484], [45956.402, 45961.603, 45906.327, 45881.72, 45977.336, 46012.963, 46004.791, 45959.754, 45966.218], [27.406, 19.599, 17.244, 32.968, 28.126, 23.881, 21.043, 28.641, 20.867], [1688.9380644659059, 1428.8576395470961, 12027.203417589591, 1522.9316347398483, 1894.1304250338148, 999.1943380296548, 1445.4279846605496, 1107.0319864582336, 1732.7978097700388], [480, 481, 482, 483, 484, 485, 486, 487, 488]], [8, 4738, [37098, 37149, 37183, 37221, 37260, 37300], [38213.315, 38288.02, 38294.602, 38334.93, 38345.87, 38318.08], [44142.765, 44062.212, 44160.137, 44209.45, 44164.304, 44165.441], [27.243, 16.414, 21.274, 18.718, 24.172, 14.811], [1512.725648624362, 1303.0889024389655, 2240.128253847652, 1230.4168290677007, 8329.80073256771, 28946.430672300787], [481, 482, 483, 484, 485, 486]], [14, 4782, [37429, 37472, 37514, 37547, 37592], [17429.203, 17431.506, 17383.799, 17435.061, 17373.781], [73600.168, 73633.849, 73607.107, 73617.735, 73583.061], [18.657, 25.265, 18.325, 22.807, 20.453], [999.5165253915756, 2693.607990754073, 1046.2198213207453, 1421.7688301484982, 1326.481241248411], [490, 491, 492, 493, 494]], [12, 4794, [37513, 37542, 37589, 37628, 37663], [13812.771, 13933.058, 14070.446, 14072.097, 14029.757], [62108.85, 61944.417, 61862.777, 61978.291, 62120.917], [22.7, 22.235, 27.579, 13.928, 20.932], [551.5754261710221, 907.1062978470267, 1308.401399748089, 661.3045071309839, 3590.6245277485646], [492, 493, 494, 495, 496]], [3, 4795, [37545, 37591, 37630, 37664, 37703, 37736, 37767, 37796, 37831, 37857, 37885, 37912, 37936, 37962, 37998, 38029, 38075], [16616.529, 16601.97, 16646.39, 16606.92, 16615.739, 16626.741, 16628.552, 16570.776, 16602.153, 16679.377, 16643.823, 16626.163, 16671.725, 16623.895, 16595.453, 16596.764, 16614.855], [9478.074, 9516.61, 9512.626, 9529.288, 9487.052, 9553.693, 9489.434, 9506.545, 9510.396, 9567.427, 9457.625, 9549.157, 9494.552, 9507.931, 9484.367, 9574.421, 9532.815], [13.04, 15.289, 31.822, 13.101, 21.996, 27.029, 32.389, 22.786, 16.605, 16.471, 6.228, 9.753, 23.969, 16.802, 12.612, 24.397, 17.563], [816.2228060831251, 958.4438148771914, 1279.3734502887928, 862.498380398322, 928.5628903567706, 629.2727944406265, 2054.2057960530583, 619.8028108130125, 872.134916200246, 780.031198326465, 465.69368291149556, 968.5594189710461, 749.4286035015109, 918.8488800645124, 968.4077334441258, 845.7840365405146, 957.9780050955774], [493, 494, 495, 496, 497, 498, 499, 500, 501, 502, 503, 504, 505, 506, 507, 508, 509]], [4, 4801, [37620, 37655, 37694, 37729, 37756, 37790, 37822, 37851, 37877, 37901, 37926, 37952, 37984, 38020, 38063, 38100, 38137, 38168, 38204, 38242, 38277, 38313, 38349, 38387], [6669.369, 6773.596, 6814.343, 6832.863, 6821.004, 6752.038, 6756.566, 6771.31, 6769.307, 6745.562, 6774.377, 6666.904, 6614.026, 6710.215, 6691.309, 6620.493, 6610.767, 6658.759, 6658.058, 6691.026, 6733.86, 6704.742, 6642.254, 6627.762], [13388.709, 13406.215, 13457.589, 13396.297, 13412.917, 13520.966, 13585.007, 13511.62, 13515.308, 13540.653, 13583.542, 13710.736, 13789.297, 13719.837, 13678.2, 13732.523, 13812.763, 13750.849, 13769.663, 13667.469, 13595.334, 13574.152, 13559.339, 13699.326], [17.864, 25.962, 21.596, 25.368, 24.622, 16.507, 15.816, 15.254, 15.972, 17.47, 15.066, 11.925, 15.579, 19.943, 14.918, 16.61, 20.016, 15.489, 11.645, 20.179, 36.152, 30.527, 18.681, 15.203], [540.7712955542394, 1389.3259172792132, 1217.481658253645, 1025.0222329594737, 2266.553447058006, 1482.507377635539, 1649.7356646001556, 2024.516328895238, 3002.9413943233053, 1924.3911576786347, 1361.6046621843557, 1608.1345677934326, 2068.5312021001687, 1299.8831406042113, 1398.0917567886643, 1030.1692699083233, 982.307691758563, 1594.3821397746526, 1176.4961746677393, 1517.60661946432, 957.1715555987898, 1306.4409139546838, 10560.165276513058, 986.9620396066825], [495, 496, 497, 498, 499, 500, 501, 502, 503, 504, 505, 506, 507, 508, 509, 510, 511, 512, 513, 514, 515, 516, 517, 518]], [4, 4811, [37693, 37726, 37755, 37789, 37821, 37850, 37876, 37900], [6229.684, 6203.995, 6247.654, 6238.325, 6159.165, 6145.217, 6085.978, 6139.491], [12415.631, 12313.822, 12356.826, 12324.997, 12402.403, 12564.951, 12643.288, 12602.651], [17.707, 17.937, 26.817, 13.399, 29.258, 16.826, 12.025, 17.718], [2463.6636651039826, 845.2124905234984, 1254.417287021326, 523.4910979473032, 2210.842894697181, 1391.2343217462278, 1161.3577467327575, 513.4243340251682], [497, 498, 499, 500, 501, 502, 503, 504]], [9, 4820, [37800, 37835, 37860, 37887, 37915], [19710.768, 19672.853, 19738.229, 19738.409, 19636.185], [45925.2, 45924.738, 45936.016, 45940.738, 45949.043], [24.925, 8.033, 28.132, 29.005, 28.002], [737.3883753459041, 452.10794306469916, 634.3729678743441, 1144.9733888849269, 918.7605551650978], [500, 501, 502, 503, 504]], [12, 4836, [37911, 37933, 37958, 37995, 38027, 38073, 38113, 38146, 38181], [14113.725, 14122.408, 14067.469, 14052.426, 13986.3, 14087.93, 14026.315, 13983.737, 13848.212], [62278.69, 62274.47, 62127.858, 61931.532, 61943.965, 62059.175, 62064.038, 61893.902, 61927.694], [27.413, 24.587, 25.25, 26.2, 26.879, 21.113, 27.393, 35.105, 17.206], [821.4662859159776, 814.9554573564858, 2811.1677161863886, 1624.0402494022255, 1682.2465623884693, 707.6366902661692, 461.8944942423756, 1160.531849274431, 18117.050127206454], [504, 505, 506, 507, 508, 509, 510, 511, 512]], [14, 4841, [37960, 37997, 38028, 38074, 38114, 38147, 38182, 38214], [16288.539, 16262.142, 16219.974, 16224.181, 16157.487, 16141.055, 16206.758, 16274.801], [70950.579, 70938.284, 70909.759, 70969.191, 70974.557, 71060.196, 70974.858, 70953.514], [14.566, 36.567, 28.89, 27.65, 17.572, 40.954, 18.494, 31.864], [1216.0423536736023, 1238.1351470715867, 1143.473758891187, 1139.854139931944, 1831.3454659304252, 1896.8701046364492, 1111.5139054940287, 971.6924204995389], [506, 507, 508, 509, 510, 511, 512, 513]], [3, 4842, [37963, 37999, 38030, 38076, 38115, 38148, 38183, 38215, 38252, 38288], [16922.585, 16902.494, 16911.164, 16962.648, 16974.965, 17028.36, 17042.436, 16977.31, 17009.142, 17029.832], [11008.687, 10894.002, 10814.239, 10750.277, 10712.941, 10730.625, 10641.52, 10532.471, 10569.497, 10538.878], [16.196, 20.196, 23.614, 17.849, 27.753, 22.651, 13.054, 3.321, 23.313, 30.849], [2132.0145262689275, 1108.7247733751562, 1380.0650603594022, 635.5408971035617, 833.5929557710757, 2168.165126671828, 1318.7380551173924, 309.53714135819433, 1000.8379972732353, 760.4557685130012], [506, 507, 508, 509, 510, 511, 512, 513, 514, 515]], [12, 4850, [37993, 38026, 38072, 38112, 38145, 38180, 38213], [13705.329, 13773.429, 13773.391, 13761.803, 13709.953, 13739.993, 13749.41], [61000.71, 61002.034, 60966.477, 60984.247, 61007.561, 60976.515, 60977.035], [18.997, 10.261, 11.138, 12.541, 14.187, 8.466, 14.168], [737.1132072443338, 1670.4440439386249, 1582.958083119963, 1750.168724196492, 1246.769465306203, 1629.476505532892, 1061.2268022480944], [507, 508, 509, 510, 511, 512, 513]], [11, 4883, [38311, 38345, 38382, 38423, 38462, 38498], [44991.78, 45032.995, 44985.424, 44996.364, 45001.051, 45027.893], [52715.043, 52753.701, 52760.456, 52687.482, 52711.194, 52754.828], [22.655, 24.039, 20.54, 17.002, 16.136, 21.751], [1149.8757385061751, 1162.007300398079, 1189.1161266056663, 889.6177527989132, 1137.751910749565, 2376.975624899167], [515, 516, 517, 518, 519, 520]], [12, 4885, [38285, 38324, 38358, 38398, 38437, 38476, 38510, 38547], [13745.364, 13752.949, 13753.887, 13769.509, 13755.776, 13749.991, 13758.313, 13732.687], [60987.025, 61031.02, 60998.965, 61024.533, 60997.456, 61015.654, 60987.768, 61009.393], [15.219, 14.279, 24.12, 11.788, 11.973, 14.636, 11.02, 17.632], [978.7059090546072, 1251.1324299357575, 993.4709844404664, 1870.5468346061016, 1698.424116067245, 1620.5195666463435, 1547.7744669650363, 1021.4794229606418], [515, 516, 517, 518, 519, 520, 521, 522]], [12, 4886, [38249, 38287, 38325, 38359, 38399, 38438, 38477], [13907.356, 13896.205, 13873.883, 13866.334, 13850.829, 13945.139, 13962.421], [61795.453, 61833.94, 61748.359, 61602.787, 61653.815, 61680.201, 61855.016], [14.535, 19.251, 27.122, 26.923, 22.938, 13.82, 18.845], [1213.990464673374, 1746.4707302939894, 2189.267438015635, 2084.2187517124216, 1191.7396831365295, 3258.9489306536816, 600.6452255778751], [514, 515, 516, 517, 518, 519, 520]], [11, 4918, [38568, 38591, 38626, 38661, 38697], [44969.29, 44951.142, 44976.555, 44964.557, 45027.793], [52758.343, 52693.034, 52771.442, 52713.603, 52660.268], [23.036, 23.975, 29.937, 14.001, 20.023], [839.4818991047925, 952.4263519865603, 871.4719269729303, 769.1018982697958, 1110.1971817892909], [522, 523, 524, 525, 526]], [12, 4944, [38708, 38736, 38775, 38808, 38840, 38873, 38904, 38937, 38981, 39021, 39056, 39095], [13772.602, 13739.906, 13776.689, 13732.631, 13733.989, 13765.304, 13671.909, 13773.102, 13739.841, 13752.005, 13767.814, 13724.126], [60928.569, 60942.325, 60980.715, 61102.289, 61105.357, 60991.104, 60966.094, 61045.768, 61033.38, 61044.757, 60962.489, 60962.28], [9.674, 16.416, 21.782, 18.434, 28.606, 17.429, 18.604, 14.633, 24.276, 27.152, 18.451, 22.891], [650.5605052766689, 839.7057124778531, 934.4584214213835, 3526.035570622732, 3930.637328159518, 1514.610907961835, 1009.6182863831046, 1217.336716118157, 1187.0574245792182, 1001.7273335913588, 1249.2313103452334, 946.4617589133167], [527, 528, 529, 530, 531, 532, 533, 534, 535, 536, 537, 538]], [4, 4952, [38803, 38834, 38868, 38897, 38931, 38968, 39013, 39050, 39089, 39131, 39171, 39210, 39240, 39283, 39369], [6348.172, 6212.322, 6308.303, 6344.218, 6416.532, 6393.632, 6433.399, 6471.283, 6478.746, 6442.633, 6400.275, 6337.175, 6293.412, 6207.633, 6358.395], [12714.598, 12594.134, 12481.555, 12340.217, 12288.122, 12248.959, 12205.381, 12145.856, 12167.778, 12107.517, 12157.192, 12268.656, 12496.261, 12591.214, 12531.278], [23.69, 28.054, 21.785, 14.548, 15.053, 14.464, 16.903, 14.397, 16.713, 11.061, 12.913, 15.668, 26.293, 25.485, 37.473], [3465.403078035296, 1017.2869526223819, 2084.996882202941, 1539.625298077494, 1606.8368799202315, 1674.0761851488621, 1718.3048687883552, 2383.444400493377, 1918.5219744983112, 1977.2130208368535, 2298.0624124362876, 2685.553390830572, 4702.178224106626, 765.717094018426, 3463.071541162984], [530, 531, 532, 533, 534, 535, 536, 537, 538, 539, 540, 541, 542, 543, 544]], [14, 4988, [39140, 39179, 39221, 39251, 39306, 39400, 39541, 39677, 39833, 39991, 40160, 40312], [16120.15, 16176.556, 16209.818, 16158.49, 16103.651, 16117.979, 16083.992, 16023.584, 16053.809, 16080.112, 16094.061, 16088.489], [72201.531, 72108.488, 72147.271, 72192.497, 72140.249, 72149.987, 72152.603, 72053.196, 72085.627, 72111.761, 72225.263, 72180.749], [16.174, 31.416, 31.218, 24.865, 17.123, 9.897, 14.954, 15.245, 22.411, 14.861, 15.609, 22.177], [674.5129400516918, 1713.4867277146022, 1208.430904868193, 942.2502120207847, 901.6538335937241, 537.3248989934889, 794.0854875331066, 644.7860808884002, 1452.6316553218123, 17745.81961745723, 801.9277635099515, 3985.2940146886813], [539, 540, 541, 542, 543, 544, 545, 546, 547, 548, 549, 550]], [3, 4989, [39180, 39222, 39253, 39310, 39404, 39546, 39684, 39840, 39998, 40163, 40316], [17042.345, 17093.834, 17020.247, 17015.618, 17032.939, 17036.379, 17011.169, 16990.867, 16945.641, 17004.254, 16839.728], [11678.637, 11645.143, 11598.892, 11590.548, 11657.031, 11659.394, 11601.151, 11618.325, 11415.121, 11552.239, 11453.952], [17.232, 23.382, 13.763, 27.855, 14.965, 16.922, 17.064, 21.339, 21.785, 11.036, 18.424], [1177.8993146534633, 454.5663311071549, 1355.735182875832, 1011.8828690467005, 632.3702913881244, 1120.9904581585338, 1375.7422422086279, 1284.8455660424434, 10215.819462934622, 1499.6961158798556, 30414.764195026244], [540, 541, 542, 543, 544, 545, 546, 547, 548, 549, 550]], [10, 4991, [39198, 39231, 39268, 39346, 39461, 39603, 39746, 39898, 40066, 40226, 40379, 40540, 40699], [35161.511, 35133.098, 35135.513, 35099.801, 35240.144, 35231.244, 35197.302, 35273.276, 35218.857, 35098.808, 35087.347, 35036.041, 35112.933], [47618.896, 47596.517, 47581.686, 47595.572, 47634.134, 47668.918, 47612.945, 47590.6, 47581.825, 47481.194, 47487.088, 47461.242, 47402.946], [14.238, 15.159, 21.371, 15.444, 15.249, 15.676, 14.761, 29.938, 25.475, 16.442, 14.653, 25.139, 26.595], [1811.9869967882341, 1085.0263091481436, 1716.4869422514694, 1799.9985602119496, 1157.3068614885335, 1156.5342316312374, 1714.2427832553387, 1162.6498895116647, 1514.8803864464185, 5841.545806202254, 4216.712914621553, 1319.0129894669735, 1336.8004800970104], [540, 541, 542, 543, 544, 545, 546, 547, 548, 549, 550, 551, 552]], [9, 5014, [39257, 39320, 39419, 39559, 39699, 39855], [19253.932, 19239.104, 19277.53, 19119.425, 19136.142, 19008.331], [44794.882, 44664.582, 44715.494, 44801.993, 44723.914, 44661.019], [15.529, 24.701, 20.072, 30.011, 26.795, 28.75], [717.6174979107349, 518.5595606045404, 4775.848416045576, 4785.0487148532875, 1479.2466083310196, 6269.621075387092], [542, 543, 544, 545, 546, 547]], [3, 5018, [39304, 39399, 39539, 39676, 39834, 39992, 40159, 40309, 40460, 40627, 40782, 40942, 41082, 41234, 41378], [16073.808, 16054.139, 16050.424, 16129.69, 16134.205, 16135.387, 16043.098, 16155.465, 16059.646, 16097.08, 16101.432, 16116.625, 16059.923, 16031.232, 16082.871], [11621.108, 11594.968, 11542.921, 11640.242, 11647.838, 11565.03, 11589.589, 11558.555, 11540.93, 11431.173, 11376.283, 11357.289, 11409.932, 11420.615, 11473.451], [28.848, 17.934, 14.145, 22.095, 20.222, 25.569, 14.792, 17.082, 19.222, 28.754, 26.999, 24.14, 28.207, 18.229, 13.493], [577.3122921526048, 1957.3680647024885, 1223.57984332584, 8882.065469034169, 5566.3108758194385, 3241.8483551977592, 987.436805288859, 14280.392977749892, 834.6105962259987, 2586.0413271555603, 4020.8374323190023, 4739.3144035069045, 1247.8320298720562, 898.9237710658927, 581.4199920838621], [543, 544, 545, 546, 547, 548, 549, 550, 551, 552, 553, 554, 555, 556, 557]], [3, 5019, [39309, 39403, 39543, 39683, 39838, 39994], [16669.654, 16768.616, 16743.365, 16738.5, 16700.503, 16679.054], [10999.326, 11045.3, 10999.521, 11052.965, 10999.649, 10992.73], [28.619, 27.389, 21.207, 18.189, 11.971, 16.594], [4770.546357271845, 2352.6828199222896, 10866.333126949969, 5096.772004575905, 27208.282308057773, 15893.702551237879], [543, 544, 545, 546, 547, 548]], [5, 5021, [39314, 39411, 39552, 39692, 39848, 40007, 40171, 40325], [18575.811, 18532.595, 18504.975, 18417.251, 18451.995, 18466.763, 18458.241, 18423.082], [23406.778, 23339.3, 23304.635, 23345.619, 23309.141, 23246.525, 23245.008, 23008.79], [26.431, 21.813, 22.518, 33.478, 21.963, 25.725, 17.132, 44.181], [940.7709232475064, 1895.907821894598, 1209.6956556978594, 954.8589502973242, 1228.034043604765, 3130.7148716357424, 11863.22226223134, 1216.5119341616453], [543, 544, 545, 546, 547, 548, 549, 550]], [0, 5031, [39342, 39455, 39595, 39738, 39892], [33535.284, 33439.766, 33431.546, 33380.876, 33442.654], [6528.983, 6374.866, 6316.704, 6358.622, 6352.383], [18.406, 18.679, 17.539, 25.058, 24.83], [1189.9151844642117, 2421.162593827479, 1983.4367999276037, 2781.0736510325196, 1880.3250385240992], [543, 544, 545, 546, 547]], [6, 5035, [39350, 39474, 39616, 39762, 39912, 40083, 40240, 40392, 40554], [38672.996, 38734.345, 38665.205, 38644.501, 38607.289, 38571.875, 38392.426, 38557.208, 38471.51], [30666.518, 30846.071, 30831.263, 30870.164, 30875.475, 30951.546, 30881.16, 30999.525, 30943.88], [25.306, 35.927, 20.644, 15.611, 17.451, 19.323, 21.46, 17.944, 20.69], [7161.068246024889, 701.1421754489382, 3541.5735047859894, 2242.176424090829, 2810.270496413166, 1320.312730578852, 17895.996806049327, 1274.227911285178, 1514.8964773959551], [543, 544, 545, 546, 547, 548, 549, 550, 551]], [4, 5042, [39281, 39367, 39497, 39641, 39791, 39943, 40113, 40269, 40419, 40582, 40742, 40894, 41042, 41194], [5738.306, 5832.14, 5863.063, 5904.656, 5920.176, 5775.466, 5740.099, 5797.702, 5763.923, 5774.465, 5815.458, 5839.735, 5935.726, 5846.656], [14045.432, 14094.248, 14134.815, 14116.785, 13957.846, 13944.937, 13974.624, 13886.388, 13821.59, 13835.488, 13948.887, 14007.251, 14024.37, 13893.907], [23.249, 19.71, 16.362, 14.472, 32.872, 26.974, 15.05, 34.195, 23.751, 17.088, 18.45, 13.112, 23.346, 29.259], [1260.648649015322, 1453.6848828838383, 1381.9312144901148, 952.6436315601221, 4989.289530501736, 2333.3285793984796, 1438.760612170866, 4736.783639293567, 2397.2986559060005, 14729.098870951862, 9528.990461267682, 2073.0625723165285, 4051.343016185669, 2684.407573963298], [543, 544, 545, 546, 547, 548, 549, 550, 551, 552, 553, 554, 555, 556]], [4, 5043, [39287, 39373, 39502, 39644, 39796, 39951, 40120, 40274, 40426, 40589, 40749, 40902, 41048, 41199, 41341, 41483, 41641, 41779], [6733.109, 6587.437, 6555.989, 6761.591, 6799.215, 6728.122, 6771.153, 6702.362, 6924.193, 6956.167, 6947.17, 6947.659, 7004.203, 7110.252, 7024.527, 6959.178, 7048.13, 7082.09], [13512.6, 13486.985, 13365.024, 13415.291, 13284.984, 13219.216, 13124.124, 12968.874, 13012.63, 12834.382, 12725.134, 12751.419, 12688.476, 12673.153, 12714.957, 12888.136, 12763.974, 12681.434], [22.845, 21.764, 17.334, 24.392, 25.223, 29.466, 29.274, 22.604, 20.615, 19.751, 36.784, 19.355, 24.745, 24.378, 18.952, 26.415, 21.002, 22.674], [1241.1565624038963, 11820.488758396197, 18189.14563037087, 1093.6049936457098, 832.5354205799028, 1815.6896373044974, 2810.994733945541, 833.0788700681817, 3129.424825832355, 4368.513596663719, 1766.4952941260256, 7406.9297288478665, 1357.2869524835992, 542.8248860016363, 3547.9690854254004, 1250.277533790043, 1681.0635029470163, 873.7141003642864], [543, 544, 545, 546, 547, 548, 549, 550, 551, 552, 553, 554, 555, 556, 557, 558, 559, 560]], [6, 5063, [39467, 39610, 39756, 39906, 40076, 40234, 40387, 40548], [37788.869, 37713.209, 37694.816, 37696.804, 37746.442, 37812.911, 37841.697, 37777.646], [30428.92, 30403.868, 30371.997, 30349.469, 30319.051, 30394.903, 30417.58, 30338.801], [9.334, 13.923, 10.928, 13.118, 14.84, 17.66, 16.28, 27.908], [57978.25037339194, 4945.882279910405, 2124.1864319526608, 1344.9185162150277, 3774.919653035308, 6085.921673704815, 8590.365493425465, 2434.47114371179], [544, 545, 546, 547, 548, 549, 550, 551]], [4, 5074, [39370, 39500, 39642, 39793, 39948], [6450.208, 6445.675, 6317.815, 6302.408, 6323.135], [12102.983, 12137.712, 12215.246, 12352.891, 12296.706], [22.791, 25.862, 26.298, 21.147, 21.719], [2127.453259231922, 1562.3090272908348, 1341.0559713894274, 5688.223383010021, 1960.9443171323067], [544, 545, 546, 547, 548]], [9, 5087, [39415, 39555, 39697, 39853, 40012], [19037.472, 19013.836, 18994.11, 19000.147, 19071.594], [45653.5, 45627.658, 45750.638, 45789.193, 45772.601], [29.323, 18.386, 16.665, 16.511, 27.827], [3856.7124371987293, 3284.6875107189408, 3377.2124463283517, 5719.960457357294, 6820.3453631716], [544, 545, 546, 547, 548]], [5, 5089, [39418, 39558, 39700, 39856, 40015, 40179, 40333, 40489, 40654, 40808, 40962], [19279.685, 19209.256, 19210.645, 19281.402, 19307.944, 19318.517, 19380.58, 19369.53, 19412.596, 19490.76, 19454.808], [20941.03, 20913.735, 20885.556, 21095.737, 21079.533, 21078.272, 21070.644, 21031.089, 21086.854, 21144.854, 21194.983], [14.591, 9.467, 12.679, 15.8, 35.698, 34.53, 15.742, 15.765, 15.547, 11.808, 21.338], [2026.2818148498416, 2472.600733800432, 3487.566855473188, 15010.364391555424, 1952.3033234274938, 734.563185146698, 1398.6312091115592, 1041.7899217634701, 920.0974586836943, 1144.7265425174949, 1144.43248719089], [544, 545, 546, 547, 548, 549, 550, 551, 552, 553, 554]], [9, 5091, [39561, 39701, 39858, 40018, 40182, 40337, 40492, 40657, 40811, 40964, 41106, 41250], [19678.395, 19654.102, 19693.479, 19684.463, 19708.754, 19711.372, 19724.896, 19730.091, 19717.868, 19670.321, 19585.189, 19580.731], [46613.25, 46582.165, 46555.509, 46423.2, 46382.984, 46431.358, 46492.277, 46491.973, 46400.553, 46480.191, 46389.096, 46447.805], [9.998, 12.596, 10.676, 14.148, 9.805, 11.164, 14.522, 15.055, 13.44, 22.076, 21.661, 9.866], [2854.7035944032846, 3437.4041758362127, 4935.375339860809, 6019.9460108335215, 4318.6311585214835, 4208.971816368876, 1508.1152909323896, 1245.7760873366626, 1216.7074020938196, 8123.462105445467, 4208.453808948739, 70866.26023826195], [545, 546, 547, 548, 549, 550, 551, 552, 553, 554, 555, 556]], [8, 5102, [39614, 39761, 39910, 40081, 40238, 40390, 40552, 40711, 40864, 41015, 41162, 41302], [38506.549, 38469.747, 38410.392, 38320.617, 38171.543, 38233.367, 38318.263, 38364.845, 38247.987, 38273.86, 38230.712, 38115.49], [44893.073, 44897.751, 44815.688, 44829.367, 45008.775, 44937.406, 44877.264, 44829.575, 44893.95, 44913.839, 44973.103, 45011.053], [11.364, 8.63, 14.941, 22.423, 15.221, 20.2, 17.087, 16.037, 23.435, 10.114, 33.29, 8.209], [33626.40355867092, 80633.03509106718, 18798.670207178162, 9323.012170581102, 13298.061092568867, 9057.107787621166, 13693.414249974414, 21744.57996459571, 4178.1245115241245, 73955.6992004648, 1960.5507713766826, 94323.14983907893], [545, 546, 547, 548, 549, 550, 551, 552, 553, 554, 555, 556]], [12, 5114, [39531, 39668, 39824, 39983, 40150, 40300, 40453, 40620, 40777, 40935, 41073, 41227, 41371], [14112.512, 14143.419, 14063.429, 14104.194, 14052.752, 14070.339, 14057.945, 14077.33, 14134.909, 14133.495, 14237.556, 14233.708, 14122.653], [62243.061, 62184.666, 62306.196, 62437.393, 62524.504, 62441.876, 62554.845, 62519.201, 62704.222, 62834.103, 62976.307, 62902.143, 62816.865], [16.972, 25.231, 14.741, 13.168, 15.253, 18.056, 18.317, 34.089, 11.91, 18.839, 12.717, 14.94, 27.087], [1455.2357861433393, 2273.8360954792956, 1626.7898311479712, 1013.9783991736147, 1262.40012800899, 1105.7128991890843, 1899.740644692284, 2447.721496446763, 968.5325065653542, 751.5474137519097, 789.8282403909832, 1121.3643399697683, 1369.3712784590869], [545, 546, 547, 548, 549, 550, 551, 552, 553, 554, 555, 556, 557]], [9, 5121, [39696, 39852, 40011, 40175, 40328, 40481, 40648, 40802], [18972.798, 18885.757, 18849.604, 18965.099, 18923.238, 18893.21, 18855.48, 18849.293], [44308.438, 44376.76, 44247.135, 44150.066, 44142.357, 44261.959, 44318.092, 44355.773], [36.837, 17.541, 20.708, 10.734, 13.509, 29.779, 22.542, 11.058], [1893.8326686254536, 5788.63819546057, 1463.505808743404, 1665.0039311338166, 1312.5304198172114, 1860.0553080118093, 1067.3402117867968, 387.6712628092961], [546, 547, 548, 549, 550, 551, 552, 553]], [1, 5127, [39725, 39881, 40047, 40206, 40359], [28418.84, 28571.364, 28572.673, 28608.929, 28612.313], [5956.104, 5914.881, 5897.412, 5889.209, 5893.475], [17.941, 19.976, 14.876, 13.096, 25.002], [1803.740188099313, 5658.410466798107, 6963.868103130605, 2811.748762264552, 4858.194903637906], [546, 547, 548, 549, 550]], [10, 5130, [39743, 39896, 40063, 40223, 40377, 40538, 40696], [34881.811, 34800.308, 34610.583, 34690.019, 34860.896, 34689.516, 34666.378], [47147.147, 47085.442, 46959.549, 46981.705, 46993.479, 47043.444, 47040.058], [23.452, 30.94, 13.913, 14.86, 12.842, 24.692, 14.022], [7203.729591205261, 5187.195502806204, 1767.4159198136538, 4427.260198478422, 66364.08054785841, 1577.5213133733778, 1383.7648045371852], [546, 547, 548, 549, 550, 551, 552]], [8, 5134, [39754, 39905, 40075, 40232, 40385, 40546, 40705, 40861, 41010, 41155, 41296, 41445, 41599, 41743, 41875, 41996, 42135, 42253, 42363, 42490, 42612, 42744, 42872, 43007, 43140, 43264, 43388, 43512, 43638, 43767, 43886, 43993, 44100, 44193, 44289, 44388, 44486, 44594, 44704, 44811, 44919, 45026, 45143, 45254, 45375, 45492, 45602, 45708, 45798, 45894, 45983, 46074, 46162, 46241, 46324, 46422, 46525, 46622], [37549.51, 37566.054, 37554.173, 37571.489, 37579.41, 37511.05, 37542.988, 37760.162, 37610.068, 37634.092, 37626.911, 37560.579, 37561.218, 37522.551, 37410.205, 37320.869, 37302.377, 37262.746, 37392.146, 37350.201, 37377.982, 37381.419, 37341.593, 37345.178, 37308.456, 37266.562, 37309.205, 37267.669, 37349.038, 37489.862, 37348.31, 37282.99, 37444.978, 37467.807, 37422.144, 37443.797, 37471.696, 37561.152, 37442.596, 37433.084, 37490.982, 37526.134, 37559.972, 37559.705, 37534.811, 37500.503, 37489.196, 37539.188, 37498.032, 37559.962, 37560.205, 37511.281, 37424.765, 37424.949, 37423.821, 37346.298, 37408.466, 37342.508], [45457.736, 45483.355, 45408.303, 45388.516, 45357.876, 45220.139, 45122.315, 45044.164, 45034.396, 45003.716, 44963.465, 44989.394, 45104.735, 45096.13, 45123.758, 45238.344, 45303.587, 45328.639, 45362.127, 45300.258, 45282.269, 45274.237, 45322.235, 45377.232, 45367.684, 45331.953, 45358.638, 45395.081, 45447.515, 45537.48, 45608.847, 45629.442, 45596.082, 45569.829, 45609.209, 45581.063, 45635.16, 45700.664, 45663.629, 45705.651, 45648.028, 45677.808, 45714.874, 45714.184, 45719.899, 45718.178, 45700.101, 45707.128, 45683.877, 45684.387, 45657.042, 45661.354, 45644.396, 45666.247, 45640.043, 45577.707, 45594.875, 45560.791], [14.871, 11.769, 13.497, 14.781, 10.515, 10.665, 26.391, 23.387, 26.487, 20.953, 22.344, 16.862, 23.49, 16.968, 18.522, 14.5, 18.531, 18.197, 17.103, 17.543, 13.009, 14.941, 15.226, 11.718, 10.348, 9.001, 12.364, 14.131, 31.34, 27.669, 36.355, 19.401, 12.691, 15.468, 10.495, 28.159, 17.61, 20.042, 10.565, 16.035, 24.784, 28.662, 19.487, 21.427, 10.702, 17.396, 20.732, 12.549, 14.917, 11.905, 13.798, 12.456, 21.463, 15.565, 18.51, 18.965, 36.741, 17.052], [2058.2700171425404, 2282.6593812642213, 4153.497055294651, 9434.432557637132, 44806.670872925744, 70159.20319984552, 2921.344947315202, 19984.219567779455, 3300.6669691366565, 7215.149991405866, 4173.305287257387, 2721.8082323128283, 2735.064618423798, 2504.624309404861, 1840.2878925463062, 1520.6259674337027, 1557.8869794365196, 1488.8098187482055, 1438.5198162843353, 1128.7943093212161, 2178.6506175943355, 2285.0662894723655, 1680.594925304825, 2793.5540861961636, 3212.6170289614606, 2670.928984635629, 3840.403363079479, 1617.3564398774258, 3105.9901997533884, 3578.6600170609595, 1225.295107988566, 683.3867339061479, 2643.946132111202, 2714.5208571217986, 2554.063543834432, 2546.7276692618916, 1956.1043173441942, 1041.3312659774351, 813.4288623166558, 1070.481235259653, 1958.282843247009, 593.1223101715324, 1776.329730124135, 2191.6820625145406, 2536.648473889952, 1132.2225846476758, 1691.7962515225727, 2680.732823967023, 1723.60393482688, 2346.682940393478, 2935.292257685868, 1951.6805125266005, 1386.5456749299808, 2621.251086010163, 1211.066432594768, 1128.9296866313196, 1606.260661982952, 3636.3172601758647], [546, 547, 548, 549, 550, 551, 552, 553, 554, 555, 556, 557, 558, 559, 560, 561, 562, 563, 564, 565, 566, 567, 568, 569, 570, 571, 572, 573, 574, 575, 576, 577, 578, 579, 580, 581, 582, 583, 584, 585, 586, 587, 588, 589, 590, 591, 592, 593, 594, 595, 596, 597, 598, 599, 600, 601, 602, 603]], [12, 5151, [39667, 39822, 39981, 40148, 40298, 40451, 40619], [13775.803, 13792.705, 13789.091, 13760.418, 13740.313, 13732.824, 13722.386], [63371.386, 63569.583, 63591.523, 63590.007, 63596.87, 63569.579, 63611.967], [29.803, 21.314, 12.626, 12.338, 13.864, 12.39, 17.118], [3156.849887123124, 840.621797709973, 855.9910511731939, 1096.9604930974428, 1066.9073802850598, 1159.8088989827818, 669.5588596621526], [546, 547, 548, 549, 550, 551, 552]], [1, 5158, [40209, 40363, 40525, 40683, 40835, 40990, 41135, 41276, 41424, 41573, 41723, 41858, 41979, 42115, 42239], [29156.425, 29111.126, 29086.937, 28992.168, 29023.443, 29130.165, 29114.875, 29250.244, 29210.284, 29239.049, 29274.866, 29305.687, 29315.31, 29286.865, 29287.783], [5119.132, 5181.875, 5078.799, 5040.485, 5093.209, 5245.752, 5202.066, 5283.237, 5258.373, 5290.931, 5312.786, 5264.957, 5246.145, 5285.045, 5241.414], [20.867, 18.223, 28.855, 21.138, 30.794, 25.828, 26.645, 14.705, 20.131, 21.7, 23.549, 18.852, 17.836, 12.676, 21.502], [1895.359961658871, 3411.5161217746163, 2360.842199768933, 2967.522554600881, 1475.173530488378, 4167.250028300766, 4694.3739085603565, 997.3493982918263, 2428.18398324014, 2070.4988034954004, 1371.8082904031055, 1217.7748757104487, 833.3952811029446, 603.5326040885845, 7313.999912364955], [549, 550, 551, 552, 553, 554, 555, 556, 557, 558, 559, 560, 561, 562, 563]], [7, 5160, [40062, 40221, 40375, 40537, 40695, 40849], [33894.944, 33822.437, 33881.863, 33950.748, 33870.638, 33944.425], [30591.653, 30605.734, 30720.782, 30802.701, 30817.739, 30881.13], [16.435, 18.72, 22.825, 25.786, 23.368, 18.591], [3536.034396415632, 5227.2889779546695, 4522.016731259712, 1946.0242947214822, 4000.5379097656173, 4527.353117042904], [548, 549, 550, 551, 552, 553]], [10, 5162, [40227, 40380, 40541, 40698, 40853, 41004], [35124.668, 35117.934, 35127.0, 35140.936, 35089.462, 35283.188], [46459.815, 46484.494, 46510.174, 46413.869, 46530.631, 46477.518], [22.771, 12.23, 11.97, 15.892, 18.17, 15.081], [1536.6882579632738, 5883.076549318147, 31445.209599997783, 1877.8865797698463, 15210.952176514236, 2115.592720109291], [549, 550, 551, 552, 553, 554]], [11, 5172, [39933, 40107, 40260, 40411, 40574, 40735, 40886], [46710.704, 46642.009, 46661.183, 46630.817, 46721.754, 46714.833, 46644.55], [54194.712, 54234.141, 54190.67, 54264.743, 54303.419, 54294.619, 54233.461], [26.272, 34.055, 23.743, 15.853, 20.413, 20.393, 15.123], [1182.525470552484, 1498.8392283654505, 2380.6850166027903, 408.41352701726476, 1370.922357734195, 1068.197745668519, 694.826821256496], [547, 548, 549, 550, 551, 552, 553]], [13, 5174, [40111, 40265, 40417, 40579, 40740, 40893, 41039, 41192], [2499.393, 2553.578, 2485.131, 2336.546, 2252.879, 2227.956, 2023.199, 2024.093], [69013.767, 69005.832, 69021.45, 69052.883, 69182.933, 69180.266, 69279.094, 69243.617], [21.822, 23.352, 22.025, 13.771, 21.047, 39.157, 26.154, 13.466], [1392.4032870908243, 1018.2321867952055, 1161.4742104641603, 825.1564940910184, 10217.439737245215, 2025.947481227007, 458.97083724612264, 631.4997030765871], [549, 550, 551, 552, 553, 554, 555, 556]], [12, 5190, [39977, 40145, 40296, 40448, 40616, 40773, 40930, 41068, 41222, 41367, 41515], [13414.871, 13432.025, 13518.214, 13529.135, 13446.069, 13341.083, 13500.43, 13346.461, 13349.4, 13546.338, 13620.212], [61062.656, 61090.722, 61056.853, 60991.872, 61046.989, 61021.339, 61024.481, 61083.337, 61046.03, 61102.628, 61081.087], [24.923, 15.256, 16.919, 13.983, 16.322, 9.276, 24.862, 17.176, 23.671, 20.765, 20.544], [4271.124569310566, 7727.818294299923, 8180.556265919018, 5604.966917779797, 5212.338436001449, 3017.88007979065, 4313.574128059415, 2613.2112371147673, 1091.1552713926728, 5603.34086449952, 4025.1594194369013], [548, 549, 550, 551, 552, 553, 554, 555, 556, 557, 558]], [3, 5195, [39997, 40162, 40314, 40465, 40632, 40784, 40946, 41086], [16714.028, 16728.095, 16712.667, 16652.349, 16559.423, 16645.063, 16628.371, 16692.856], [11028.111, 11028.48, 11038.002, 11065.744, 11055.604, 11167.36, 11169.89, 11238.774], [30.941, 34.103, 14.319, 17.911, 34.006, 26.722, 29.783, 28.686], [3382.3968906342166, 4014.4860227715385, 1973.7191904429217, 860.6632076799767, 1219.9782307753906, 1902.644805014526, 1700.4053347891966, 4181.226317003354], [548, 549, 550, 551, 552, 553, 554, 555]], [9, 5199, [40013, 40178, 40331, 40487, 40653, 40804, 40960, 41104, 41248, 41396, 41541, 41690, 41828, 41953, 42083, 42212, 42321, 42441, 42568, 42699, 42829, 42964, 43092, 43217, 43342, 43465, 43596], [19138.82, 19218.047, 19160.204, 19123.034, 19148.713, 19128.929, 19156.588, 19092.935, 19184.037, 19151.077, 19125.896, 19061.136, 19036.478, 19108.217, 19079.276, 19084.633, 19114.368, 19174.523, 19110.595, 19123.456, 19162.758, 19106.69, 19095.621, 19121.99, 19050.993, 19125.16, 19091.971], [46479.96, 46675.726, 46896.565, 46887.339, 46900.607, 46915.738, 46907.384, 46914.937, 46893.939, 46905.19, 46926.784, 46900.205, 46858.119, 46881.392, 46856.107, 46887.371, 46807.668, 46858.985, 46834.921, 46944.16, 46878.425, 46927.316, 46925.114, 46950.839, 46940.085, 46958.059, 46898.475], [27.791, 15.864, 16.817, 9.416, 8.848, 9.466, 11.091, 9.086, 16.503, 15.965, 9.534, 9.63, 12.771, 12.367, 15.082, 27.163, 16.457, 23.121, 21.143, 12.58, 22.046, 11.777, 11.167, 10.772, 21.917, 11.759, 26.8], [2444.097526586294, 18296.546907204123, 3120.4308713496775, 3239.916672199327, 4752.246518283409, 3077.4455874302535, 3766.3299337781345, 3309.306938341924, 4782.81113980999, 6490.082813657607, 3937.888226140482, 4743.420677195279, 6639.048608678415, 4932.753633269862, 5389.379927396924, 2016.2121610346796, 19974.252899456216, 4844.777955986284, 15108.279681433722, 1776.3919401267349, 1848.4581742541386, 2491.6286879069426, 2068.6295635016813, 1866.34658494471, 6593.069919210686, 1205.4945081127612, 2133.072454861363], [548, 549, 550, 551, 552, 553, 554, 555, 556, 557, 558, 559, 560, 561, 562, 563, 564, 565, 566, 567, 568, 569, 570, 571, 572, 573, 574]], [12, 5219, [40775, 40932, 41070, 41224, 41369, 41516], [13678.079, 13719.229, 13754.648, 13750.063, 13731.345, 13718.364], [63277.947, 63472.757, 63557.47, 63517.746, 63567.916, 63612.811], [34.91, 23.342, 20.766, 28.963, 17.744, 17.6], [2816.528050175866, 3307.8213665686517, 1151.4545483722711, 3702.372323146988, 1032.3371435134425, 897.8642948231377], [553, 554, 555, 556, 557, 558]], [12, 5220, [41071, 41225, 41370, 41517, 41665], [13912.837, 13919.213, 13927.66, 13885.672, 13942.376], [61539.937, 61671.206, 61723.536, 61698.506, 61721.872], [40.69, 23.041, 12.648, 17.147, 23.3], [1836.6790650788184, 3570.2463306534296, 1610.520875662153, 8151.8225614199355, 4506.565297559596], [555, 556, 557, 558, 559]], [3, 5225, [41377, 41525, 41672, 41813, 41939], [16213.924, 16176.423, 16112.356, 16167.016, 16181.977], [10482.039, 10549.741, 10621.418, 10589.693, 10573.358], [26.63, 31.882, 19.782, 29.155, 23.743], [5336.561525550194, 1416.4942781331745, 585.6146394279667, 3855.5175029046113, 5786.733965108882], [557, 558, 559, 560, 561]], [3, 5228, [40636, 40786, 40947, 41088, 41237, 41383, 41527, 41680, 41819, 41944, 42067, 42197, 42309, 42428, 42553], [17005.56, 16852.907, 16755.668, 16845.128, 16842.455, 16842.386, 16840.876, 16852.313, 16855.44, 16871.53, 16855.515, 16863.436, 16916.442, 16881.773, 16850.024], [11637.176, 11818.094, 11827.224, 11909.865, 11912.055, 11962.196, 11944.684, 11901.67, 11903.365, 11860.89, 11930.85, 11809.501, 11849.834, 11858.051, 11996.372], [12.38, 41.851, 23.232, 16.102, 18.946, 14.172, 13.256, 16.423, 19.009, 18.135, 16.16, 29.252, 19.962, 7.997, 36.307], [729.5451851341719, 4327.519963468555, 13855.966848213517, 3077.499398505556, 2393.1508214338364, 2229.13703409436, 1955.5968984176998, 2293.4728629918145, 2942.503713590761, 4451.311231601905, 2213.8092869842194, 2840.3433092112928, 7178.224078368357, 64813.752262609305, 3513.1545897924566], [552, 553, 554, 555, 556, 557, 558, 559, 560, 561, 562, 563, 564, 565, 566]], [10, 5247, [40852, 41003, 41147, 41290, 41436, 41588, 41735, 41868], [34856.142, 34877.229, 34746.455, 34785.455, 34688.468, 34640.64, 34607.734, 34625.436], [47264.541, 47233.214, 47054.439, 47146.011, 47121.705, 47079.777, 47065.714, 47063.185], [25.752, 15.834, 16.155, 25.81, 10.044, 13.358, 10.443, 15.152], [4469.398602246027, 29456.946878631305, 9542.289246461674, 1995.056692169531, 1415.840861684983, 1563.9116488717887, 1397.660542530144, 1532.267443826709], [553, 554, 555, 556, 557, 558, 559, 560]], [10, 5248, [41001, 41146, 41288, 41438, 41589], [34717.624, 34762.379, 34781.626, 34911.411, 34750.064], [46520.588, 46488.811, 46631.673, 46520.415, 46546.461], [20.403, 19.627, 33.787, 25.611, 10.029], [5855.347972514958, 7235.533878573575, 4341.1452883307975, 5141.711631940771, 27976.752894244295], [554, 555, 556, 557, 558]], [10, 5249, [41440, 41593, 41739, 41872, 41993, 42128], [35257.757, 35394.6, 35257.734, 35276.576, 35142.624, 35098.466], [47556.172, 47610.738, 47536.069, 47577.006, 47510.951, 47542.889], [24.048, 34.237, 38.493, 22.017, 18.092, 20.08], [5950.187486492481, 715.7986888070312, 1425.7146400109093, 2851.5786097173777, 17480.33486161943, 5110.432578158272], [557, 558, 559, 560, 561, 562]], [6, 5250, [40384, 40545, 40702, 40857, 41008, 41152, 41295, 41443, 41597], [37023.689, 37038.104, 36979.93, 37072.047, 37016.918, 37082.074, 37106.256, 37156.002, 37165.107], [31471.106, 31657.449, 31511.956, 31543.335, 31618.131, 31609.479, 31579.587, 31376.946, 31448.392], [44.171, 17.9, 24.064, 25.18, 52.329, 22.33, 21.711, 42.972, 17.823], [2543.910403696175, 556.2323383297529, 4607.114700038415, 4271.820003003994, 918.8697915264164, 4509.869686526491, 1363.594762081999, 2348.24089822223, 3460.0729370555755], [550, 551, 552, 553, 554, 555, 556, 557, 558]], [6, 5252, [40860, 41012, 41157, 41300, 41446, 41601, 41746], [37614.566, 37628.772, 37723.843, 37722.636, 37736.769, 37773.747, 37739.904], [30441.287, 30457.315, 30276.842, 30381.831, 30355.819, 30264.94, 30351.369], [16.691, 28.623, 16.566, 23.586, 27.172, 17.257, 45.473], [2680.6371561985693, 2801.67426674824, 789.2252316662772, 2944.628541549659, 1900.8117462827731, 664.4977274683611, 1213.5945781672006], [553, 554, 555, 556, 557, 558, 559]], [6, 5254, [41017, 41163, 41305, 41451, 41606, 41749, 41879, 42002, 42140, 42257, 42367, 42495, 42619, 42751], [38441.021, 38456.766, 38442.869, 38496.553, 38424.197, 38456.455, 38371.109, 38299.983, 38275.47, 38353.359, 38287.994, 38281.413, 38270.872, 38192.718], [29965.516, 29856.056, 29835.21, 29812.234, 29889.504, 29813.033, 29720.264, 29861.241, 29842.78, 29771.715, 29807.569, 29752.424, 29784.653, 29867.373], [18.596, 25.503, 29.42, 30.693, 19.07, 25.379, 19.91, 24.589, 30.219, 22.965, 38.048, 23.109, 16.616, 23.397], [632.70913112263, 969.6495916003639, 1542.0899757725247, 1376.178506780206, 744.6180032960245, 1906.7097542589172, 448.26245350224184, 2437.187767276947, 3383.2519653172635, 1620.5472098071812, 2153.0573752359082, 947.653895096337, 1731.6371571361692, 1920.0342753377354], [554, 555, 556, 557, 558, 559, 560, 561, 562, 563, 564, 565, 566, 567]], [6, 5255, [41452, 41608, 41750, 41881, 42004, 42142, 42259, 42368], [38594.635, 38632.183, 38698.041, 38672.538, 38659.392, 38627.564, 38530.019, 38654.288], [30896.874, 30902.502, 30897.91, 30920.421, 30878.524, 30900.878, 30970.792, 30948.609], [17.078, 16.785, 9.851, 19.182, 18.469, 18.566, 15.589, 10.797], [3305.990842859841, 1960.9610773848258, 1449.65609421458, 1865.8150345639901, 1589.8209790193998, 1523.5868350335259, 1009.327852815156, 60399.86498413228], [557, 558, 559, 560, 561, 562, 563, 564]], [3, 5270, [40788, 40949, 41089, 41238, 41384], [16741.608, 16703.915, 16780.307, 16961.559, 16962.73], [10196.831, 10093.053, 10141.564, 9993.851, 10213.468], [31.505, 33.432, 13.192, 21.151, 21.441], [4305.024030239516, 9309.47170736231, 59065.29606107201, 1029.132831334087, 576.9009148559416], [553, 554, 555, 556, 557]], [5, 5271, [40807, 40959, 41103, 41246, 41397], [19153.826, 19098.918, 19082.423, 19131.958, 19221.394], [21674.78, 21666.462, 21609.861, 21696.415, 21572.609], [22.722, 24.454, 19.41, 23.343, 20.332], [2453.001091171235, 5760.563149813555, 4163.0395447686615, 2841.931748591647, 1208.2145119010122], [553, 554, 555, 556, 557]], [1, 5296, [40360, 40521, 40681, 40833, 40988, 41133], [28608.423, 28610.569, 28622.789, 28593.735, 28508.523, 28504.191], [5898.408, 5922.142, 5842.246, 5932.232, 5983.37, 6008.249], [24.525, 15.094, 21.586, 20.443, 18.016, 19.526], [5484.53124865568, 1881.5424131183697, 7235.397903245544, 1122.4559388852463, 23794.023320927376, 788.9581419311256], [550, 551, 552, 553, 554, 555]], [10, 5377, [41592, 41738, 41871, 41992, 42130, 42251], [35233.952, 35299.352, 35310.361, 35115.534, 35195.774, 35208.174], [46385.996, 46394.285, 46373.739, 46430.818, 46448.346, 46459.567], [19.533, 14.898, 18.218, 23.852, 25.128, 22.643], [1990.3059682257278, 1128.9718262829656, 1356.3014115541207, 7053.685592260371, 2531.108509033898, 3143.81222579892], [558, 559, 560, 561, 562, 563]], [4, 5386, [41479, 41637, 41774, 41909, 42028, 42165, 42280, 42390, 42519, 42646, 42781, 42900, 43036], [6452.214, 6419.722, 6415.32, 6387.161, 6386.731, 6397.589, 6240.625, 6011.586, 5832.377, 5794.068, 5804.289, 5789.505, 5782.665], [13951.869, 14000.684, 14074.946, 14086.278, 14093.654, 14092.333, 14025.689, 14104.284, 14104.835, 14127.749, 13998.493, 13994.203, 13951.521], [21.549, 20.816, 8.693, 15.521, 11.18, 20.592, 17.272, 27.623, 16.654, 30.131, 33.935, 29.665, 19.321], [1518.3434191156464, 1292.2627775969975, 1799.631537346885, 2273.2253406063696, 2133.90636486964, 4714.923156045916, 17609.260815562586, 2068.4054094585017, 881.108275631019, 2313.3734612741596, 3599.5294335637873, 607.6076621730525, 12262.438365205919], [558, 559, 560, 561, 562, 563, 564, 565, 566, 567, 568, 569, 570]], [12, 5390, [41513, 41663, 41801, 41929, 42050, 42184, 42298, 42414, 42538, 42665, 42798, 42928, 43063, 43192, 43312], [13334.219, 13396.722, 13367.11, 13169.555, 13250.351, 13276.164, 13381.901, 13405.612, 13345.725, 13240.125, 13276.089, 13253.569, 13273.392, 13243.401, 13252.115], [61124.819, 61165.823, 61217.133, 61326.145, 61299.674, 61315.743, 61206.519, 61261.714, 61223.241, 61214.576, 61194.015, 61267.577, 61183.137, 61248.059, 61190.006], [21.483, 21.56, 19.988, 14.532, 19.781, 14.507, 17.666, 10.81, 14.591, 13.773, 13.383, 13.889, 23.091, 28.589, 24.312], [1977.016813348926, 1772.2648703833138, 5614.026762643153, 1818.6743717947782, 5898.642750942318, 6732.027729070256, 10658.437083452518, 49514.42249621276, 13403.910946672195, 4596.348336988871, 3963.6921263096365, 6795.038167381743, 2637.0832268256686, 1010.796738823838, 488.985115950614], [558, 559, 560, 561, 562, 563, 564, 565, 566, 567, 568, 569, 570, 571, 572]], [9, 5396, [41538, 41688, 41826, 41951, 42081], [18755.535, 18777.519, 18824.161, 18966.536, 19035.845], [45828.293, 45844.557, 46002.849, 46136.177, 46019.841], [15.372, 10.554, 11.293, 29.446, 27.628], [910.53290173174, 1103.895485715322, 1523.9993163128781, 4255.302171235867, 2891.8676857021846], [558, 559, 560, 561, 562]], [5, 5397, [41542, 41692, 41830, 41955, 42085, 42214, 42324, 42443, 42569, 42700, 42831], [19257.23, 19258.672, 19268.343, 19272.974, 19365.642, 19387.143, 19396.86, 19361.15, 19349.867, 19388.463, 19298.31], [21285.758, 21308.988, 21215.435, 21201.334, 21217.616, 21308.733, 21370.592, 21376.722, 21461.879, 21532.769, 21619.336], [22.002, 21.781, 21.996, 34.686, 19.015, 17.244, 22.841, 20.953, 20.218, 18.675, 26.78], [1704.025297162291, 1198.9962966575451, 2292.0546818238104, 2084.998639827348, 2477.8526625357267, 1485.351549933654, 2672.5623949468963, 2559.1158494335004, 1780.7081595838058, 1881.205821529578, 1925.4150176093685], [558, 559, 560, 561, 562, 563, 564, 565, 566, 567, 568]], [1, 5400, [41565, 41718, 41850, 41976, 42109, 42234, 42346, 42467], [27157.157, 27136.531, 27214.424, 27155.619, 27209.384, 27190.307, 27184.475, 27303.191], [6118.36, 6140.244, 6125.44, 6181.778, 6110.958, 5940.231, 5836.051, 5796.74], [11.064, 20.573, 27.152, 17.744, 21.523, 27.786, 21.312, 25.108], [1021.0507255952801, 1434.9901048718089, 2842.7388622103567, 1170.3089456617265, 1516.2124529732341, 1209.4065163039686, 683.7928397166484, 1105.362356388798], [558, 559, 560, 561, 562, 563, 564, 565]], [10, 5404, [42131, 42249, 42360, 42485, 42609, 42739, 42868, 43003, 43134, 43258, 43382], [35137.125, 35184.777, 35207.64, 35088.432, 35147.595, 35169.571, 35175.071, 35218.623, 35285.209, 35278.307, 35306.909], [47077.309, 47093.747, 47119.796, 47114.655, 47060.945, 47133.64, 47045.97, 47191.681, 47046.547, 47038.581, 47204.355], [18.669, 18.63, 25.28, 22.107, 23.532, 25.429, 20.118, 20.135, 20.824, 19.751, 22.168], [7208.67350774142, 8533.414702532422, 4227.444417707695, 6796.386367655776, 7817.470103830359, 5707.170360642462, 2996.5576477760105, 19293.0680558585, 1113.5007878281315, 2591.80453778109, 509.96170152119515], [562, 563, 564, 565, 566, 567, 568, 569, 570, 571, 572]], [11, 5412, [42274, 42385, 42514, 42635, 42773], [47039.75, 47137.173, 47132.049, 47116.255, 47135.333], [54785.501, 54772.135, 54696.836, 54790.025, 54832.221], [27.509, 35.662, 25.293, 30.35, 27.382], [825.8868931221099, 2262.2150358214094, 4351.144588256587, 883.3163339352722, 1209.6647067522265], [563, 564, 565, 566, 567]], [14, 5424, [42195, 42307, 42425, 42550, 42679, 42812, 42947, 43078, 43203, 43327], [16415.942, 16307.148, 16389.783, 16292.402, 16264.498, 16265.078, 16281.088, 16247.412, 16228.81, 16303.941], [73062.485, 72999.444, 72938.821, 72892.526, 72772.541, 72757.12, 72769.499, 72766.231, 72693.168, 72554.023], [16.808, 29.949, 24.308, 24.82, 14.541, 10.971, 15.381, 3.18, 12.728, 37.04], [971.6820852482563, 680.2739634601612, 813.000544944757, 1257.526241437991, 1428.4606876532923, 762.6799606766307, 1271.2117085070176, 337.4907537208421, 1234.1370174523593, 2848.4221153927624], [563, 564, 565, 566, 567, 568, 569, 570, 571, 572]], [5, 5429, [42078, 42207, 42317, 42437, 42562, 42694, 42822, 42958, 43088, 43212, 43337, 43458, 43590, 43714, 43841, 43956], [18415.355, 18338.542, 18326.537, 18358.036, 18268.18, 18345.586, 18346.711, 18364.796, 18364.161, 18343.107, 18322.002, 18391.138, 18351.77, 18366.051, 18430.364, 18317.923], [23117.574, 23308.412, 23274.68, 23304.344, 23350.726, 23291.889, 23332.647, 23276.676, 23303.302, 23326.508, 23290.471, 23322.36, 23327.49, 23360.685, 23266.548, 23336.42], [56.894, 17.015, 32.957, 23.998, 21.712, 23.087, 27.766, 16.469, 17.207, 23.335, 14.026, 17.935, 15.208, 22.059, 9.859, 22.541], [2595.9042490269867, 1699.1469563987832, 2064.585380289086, 1776.566381197643, 581.8301651342099, 1246.9742165840712, 1087.6313955939695, 1988.3753636893525, 1385.8775289827329, 1430.1644426955302, 1164.8893711510946, 795.7289288284912, 1012.5149140359307, 907.4492401170934, 58483.256430726346, 1030.0482547215631], [562, 563, 564, 565, 566, 567, 568, 569, 570, 571, 572, 573, 574, 575, 576, 577]], [9, 5432, [42086, 42213, 42326, 42445, 42571, 42702, 42833, 42967, 43095], [19483.907, 19337.638, 19484.511, 19553.307, 19527.321, 19603.308, 19638.921, 19640.551, 19656.196], [44638.561, 44441.593, 44636.078, 44462.466, 44545.568, 44524.41, 44517.575, 44588.472, 44682.843], [32.76, 28.281, 12.786, 17.571, 24.622, 22.595, 12.819, 15.277, 26.658], [2488.7334460609873, 2726.006332079138, 106315.0083345526, 1077.0730634119682, 2629.5220067605705, 1077.9971897098776, 1181.2227444005912, 1326.7699022937404, 3010.5211378513936], [562, 563, 564, 565, 566, 567, 568, 569, 570]], [1, 5441, [42112, 42236, 42347, 42469, 42590, 42724, 42853], [28066.808, 28118.592, 28081.326, 28180.442, 28258.883, 28322.291, 28284.949], [5154.329, 5237.584, 5231.674, 5176.057, 5203.834, 5136.97, 5101.94], [22.114, 23.946, 25.199, 16.457, 9.896, 25.509, 23.29], [11930.392822538926, 1596.8981782735468, 1456.046786294869, 1557.1978774632887, 580.5623491671115, 2065.8632055956523, 602.5026307825864], [562, 563, 564, 565, 566, 567, 568]], [10, 5483, [42361, 42487, 42610, 42740, 42870, 43004, 43135, 43260, 43384, 43509, 43635, 43764], [36033.645, 36060.545, 36119.376, 36117.409, 36071.712, 36019.361, 36125.988, 36141.479, 36099.918, 36049.696, 36068.083, 36098.61], [47636.08, 47732.23, 47714.227, 47580.056, 47541.477, 47537.243, 47562.948, 47627.042, 47636.506, 47494.438, 47529.083, 47495.549], [17.665, 20.078, 14.771, 13.962, 20.058, 20.949, 19.415, 11.33, 20.439, 13.371, 15.627, 15.158], [1184.5452812014512, 1243.489447983635, 1336.8663655587004, 1089.479437164643, 3796.045066623186, 3490.9583807449962, 889.0952992936476, 2944.021752723887, 2234.934389623954, 2957.0810302730256, 1780.3480269584888, 724.3186509918934], [564, 565, 566, 567, 568, 569, 570, 571, 572, 573, 574, 575]], [11, 5491, [42633, 42770, 42889, 43025, 43159, 43281, 43411, 43537], [45831.188, 45914.792, 45799.857, 45863.39, 45837.225, 45908.306, 45815.58, 45861.171], [53513.243, 53574.529, 53572.951, 53571.231, 53559.235, 53589.48, 53588.64, 53574.209], [30.345, 25.696, 20.112, 2.355, 26.463, 34.744, 34.312, 29.071], [651.3296983454694, 1006.6806313066004, 452.8606776775345, 342.35488214844827, 2389.1820390589896, 1347.6484324063485, 1705.766040201565, 1055.8212327578158], [566, 567, 568, 569, 570, 571, 572, 573]], [13, 5492, [42518, 42643, 42779, 42896, 43033], [2053.888, 2054.7, 2085.738, 2059.502, 1983.852], [69844.321, 69738.654, 69613.429, 69764.963, 69901.665], [22.674, 30.585, 30.104, 21.439, 21.638], [3702.5572016775022, 1904.39172771828, 4920.93916248168, 3857.6514676000547, 1312.5768013220638], [566, 567, 568, 569, 570]], [12, 5500, [42539, 42666, 42800, 42929, 43064, 43193, 43314], [13460.999, 13460.584, 13534.811, 13422.459, 13416.319, 13467.177, 13476.032], [62705.953, 62748.702, 62890.865, 63042.697, 63090.306, 63125.576, 63094.738], [3.405, 31.218, 28.947, 18.315, 13.17, 11.285, 22.03], [294.6441354306353, 881.9765414197748, 3160.500397110408, 1406.6498369370115, 1012.3232833415025, 557.2469079245138, 651.1974600586768], [566, 567, 568, 569, 570, 571, 572]], [3, 5503, [42427, 42551, 42682, 42813, 42949, 43081, 43206, 43328, 43450], [16648.164, 16632.793, 16586.817, 16488.821, 16587.291, 16502.992, 16598.552, 16377.284, 16341.256], [11070.169, 11009.313, 11049.254, 10860.243, 10977.754, 10953.612, 11003.814, 11023.176, 10877.85], [26.184, 27.407, 28.044, 34.467, 23.457, 22.405, 23.736, 8.626, 36.043], [688.9369337273848, 2270.9647978765793, 960.9642866771621, 4863.087284667973, 2346.4163228779526, 6963.130942561174, 6300.058782805153, 94343.35285978876, 3413.150204563018], [565, 566, 567, 568, 569, 570, 571, 572, 573]], [0, 5515, [42478, 42600, 42732, 42861, 42995], [31618.727, 31739.321, 31709.927, 31700.373, 31806.761], [5329.616, 5533.224, 5531.909, 5517.666, 5472.793], [19.038, 19.491, 21.771, 15.631, 26.332], [1230.5837296774946, 769.8208774107958, 989.1821859558574, 1771.2674961714765, 1101.958383761233], [565, 566, 567, 568, 569]], [10, 5516, [42483, 42607, 42737, 42867, 43002, 43133, 43257, 43380, 43506, 43633, 43762], [35013.929, 35058.58, 34973.096, 35008.966, 35004.323, 34954.494, 34977.894, 34966.721, 34944.63, 34950.241, 35071.077], [46378.225, 46323.586, 46347.867, 46360.549, 46362.279, 46345.54, 46332.205, 46372.433, 46360.071, 46364.441, 46334.217], [13.114, 22.785, 17.216, 15.193, 14.288, 18.561, 23.503, 25.211, 20.422, 17.844, 25.331], [13065.135161823528, 1487.846577996785, 3802.090337748779, 2560.9624204720562, 1178.5590599989764, 2570.4708316567067, 2130.9786738842317, 1963.971696228623, 2050.7050082425685, 2543.3260124356725, 3399.3377397650233], [565, 566, 567, 568, 569, 570, 571, 572, 573, 574, 575]], [6, 5517, [42614, 42746, 42874, 43009, 43142], [37694.095, 37686.392, 37679.329, 37695.543, 37663.833], [30326.491, 30327.33, 30378.86, 30368.843, 30353.258], [20.657, 17.96, 32.279, 26.556, 23.49], [558.553941320364, 581.7675515607411, 1472.1557817015305, 1621.3568460166468, 1027.032943186511], [566, 567, 568, 569, 570]], [6, 5518, [42616, 42748, 42875, 43010, 43144, 43266, 43391, 43514, 43640, 43769, 43889, 43995], [37688.867, 37687.0, 37728.652, 37737.993, 37776.247, 37683.475, 37835.081, 37739.154, 37741.964, 37778.321, 37787.294, 37781.744], [31451.656, 31461.965, 31414.45, 31416.344, 31213.053, 31380.552, 31348.517, 31535.399, 31485.797, 31370.133, 31389.579, 31412.998], [32.3, 21.256, 20.964, 32.965, 26.687, 39.852, 25.124, 14.709, 12.372, 14.63, 17.25, 13.522], [1756.2489437601062, 3892.2059464965723, 7036.459509092001, 5496.271615143201, 5102.907716724823, 4115.718947108699, 2503.075013011107, 891.2745560568842, 612.7824438732627, 4240.6217003853635, 4294.56268306618, 1634.6186715104352], [566, 567, 568, 569, 570, 571, 572, 573, 574, 575, 576, 577]], [5, 5539, [42821, 42957, 43087, 43211, 43336], [18243.2, 18331.798, 18345.072, 18285.653, 18260.652], [22488.002, 22364.902, 22425.231, 22459.194, 22415.607], [31.3, 21.399, 15.181, 21.703, 26.756], [1466.0105506681098, 839.7438138291116, 1316.895510008367, 1090.7311854096683, 1718.567422956357], [568, 569, 570, 571, 572]], [10, 5550, [43136, 43261, 43385, 43510, 43636, 43765, 43883, 43991, 44097, 44188, 44286, 44385, 44484, 44591, 44702], [36396.611, 36388.381, 36369.684, 36362.246, 36369.067, 36334.981, 36342.286, 36346.115, 36389.953, 36423.993, 36374.959, 36446.021, 36422.668, 36332.232, 36425.796], [48144.034, 48146.193, 48135.004, 48197.719, 48295.751, 48292.041, 48270.795, 48268.395, 48236.705, 48204.703, 48264.272, 48265.434, 48183.43, 48139.117, 48159.613], [9.389, 16.838, 17.536, 15.472, 18.189, 15.052, 12.198, 10.945, 13.851, 12.645, 12.564, 23.864, 16.379, 13.755, 21.993], [941.7009714849897, 1475.4507718408156, 2799.0963983842325, 2989.6034406168687, 1605.1280068135325, 2466.9007819300277, 2137.562988830957, 1927.6272753405808, 1948.4935006423295, 1397.47279767673, 314.59368087753757, 1394.6028949230133, 1450.9170425837458, 668.822275507965, 971.7559315967378], [570, 571, 572, 573, 574, 575, 576, 577, 578, 579, 580, 581, 582, 583, 584]], [1, 5571, [43114, 43240, 43360, 43487, 43614, 43744, 43866, 43975, 44080, 44171], [27913.892, 28013.425, 27909.104, 27862.188, 27837.943, 27914.51, 27969.76, 28012.2, 27932.534, 27960.996], [6514.394, 6450.91, 6472.276, 6521.645, 6482.196, 6477.21, 6498.345, 6495.148, 6453.717, 6300.258], [13.502, 23.003, 21.351, 15.609, 26.729, 18.093, 8.907, 14.741, 22.883, 33.064], [603.54012260199, 2545.6617880775916, 1143.1315158411046, 991.9261034213379, 1926.597643455865, 1078.255639764182, 974.725822142189, 700.4971397248828, 4925.885044956377, 3783.2762141276676], [570, 571, 572, 573, 574, 575, 576, 577, 578, 579]], [1, 5572, [43115, 43241, 43362, 43488, 43615, 43746, 43867, 43976], [28229.633, 28287.006, 28210.321, 28194.487, 28167.698, 28244.242, 28298.807, 28329.222], [5385.705, 5418.508, 5343.236, 5251.271, 5268.671, 5355.439, 5379.751, 5371.356], [25.745, 36.815, 23.179, 28.798, 28.328, 18.532, 40.002, 29.842], [1658.7917420522836, 1523.7611449513356, 581.2889485728451, 754.1831074214441, 1175.8841628929338, 489.10417862704406, 1540.8566789682461, 2460.9315711006843], [570, 571, 572, 573, 574, 575, 576, 577]], [7, 5576, [43127, 43253, 43375, 43500, 43627, 43757, 43877, 43986, 44090, 44182, 44279, 44379, 44477, 44585], [32758.632, 32709.126, 32688.58, 32663.687, 32644.247, 32704.065, 32783.506, 32885.018, 32945.826, 32892.069, 32949.267, 32971.702, 32924.656, 32897.333], [30647.199, 30508.148, 30387.435, 30359.922, 30372.491, 30252.093, 30205.635, 30038.897, 29964.805, 30023.724, 30107.266, 29982.908, 29946.53, 29935.021], [31.03, 17.06, 15.098, 13.553, 17.19, 16.952, 14.276, 13.415, 7.785, 17.752, 35.778, 10.581, 14.195, 14.956], [2134.82983557471, 1052.0024940015267, 1536.449644289386, 1160.3069803337005, 1263.0858811474152, 1613.3578418731481, 2003.5859602169119, 969.2129220905698, 1332.3085811624983, 1817.9810519483788, 2133.72838767132, 1264.7548068321873, 1235.1909715552538, 1011.260369857533], [570, 571, 572, 573, 574, 575, 576, 577, 578, 579, 580, 581, 582, 583]], [13, 5600, [43169, 43288, 43418, 43545, 43674, 43803, 43916, 44024], [3161.043, 3238.013, 3188.994, 3219.753, 3189.952, 3073.37, 3054.018, 3190.224], [68949.437, 68894.106, 68972.75, 69111.438, 69064.679, 69026.569, 69065.593, 69192.575], [30.449, 29.051, 15.328, 14.82, 22.69, 19.644, 20.964, 19.739], [1330.5845577160662, 1572.5855450889321, 1050.4310076175377, 526.1325450464955, 3640.0218476052282, 2922.9935753041755, 4936.210655842767, 539.3981868694797], [571, 572, 573, 574, 575, 576, 577, 578]], [4, 5607, [43176, 43295, 43427, 43555, 43682, 43811, 43923], [6675.7, 6615.895, 6840.202, 6655.378, 6742.734, 6633.077, 6762.295], [12802.109, 12751.252, 12696.948, 12795.453, 12801.979, 12979.817, 12901.012], [22.704, 10.214, 26.371, 21.769, 19.603, 22.789, 22.213], [4645.119750492129, 93939.66258485096, 2000.714246477139, 10282.999955423846, 6700.005216142818, 2648.248395142927, 2854.172194028224], [571, 572, 573, 574, 575, 576, 577]], [3, 5615, [43324, 43451, 43581, 43704, 43835, 43948, 44048, 44147, 44238, 44343, 44441, 44542, 44651, 44760, 44870, 44983, 45090, 45201, 45324, 45439, 45549, 45654, 45760, 45855, 45945, 46031, 46122, 46202, 46285, 46374], [16366.741, 16421.946, 16362.514, 16285.774, 16334.607, 16205.839, 16209.944, 16233.904, 16291.115, 16237.255, 16181.053, 16203.365, 16202.076, 16187.605, 16112.04, 16067.475, 16071.257, 16112.556, 16038.687, 16061.293, 16041.648, 15994.971, 16107.963, 16047.918, 16029.577, 16045.361, 16092.504, 16069.462, 16073.424, 16070.99], [11232.031, 11296.149, 11332.888, 11337.579, 11276.638, 11095.542, 11033.476, 11018.482, 10827.239, 10950.524, 10981.952, 11004.792, 10977.1, 11042.727, 11065.461, 11051.597, 11071.177, 10995.778, 11090.596, 11195.64, 11189.665, 11225.951, 11322.599, 11223.251, 11201.737, 11185.7, 11202.119, 11237.224, 11226.175, 11088.161], [21.623, 8.282, 24.248, 32.749, 16.708, 26.167, 19.707, 17.904, 17.885, 21.338, 15.844, 20.841, 16.784, 16.547, 16.598, 16.067, 31.1, 22.123, 24.647, 20.607, 17.315, 25.417, 24.135, 15.871, 28.091, 14.862, 15.439, 26.607, 20.865, 31.16], [6335.749882844272, 85262.07102247165, 5488.118537158312, 2706.985475428956, 9794.934416368642, 3349.5255073246567, 12236.481869680862, 8987.257657632763, 16138.336081111174, 4457.729548692258, 12196.50515518929, 4739.807703677939, 3680.053033663751, 2086.907415625106, 2469.053826461844, 1474.300893585679, 2586.4628214289983, 4035.971489785008, 4950.149526858331, 2627.9606739982178, 4039.6950460386047, 2600.374008550097, 2433.6388283502633, 4132.441659104859, 3300.269514693977, 10233.82420679746, 1834.7723656528008, 5224.897949736948, 1292.871494189313, 1972.2383850555061], [572, 573, 574, 575, 576, 577, 578, 579, 580, 581, 582, 583, 584, 585, 586, 587, 588, 589, 590, 591, 592, 593, 594, 595, 596, 597, 598, 599, 600, 601]], [9, 5618, [43214, 43340, 43462, 43593, 43717, 43843], [18696.544, 18681.584, 18745.895, 18753.332, 18782.942, 18701.894], [44786.034, 44793.161, 44857.164, 45009.317, 45058.838, 44965.263], [22.879, 19.089, 16.676, 12.495, 14.577, 14.77], [1850.5644642179727, 1884.484533204983, 1414.9988056695001, 1239.0378694932235, 916.3267584743911, 429.64298559144447], [571, 572, 573, 574, 575, 576]], [1, 5625, [43365, 43491, 43618, 43748, 43868, 43978, 44082, 44174], [29138.3, 29243.811, 29216.549, 29262.362, 29248.905, 29155.145, 29123.357, 29213.205], [4908.418, 4939.679, 4986.781, 5055.026, 5168.795, 5343.842, 5206.915, 5216.144], [34.341, 22.239, 22.767, 26.453, 20.758, 19.143, 23.637, 22.778], [1250.8884208145864, 617.6558301149888, 797.9489318679383, 772.8767224703736, 722.8242058534087, 683.330943043212, 989.8670815407128, 3300.304493255949], [572, 573, 574, 575, 576, 577, 578, 579]], [8, 5633, [43516, 43643, 43773, 43891, 43998, 44103, 44196, 44294, 44392, 44490, 44598, 44709, 44814, 44922, 45028, 45146, 45257, 45377, 45494, 45604], [38673.524, 38711.202, 38552.287, 38493.009, 38337.049, 38225.754, 38101.456, 38071.222, 38093.968, 38013.145, 37921.985, 37938.965, 38005.366, 37985.198, 37917.848, 38039.29, 38103.468, 38061.941, 37994.504, 37991.145], [44085.833, 44101.302, 43988.593, 44006.261, 44031.499, 44170.602, 44146.879, 44203.73, 44139.595, 44327.5, 44363.028, 44354.678, 44334.375, 44304.782, 44349.374, 44281.898, 44450.983, 44468.38, 44459.629, 44324.395], [31.906, 23.599, 20.679, 25.781, 16.381, 28.855, 13.843, 15.925, 18.584, 31.861, 14.785, 20.532, 21.572, 18.703, 14.506, 16.432, 38.579, 10.695, 33.163, 35.245], [833.9882789179585, 1030.8130107456022, 2993.442304980317, 1724.301032820082, 1339.1301101717424, 1709.6523389871463, 1126.5832485199753, 850.6326707205225, 920.3588216800002, 1055.3262707161382, 1325.8642967344606, 1693.412793330209, 1521.6987004763089, 1592.8837606061315, 1278.4212134937247, 1215.3223593195305, 3263.7868335649973, 519.8384128650587, 1340.6261281475272, 1005.0521678731648], [573, 574, 575, 576, 577, 578, 579, 580, 581, 582, 583, 584, 585, 586, 587, 588, 589, 590, 591, 592]], [8, 5634, [43394, 43518, 43645, 43775, 43894, 44000, 44107, 44198, 44296, 44394, 44492, 44600, 44711, 44819, 44927, 45033], [38890.53, 38940.121, 38942.277, 38895.525, 38926.392, 38951.965, 38928.519, 38940.4, 38915.375, 38973.83, 39077.246, 39050.968, 39090.922, 39074.468, 39056.806, 39044.891], [44345.765, 44570.732, 44653.68, 44655.194, 44673.287, 44710.614, 44639.528, 44665.12, 44719.519, 44625.41, 44516.722, 44499.363, 44392.845, 44199.739, 44148.705, 44088.467], [36.198, 22.824, 19.26, 17.346, 12.283, 21.593, 15.111, 12.645, 16.658, 14.533, 13.645, 9.952, 14.495, 16.209, 23.596, 22.932], [2191.0300693938593, 1344.5276863647541, 2058.9367002733984, 2000.9608235195572, 1204.9544707056737, 1090.3759068064342, 1081.5233131403445, 1465.748575447876, 1737.2347930835542, 2598.548149035186, 2001.4858237993885, 2629.6953392575065, 2661.2836758819763, 1878.0161663631939, 1232.109804069976, 411.20188819784755], [572, 573, 574, 575, 576, 577, 578, 579, 580, 581, 582, 583, 584, 585, 586, 587]], [11, 5638, [43665, 43794, 43911, 44012, 44119, 44212, 44308, 44407], [46200.909, 46148.762, 46208.297, 46178.417, 46155.223, 46096.3, 46104.395, 46156.681], [53131.155, 53102.783, 53128.723, 52941.689, 52999.159, 52989.835, 52909.56, 52884.753], [22.276, 25.851, 28.207, 30.896, 17.558, 27.49, 10.863, 22.348], [2017.602087410911, 774.6182220658044, 3693.766648122562, 1338.8128674807324, 1389.048420683676, 710.846520990874, 42840.67089690146, 5280.794807005911], [574, 575, 576, 577, 578, 579, 580, 581]], [13, 5641, [43671, 43802, 43915, 44021, 44123], [2093.421, 2109.257, 2166.227, 1981.175, 2084.592], [69827.006, 69816.578, 69802.249, 69853.102, 69847.369], [25.174, 28.363, 16.178, 16.819, 24.961], [6197.29746251283, 3234.8651401524694, 35040.26275521979, 3542.3415040354253, 2443.870717490014], [575, 576, 577, 578, 579]], [4, 5644, [43550, 43678, 43809, 43921, 44026, 44126, 44218, 44314, 44414, 44513, 44621, 44733, 44841, 44946, 45061], [6169.941, 6032.552, 6148.479, 6027.296, 6012.684, 6042.174, 5994.136, 6054.322, 5986.651, 5959.544, 5974.458, 6016.576, 5998.783, 5993.876, 5997.936], [13118.761, 13148.468, 13141.611, 13181.07, 13159.646, 13170.599, 13155.056, 13213.69, 13189.384, 13202.955, 13145.935, 13206.242, 13157.691, 13157.456, 13186.729], [28.689, 30.474, 28.123, 21.194, 15.343, 13.954, 19.447, 27.936, 14.26, 18.029, 14.89, 15.835, 15.553, 15.744, 18.191], [1357.610279941844, 1688.6641542957725, 2947.4539588350913, 1433.3636901576735, 1145.7853873157485, 1800.3230504593585, 1603.8553480273265, 4027.423160314525, 2048.2728613751183, 2697.9596033365724, 1381.766484121061, 2628.0514730361792, 1276.2060940068068, 1981.3015894897494, 2191.7053066512312], [574, 575, 576, 577, 578, 579, 580, 581, 582, 583, 584, 585, 586, 587, 588]], [0, 5655, [43629, 43759, 43878, 43987, 44091, 44183, 44280, 44380, 44479, 44586, 44695, 44802, 44910, 45018, 45136, 45245, 45364, 45483, 45594, 45695], [33525.957, 33530.885, 33484.867, 33503.012, 33498.865, 33485.67, 33557.648, 33487.829, 33446.272, 33486.079, 33513.631, 33495.097, 33515.164, 33512.345, 33459.444, 33435.717, 33536.328, 33429.668, 33410.657, 33458.661], [6444.359, 6462.739, 6547.069, 6585.414, 6584.741, 6686.422, 6671.81, 6636.867, 6633.255, 6703.816, 6630.191, 6522.08, 6635.552, 6583.175, 6542.851, 6463.278, 6392.212, 6304.182, 6381.173, 6343.424], [24.882, 12.684, 14.82, 19.857, 13.413, 17.747, 15.045, 20.333, 16.544, 11.638, 16.572, 24.475, 17.081, 14.783, 31.136, 17.456, 25.478, 20.567, 23.849, 20.714], [1667.8007944578278, 1084.2310426387776, 722.5968442128535, 1668.739100969545, 1180.955616585744, 1308.4145765292963, 612.1703296640251, 1233.9339755861706, 1081.7746983980107, 1024.6257244318892, 827.3922273500402, 1062.9191349169896, 776.7517046250033, 1541.937718493157, 1600.2477289377764, 2346.178112100303, 411.7885041245678, 2344.5746290373268, 2650.7404681883313, 1738.8810453137364], [574, 575, 576, 577, 578, 579, 580, 581, 582, 583, 584, 585, 586, 587, 588, 589, 590, 591, 592, 593]], [10, 5662, [44095, 44186, 44283, 44382, 44482, 44588, 44698, 44807, 44915, 45023, 45140, 45251, 45371, 45489], [35184.432, 35036.265, 35014.009, 34977.111, 34888.947, 34912.578, 34923.879, 35061.569, 35271.329, 35290.17, 35311.483, 35326.892, 35411.796, 35188.198], [46377.219, 46364.359, 46462.539, 46360.469, 46368.222, 46379.811, 46318.758, 46310.405, 46334.788, 46378.798, 46355.49, 46428.397, 46495.658, 46389.707], [39.083, 27.908, 17.495, 17.526, 37.218, 17.115, 12.383, 28.07, 12.438, 18.636, 15.781, 23.466, 14.453, 33.203], [2179.662622099795, 3681.3300495233043, 15179.69904833024, 15855.533676262166, 1044.442620835676, 3125.5210872765538, 3459.536219238616, 1504.932025801604, 1581.2799732332342, 1956.940970752053, 2042.3653331698788, 1566.8966845994898, 1034.8845764983907, 2947.0497313909095], [578, 579, 580, 581, 582, 583, 584, 585, 586, 587, 588, 589, 590, 591]], [12, 5672, [43824, 43935, 44040, 44137, 44226, 44330, 44430, 44531, 44640, 44749, 44859, 44973, 45079, 45191, 45310, 45428, 45540, 45646], [13149.357, 13195.828, 13175.061, 13160.905, 13226.469, 13161.233, 13192.399, 13265.296, 13359.663, 13294.638, 13219.372, 13257.388, 13220.701, 13221.2, 13221.805, 13282.973, 13316.494, 13268.252], [61760.763, 61805.145, 61727.362, 61754.747, 61584.634, 61431.417, 61338.474, 61359.485, 61303.145, 61335.179, 61461.964, 61526.544, 61533.142, 61535.498, 61553.198, 61534.809, 61578.508, 61673.586], [27.567, 19.477, 13.839, 17.508, 17.797, 16.075, 19.712, 20.518, 25.102, 35.889, 17.594, 31.84, 11.783, 14.518, 14.095, 10.672, 19.41, 21.041], [1454.448716964719, 806.6547064423647, 991.9699802531329, 1539.630711196498, 6557.083195911637, 1379.0239726184275, 1497.3039232537592, 5457.778220728299, 3628.424844705537, 2597.52422739706, 1760.3723549977976, 1083.6649360972804, 1027.1898317453004, 1543.6375757319333, 1232.9489646731306, 887.6137993270859, 856.430623819938, 5865.981465733455], [576, 577, 578, 579, 580, 581, 582, 583, 584, 585, 586, 587, 588, 589, 590, 591, 592, 593]], [12, 5675, [43827, 43937, 44041, 44140, 44227, 44333, 44435, 44532, 44643, 44751, 44861, 44977, 45083, 45195, 45316], [13597.055, 13703.195, 13493.584, 13534.802, 13410.954, 13546.987, 13575.963, 13553.022, 13547.979, 13519.874, 13492.893, 13608.98, 13687.883, 13586.107, 13716.861], [63155.458, 63223.947, 63186.633, 63238.826, 63196.963, 63184.616, 63193.742, 63207.283, 63131.151, 63062.929, 63014.332, 63121.913, 63138.668, 63003.842, 63195.028], [27.143, 11.595, 27.696, 17.463, 18.296, 23.458, 26.548, 25.823, 19.236, 24.772, 24.472, 23.333, 14.771, 26.626, 23.893], [4032.944501136574, 57030.70307122523, 1010.876861860529, 1203.1847114482232, 1010.5483321197746, 2422.248344782063, 2242.896288893086, 520.4190770105731, 1507.8990860605084, 2539.211083442359, 2043.8713655415133, 1789.9131314608908, 7366.326831121072, 922.6379107129841, 1232.3047003279312], [576, 577, 578, 579, 580, 581, 582, 583, 584, 585, 586, 587, 588, 589, 590]], [5, 5682, [43955, 44053, 44153, 44243, 44349, 44448], [18113.296, 18216.114, 18234.079, 18235.888, 18269.007, 18277.727], [22768.336, 22563.902, 22587.031, 22546.489, 22508.36, 22385.313], [12.632, 24.678, 14.158, 12.776, 18.984, 18.692], [432.4034526767633, 3093.053597677404, 1828.3435743831537, 2914.6696299761284, 1117.6011422436245, 666.9727659061751], [577, 578, 579, 580, 581, 582]], [6, 5754, [44489, 44597, 44707, 44816, 44923, 45029, 45145, 45258, 45378, 45495, 45605, 45711, 45801, 45897, 45984, 46076, 46163, 46242, 46326, 46424, 46528, 46624, 46725, 46810, 46902, 46995, 47085, 47176, 47279, 47365, 47457, 47546, 47636, 47726, 47801], [37824.842, 37929.798, 37891.247, 38083.081, 38116.418, 38108.66, 38109.357, 38141.803, 38161.352, 38171.24, 38159.736, 38139.821, 38206.492, 38174.924, 38135.383, 38152.832, 38169.802, 38179.04, 38187.228, 38155.482, 38132.732, 38169.265, 38190.855, 38270.449, 38154.382, 38192.253, 38187.774, 38171.474, 38185.4, 38139.085, 38137.775, 38162.96, 38214.654, 38143.39, 38184.265], [31305.341, 31265.991, 31185.631, 31219.498, 31209.906, 31245.58, 31223.675, 31218.575, 31202.996, 31220.502, 31189.664, 31177.001, 31198.363, 31204.669, 31147.754, 31174.165, 31182.864, 31178.655, 31194.403, 31165.921, 31125.968, 31157.54, 31233.656, 31075.828, 31167.76, 31170.206, 31156.793, 31140.66, 31178.143, 31163.069, 31176.862, 31163.977, 31078.121, 31102.767, 31065.663], [46.989, 21.426, 15.378, 12.936, 10.076, 10.694, 10.268, 11.072, 11.079, 12.234, 9.756, 15.779, 14.793, 11.346, 16.142, 10.791, 12.63, 14.631, 14.937, 15.439, 21.52, 18.489, 22.647, 17.267, 13.497, 10.052, 8.458, 11.715, 13.856, 11.376, 11.496, 13.552, 18.521, 22.681, 26.395], [2508.1481809555953, 3730.107010305784, 1422.5643305424749, 2457.1062448300495, 2897.093456327869, 2585.2623067497043, 3372.3639681164973, 2379.1694289086895, 1939.188676309719, 2310.0447861385655, 2684.6213453526516, 1993.467719174804, 2381.3323188994514, 1436.64856134889, 1169.2933925908935, 1755.4434726474549, 1897.6482943678802, 1555.3066324635256, 1743.1591008362211, 1510.89177783928, 6650.871525205972, 3325.1351670684935, 1777.7876415636297, 11400.745185493515, 1920.059953414767, 2139.0936303388066, 1695.659411173396, 2762.6246147376614, 1470.5541452872776, 1759.1883352640045, 1355.9819086581938, 3013.785732855201, 1986.6429134257207, 1891.5329029716486, 6255.762201562079], [582, 583, 584, 585, 586, 587, 588, 589, 590, 591, 592, 593, 594, 595, 596, 597, 598, 599, 600, 601, 602, 603, 604, 605, 606, 607, 608, 609, 610, 611, 612, 613, 614, 615, 616]], [4, 5758, [44415, 44514, 44622, 44734, 44842, 44949], [6444.634, 6546.136, 6440.87, 6370.358, 6319.079, 6214.437], [12277.252, 12140.777, 12264.762, 12223.419, 12235.786, 12291.176], [26.258, 21.163, 22.077, 22.437, 15.777, 18.377], [1394.0052177406635, 1964.7961889388469, 946.9872219159951, 940.8315911169252, 1688.6836404646751, 10757.773008501046], [582, 583, 584, 585, 586, 587]], [0, 5759, [44584, 44693, 44800, 44908, 45016, 45134, 45243, 45362, 45480, 45592, 45693, 45790, 45885, 45974, 46065, 46157, 46235, 46317, 46415, 46518, 46617, 46715, 46802], [32348.92, 32367.944, 32368.588, 32379.787, 32366.74, 32349.817, 32322.748, 32278.879, 32252.743, 32328.077, 32298.262, 32298.995, 32297.286, 32249.365, 32209.59, 32236.123, 32176.348, 32172.378, 32209.6, 32152.775, 32253.157, 32175.008, 32218.254], [5773.997, 5775.266, 5761.782, 5743.389, 5797.521, 5806.959, 5824.679, 5851.984, 5865.039, 5891.347, 5860.768, 5848.18, 5857.031, 5883.198, 5885.858, 6039.379, 6052.203, 6102.269, 6118.302, 6009.437, 6034.539, 6031.537, 6009.552], [30.926, 12.367, 13.98, 14.083, 18.23, 12.058, 14.676, 24.501, 19.238, 21.401, 25.045, 31.153, 16.303, 14.411, 15.212, 19.7, 15.744, 16.861, 24.168, 17.424, 16.158, 18.857, 24.193], [1677.3010778362145, 1799.338209168075, 1425.545224840526, 2131.5705821842853, 1837.6200753285123, 1430.6215314857393, 1986.0312956753255, 1760.3193379858003, 1624.541810032312, 1867.4448376560827, 1243.026311622272, 1365.6482402705888, 1906.1270570447152, 1474.7066860357984, 1936.418358669083, 2858.1989684876685, 890.7416476187786, 1822.5998265535573, 1060.6188901285825, 356.4762188766478, 710.6364778547456, 690.9672579358124, 1050.631191646727], [583, 584, 585, 586, 587, 588, 589, 590, 591, 592, 593, 594, 595, 596, 597, 598, 599, 600, 601, 602, 603, 604, 605]], [2, 5771, [44729, 44837, 44942, 45054, 45168, 45283, 45407, 45519, 45624, 45729, 45823, 45913], [48585.789, 48532.98, 48582.636, 48542.992, 48556.911, 48558.336, 48586.093, 48576.732, 48590.819, 48564.155, 48583.547, 48547.93], [8003.153, 7993.431, 7964.132, 7958.533, 7978.091, 7970.661, 7965.227, 7973.71, 7978.393, 7997.985, 7972.142, 8000.644], [19.293, 18.36, 25.793, 17.188, 26.92, 23.395, 21.434, 12.814, 27.606, 23.474, 32.662, 19.335], [681.8155339175614, 682.9446272556215, 729.0465846469118, 681.6692980409962, 601.9579412239324, 1067.662749078698, 909.2446239641345, 837.5240119584598, 687.1453931723327, 707.9119501143493, 602.3919948433298, 847.9530959388732], [584, 585, 586, 587, 588, 589, 590, 591, 592, 593, 594, 595]], [13, 5772, [44619, 44732, 44839, 44944, 45059, 45171, 45285, 45410, 45522, 45628, 45734, 45827], [3108.61, 3078.984, 3064.567, 3059.365, 3067.119, 3141.671, 3218.593, 3274.494, 3244.093, 3300.335, 3304.317, 3365.727], [68961.322, 68933.551, 68927.568, 68921.147, 68914.266, 68795.11, 68797.442, 68782.552, 68812.749, 68789.485, 68818.352, 68832.0], [24.878, 21.631, 16.863, 19.437, 20.109, 17.242, 22.256, 11.125, 15.58, 16.464, 12.849, 26.168], [663.1883653249632, 545.3567739728327, 472.94944284768565, 776.5704830102326, 1445.4688557497689, 1202.1524070249295, 1338.8981158090721, 702.9023793152948, 747.789907896817, 1071.8887107335574, 815.6163146240835, 820.1438461366494], [584, 585, 586, 587, 588, 589, 590, 591, 592, 593, 594, 595]], [4, 5773, [44515, 44624, 44736, 44844, 44951], [6694.027, 6703.279, 6607.313, 6760.414, 6836.032], [13356.884, 13369.191, 13337.474, 13284.905, 13207.365], [22.086, 16.921, 24.066, 13.456, 25.206], [1025.9638832518522, 1453.4609261987177, 10846.783280965215, 2234.386941193309, 996.488687002307], [583, 584, 585, 586, 587]], [5, 5782, [44661, 44770, 44881, 44991, 45104], [18462.866, 18510.93, 18494.603, 18407.437, 18463.398], [21645.396, 21559.544, 21389.955, 21369.644, 21533.426], [21.211, 26.296, 21.343, 12.518, 29.053], [2055.7081993961688, 2530.971851951348, 840.303777374306, 554.3008283298697, 1000.9115055105468], [584, 585, 586, 587, 588]], [5, 5785, [44666, 44776, 44887, 44998, 45111], [19530.328, 19462.554, 19524.029, 19518.946, 19431.577], [21358.223, 21231.898, 21246.375, 21226.886, 21192.271], [36.975, 20.974, 22.463, 27.357, 17.93], [1218.6125990025691, 3058.876775135639, 500.043464034395, 636.4583904185954, 1484.4757912249358], [584, 585, 586, 587, 588]], [4, 5820, [44950, 45062, 45174, 45288, 45414, 45525, 45631, 45736, 45830, 45921, 46007, 46096], [6280.544, 6245.756, 6277.214, 6149.399, 6223.693, 6250.259, 6213.266, 6166.665, 6156.166, 6262.233, 6478.664, 6585.922], [13868.243, 13830.998, 14051.988, 14024.465, 14082.8, 14040.162, 14209.297, 14188.649, 14195.116, 14098.417, 14048.619, 13892.104], [16.749, 10.229, 18.586, 16.931, 40.81, 28.971, 17.676, 21.891, 17.98, 28.653, 11.105, 15.511], [22872.994119263516, 54534.889836604605, 424.30387291246296, 19936.068736148598, 1577.4021692440513, 4399.406024570364, 1251.067852868056, 1030.6034110658557, 1105.7240020017557, 1608.079801639523, 891.7331888352486, 1380.5779316181472], [587, 588, 589, 590, 591, 592, 593, 594, 595, 596, 597, 598]], [11, 5829, [45052, 45167, 45282, 45404, 45516, 45622, 45728, 45819], [46146.304, 46165.396, 46101.686, 46098.052, 46134.37, 46145.909, 46258.917, 46277.479], [54789.564, 54892.47, 54859.794, 54756.918, 54727.862, 54732.897, 54775.663, 54778.348], [25.177, 15.16, 16.617, 18.427, 15.718, 16.967, 14.61, 35.066], [1084.6456199043776, 520.0642990001248, 1424.1047330744746, 1160.1957267751804, 1235.4626608651074, 502.7518670184757, 696.7504445903285, 1191.5054945357188], [587, 588, 589, 590, 591, 592, 593, 594]], [9, 5836, [45341, 45455, 45565, 45668, 45772], [19400.804, 19503.157, 19529.181, 19541.242, 19602.793], [44437.656, 44450.651, 44570.845, 44496.159, 44559.154], [42.288, 23.855, 34.134, 36.808, 29.321], [1440.221907432967, 1041.9248348435628, 2461.5131088835515, 2237.056889333036, 1916.5895476809571], [590, 591, 592, 593, 594]], [7, 5847, [45248, 45367, 45486, 45598, 45699, 45794, 45888], [34052.251, 34071.15, 34123.527, 34105.677, 34097.08, 34037.853, 34108.705], [30540.88, 30606.779, 30627.715, 30616.212, 30569.378, 30545.948, 30582.325], [22.56, 13.899, 22.61, 26.356, 13.596, 13.486, 16.443], [619.2881568136022, 1380.4209951624468, 1056.4544451141633, 829.8927684884579, 992.3125364711124, 865.3087600828821, 1187.1937124486972], [589, 590, 591, 592, 593, 594, 595]], [10, 5848, [45487, 45600, 45703, 45796, 45891, 45980, 46070, 46159, 46238, 46321, 46418, 46523, 46619, 46720], [34751.078, 34831.08, 34920.487, 34942.729, 35041.625, 34964.007, 34890.0, 34890.817, 35023.393, 35181.814, 35200.532, 35288.826, 35218.943, 35294.169], [46481.435, 46420.149, 46313.153, 46365.175, 46335.051, 46317.733, 46354.021, 46379.884, 46389.11, 46411.519, 46417.468, 46426.798, 46466.397, 46412.969], [18.648, 22.572, 21.749, 14.47, 22.23, 22.573, 20.243, 14.497, 23.02, 18.361, 28.276, 19.416, 15.525, 21.077], [1740.9431558818676, 2617.0325043095136, 912.4996787278632, 1012.0920605852547, 1576.8811212753828, 3491.7487928728697, 1138.5497973056986, 1120.9718851026673, 1301.1040499680266, 5559.792773764769, 4061.868204971006, 3870.2963755858063, 27409.27787983037, 1781.821022113713], [591, 592, 593, 594, 595, 596, 597, 598, 599, 600, 601, 602, 603, 604]], [11, 5854, [45514, 45621, 45727, 45817, 45909, 46001, 46090], [45929.414, 45931.211, 45851.306, 45880.995, 45939.56, 45924.628, 45837.703], [53581.712, 53540.305, 53558.171, 53578.92, 53582.989, 53603.227, 53492.65], [25.248, 20.782, 28.605, 13.816, 29.297, 24.553, 29.78], [488.98044503258194, 792.8279953997428, 490.91312894170824, 670.4987545531992, 3232.162910982052, 858.7142882701071, 1034.9642619432552], [591, 592, 593, 594, 595, 596, 597]], [4, 5859, [45065, 45177, 45292, 45418, 45529], [6951.335, 6969.851, 7043.406, 7054.417, 7052.559], [12954.665, 12822.568, 12800.959, 12686.962, 12718.286], [17.36, 15.162, 18.04, 23.301, 19.742], [2414.427301874558, 2839.1579409321625, 1523.5573303243766, 1000.7796151271237, 1025.4122677135483], [588, 589, 590, 591, 592]], [4, 5878, [45739, 45831, 45922, 46008, 46097, 46181, 46264, 46351], [7005.204, 6908.131, 6917.212, 6881.401, 6880.584, 6892.338, 6819.327, 6917.831], [12718.362, 12774.134, 12803.985, 12847.469, 12826.151, 12728.226, 12862.8, 12754.668], [16.858, 28.665, 24.209, 28.396, 29.942, 27.31, 23.293, 24.462], [1152.656323924576, 2218.469406327984, 1894.4369721993048, 2380.441289771636, 2822.670448149504, 3181.76233366951, 909.6946303122597, 3139.14098578691], [594, 595, 596, 597, 598, 599, 600, 601]], [10, 5896, [45892, 45981, 46072, 46160, 46239, 46322, 46419, 46524, 46620, 46721, 46808, 46899, 46991, 47082], [35943.115, 35896.984, 35960.943, 35919.996, 35999.099, 35974.437, 35987.211, 35990.227, 36047.246, 35967.406, 35979.143, 35984.366, 35963.283, 35992.863], [47364.502, 47349.997, 47368.789, 47324.88, 47437.564, 47480.062, 47491.188, 47486.97, 47510.281, 47482.617, 47507.562, 47485.627, 47474.251, 47486.406], [11.439, 10.941, 13.297, 14.545, 14.562, 8.708, 12.73, 13.001, 2.301, 7.995, 13.057, 11.291, 12.675, 14.78], [1601.1835220746661, 984.6235266735923, 1233.08342016512, 2184.7308248183813, 1549.8001760037796, 1633.5746585590252, 1139.7109966354706, 1468.7155246765244, 631.0688112461603, 1110.402169618213, 1795.6432147362093, 1314.6451333790455, 1881.572764205484, 1280.379069541696], [595, 596, 597, 598, 599, 600, 601, 602, 603, 604, 605, 606, 607, 608]], [10, 5897, [45706, 45797, 45893, 45982, 46073, 46161, 46240], [36434.422, 36348.384, 36393.634, 36399.36, 36402.637, 36381.184, 36391.617], [48038.758, 47971.805, 47986.557, 48025.595, 48175.442, 48122.807, 48113.045], [19.974, 35.05, 22.173, 20.851, 29.147, 15.091, 20.653], [546.7608427234983, 1145.7133001257364, 963.7501396533077, 664.1552328564874, 3080.6279212171526, 878.5495353341997, 1175.1147311315417], [593, 594, 595, 596, 597, 598, 599]], [8, 5898, [45799, 45895, 45985, 46078, 46164], [38028.182, 38027.434, 38076.215, 38156.537, 38184.905], [44280.976, 44228.121, 44216.684, 44191.938, 44188.11], [20.692, 10.601, 18.258, 16.207, 38.335], [631.4748881255392, 1309.1017866894158, 1663.2300610730877, 1112.358050600046, 832.7152304442735], [594, 595, 596, 597, 598]], [5, 5974, [46295, 46386, 46494, 46594, 46694], [18745.275, 18797.42, 18694.082, 18742.783, 18669.454], [23335.001, 23354.972, 23382.616, 23379.696, 23399.285], [23.081, 10.686, 27.311, 15.492, 32.748], [798.173397145755, 723.386258798487, 1294.7422590792862, 917.2542500915805, 1277.7619612403205], [600, 601, 602, 603, 604]], [9, 5976, [46390, 46499, 46599, 46697, 46783, 46874, 46966, 47057, 47146, 47244], [19681.249, 19643.868, 19505.33, 19627.273, 19653.185, 19682.863, 19573.56, 19606.839, 19510.848, 19419.112], [46460.953, 46467.636, 46441.487, 46409.413, 46561.077, 46520.24, 46526.39, 46352.661, 46276.744, 46268.086], [17.742, 9.453, 25.746, 19.712, 23.452, 17.347, 23.553, 20.667, 24.392, 25.637], [1354.5601804866421, 548.8978114883888, 3620.085117185536, 892.9693355124584, 737.1782365344558, 640.0328449617573, 960.3674252672745, 872.076033997384, 700.7255920460773, 664.2550682450371], [601, 602, 603, 604, 605, 606, 607, 608, 609, 610]], [13, 5994, [46260, 46346, 46448, 46554, 46648, 46744, 46834, 46922, 47014, 47111, 47202, 47300, 47386, 47479, 47565, 47655, 47741], [2528.236, 2479.345, 2445.859, 2437.276, 2491.964, 2449.509, 2452.078, 2481.428, 2461.234, 2460.812, 2445.222, 2415.797, 2404.722, 2367.157, 2271.638, 2222.141, 2295.373], [69188.07, 69147.214, 69093.108, 69099.051, 69140.33, 69131.777, 69057.214, 69102.432, 69115.774, 69173.891, 69214.325, 69219.803, 69236.092, 69267.892, 69335.457, 69375.597, 69516.503], [11.201, 21.301, 20.116, 17.141, 30.931, 20.324, 15.538, 11.11, 13.236, 10.307, 20.38, 11.361, 22.608, 21.598, 23.79, 23.196, 42.711], [702.0728501452788, 1409.5391883526875, 1083.2104169750955, 1042.220045283113, 2022.1137809536035, 1386.806046084246, 1626.6970288307803, 1657.7376260273163, 1337.3895536770117, 1530.9399114793382, 992.109165523402, 720.0403395215792, 1095.2070110990444, 2315.868481554535, 1242.1850991729718, 1230.4731379682821, 3623.653595881087], [600, 601, 602, 603, 604, 605, 606, 607, 608, 609, 610, 611, 612, 613, 614, 615, 616]], [13, 6039, [46649, 46746, 46835, 46923, 47015, 47112, 47203, 47301, 47387], [3551.897, 3521.322, 3491.353, 3431.048, 3449.302, 3434.704, 3409.669, 3459.496, 3420.864], [68954.467, 68971.209, 68980.819, 68931.755, 69004.427, 68959.929, 68942.677, 69029.886, 69041.097], [23.54, 21.095, 19.474, 11.294, 9.844, 16.692, 16.051, 31.294, 29.63], [1437.2895322448976, 1024.6236079976043, 1426.3036227506702, 791.6347212919625, 1005.4118500078852, 973.9705591292567, 768.8493446508156, 1511.062853062418, 504.9710358881418], [604, 605, 606, 607, 608, 609, 610, 611, 612]], [4, 6040, [46652, 46748, 46838, 46928, 47017, 47115, 47205, 47302, 47390], [6169.64, 6100.383, 6074.138, 6041.628, 6110.464, 6234.914, 6122.226, 6044.933, 5953.06], [13800.038, 13897.929, 13824.591, 13827.323, 13829.404, 13949.011, 14036.714, 14017.72, 14041.111], [28.635, 10.729, 26.453, 28.497, 31.783, 17.426, 33.178, 23.158, 20.986], [2609.864987051377, 56387.356230142505, 5517.163451945276, 4007.080301220146, 5225.600195507965, 5774.106320786977, 1579.1260261001787, 4190.979681452458, 2880.436229633762], [604, 605, 606, 607, 608, 609, 610, 611, 612]], [5, 6050, [46780, 46869, 46964, 47052, 47142], [18893.076, 18865.009, 18932.946, 18864.173, 18843.448], [22225.384, 22222.446, 22214.222, 22257.221, 22294.148], [33.895, 30.141, 39.372, 19.156, 29.184], [2264.1214111429817, 2311.2673907811454, 1550.4595557036214, 6581.419313807794, 791.3790975508804], [605, 606, 607, 608, 609]], [10, 6057, [46898, 46990, 47079, 47169, 47270, 47360, 47451, 47539, 47627, 47720, 47791, 47877, 47975], [35202.266, 35304.67, 35304.014, 35259.474, 35250.327, 35341.187, 35248.432, 35108.299, 35067.096, 35032.393, 35080.988, 35145.426, 35204.194], [46441.853, 46372.831, 46313.744, 46340.236, 46316.991, 46346.891, 46416.48, 46409.433, 46409.115, 46448.57, 46425.219, 46534.808, 46501.96], [21.213, 13.089, 14.054, 14.038, 9.685, 8.559, 17.441, 16.953, 22.618, 19.128, 15.652, 17.851, 19.142], [11281.299209135404, 4078.899907002778, 1069.5580585372984, 1643.5413074024473, 2728.60766217363, 2290.481575977418, 2873.3080426221095, 4311.884576495898, 3713.09310817524, 2793.18573804022, 3037.405191452715, 6474.815203083218, 5573.860133794031], [606, 607, 608, 609, 610, 611, 612, 613, 614, 615, 616, 617, 618]], [8, 6058, [46900, 46993, 47084, 47173, 47276, 47364, 47454, 47544, 47632], [37433.522, 37451.969, 37553.15, 37479.506, 37404.378, 37487.207, 37327.894, 37265.89, 37259.407], [45603.708, 45679.696, 45636.721, 45696.655, 45688.38, 45722.056, 45668.739, 45609.372, 45559.528], [28.355, 22.696, 27.878, 19.379, 20.41, 22.731, 38.662, 22.111, 26.004], [1216.4234081010643, 3664.6218122304713, 1312.5952416958266, 2391.4447179815274, 1606.8042129602995, 2137.1401535600903, 2479.6469039085378, 1315.1933009478994, 771.065988238759], [606, 607, 608, 609, 610, 611, 612, 613, 614]], [13, 6059, [46831, 46919, 47012, 47109, 47198, 47298, 47383, 47475, 47563, 47653, 47739, 47819, 47906, 48004, 48107, 48210, 48297, 48389], [589.886, 608.235, 605.102, 606.339, 609.242, 539.634, 563.123, 589.424, 605.646, 621.075, 570.793, 557.63, 574.016, 600.184, 526.288, 539.241, 596.6, 572.181], [70828.198, 70842.68, 70920.473, 70836.728, 70730.76, 70760.604, 70759.798, 70870.155, 70976.622, 70842.269, 70684.965, 70810.386, 70811.921, 70741.21, 70820.863, 70893.437, 70893.115, 70866.278], [17.633, 18.774, 19.657, 18.742, 23.063, 16.556, 17.328, 18.439, 16.825, 27.115, 24.588, 21.164, 18.817, 27.476, 17.638, 20.679, 18.005, 12.271], [1163.8461882878464, 2505.4929804209264, 850.420021921036, 1126.3877373056275, 2901.3891229072055, 1413.4638278558266, 1349.1399431709087, 1105.3958115459366, 654.5341775090876, 873.4354901737871, 534.0003948193197, 1851.7560949549415, 509.00683651143794, 1008.8162320285778, 824.2208071753861, 919.1605652662074, 1066.0894649182255, 738.666444098735], [606, 607, 608, 609, 610, 611, 612, 613, 614, 615, 616, 617, 618, 619, 620, 621, 622, 623]], [11, 6062, [47105, 47194, 47293, 47379, 47470, 47559, 47648, 47737, 47816], [45937.574, 45798.492, 45744.132, 45903.449, 45824.366, 45845.224, 45788.574, 45655.931, 45802.921], [53605.185, 53591.998, 53622.273, 53664.015, 53618.108, 53612.649, 53541.833, 53545.254, 53638.834], [40.395, 16.764, 24.472, 21.553, 25.837, 34.351, 33.882, 27.587, 30.263], [2153.302244408697, 771.5395007751345, 2959.7854961456947, 2564.465638627842, 1085.804661812295, 840.2665716769111, 835.639298948102, 382.04065987722606, 1827.5152136865752], [608, 609, 610, 611, 612, 613, 614, 615, 616]], [3, 6071, [47046, 47134, 47234, 47332, 47415, 47506, 47592, 47689], [16980.969, 17013.398, 17042.288, 17014.427, 17011.456, 17062.08, 17000.234, 16987.748], [11153.772, 11322.952, 11349.387, 11351.825, 11274.616, 11215.829, 11081.511, 11015.475], [18.537, 29.604, 15.761, 15.922, 15.659, 15.638, 15.038, 22.369], [1113.7728110993555, 2823.405119106782, 1056.804833733463, 454.2190726540573, 1274.9673528255914, 1045.8542366972217, 669.9942577123577, 848.1241198092904], [608, 609, 610, 611, 612, 613, 614, 615]], [5, 6073, [47051, 47141, 47239, 47335, 47420, 47509, 47596, 47694, 47768, 47858, 47947, 48040, 48144, 48243, 48332], [18306.035, 18290.027, 18254.639, 18252.618, 18284.804, 18287.986, 18219.276, 18274.558, 18186.892, 18272.244, 18258.612, 18268.731, 18321.775, 18241.741, 18441.32], [22381.583, 22383.741, 22430.192, 22357.129, 22352.206, 22393.929, 22383.345, 22376.464, 22445.785, 22320.106, 22419.177, 22390.233, 22337.441, 22404.306, 22328.235], [11.645, 20.849, 21.948, 17.562, 17.257, 17.335, 24.524, 32.232, 22.25, 20.513, 18.8, 13.439, 28.379, 16.468, 31.576], [682.338915066956, 696.3282716167372, 1943.8546678008138, 1030.908623661175, 513.1796786207568, 688.9755364971351, 504.6172150799181, 916.1578357429923, 386.18661410412244, 578.6682389395721, 963.4125691202041, 495.52981476104566, 791.9446889262289, 729.925191992734, 2151.3669969234234], [608, 609, 610, 611, 612, 613, 614, 615, 616, 617, 618, 619, 620, 621, 622]], [9, 6074, [47055, 47145, 47243, 47339, 47423, 47514, 47600, 47696, 47771, 47860], [19292.037, 19330.65, 19345.016, 19348.742, 19336.153, 19342.132, 19405.573, 19330.113, 19270.478, 19290.375], [44229.442, 44218.611, 44261.46, 44256.904, 44246.588, 44217.478, 44267.258, 44157.92, 44234.943, 44169.126], [34.627, 16.211, 22.825, 26.561, 30.313, 30.488, 18.654, 25.756, 30.904, 27.819], [3021.17509577457, 766.0352199413967, 641.6300711418063, 1268.1494296855524, 572.4751656902527, 3189.5216560484937, 622.9475624352413, 1008.0779925516406, 2231.258575546174, 968.195188931431], [608, 609, 610, 611, 612, 613, 614, 615, 616, 617]], [7, 6078, [47076, 47166, 47268, 47358, 47447, 47535, 47624], [33526.047, 33456.623, 33357.928, 33325.699, 33342.067, 33405.653, 33419.596], [31212.481, 31109.67, 31122.911, 31163.968, 31172.89, 31214.638, 31263.714], [14.222, 12.86, 14.563, 10.936, 23.637, 27.343, 23.914], [1494.9796026217584, 1316.208867857208, 1627.028816109578, 964.6828142151386, 2261.6806780657544, 974.0393532588147, 6993.255405008845], [608, 609, 610, 611, 612, 613, 614]], [10, 6079, [47081, 47170, 47271, 47361, 47452, 47540, 47628, 47721, 47792, 47878, 47976, 48077, 48177, 48275], [35391.045, 35367.523, 35404.674, 35384.523, 35359.277, 35460.019, 35386.51, 35378.64, 35408.889, 35436.675, 35430.131, 35418.43, 35372.676, 35422.288], [47404.878, 47412.315, 47453.629, 47428.883, 47398.644, 47502.756, 47447.191, 47443.93, 47462.568, 47441.113, 47423.732, 47424.561, 47352.878, 47219.808], [19.317, 26.706, 16.265, 30.579, 33.651, 28.202, 11.392, 17.302, 16.076, 15.286, 14.102, 12.382, 15.717, 17.075], [9836.025916601355, 2511.5183923564036, 1697.509035411178, 1354.9349962806737, 1215.1327646203545, 2051.11476038602, 3488.6248604202624, 4948.0270571206265, 2907.782503267658, 5795.921739294856, 2497.9311756771317, 2638.171189157938, 1228.139687207507, 11841.401483178952], [608, 609, 610, 611, 612, 613, 614, 615, 616, 617, 618, 619, 620, 621]], [10, 6080, [46992, 47083, 47172, 47273, 47363], [36381.508, 36285.354, 36421.783, 36401.136, 36402.483], [48011.856, 48118.336, 48203.787, 48179.62, 48209.431], [22.277, 21.002, 13.302, 13.992, 15.276], [888.7596521130961, 965.9252182820666, 1797.8883208921557, 1471.2549100868198, 1771.456800751968], [607, 608, 609, 610, 611]], [4, 6092, [47206, 47305, 47391, 47482, 47568, 47663, 47746, 47830, 47915], [6383.07, 6384.363, 6406.989, 6238.883, 6294.059, 6244.539, 6352.558, 6416.782, 6384.27], [13903.309, 13910.54, 14093.506, 14043.809, 14012.044, 14060.875, 14086.785, 14068.614, 13955.145], [13.785, 29.095, 19.186, 18.572, 12.751, 23.633, 22.861, 17.549, 26.393], [32809.07922260945, 4161.96830846973, 1084.8042683050853, 15297.013483504015, 46927.13409370578, 5206.645362441034, 2540.1889070145744, 1602.4608537352215, 6146.334736329056], [610, 611, 612, 613, 614, 615, 616, 617, 618]], [4, 6093, [47116, 47207, 47306, 47392, 47483], [6691.047, 6574.349, 6598.365, 6666.901, 6662.517], [11950.67, 11955.262, 12003.417, 11891.127, 12001.106], [14.683, 23.934, 35.097, 21.376, 23.663], [665.3654327136686, 579.642944176307, 1026.1850983601482, 1214.9070541909036, 851.472498851505], [609, 610, 611, 612, 613]], [10, 6118, [47453, 47541, 47629, 47722, 47793, 47879, 47977, 48078, 48178, 48276, 48364, 48454, 48531, 48602, 48679, 48749, 48824], [35459.488, 35482.097, 35441.79, 35549.809, 35578.14, 35630.776, 35771.003, 35565.056, 35575.514, 35548.407, 35477.6, 35530.642, 35513.997, 35500.784, 35551.438, 35577.464, 35536.113], [48339.468, 48358.262, 48363.893, 48345.162, 48344.326, 48386.751, 48278.787, 48363.931, 48332.946, 48362.272, 48351.826, 48376.968, 48369.785, 48370.158, 48371.917, 48372.978, 48370.228], [14.292, 16.245, 31.685, 15.92, 10.756, 21.07, 24.916, 8.755, 10.227, 14.325, 13.203, 8.513, 9.644, 10.806, 11.025, 15.66, 14.881], [1252.1858724952413, 895.1473863828202, 1593.868115829101, 1651.6723279154896, 2311.283233249501, 1198.0625906267962, 1762.814159146673, 2792.895038463457, 1949.0389001753324, 936.057403709453, 1108.4991508286664, 1445.4186276850457, 1647.5462187486642, 1674.0481924288376, 1047.2552128152297, 838.6474241793937, 332.6142151610135], [612, 613, 614, 615, 616, 617, 618, 619, 620, 621, 622, 623, 624, 625, 626, 627, 628]], [8, 6122, [47635, 47725, 47799, 47886, 47981, 48084, 48183], [38103.24, 38105.029, 38091.525, 38069.992, 38067.021, 38096.032, 38082.239], [44534.995, 44516.799, 44488.58, 44459.434, 44519.73, 44491.227, 44472.291], [23.266, 16.748, 18.885, 35.13, 14.534, 11.751, 16.224], [371.53567040044084, 1047.6163647932865, 695.682355309553, 756.1739054482053, 509.561096202596, 374.18908232799106, 876.5414442875591], [614, 615, 616, 617, 618, 619, 620]], [4, 6126, [47567, 47660, 47745, 47826, 47914, 48010, 48110, 48213, 48302, 48395, 48479, 48558, 48630], [6085.215, 6045.293, 5916.58, 5860.931, 5972.412, 5834.979, 5790.698, 5834.434, 5899.23, 5860.041, 6047.01, 5859.287, 5920.081], [14045.415, 14042.178, 13895.112, 13756.476, 13905.29, 13834.168, 13809.196, 13782.555, 13769.666, 13830.955, 13806.264, 13829.148, 13678.666], [22.12, 32.558, 19.001, 27.169, 32.44, 26.007, 20.127, 12.524, 17.033, 19.842, 32.901, 28.404, 10.628], [3931.936136274487, 2451.0143645697117, 5340.36355035646, 2898.527708213375, 1656.2588148095617, 5751.255180862433, 2030.804344509573, 4203.526097193594, 4153.218382851258, 3887.0784638168775, 1222.0056920709653, 2446.859848227301, 51312.201781291464], [614, 615, 616, 617, 618, 619, 620, 621, 622, 623, 624, 625, 626]], [13, 6132, [47658, 47743, 47824, 47912, 48008], [3599.117, 3661.097, 3692.582, 3702.932, 3680.286], [69324.875, 69467.208, 69225.129, 69256.998, 69168.956], [29.59, 16.975, 23.773, 27.859, 29.876], [2119.781125535396, 2389.085218760773, 2182.8150498326086, 1588.1849621508782, 952.9176613520151], [615, 616, 617, 618, 619]], [3, 6136, [47685, 47763, 47851, 47938, 48032, 48137], [16066.312, 16066.671, 16048.431, 16039.985, 16103.179, 16027.762], [11025.109, 10833.807, 10854.333, 10951.17, 10958.385, 11029.65], [21.409, 22.009, 20.325, 12.147, 13.775, 19.904], [1051.697237164609, 2639.280365688212, 2374.771842175806, 1426.9021391136764, 757.8812066469429, 1161.5444811043267], [615, 616, 617, 618, 619, 620]], [8, 6152, [47796, 47882, 47978, 48081, 48181, 48281, 48366, 48455, 48532, 48603], [37336.107, 37309.065, 37297.224, 37279.839, 37317.692, 37302.636, 37284.322, 37321.23, 37283.338, 37292.555], [45573.8, 45530.096, 45536.194, 45544.575, 45560.166, 45572.209, 45526.609, 45571.407, 45556.007, 45529.326], [25.263, 27.804, 23.718, 11.23, 11.346, 11.956, 15.439, 15.361, 20.488, 17.208], [2391.0320768711686, 1090.1296134434485, 1236.373427874507, 580.8227099667774, 1922.157539282126, 2932.0365119053104, 862.4009392548244, 1188.9943314354402, 945.6132497128061, 928.0384909107261], [616, 617, 618, 619, 620, 621, 622, 623, 624, 625]], [6, 6155, [47800, 47887, 47983, 48086, 48185, 48282, 48369, 48457, 48534, 48604, 48683, 48752, 48828, 48909, 48989, 49055, 49126, 49194, 49261, 49328, 49394, 49458, 49519, 49577, 49638, 49705, 49759, 49827, 49882, 49935, 49995, 50052, 50104, 50139, 50184, 50243, 50298, 50354, 50415, 50463, 50509, 50563, 50613, 50658, 50714, 50768, 50819], [38181.393, 38190.898, 38161.077, 38211.57, 38188.258, 38199.89, 38161.21, 38152.358, 38214.793, 38211.208, 38260.674, 38202.71, 38204.45, 38230.721, 38224.189, 38220.766, 38230.388, 38207.754, 38196.975, 38226.885, 38208.283, 38185.549, 38183.306, 38183.96, 38215.127, 38193.97, 38218.529, 38209.189, 38152.232, 38154.462, 38185.279, 38164.902, 38172.521, 38102.647, 38141.218, 38062.501, 38129.105, 38106.732, 38122.633, 38121.868, 38148.151, 38157.324, 38157.029, 38140.716, 38170.427, 38123.325, 38074.425], [31047.795, 31052.673, 31073.741, 31085.525, 31109.668, 31118.679, 31092.243, 31113.105, 31146.242, 31166.104, 31138.338, 31156.736, 31174.525, 31176.977, 31192.124, 31172.775, 31108.002, 31119.702, 31053.324, 31122.377, 31067.768, 31061.727, 31157.48, 31132.185, 31111.361, 31147.646, 31148.256, 31188.157, 31191.231, 31132.334, 31192.002, 31145.061, 31215.456, 31204.671, 31208.843, 31224.91, 31231.195, 31201.544, 31134.107, 31220.996, 31245.758, 31213.996, 31236.26, 31215.487, 31250.101, 31228.79, 31291.538], [18.39, 23.994, 20.719, 23.369, 19.752, 22.223, 17.45, 25.801, 21.234, 15.348, 16.186, 14.903, 9.973, 12.094, 12.093, 16.63, 18.376, 27.203, 25.222, 20.971, 31.963, 19.86, 18.093, 19.064, 22.241, 12.797, 15.955, 16.347, 19.539, 22.002, 11.848, 20.578, 13.786, 18.662, 15.344, 31.119, 17.853, 24.846, 29.803, 19.267, 16.266, 14.362, 11.841, 15.926, 14.769, 17.206, 22.431], [15072.006476841363, 7332.339202965514, 10516.8103356104, 7639.564768548843, 7083.0837249777605, 4753.765283976908, 11502.930157783501, 3479.8783198974784, 2687.8092286102815, 1624.0731614981146, 4927.417895434978, 4451.6575769471465, 2483.4702608825546, 2679.876887313921, 2072.3352543236374, 2648.8964059108453, 1824.1469214988474, 3539.6768625941645, 1876.068826106775, 2670.8295417429836, 3488.9198498629016, 7147.076969742715, 1892.0586926628228, 2226.8069281306675, 3166.630828813153, 4584.161038501933, 2214.9946011873044, 1620.3133242613114, 1447.0115786742674, 4764.970968614411, 1875.8010236898042, 3982.191801753072, 1321.9783158359576, 931.3953239392029, 1167.4896436879217, 1602.8336038711154, 2081.3972064526015, 1109.0798339942585, 5283.304251686379, 890.7474138619244, 2457.366948916243, 1520.6577138849154, 1899.7204513080617, 4219.814942608405, 1462.9356215966973, 1359.422760724663, 728.4358897172965], [616, 617, 618, 619, 620, 621, 622, 623, 624, 625, 626, 627, 628, 629, 630, 631, 632, 633, 634, 635, 636, 637, 638, 639, 640, 641, 642, 643, 644, 645, 646, 647, 648, 649, 650, 651, 652, 653, 654, 655, 656, 657, 658, 659, 660, 661, 662]], [1, 6169, [48352, 48440, 48519, 48591, 48666, 48733, 48811, 48892], [27897.644, 27831.051, 27919.634, 27736.433, 27694.648, 27669.399, 27784.907, 27701.692], [5429.365, 5372.821, 5398.613, 5427.397, 5398.52, 5433.964, 5344.213, 5363.181], [35.944, 15.058, 33.586, 12.631, 16.619, 15.681, 14.312, 27.995], [964.1179349617985, 944.7657324264426, 1790.745059461684, 872.4401359219344, 1318.5862836047947, 960.5592937788371, 748.1594621526351, 1929.8670281196473], [622, 623, 624, 625, 626, 627, 628, 629]], [7, 6171, [48526, 48595, 48674, 48745, 48820, 48901, 48976, 49044, 49116, 49188, 49253, 49323, 49388, 49452, 49514, 49572], [33940.067, 33923.144, 33935.496, 33802.158, 33871.688, 33745.295, 33866.284, 33897.325, 33977.017, 34077.066, 34065.639, 34039.271, 34071.416, 34079.362, 34085.917, 34094.028], [31002.144, 30935.223, 30923.056, 30886.055, 30765.648, 30905.186, 30919.091, 30855.831, 30870.647, 30864.933, 30791.142, 30838.151, 30728.409, 30822.194, 30792.08, 30784.444], [10.444, 13.265, 17.153, 20.626, 25.322, 32.95, 18.807, 20.41, 15.4, 19.259, 15.732, 15.994, 25.965, 13.616, 19.297, 21.195], [737.3583506797011, 1078.6743881756145, 1273.4862524441226, 1244.8745641434687, 1356.8297205728313, 1548.9729338298703, 895.3578342754801, 3057.5513434072172, 1489.5918370191414, 1872.3609316961094, 1986.131359740918, 1123.0468966291794, 2173.4716840590045, 1936.090208729546, 1734.82294121609, 2295.8472362630923], [624, 625, 626, 627, 628, 629, 630, 631, 632, 633, 634, 635, 636, 637, 638, 639]], [10, 6173, [48176, 48274, 48363, 48453, 48530, 48601], [35192.669, 35135.025, 35305.602, 35339.406, 35279.563, 35302.828], [46491.055, 46445.608, 46366.27, 46413.645, 46473.949, 46427.173], [17.037, 24.535, 19.448, 12.154, 18.091, 14.815], [2806.0608511256755, 4940.490384148033, 1194.9299823230979, 2559.642916560785, 8798.393698589514, 1471.8881495394346], [620, 621, 622, 623, 624, 625]], [8, 6174, [48535, 48607, 48685, 48755, 48832, 48913, 48992, 49057, 49130, 49196, 49263, 49330], [38648.879, 38681.976, 38729.022, 38904.541, 38910.783, 38936.582, 38902.493, 38997.599, 38998.63, 38987.929, 38888.847, 38974.357], [44690.801, 44701.51, 44680.77, 44598.076, 44568.322, 44525.701, 44608.882, 44615.138, 44592.76, 44625.037, 44655.432, 44619.908], [24.746, 19.987, 22.205, 15.921, 16.256, 12.38, 14.372, 20.299, 10.274, 21.168, 35.339, 24.459], [2764.7656867265987, 3342.1951430260174, 3466.6797043713254, 1568.6281836751898, 1070.170235431798, 1756.7475419466798, 1024.8439523776551, 1329.5395883797285, 1525.544958830566, 1039.8605503525985, 2954.265167193393, 1454.4279224503223], [624, 625, 626, 627, 628, 629, 630, 631, 632, 633, 634, 635]], [11, 6182, [47998, 48100, 48202, 48294, 48382, 48468, 48548, 48619, 48691, 48765], [45121.639, 45098.897, 45041.097, 45109.179, 45250.018, 45139.243, 45153.13, 45177.37, 45133.571, 45118.824], [53222.207, 53268.708, 53308.97, 53276.444, 53333.18, 53307.396, 53327.965, 53262.669, 53271.301, 53280.038], [16.812, 16.502, 24.193, 22.081, 9.583, 23.981, 22.769, 26.191, 17.278, 17.404], [1322.075982296711, 919.7929660337529, 1425.9872023729677, 1004.154460315195, 43012.57996775816, 1010.1602351189375, 3353.053378045399, 1257.1310839897317, 1071.2545548519677, 744.5606964257324], [618, 619, 620, 621, 622, 623, 624, 625, 626, 627]], [14, 6188, [48035, 48140, 48239, 48330, 48421, 48498, 48575, 48648, 48719], [17003.191, 17067.056, 17038.252, 17021.429, 17039.6, 17018.222, 16977.993, 17070.164, 17055.716], [71970.174, 71855.713, 71905.164, 71918.894, 71871.184, 71944.442, 72041.537, 71992.678, 72038.923], [18.171, 34.207, 36.461, 23.312, 28.59, 13.583, 26.15, 26.728, 22.798], [569.4705560636687, 1273.6162555175044, 895.5648576424379, 5177.015268886993, 967.2307015620445, 1045.2735797748014, 1332.107693311325, 1113.890353317916, 742.3992749388452], [619, 620, 621, 622, 623, 624, 625, 626, 627]], [9, 6191, [48503, 48581, 48657, 48722, 48802, 48880, 48957], [18796.538, 18824.394, 18895.422, 18900.078, 18793.439, 18840.124, 18813.204], [45514.258, 45629.884, 45618.016, 45580.513, 45654.564, 45659.9, 45680.875], [35.304, 18.133, 24.352, 35.33, 8.646, 14.606, 10.212], [1657.437832309735, 685.3196151400984, 700.4349434009289, 1968.6265886766375, 1656.085562357679, 2484.554824169099, 2155.0889713505617], [624, 625, 626, 627, 628, 629, 630]], [9, 6192, [48048, 48150, 48249, 48337, 48429, 48507, 48584, 48659, 48725, 48804, 48882, 48959, 49029, 49101, 49172, 49235, 49308, 49369, 49433, 49500, 49554, 49617, 49680], [19726.982, 19706.048, 19706.25, 19703.992, 19686.288, 19762.984, 19719.218, 19758.874, 19702.936, 19742.158, 19740.086, 19728.959, 19750.813, 19749.498, 19738.126, 19711.861, 19715.31, 19749.577, 19716.034, 19718.447, 19669.303, 19683.904, 19612.026], [46484.298, 46492.065, 46437.756, 46411.259, 46575.493, 46451.402, 46293.495, 46245.687, 46249.135, 46373.6, 46412.047, 46436.034, 46393.028, 46405.125, 46488.224, 46444.085, 46386.409, 46185.927, 46175.837, 46004.518, 45860.055, 45948.902, 46027.293], [20.588, 25.554, 34.217, 14.407, 29.077, 14.087, 14.123, 15.7, 23.939, 12.023, 22.686, 20.057, 18.413, 13.905, 16.3, 11.471, 15.945, 19.605, 27.71, 18.591, 36.868, 25.203, 30.161], [682.5229829904032, 516.9764576018824, 2009.7342805114097, 758.0418495429656, 3582.073849998308, 774.0091665083025, 1146.9852865752455, 1220.20324495971, 1679.0402800565575, 890.5048754279595, 776.5788369921838, 748.717570494792, 984.9087738396016, 661.0422582269508, 1010.6372887477264, 883.2344856234819, 522.3374851770711, 813.1036500313758, 904.7670774460619, 703.1024988830461, 2699.9856350910227, 954.2568469184984, 1250.7823077117841], [619, 620, 621, 622, 623, 624, 625, 626, 627, 628, 629, 630, 631, 632, 633, 634, 635, 636, 637, 638, 639, 640, 641]], [0, 6197, [47972, 48072, 48172, 48270, 48358, 48446, 48524], [32200.263, 32268.487, 32215.097, 32370.024, 32310.472, 32300.822, 32412.299], [5037.564, 4951.834, 4960.463, 5078.478, 5021.767, 4954.024, 5000.355], [18.181, 22.522, 18.589, 25.551, 34.434, 12.213, 26.702], [7794.491238669245, 1790.110394116458, 1858.638495525959, 7536.55671929605, 3174.361581849533, 576.3772431796182, 3167.288815577168], [618, 619, 620, 621, 622, 623, 624]], [0, 6228, [48673, 48743, 48819, 48900, 48974, 49043, 49113, 49187, 49252, 49322], [32400.579, 32321.724, 32374.495, 32288.901, 32343.167, 32465.784, 32356.729, 32260.275, 32258.468, 32179.372], [5032.858, 4930.143, 4947.738, 4838.753, 4891.119, 4847.92, 4839.287, 4842.549, 4878.627, 4957.747], [26.0, 14.707, 19.892, 15.914, 9.877, 15.889, 14.424, 16.334, 28.857, 20.54], [6233.711330847315, 2514.5925465158934, 3686.781353439594, 2501.118711439074, 1736.7345602549785, 1257.1018180403535, 1025.6406901536823, 1054.815525056717, 1478.1504387443924, 498.61050461241354], [626, 627, 628, 629, 630, 631, 632, 633, 634, 635]], [0, 6276, [48899, 48973, 49042, 49112, 49186, 49251, 49321, 49387, 49451, 49513], [31979.348, 31914.478, 31888.93, 31785.452, 31837.975, 31898.834, 31969.3, 31928.789, 31893.829, 31882.204], [5647.115, 5720.99, 5794.791, 5759.856, 5766.598, 5827.521, 5832.414, 5835.669, 5805.629, 5797.186], [18.62, 18.61, 11.865, 11.075, 20.475, 17.933, 18.098, 17.014, 16.153, 18.099], [1087.8672328595583, 1900.5664497839018, 1217.1085915699841, 1123.6506500204218, 746.104841626375, 1425.8785553969853, 2028.2960191263244, 1753.8161309353832, 1622.6874176822428, 966.613380068737], [629, 630, 631, 632, 633, 634, 635, 636, 637, 638]], [8, 6283, [48906, 48986, 49052, 49123, 49192], [37598.774, 37567.289, 37632.377, 37647.429, 37671.298], [44778.237, 44800.913, 44801.282, 44843.558, 44855.396], [14.115, 12.815, 23.342, 21.401, 18.691], [1231.7469827174452, 1500.3311283076969, 1734.8412031593439, 829.3913845913012, 838.0965210506819], [629, 630, 631, 632, 633]], [5, 6297, [48954, 49026, 49097, 49168, 49228, 49300, 49363], [18225.784, 18287.113, 18310.297, 18284.134, 18199.881, 18269.635, 18267.418], [22371.844, 22336.292, 22367.188, 22361.731, 22365.106, 22340.656, 22389.348], [23.021, 21.968, 10.735, 14.331, 17.52, 18.16, 11.687], [793.893016916196, 687.8811639571982, 448.1843566020132, 1140.9500989277371, 1050.3869385136447, 618.0366170608415, 540.8218864735126], [630, 631, 632, 633, 634, 635, 636]], [4, 6350, [49343, 49407, 49473, 49528, 49586, 49652, 49718, 49772], [5635.419, 5651.991, 5661.902, 5714.068, 5719.461, 5837.011, 5721.842, 5666.889], [13634.857, 13649.502, 13650.461, 13703.333, 13763.575, 13668.93, 13569.141, 13676.023], [36.451, 11.588, 12.683, 27.679, 20.007, 34.572, 26.965, 12.902], [891.4545246982698, 566.3235323678118, 1134.7851225873148, 1155.0526470522177, 1105.5627170239281, 1106.7531946760937, 7727.66898703646, 1014.5293232940166], [636, 637, 638, 639, 640, 641, 642, 643]], [3, 6355, [49673, 49734, 49788, 49852, 49906, 49966, 50023, 50076, 50117, 50160, 50209, 50260, 50318, 50380, 50431, 50481, 50536, 50591, 50635, 50684], [16623.929, 16587.282, 16622.487, 16598.323, 16515.912, 16553.755, 16593.586, 16592.495, 16513.336, 16329.864, 16331.343, 16419.603, 16331.666, 16320.812, 16400.344, 16354.366, 16436.357, 16582.375, 16462.311, 16438.26], [9967.055, 9969.98, 9922.62, 10029.716, 10020.901, 9835.782, 9923.292, 9812.962, 9808.182, 9800.338, 9754.381, 9534.045, 9607.912, 9509.923, 9506.167, 9533.432, 9479.441, 9458.048, 9474.932, 9458.176], [27.702, 18.254, 22.851, 24.295, 28.239, 18.585, 23.068, 26.494, 31.017, 19.446, 17.234, 27.534, 26.13, 26.035, 15.347, 14.386, 18.478, 15.77, 25.559, 18.747], [742.9774318602624, 1184.8736731109527, 871.3878828290689, 757.8716529807574, 1047.5957621873836, 852.5665413155174, 1360.5316336101334, 2324.018549160407, 1240.1187157101651, 1899.8303502863046, 1872.3567951534937, 3366.023512663858, 1680.7963431371354, 749.6153862534967, 789.5801204356225, 1105.8915648963698, 952.7545023949648, 657.0585300523638, 1667.5255622555849, 1007.4086397481309], [641, 642, 643, 644, 645, 646, 647, 648, 649, 650, 651, 652, 653, 654, 655, 656, 657, 658, 659, 660]], [14, 6356, [49549, 49610, 49674, 49736, 49789, 49853, 49908, 49967, 50024, 50077, 50118, 50163, 50213, 50263, 50321, 50384, 50435], [17272.296, 17269.581, 17173.41, 17126.918, 17119.194, 17085.654, 17118.305, 17108.838, 17087.43, 17036.84, 17098.637, 17058.162, 17056.293, 17061.051, 17212.98, 17092.982, 17083.641], [73680.477, 73657.441, 73749.305, 73771.631, 73759.655, 73783.613, 73786.89, 73819.868, 73795.235, 73747.819, 73743.76, 73791.222, 73793.55, 73778.333, 73798.788, 73764.209, 73828.337], [20.656, 15.772, 14.914, 15.554, 19.995, 21.05, 16.506, 29.989, 14.26, 12.411, 28.0, 24.58, 20.984, 15.429, 26.919, 7.391, 11.771], [545.0866995330141, 644.9481043243434, 793.1345574972422, 1186.1370688895531, 782.8838521875887, 713.9572006219695, 826.3794583072084, 775.3014956097734, 1035.066691235661, 27371.021809321377, 1910.4669064196096, 639.9281572714254, 679.9463324164066, 690.7865294762628, 549.4864929316565, 544.9712490103361, 881.1693250466886], [639, 640, 641, 642, 643, 644, 645, 646, 647, 648, 649, 650, 651, 652, 653, 654, 655]], [9, 6358, [49679, 49741, 49793, 49858, 49914], [19053.432, 19124.383, 19056.437, 19047.067, 19140.815], [46938.545, 46920.078, 46858.541, 46831.543, 46870.912], [34.256, 15.853, 17.319, 13.325, 17.644], [4484.219024410382, 1828.691363105853, 2896.652166414285, 1425.9510926694225, 24737.223502087556], [641, 642, 643, 644, 645]], [0, 6364, [49571, 49629, 49696, 49754, 49815, 49875, 49928, 49988, 50044, 50096, 50133, 50175], [32103.727, 32139.777, 32096.449, 32091.581, 32082.441, 32141.411, 32144.195, 32090.055, 32110.329, 32097.618, 32167.096, 32145.835], [5936.615, 5914.979, 5965.808, 5962.77, 5963.475, 5913.841, 5971.066, 5924.556, 5941.092, 5967.86, 5930.657, 5985.457], [13.754, 10.642, 12.6, 22.127, 22.438, 20.25, 22.963, 21.353, 23.435, 11.755, 26.43, 27.183], [993.4346933604137, 461.85415392759086, 951.4991032308316, 1517.2801148844085, 946.5826129280515, 8518.525548012442, 1098.730433432303, 700.376537281459, 6255.731203052283, 956.2416862485462, 1519.8070197543007, 2397.5580221761784], [639, 640, 641, 642, 643, 644, 645, 646, 647, 648, 649, 650]], [10, 6366, [49515, 49574, 49632, 49698, 49756, 49818], [34665.979, 34775.036, 34644.863, 34659.715, 34692.365, 34821.56], [46710.002, 46700.382, 46613.197, 46660.636, 46655.511, 46567.27], [13.171, 20.377, 27.17, 23.511, 16.359, 24.074], [17945.97741772638, 13528.390664311864, 716.8174371728662, 2807.1622539712444, 1739.9077883064303, 15014.939266506273], [638, 639, 640, 641, 642, 643]], [3, 6409, [49963, 50021, 50072, 50116, 50158, 50206, 50257], [16016.241, 16043.103, 16032.054, 16020.155, 16016.132, 15974.368, 16037.458], [11109.2, 11166.058, 11107.659, 11135.245, 11176.062, 11142.484, 11124.736], [15.828, 16.15, 9.059, 23.518, 41.951, 17.342, 12.423], [1463.3889815419368, 1074.8477135576295, 2043.736842931103, 2702.2043733214964, 1116.8062283281124, 1269.0396342916756, 1323.0152707087034], [646, 647, 648, 649, 650, 651, 652]], [9, 6410, [49913, 49970, 50026, 50078, 50119, 50164, 50216, 50268, 50325, 50389, 50438, 50488, 50539], [18806.475, 18693.658, 18730.034, 18801.767, 18730.175, 18876.565, 18881.694, 18877.199, 18884.232, 18935.633, 18835.589, 18867.186, 18936.147], [45304.234, 45295.883, 45263.621, 45113.906, 45135.312, 45294.399, 45188.304, 45089.914, 45171.416, 45303.405, 45428.369, 45341.676, 45200.337], [27.495, 37.084, 23.603, 28.107, 20.822, 26.015, 26.971, 17.18, 26.011, 19.304, 20.444, 16.872, 27.671], [1535.514005264659, 1094.281350525829, 948.962410393199, 1176.5948290483088, 860.1259048080166, 775.1764057968595, 793.6265003065274, 1077.174072017091, 1508.7327293776484, 1475.1967698495007, 1135.810697180589, 596.563581851507, 1023.2980649595123], [645, 646, 647, 648, 649, 650, 651, 652, 653, 654, 655, 656, 657]], [10, 6416, [49929, 49989, 50046, 50098, 50135, 50176, 50237, 50293, 50346, 50410, 50458, 50506, 50559, 50609, 50652, 50706, 50760, 50814, 50872, 50918, 50964, 51013, 51061, 51103, 51156, 51206, 51253, 51296], [34728.299, 34756.616, 34802.696, 34821.32, 34657.308, 34699.045, 34741.853, 34762.944, 34748.878, 34724.416, 34678.439, 34698.539, 34827.782, 34882.416, 34712.382, 34745.626, 34750.356, 34847.733, 34885.987, 34968.663, 35022.382, 34883.329, 34924.087, 34828.033, 34813.291, 34791.775, 34874.187, 34941.934], [46580.385, 46526.75, 46439.363, 46425.796, 46483.221, 46446.962, 46447.624, 46534.111, 46561.47, 46643.109, 46763.305, 46704.87, 46636.94, 46589.475, 46730.448, 46717.442, 46539.388, 46527.404, 46414.605, 46311.23, 46299.075, 46275.475, 46297.246, 46347.914, 46415.888, 46383.133, 46357.501, 46302.993], [20.345, 26.289, 17.636, 18.99, 18.954, 24.231, 25.61, 26.536, 19.419, 19.64, 17.825, 25.821, 30.985, 28.194, 27.906, 25.056, 21.372, 25.843, 16.478, 21.073, 11.106, 16.966, 10.945, 18.373, 14.993, 22.719, 19.627, 17.986], [3800.4711187898006, 2609.608128817934, 1525.9149484076493, 2849.8605962809984, 1149.0261752959614, 875.1810554489698, 1707.7497807281777, 1324.2917976436845, 2458.7977928792047, 2785.5300016687647, 2642.355054232415, 746.3756179604668, 1113.7051482933086, 1353.9152939197825, 1114.626642263596, 3082.9049436159667, 2910.3708910235973, 3195.9467572682056, 982.3347468194502, 1807.957775203617, 1234.0512394029279, 1112.6923459352104, 1463.2842898658823, 1345.4596152257386, 753.4517570807566, 940.2371001806647, 1250.859863494961, 1806.1069343803715], [645, 646, 647, 648, 649, 650, 651, 652, 653, 654, 655, 656, 657, 658, 659, 660, 661, 662, 663, 664, 665, 666, 667, 668, 669, 670, 671, 672]], [4, 6422, [49892, 49949, 50006, 50061, 50109], [5989.141, 6013.14, 6039.58, 6042.769, 6018.342], [13108.826, 13139.634, 13070.158, 13045.57, 13089.545], [35.804, 19.812, 33.81, 27.213, 18.441], [1158.4248205727238, 1146.4168828159334, 557.1939055848329, 662.4631350788445, 816.4472912492835], [645, 646, 647, 648, 649]], [6, 6427, [50181, 50242, 50296, 50351, 50414, 50462], [37767.116, 37596.677, 37582.464, 37604.233, 37636.374, 37615.727], [30974.038, 30988.291, 30890.436, 30912.308, 30940.437, 30936.088], [32.34, 24.154, 29.424, 14.346, 20.474, 21.092], [4306.155610568648, 927.5911029333132, 689.2354585314106, 1035.7974315800511, 1152.4518905250202, 1329.5932289397733], [650, 651, 652, 653, 654, 655]], [5, 6446, [50214, 50266, 50323, 50386, 50437, 50486, 50540, 50593, 50638, 50688, 50746, 50798], [18540.791, 18695.197, 18769.86, 18842.577, 18848.584, 18930.479, 19019.144, 18963.429, 18951.421, 18985.215, 18969.089, 18941.61], [20998.262, 20907.039, 20859.297, 20815.793, 20829.075, 20798.696, 20820.301, 20785.423, 20808.977, 20820.939, 20814.047, 20768.267], [18.393, 13.017, 17.837, 17.749, 16.793, 14.205, 14.791, 16.577, 12.653, 8.566, 11.726, 13.213], [583.4072329928963, 1880.0903921539232, 1573.8812934005746, 1147.4299774783854, 832.5230320848349, 1378.2529601684403, 1090.8846955283877, 953.4496183870227, 1224.3131583399759, 1204.1733986922625, 919.370524481893, 886.6131791825261], [651, 652, 653, 654, 655, 656, 657, 658, 659, 660, 661, 662]], [1, 6451, [50230, 50283, 50339, 50403, 50451, 50500], [28136.852, 28075.888, 28117.173, 28117.722, 28099.443, 28126.252], [6031.564, 5985.185, 5981.041, 5976.714, 6055.139, 5956.656], [25.911, 18.353, 17.616, 17.937, 19.474, 19.413], [7199.139721828199, 519.3490988338741, 510.1432465022904, 811.1513055342, 402.63462044487375, 870.5203556943892], [651, 652, 653, 654, 655, 656]], [0, 6484, [50290, 50344, 50409, 50457, 50505, 50558, 50605, 50651, 50705], [32123.172, 32112.562, 32078.379, 32079.846, 32113.52, 32009.058, 32112.773, 32159.722, 32082.904], [5964.954, 5943.817, 5956.024, 5974.983, 5933.562, 5923.756, 5978.198, 5973.191, 5948.815], [34.771, 22.664, 19.063, 10.222, 18.69, 24.398, 26.613, 27.835, 17.529], [1957.09932924167, 848.6521763878654, 1162.1086637496726, 1172.843387454957, 1741.1211740979047, 1090.1855355791497, 1101.1928566265544, 1450.949487281392, 1156.431177922428], [652, 653, 654, 655, 656, 657, 658, 659, 660]], [5, 6509, [50592, 50637, 50687, 50745, 50797, 50850], [18241.463, 18266.478, 18305.18, 18274.619, 18276.728, 18284.095], [22363.749, 22358.149, 22373.754, 22343.763, 22371.923, 22322.798], [26.714, 20.844, 14.818, 23.503, 13.591, 29.37], [741.5481743728024, 1017.4053633261447, 644.165282600764, 663.6134993189132, 642.0463273067079, 884.6307069516579], [658, 659, 660, 661, 662, 663]], [10, 6512, [50610, 50655, 50710, 50764, 50816, 50874, 50921, 50965, 51015, 51064, 51105, 51157, 51207, 51254, 51297, 51334], [35163.886, 35195.864, 35210.825, 35268.878, 35274.807, 35216.66, 35371.073, 35335.685, 35221.617, 35276.31, 35235.845, 35172.935, 35197.988, 35170.506, 35142.447, 35197.774], [47391.757, 47500.45, 47592.54, 47467.282, 47560.518, 47495.185, 47551.839, 47714.652, 47734.249, 47880.156, 47803.46, 47773.289, 47795.504, 47790.363, 47760.387, 47765.729], [20.25, 10.228, 16.502, 17.222, 26.227, 20.971, 19.53, 33.197, 16.005, 19.58, 24.726, 17.668, 19.852, 19.598, 24.528, 16.997], [5125.074727294266, 1842.1237819136024, 591.4626819474579, 1323.5434807878987, 1854.4109563369711, 778.3714254237028, 914.4152056664519, 1939.5077611309198, 1140.2680796742693, 869.217888667005, 1126.0835206997704, 1591.4278255805596, 1441.8069468417275, 686.7545025466289, 1062.72330525247, 2890.778184637333], [658, 659, 660, 661, 662, 663, 664, 665, 666, 667, 668, 669, 670, 671, 672, 673]], [3, 6526, [50847, 50895, 50941, 50986, 51043, 51089, 51134, 51188, 51232, 51275], [16903.733, 16883.231, 16771.967, 16864.652, 16833.279, 16784.119, 16782.44, 16788.105, 16783.899, 16802.301], [11796.907, 11725.218, 11780.064, 11758.948, 11736.184, 11816.333, 11807.693, 11777.551, 11771.111, 11737.725], [12.143, 27.635, 13.264, 20.777, 28.998, 14.537, 28.388, 18.74, 20.839, 11.494], [1737.7147599610341, 1520.769554055598, 910.8794058152021, 1307.633374548532, 751.4064255269623, 1492.2608238850007, 1091.3359037333898, 1112.1959774015238, 1232.7188864848367, 1344.7575584105819], [663, 664, 665, 666, 667, 668, 669, 670, 671, 672]], [1, 6531, [50863, 50908, 50957, 51005, 51058], [28183.815, 28234.654, 28086.735, 28065.499, 28122.711], [5981.377, 5977.675, 5987.45, 5947.294, 5986.39], [20.234, 35.776, 14.378, 16.361, 14.353], [901.151782633958, 1995.8002189670249, 874.3186364335148, 432.60177880840223, 1169.7418693762968], [663, 664, 665, 666, 667]], [0, 6532, [50811, 50866, 50911, 50958, 51008], [31834.01, 31834.924, 31897.031, 31846.32, 31828.57], [4612.569, 4646.207, 4652.284, 4592.771, 4501.87], [29.389, 21.266, 18.074, 15.185, 14.539], [797.0921068742165, 3778.4273756458533, 1531.0831220701953, 695.6959876513947, 360.7743475454877], [662, 663, 664, 665, 666]], [6, 6536, [50925, 50969, 51018, 51067, 51107, 51159, 51210, 51257, 51300], [38107.338, 38143.641, 38153.098, 38118.169, 38178.366, 38145.548, 38191.7, 38137.388, 38101.932], [31262.91, 31234.146, 31230.357, 31256.229, 31187.498, 31221.134, 31258.893, 31266.482, 31254.891], [27.596, 28.248, 14.473, 20.157, 21.181, 15.068, 17.095, 7.089, 15.728], [791.0757487082958, 1228.8451537078781, 1367.5687112683017, 1041.2519112933674, 855.9466010997995, 1193.169023581884, 1003.3263302919388, 335.4074156469036, 918.1726267492585], [664, 665, 666, 667, 668, 669, 670, 671, 672]], [5, 6539, [50989, 51046, 51092, 51136, 51189, 51233], [18225.176, 18247.838, 18182.985, 18205.994, 18209.312, 18145.392], [22343.729, 22363.655, 22351.407, 22361.888, 22394.203, 22402.701], [22.153, 25.49, 25.259, 36.212, 32.174, 24.17], [554.795496641034, 535.6717161484897, 688.0308454143577, 728.2756809448584, 785.8464353794192, 935.5005169222468], [666, 667, 668, 669, 670, 671]], [5, 6541, [50993, 51049, 51094, 51140, 51193, 51239, 51280, 51320], [19107.05, 19152.199, 19150.562, 19115.647, 18940.913, 18972.829, 18922.901, 18894.715], [20862.503, 20842.533, 20810.187, 20863.754, 20901.126, 20895.841, 20977.309, 20888.696], [10.683, 14.209, 13.613, 24.28, 17.879, 25.891, 31.361, 21.048], [1183.9957097785327, 1016.6639741165384, 1730.3170507473408, 1391.8678850829974, 1235.6482625421288, 886.8928292115273, 2683.040419364384, 795.3618944013597], [666, 667, 668, 669, 670, 671, 672, 673]], [0, 6560, [51153, 51203, 51250, 51293, 51331, 51371, 51415, 51465, 51515, 51572, 51620, 51665], [32690.113, 32718.582, 32684.907, 32682.802, 32771.697, 32757.933, 32685.212, 32773.526, 32768.086, 32715.84, 32740.722, 32707.108], [5308.353, 5269.19, 5196.802, 5243.423, 5274.065, 5217.398, 5190.311, 5332.536, 5348.039, 5319.813, 5361.701, 5318.791], [23.608, 25.814, 28.998, 22.447, 21.109, 16.916, 17.225, 26.076, 18.785, 15.14, 28.578, 27.854], [978.7333285295681, 917.3304967436187, 3418.621221679994, 644.4935122342704, 1479.3871701738806, 2286.187412524017, 998.6136407080623, 1056.3611568379551, 1011.5786129724181, 392.94822900260795, 914.9303334974717, 1541.2859455695123], [669, 670, 671, 672, 673, 674, 675, 676, 677, 678, 679, 680]], [1, 6611, [51412, 51462, 51511, 51567, 51614], [28152.506, 28076.621, 28194.636, 28239.267, 28483.029], [6025.114, 5980.959, 6012.856, 5974.447, 5988.666], [25.501, 24.738, 31.587, 34.607, 36.342], [575.9180126907178, 1282.8283340713115, 1926.9936169510572, 1647.493075797346, 1648.249068671181], [675, 676, 677, 678, 679]], [5, 6623, [51449, 51502, 51558, 51605, 51655, 51700, 51754, 51797, 51845], [18477.989, 18518.456, 18405.048, 18416.856, 18417.268, 18430.722, 18528.436, 18494.388, 18434.265], [21319.022, 21327.488, 21378.228, 21379.644, 21434.494, 21339.298, 21267.354, 21271.882, 21280.388], [36.492, 25.253, 14.228, 17.753, 14.158, 17.735, 21.621, 14.048, 21.905], [709.8995678543332, 1108.8726570064566, 678.5036234019934, 590.090618000736, 964.9283055897325, 899.8986237314515, 1415.0414271289594, 887.3497134368324, 828.0978324214259], [676, 677, 678, 679, 680, 681, 682, 683, 684]], [14, 6661, [51696, 51748, 51791, 51841, 51895, 51938, 51986, 52033, 52078, 52126, 52166, 52219, 52295, 52390], [16018.751, 16011.111, 16037.034, 16036.602, 16089.547, 16053.963, 15987.249, 16029.3, 16013.317, 15914.671, 15906.6, 15834.841, 15790.025, 15766.092], [70962.696, 70958.826, 70982.893, 70981.101, 70979.094, 70951.885, 71014.557, 71028.006, 71014.46, 71043.686, 71135.703, 71199.671, 71226.033, 71299.188], [10.546, 14.234, 16.273, 10.081, 18.408, 17.466, 13.842, 14.069, 18.322, 24.294, 19.961, 13.438, 13.289, 16.983], [773.5067920809381, 1926.6984583820304, 1740.0072295766097, 1130.2897398810512, 732.2763748422021, 1230.6721017861134, 898.9194119768931, 987.7225881544172, 857.1653610027481, 1179.0574355869178, 1554.8737245637155, 809.3821022318928, 1076.6262927573935, 1002.4077102291607], [681, 682, 683, 684, 685, 686, 687, 688, 689, 690, 691, 692, 693, 694]], [9, 6692, [51944, 51992, 52040, 52086, 52131], [19735.412, 19658.564, 19591.949, 19624.651, 19628.805], [46575.711, 46654.028, 46790.977, 46776.958, 46654.294], [24.651, 24.064, 29.554, 19.592, 30.077], [889.398832598023, 1905.1067383013433, 702.0552895393506, 559.5949754889951, 536.4885496641936], [686, 687, 688, 689, 690]], [10, 6694, [51910, 51956, 52005, 52052, 52096, 52139], [35290.269, 35291.997, 35374.712, 35336.809, 35434.923, 35379.373], [46330.22, 46319.536, 46392.625, 46443.428, 46481.583, 46401.856], [10.549, 27.986, 17.408, 19.965, 29.089, 34.821], [1431.5615943152748, 694.6301946622926, 1824.886828761344, 2633.3840232335942, 1577.934009462596, 2017.5288789293772], [685, 686, 687, 688, 689, 690]], [6, 6696, [51912, 51960, 52007, 52054, 52098, 52141, 52185, 52256, 52343, 52452], [37530.121, 37427.291, 37422.295, 37359.059, 37401.741, 37420.328, 37308.413, 37401.609, 37458.847, 37423.0], [31575.046, 31658.587, 31690.868, 31735.72, 31673.523, 31727.537, 31766.1, 31679.971, 31661.851, 31616.497], [9.799, 21.513, 36.201, 20.99, 14.815, 32.117, 32.508, 21.314, 19.397, 29.055], [54178.834892068866, 1011.6845076655881, 742.4625669064434, 1042.8213408744277, 481.5264007239106, 1047.7716761537715, 1132.5381131684303, 781.544046257703, 907.2378531714958, 1257.3132962831075], [685, 686, 687, 688, 689, 690, 691, 692, 693, 694]], [1, 6707, [52000, 52045, 52091, 52136, 52179, 52242, 52325, 52431, 52555, 52682, 52818, 52965], [28261.845, 28302.987, 28263.062, 28279.459, 28191.623, 28251.975, 28237.253, 28112.003, 28097.81, 28135.189, 28181.688, 28281.699], [5957.554, 6041.031, 6014.102, 6055.245, 6015.875, 5980.486, 5945.688, 5971.749, 6007.341, 6069.671, 6028.652, 6073.261], [28.221, 19.721, 40.786, 34.694, 23.158, 19.479, 25.585, 17.085, 21.678, 21.01, 26.365, 17.462], [1668.1610989337346, 2670.93749584762, 1678.1193968055497, 2519.0393042347805, 2147.803072958358, 7438.530818761628, 2605.2664019564672, 1215.8039741918456, 1533.2619783708142, 1410.7789902094771, 1853.5667201038566, 7370.8918013386465], [687, 688, 689, 690, 691, 692, 693, 694, 695, 696, 697, 698]], [4, 6753, [52271, 52361, 52475, 52589, 52735, 52872], [5877.555, 5849.455, 5856.616, 5821.235, 5882.941, 5993.806], [14130.146, 14077.691, 14040.258, 14010.478, 14108.284, 14065.571], [12.269, 18.272, 14.984, 13.267, 21.757, 28.613], [1084.2285336711968, 3659.3747460636237, 2532.0157768457625, 1304.4507687746107, 7665.001786296756, 3164.95237781865], [693, 694, 695, 696, 697, 698]], [4, 6755, [52275, 52366, 52479, 52597, 52742, 52879, 53017, 53167, 53304], [7062.351, 7048.427, 6932.587, 7020.82, 6892.796, 6904.094, 6948.867, 7056.227, 7054.297], [12508.152, 12502.924, 12465.838, 12483.915, 12517.349, 12534.427, 12516.842, 12562.596, 12584.199], [23.627, 17.243, 16.494, 14.966, 24.626, 18.16, 22.93, 14.099, 17.789], [970.7582354898889, 1170.4365578108805, 827.2173657270824, 562.1555895429327, 6472.1495773554, 2037.9705869415839, 2410.7049584370943, 1128.9258100338789, 1013.2871712290666], [693, 694, 695, 696, 697, 698, 699, 700, 701]], [12, 6762, [52213, 52290, 52383, 52503, 52624, 52765, 52904, 53043, 53190, 53331, 53455, 53584, 53712, 53821, 53936, 54054, 54186, 54307, 54445], [13245.482, 13249.263, 13407.003, 13334.409, 13275.973, 13252.664, 13258.064, 13182.832, 13140.301, 13151.468, 13168.553, 13296.232, 13219.488, 13173.117, 13231.549, 13304.817, 13457.958, 13410.869, 13476.013], [61093.788, 61160.875, 61027.558, 61013.756, 61013.472, 61105.686, 61055.067, 61239.408, 61230.785, 61333.452, 61363.307, 61334.539, 61300.656, 61313.175, 61284.013, 61219.512, 61112.789, 61047.521, 61014.382], [21.276, 37.453, 13.247, 17.218, 15.385, 15.164, 15.04, 20.889, 24.299, 21.758, 37.142, 19.201, 24.59, 14.921, 22.346, 17.683, 12.248, 20.628, 21.933], [1195.2305910828034, 1438.4369275874035, 1531.083288074414, 1089.3374989454203, 1235.9331907230687, 1124.4220696609416, 1068.841169450553, 1131.5540456953709, 746.4854731143141, 567.4917473413366, 1761.906090501182, 6335.017843656673, 5126.47338477181, 2526.490807380054, 3762.0858704004577, 24206.96539354602, 35157.81673491643, 2704.2961224804944, 1209.8329343920768], [692, 693, 694, 695, 696, 697, 698, 699, 700, 701, 702, 703, 704, 705, 706, 707, 708, 709, 710]], [3, 6765, [52297, 52391, 52511, 52638, 52778, 52918, 53053, 53200, 53339, 53465, 53591], [16227.608, 16075.944, 16073.017, 16080.107, 16063.927, 16020.931, 15993.717, 16013.707, 16021.07, 16079.537, 16160.385], [11652.346, 11699.715, 11730.491, 11900.03, 11749.736, 11626.422, 11557.591, 11563.61, 11525.824, 11538.552, 11498.416], [33.747, 30.624, 21.743, 35.243, 24.62, 13.469, 11.679, 15.736, 15.606, 16.922, 25.842], [812.1040638931765, 2675.4890949597916, 654.4647239627119, 2017.2166676115462, 537.7829015461713, 1182.1002140529406, 1425.9362076211626, 749.6235645221182, 1167.5334085122959, 1172.761506929021, 3342.642199668987], [693, 694, 695, 696, 697, 698, 699, 700, 701, 702, 703]], [9, 6768, [52305, 52409, 52526, 52656, 52793, 52936], [18870.412, 19056.029, 18965.919, 19007.987, 18889.562, 18876.794], [44679.142, 44664.661, 44858.971, 44812.912, 44921.845, 44883.057], [27.718, 42.303, 28.756, 29.393, 27.898, 24.237], [1312.8117820694579, 1861.1511249086682, 862.213248118103, 3811.013304307935, 729.111011061295, 1054.2897573809535], [693, 694, 695, 696, 697, 698]], [9, 6769, [52307, 52411, 52527, 52657, 52794, 52939, 53077, 53225, 53359, 53483], [19162.683, 19184.475, 19177.233, 19283.129, 19293.167, 19351.72, 19228.914, 19189.563, 19277.881, 19198.235], [44096.083, 44207.236, 44219.554, 44319.464, 44418.612, 44381.961, 44289.735, 44278.655, 44300.233, 44162.401], [13.07, 12.759, 10.845, 18.986, 14.875, 17.146, 18.499, 12.524, 35.976, 16.623], [1619.0721165626865, 2945.2545182140784, 3811.0999735376854, 1879.5521684925218, 1576.6501496698886, 2382.5295049403485, 1756.1689238140718, 1226.6293302653378, 1207.6413276331502, 1366.0201134379006], [693, 694, 695, 696, 697, 698, 699, 700, 701, 702]], [0, 6779, [52332, 52438, 52562, 52690, 52829, 52974, 53110], [31930.052, 31890.949, 31720.669, 31715.122, 31846.156, 31889.401, 32025.727], [5470.126, 5580.879, 5528.695, 5474.201, 5476.373, 5460.496, 5343.896], [25.322, 34.651, 17.876, 24.794, 17.596, 29.874, 20.148], [1547.7342400731015, 2621.593645285205, 1885.3300271386888, 927.7273962606789, 916.913000683921, 1119.4497205873313, 6622.233064435715], [693, 694, 695, 696, 697, 698, 699]], [6, 6784, [52344, 52453, 52571, 52708, 52845, 52989, 53126, 53267, 53405, 53526, 53651, 53770, 53886, 54001], [37643.876, 37556.719, 37619.947, 37546.301, 37438.395, 37460.952, 37588.81, 37555.729, 37606.614, 37562.561, 37572.557, 37570.967, 37558.174, 37557.32], [30997.804, 31038.026, 30947.332, 30975.249, 30871.15, 30884.585, 31076.383, 30994.054, 30924.832, 30882.895, 30883.624, 30855.22, 30772.099, 30763.963], [18.827, 17.918, 11.425, 16.712, 21.914, 38.883, 17.647, 31.444, 24.827, 20.765, 17.211, 13.673, 9.501, 19.774], [1667.6411321972319, 4345.040614258618, 1846.712101460036, 2219.866152971218, 584.8088831541081, 672.5226131702125, 1921.17583563902, 812.3199455519291, 853.263740104306, 1220.809178056087, 2373.5537990582866, 1976.4704052439577, 2318.731408132453, 2964.5604191482303], [693, 694, 695, 696, 697, 698, 699, 700, 701, 702, 703, 704, 705, 706]], [12, 6801, [52505, 52629, 52770, 52909, 53047, 53193, 53333, 53457, 53586, 53716, 53824, 53942, 54062, 54189], [13803.798, 13939.709, 13905.149, 13962.666, 13908.678, 14063.371, 13959.996, 13972.811, 14048.081, 14026.349, 14058.075, 14065.268, 14039.033, 14012.43], [61881.986, 61871.558, 61850.69, 61950.053, 62021.543, 62074.828, 62056.613, 61996.072, 61985.579, 61937.381, 61968.387, 61966.753, 62000.572, 61943.469], [3.45, 17.691, 14.972, 21.884, 20.163, 15.346, 25.758, 22.83, 21.251, 15.396, 13.734, 9.634, 13.329, 37.77], [293.6690628588106, 1990.958521549085, 3374.5969654037885, 2118.730754021088, 7093.7882548229145, 2262.2393418653573, 1960.312161032561, 7766.622435957751, 2460.0132890074087, 3501.371900837624, 1848.1147571280517, 2116.4490182461454, 1280.088788733635, 1411.4865929960185], [695, 696, 697, 698, 699, 700, 701, 702, 703, 704, 705, 706, 707, 708]], [14, 6807, [52518, 52647, 52786, 52926, 53064, 53211, 53347, 53474, 53598, 53731, 53842, 53956, 54078, 54206, 54330, 54461, 54574, 54688], [17484.452, 17408.096, 17434.612, 17410.021, 17417.978, 17421.56, 17344.158, 17290.995, 17289.963, 17353.215, 17350.223, 17370.024, 17386.776, 17396.467, 17338.342, 17344.026, 17287.019, 17234.89], [72940.08, 72875.749, 72883.023, 72897.016, 72899.772, 72881.201, 72818.399, 72795.486, 72671.518, 72847.407, 72794.431, 72843.518, 72831.603, 72885.114, 72771.256, 72696.021, 72627.521, 72626.814], [16.669, 22.195, 14.058, 12.123, 14.124, 11.411, 17.843, 20.491, 13.184, 25.145, 10.858, 23.871, 12.825, 14.267, 17.964, 16.479, 18.288, 34.818], [922.6167262038961, 645.1892405664503, 1634.586946611412, 2013.0050567928058, 2360.044437885856, 1223.429691196444, 2965.6279558045658, 4473.21997881761, 3800.6215783249218, 1973.9529365656044, 1940.184241738654, 1284.3584076685056, 987.2901217551365, 745.2223160786076, 556.6286717106411, 1146.5033149165506, 650.2108669930394, 3024.81871075482], [695, 696, 697, 698, 699, 700, 701, 702, 703, 704, 705, 706, 707, 708, 709, 710, 711, 712]], [6, 6828, [52450, 52568, 52705, 52841, 52985, 53121, 53264, 53400, 53521, 53644], [36205.37, 36268.205, 36207.218, 36301.624, 36290.192, 36303.215, 36253.587, 36242.373, 36214.78, 36203.435], [31720.786, 31673.197, 31671.691, 31666.373, 31770.041, 31828.22, 31939.416, 31909.062, 31811.175, 31746.986], [17.595, 24.625, 19.459, 12.955, 24.714, 29.906, 14.021, 17.549, 21.077, 24.473], [2965.41639403893, 2759.706980407997, 4670.052611532554, 26053.796085463204, 2762.6427816039472, 2881.776620168776, 1905.5811555197097, 738.194431610489, 2699.5136973325943, 1611.91022345466], [694, 695, 696, 697, 698, 699, 700, 701, 702, 703]], [2, 6836, [52583, 52727, 52862, 53002, 53148], [48882.187, 48919.145, 48994.533, 48910.614, 48992.543], [7970.439, 7948.857, 8007.598, 8000.451, 8078.818], [22.932, 3.16, 29.402, 23.301, 27.097], [699.9655058964096, 330.34030934088753, 868.3625235007524, 977.8465733624581, 434.5296996556128], [695, 696, 697, 698, 699]], [4, 6838, [52477, 52594, 52740, 52877, 53015, 53165], [6738.901, 6770.084, 6763.161, 6730.659, 6709.64, 6714.721], [13262.452, 13438.349, 13421.595, 13488.01, 13473.021, 13572.129], [33.749, 12.852, 8.942, 20.509, 25.828, 30.207], [696.9293926690459, 468.59442639619476, 805.8554046528392, 645.7745544719751, 1119.7848601999367, 709.9572335480881], [695, 696, 697, 698, 699, 700]], [7, 6842, [53393, 53514, 53638, 53761, 53877, 53990, 54116, 54241], [32736.003, 32711.393, 32732.947, 32672.005, 32657.055, 32679.516, 32655.115, 32701.876], [30335.782, 30293.243, 30356.594, 30327.67, 30390.373, 30364.12, 30407.901, 30384.476], [13.528, 17.691, 28.881, 16.49, 11.302, 12.755, 11.183, 28.684], [1849.6555200599864, 1020.3282124143544, 1355.6537012960791, 1075.3149991885352, 1651.9940611127736, 1762.5779212688328, 934.1844603179521, 1715.5210617884347], [701, 702, 703, 704, 705, 706, 707, 708]], [10, 6845, [53396, 53517, 53641, 53765, 53879, 53993, 54119, 54247, 54372, 54503, 54607, 54722, 54832, 54931, 55036, 55138, 55247], [34649.75, 34624.92, 34639.758, 34549.808, 34556.431, 34532.629, 34584.306, 34645.294, 34578.36, 34625.388, 34670.459, 34608.204, 34660.322, 34645.523, 34687.649, 34826.74, 34907.782], [46754.974, 46784.06, 46789.055, 46741.181, 46736.22, 46756.016, 46805.112, 46831.288, 46813.091, 46799.307, 46808.025, 46872.557, 46955.472, 46977.919, 46939.604, 46946.15, 47091.971], [19.012, 17.364, 18.509, 21.286, 8.608, 11.058, 12.122, 13.991, 12.551, 21.398, 12.804, 14.506, 14.824, 12.161, 19.185, 32.966, 25.66], [12050.238168917142, 9800.71473398022, 5963.415602083086, 3937.661789758373, 2813.849860410469, 3933.1743936412345, 3541.1163577760844, 5717.059147029191, 2052.327308333535, 7063.462077359026, 14655.396661243154, 3824.711997142599, 2493.9220471607546, 2536.129432387175, 5216.149279521776, 7445.316095732641, 9891.087671841957], [701, 702, 703, 704, 705, 706, 707, 708, 709, 710, 711, 712, 713, 714, 715, 716, 717]], [8, 6846, [53404, 53524, 53649, 53768, 53884], [37340.964, 37295.746, 37283.704, 37309.867, 37278.302], [45178.874, 45197.837, 45161.345, 45051.343, 45181.498], [16.805, 16.236, 16.218, 19.67, 16.096], [1622.5798097067116, 1336.7395299189832, 853.7706774583892, 806.4136545119275, 495.6100326249822], [701, 702, 703, 704, 705]], [6, 6847, [52847, 52992, 53127, 53269, 53406, 53527, 53653, 53771, 53887, 54003, 54130, 54258, 54385, 54511, 54619, 54730, 54842, 54943, 55045, 55151, 55256, 55355, 55451], [38005.848, 37984.955, 38008.389, 37996.173, 38016.25, 38003.2, 38000.155, 38008.683, 38072.255, 38025.002, 38114.272, 38111.895, 38099.113, 38083.821, 38074.964, 38053.861, 38110.742, 38072.042, 38112.682, 38074.028, 38096.975, 38084.888, 38039.078], [30095.686, 30014.856, 30034.455, 30008.723, 29955.41, 30030.556, 30077.807, 30056.313, 30061.806, 30015.758, 30052.084, 29966.929, 30118.891, 29999.317, 29996.509, 29979.823, 29859.045, 29900.342, 29852.199, 29876.949, 29905.435, 29878.884, 30056.292], [29.774, 16.524, 20.449, 12.261, 12.595, 22.364, 18.313, 12.038, 16.844, 9.869, 18.722, 17.845, 21.594, 16.591, 16.658, 19.247, 16.099, 17.335, 13.647, 21.953, 19.064, 25.555, 19.078], [1377.9081184754916, 1451.6599771167248, 1447.7977513972098, 1118.812766603984, 1705.6125521403537, 1215.4342483496694, 5399.886230424466, 2802.814100468826, 3383.8261619977043, 2867.7014199014548, 2584.1446911239464, 5268.117189665181, 3701.195118219616, 6298.423042903711, 1635.7184426341396, 2569.0907373735445, 4090.4459541855726, 3879.4722035616555, 4909.172230094969, 2650.239452916086, 2978.4713464763927, 1221.1143915155917, 1448.935428640399], [697, 698, 699, 700, 701, 702, 703, 704, 705, 706, 707, 708, 709, 710, 711, 712, 713, 714, 715, 716, 717, 718, 719]], [11, 6855, [53421, 53542, 53670, 53786, 53905, 54020, 54143, 54273, 54401, 54523, 54630, 54742], [45526.732, 45576.352, 45668.316, 45609.954, 45652.434, 45582.716, 45484.209, 45566.015, 45466.5, 45409.879, 45412.232, 45385.329], [52575.553, 52579.502, 52574.943, 52595.923, 52604.662, 52562.807, 52630.131, 52573.248, 52645.52, 52683.155, 52731.093, 52621.817], [19.959, 26.508, 27.738, 19.953, 28.026, 27.026, 22.564, 19.004, 23.768, 32.094, 24.233, 25.345], [526.7622816126698, 761.9168389519995, 1403.3119171553694, 1459.1913339586342, 2875.556573253428, 2461.8469285865017, 1288.3112655761117, 1126.770866744944, 6019.037884668367, 1561.6081184445707, 9364.00461923434, 668.5727390745756], [701, 702, 703, 704, 705, 706, 707, 708, 709, 710, 711, 712]], [13, 6856, [53003, 53149, 53291, 53424, 53546, 53675, 53789, 53910, 54025, 54151, 54278], [1460.459, 1389.963, 1432.839, 1422.19, 1397.326, 1319.689, 1371.146, 1325.244, 1259.869, 1376.817, 1345.341], [69646.079, 69663.651, 69676.541, 69642.23, 69709.221, 69693.065, 69658.901, 69719.683, 69743.212, 69708.242, 69701.223], [25.754, 14.781, 24.826, 12.036, 15.876, 23.245, 12.892, 26.509, 13.555, 21.069, 15.247], [748.7822634976152, 1027.6544643388756, 494.55310092039053, 1336.9529117353454, 1167.4547555555625, 996.62911367957, 849.7396847165124, 1061.5441411019162, 884.1354512045609, 736.5121329478206, 605.2447073249994], [699, 700, 701, 702, 703, 704, 705, 706, 707, 708, 709]], [13, 6858, [53004, 53151, 53293, 53426, 53548, 53677, 53791, 53912, 54027, 54153], [1897.224, 1937.701, 1863.355, 1865.593, 1937.14, 1946.204, 1966.669, 1951.579, 1923.765, 1941.701], [69262.993, 69285.252, 69362.752, 69376.9, 69278.235, 69331.925, 69287.837, 69232.292, 69285.942, 69306.958], [22.541, 16.022, 34.839, 14.22, 17.165, 20.67, 24.242, 10.13, 26.034, 16.557], [720.8821418951837, 888.7856293553575, 840.8331794772844, 888.5088475794516, 1668.9952150930321, 2643.10556818042, 938.843826771129, 766.3206510926851, 1094.4200611119504, 1536.9133926575032], [699, 700, 701, 702, 703, 704, 705, 706, 707, 708]], [12, 6879, [53585, 53715, 53823, 53938, 54057, 54184, 54304, 54443, 54559, 54667, 54779, 54879, 54988, 55089, 55194, 55303], [13592.559, 13491.149, 13442.803, 13508.787, 13389.673, 13363.985, 13322.234, 13336.297, 13399.821, 13472.329, 13522.08, 13572.833, 13476.066, 13478.3, 13687.943, 13708.225], [62534.15, 62472.273, 62660.845, 62734.188, 62858.406, 62883.367, 62789.625, 62777.239, 62628.759, 62630.351, 62637.255, 62667.827, 62517.636, 62499.474, 62476.459, 62472.758], [20.019, 29.684, 29.428, 24.687, 17.035, 12.734, 17.956, 9.848, 18.836, 30.342, 29.314, 28.326, 24.862, 38.145, 27.706, 25.367], [1333.8494535544698, 1721.1852380315943, 1650.6018873443181, 789.5534192779959, 1104.2004026179477, 1716.8090204489363, 1124.7217268887773, 669.0859064274968, 846.7036851373838, 894.9148866345694, 6556.310320020871, 6393.071658983284, 2366.109925258334, 2290.4854721344254, 1961.7709624138333, 2786.8468934727075], [703, 704, 705, 706, 707, 708, 709, 710, 711, 712, 713, 714, 715, 716, 717, 718]], [14, 6881, [52636, 52776, 52917, 53052, 53198, 53337, 53463, 53589, 53721, 53833, 53948, 54068], [15773.646, 15763.453, 15816.927, 15842.119, 15766.758, 15792.2, 15740.339, 15757.96, 15742.914, 15757.735, 15813.271, 15784.117], [71228.483, 71183.864, 71162.191, 71236.911, 71211.43, 71291.671, 71335.388, 71291.024, 71253.744, 71302.661, 71315.088, 71305.195], [13.467, 14.212, 14.396, 15.738, 10.213, 16.773, 19.339, 11.466, 16.196, 18.249, 25.727, 15.671], [1329.212084122269, 1021.099316227673, 1218.164145042588, 1140.2204073439643, 1538.129664555332, 1389.7992188499923, 857.2293148105482, 1359.5770814350271, 1060.8878848947975, 795.7218410837656, 1535.6480943718973, 1167.7124047025593], [696, 697, 698, 699, 700, 701, 702, 703, 704, 705, 706, 707]], [3, 6885, [53061, 53207, 53345, 53471, 53595, 53729], [16755.752, 16765.284, 16758.658, 16831.829, 16885.577, 16974.442], [9755.383, 9745.329, 9809.157, 9874.854, 9734.141, 9818.107], [27.914, 18.754, 17.584, 17.016, 12.49, 21.2], [854.864142186223, 1305.5572946389686, 2012.0890314470394, 3695.773951608737, 2229.046048247202, 4304.97659979323], [699, 700, 701, 702, 703, 704]], [5, 6889, [52795, 52938, 53075, 53223, 53358, 53482, 53604, 53738, 53849], [19273.84, 19332.603, 19278.77, 19260.701, 19221.998, 19218.142, 19169.712, 19222.293, 19210.266], [21463.409, 21586.188, 21664.334, 21763.182, 21743.818, 21768.841, 21785.092, 21735.051, 21809.234], [26.201, 33.66, 31.586, 12.146, 16.287, 16.091, 15.532, 12.165, 20.783], [4533.089285086131, 1692.8322823592423, 1662.5217986353516, 1401.8437590488513, 1359.9337184764709, 1173.7432693268713, 1436.6314776532574, 971.0419836029915, 5184.483520620328], [697, 698, 699, 700, 701, 702, 703, 704, 705]], [9, 6890, [53073, 53221, 53356, 53481, 53605, 53736, 53846, 53962, 54083, 54211, 54335, 54467, 54580, 54692, 54800, 54897], [19051.779, 18974.257, 19041.363, 19117.341, 19158.872, 19116.11, 19202.211, 19021.37, 18991.438, 18958.602, 18951.868, 18860.657, 18779.508, 18816.488, 18769.978, 18851.017], [45454.926, 45391.743, 45309.056, 45444.944, 45411.746, 45356.513, 45337.065, 45264.139, 45309.493, 45331.402, 45536.157, 45576.81, 45692.662, 45694.479, 45588.014, 45542.816], [24.721, 21.792, 18.631, 17.718, 18.662, 26.679, 24.212, 18.338, 19.839, 17.987, 27.0, 14.455, 14.258, 16.548, 15.541, 25.711], [1331.52865670297, 1308.2180560085544, 1224.711284374602, 1654.1727284096955, 923.3757201737114, 1311.708654450779, 2352.864301341181, 1779.848629658717, 1991.685603786007, 1605.7839990338316, 585.0513039908111, 1239.362413059467, 1377.6486605379919, 1003.4660886395415, 1645.6033428196229, 1518.3737248420687], [699, 700, 701, 702, 703, 704, 705, 706, 707, 708, 709, 710, 711, 712, 713, 714]], [5, 6891, [52937, 53074, 53222, 53357, 53486, 53607, 53739], [19170.338, 19112.573, 19232.329, 19240.007, 19303.161, 19356.899, 19428.871], [20939.677, 21027.108, 21027.934, 20994.745, 20998.295, 21057.645, 21070.245], [15.546, 21.934, 16.655, 13.07, 14.258, 24.655, 14.108], [1691.1061380579254, 2346.4532647166093, 976.9295920604693, 1028.544079386045, 1552.8697939295655, 1778.601503800588, 1033.1360860448358], [698, 699, 700, 701, 702, 703, 704]], [9, 6892, [53362, 53488, 53609, 53740, 53851, 53967, 54087, 54218, 54341], [19645.899, 19648.491, 19716.866, 19695.034, 19716.025, 19744.982, 19734.702, 19762.013, 19659.529], [46035.364, 45956.168, 46074.317, 45966.682, 46040.407, 46074.142, 46092.119, 46060.104, 46004.236], [27.244, 21.237, 16.076, 16.595, 17.515, 16.247, 16.545, 16.011, 25.276], [1048.7112743774749, 1552.1617729113595, 1157.8272295281765, 1125.3921287061585, 1752.0452990878691, 1583.7265501066718, 1205.60141609674, 1255.621980756679, 687.2021014282083], [701, 702, 703, 704, 705, 706, 707, 708, 709]], [1, 6898, [52684, 52820, 52966, 53097, 53245, 53382, 53506, 53629, 53754, 53867, 53982], [28980.836, 28889.726, 28865.539, 28804.125, 28632.745, 28655.787, 28668.762, 28770.045, 28732.28, 28575.384, 28374.781], [5438.587, 5474.365, 5536.227, 5658.4, 5714.214, 5749.762, 5723.785, 5850.27, 5821.501, 5928.118, 6011.178], [26.06, 21.934, 16.178, 29.749, 20.687, 26.994, 22.046, 19.811, 23.11, 17.779, 31.208], [1233.6927539627363, 489.72204595049914, 1118.1431753841118, 1610.7705414770141, 8927.624215671107, 3532.1888485703807, 2215.7439815717885, 1000.1031854445864, 434.5113450476571, 760.5590880744556, 2913.3997887442597], [696, 697, 698, 699, 700, 701, 702, 703, 704, 705, 706]], [10, 6911, [52704, 52840, 52984, 53120, 53261, 53398, 53520, 53643], [35592.349, 35567.025, 35438.579, 35428.218, 35375.384, 35377.413, 35347.528, 35360.45], [48080.844, 48156.351, 47992.054, 47921.102, 47870.118, 47792.566, 47757.162, 47731.676], [35.51, 23.48, 31.57, 13.635, 19.617, 29.617, 28.75, 22.051], [2218.9670614860142, 5269.582230383253, 1786.255852162146, 18655.129336532496, 6884.765797033512, 1656.8704661304362, 4098.266837603156, 3096.5585399833785], [696, 697, 698, 699, 700, 701, 702, 703]], [6, 6912, [52707, 52843, 52987, 53124, 53265, 53402, 53523, 53648], [37249.183, 37067.071, 37209.619, 37114.931, 37251.227, 37260.267, 37186.458, 37268.351], [31593.976, 31689.335, 31748.317, 31696.933, 31785.624, 31619.303, 31470.913, 31618.254], [21.12, 24.138, 17.273, 19.575, 22.177, 20.594, 31.014, 30.749], [764.06564021032, 1407.5621880298718, 2707.6388819122444, 1717.9634016685518, 856.3561586335815, 2382.9250389921326, 5961.665128549757, 1173.80579054803], [696, 697, 698, 699, 700, 701, 702, 703]], [4, 6918, [52593, 52737, 52873, 53013, 53157, 53299], [6255.945, 6073.95, 6180.554, 6299.094, 6320.16, 6313.387], [14140.077, 14032.721, 14091.599, 14124.79, 14048.125, 14089.536], [13.737, 13.014, 20.608, 20.626, 21.635, 28.143], [42747.11121450502, 95148.35461073951, 3150.731685223151, 2508.766948276025, 2628.4712984377343, 2693.6746505161627], [696, 697, 698, 699, 700, 701]], [12, 6924, [52626, 52768, 52907, 53045, 53192, 53332], [13498.07, 13588.013, 13653.167, 13722.566, 13833.547, 13662.887], [62580.154, 62675.627, 62671.976, 62611.47, 62631.619, 62476.512], [21.372, 22.175, 19.049, 23.242, 20.158, 39.067], [650.7987133745038, 700.8601729797007, 1272.1466710395032, 2106.739921977112, 8512.549240083856, 2257.0763144879415], [696, 697, 698, 699, 700, 701]], [3, 6927, [52642, 52781, 52922, 53056, 53205, 53343, 53468], [16449.868, 16474.91, 16605.6, 16492.517, 16547.98, 16604.67, 16579.535], [12127.152, 12040.317, 12026.774, 12044.751, 12038.269, 12040.96, 11982.547], [16.914, 16.84, 16.063, 32.396, 19.009, 19.463, 15.162], [1164.722439287198, 19497.473630113884, 924.9792398360464, 2765.63319842895, 2464.367835821586, 988.3183260314187, 1113.1099248734238], [696, 697, 698, 699, 700, 701, 702]], [3, 6928, [52784, 52924, 53063, 53209, 53346, 53472, 53596], [17051.132, 16981.868, 16966.65, 16914.369, 16950.135, 16983.991, 16877.46], [11286.019, 11397.111, 11350.763, 11196.182, 11193.417, 11338.005, 11284.861], [22.623, 12.672, 14.591, 20.561, 26.766, 3.136, 11.062], [495.88418675599934, 706.158867178984, 726.7263143501359, 15702.712885644034, 1988.6028109358867, 332.08231653830137, 68621.21372921957], [697, 698, 699, 700, 701, 702, 703]], [5, 6931, [53071, 53219, 53355, 53479, 53603], [18726.958, 18737.317, 18710.498, 18764.204, 18784.193], [23232.954, 23249.753, 23291.351, 23239.91, 23221.873], [14.833, 16.469, 17.667, 21.924, 17.374], [1487.7605186204926, 1162.4853877377523, 1550.71943361065, 1973.326781875932, 1078.2717084485737], [699, 700, 701, 702, 703]], [12, 6950, [52622, 52763, 52905, 53044, 53191], [13206.413, 13224.652, 13282.67, 13258.979, 13171.263], [62077.68, 61872.854, 62036.324, 61944.63, 62020.287], [13.814, 26.794, 22.2, 29.702, 21.551], [1205.2975981307873, 2963.861348916078, 2103.729586073935, 2103.9441966481827, 717.3888768379117], [696, 697, 698, 699, 700]], [4, 6963, [52588, 52734, 52871, 53010, 53156], [5674.27, 5815.835, 5904.395, 5852.548, 5792.668], [13439.414, 13251.526, 13198.481, 13121.055, 13167.182], [12.975, 23.83, 20.104, 19.058, 16.249], [533.5758816333902, 1238.0208460167878, 12097.41645510751, 1352.465344407738, 830.5620757488531], [696, 697, 698, 699, 700]], [13, 6976, [53793, 53914, 54029, 54155, 54280, 54411, 54533], [2937.501, 2848.146, 2803.083, 2865.334, 2823.745, 2888.44, 2859.956], [68960.243, 69003.313, 68937.562, 68979.156, 69009.254, 68979.526, 68964.503], [29.909, 18.794, 10.365, 15.492, 13.62, 18.432, 29.967], [1354.8621440019383, 936.7090181037073, 1246.7640890746718, 1199.4930063786162, 1233.5907803735988, 1544.4962467140433, 891.837538479743], [705, 706, 707, 708, 709, 710, 711]], [3, 6986, [53840, 53954, 54076, 54204, 54328, 54459, 54572, 54685, 54794, 54892, 55002, 55099], [16922.806, 16971.584, 16988.775, 17001.921, 17015.981, 16969.572, 16951.293, 16991.585, 17016.503, 16993.78, 17017.721, 16913.091], [11343.054, 11227.494, 11383.481, 11356.485, 11425.88, 11415.856, 11405.642, 11468.214, 11445.084, 11443.672, 11536.903, 11384.967], [11.59, 25.542, 14.074, 10.903, 13.312, 19.52, 22.59, 17.903, 13.368, 21.409, 16.659, 17.065], [100590.01951792352, 8819.963164288243, 3837.4529611851603, 1010.0592057474493, 1309.3963256511495, 2913.3624351603203, 2908.160854119908, 1693.3642944587932, 1107.1615504439278, 637.3149382867018, 561.9634157833586, 39860.06862971318], [705, 706, 707, 708, 709, 710, 711, 712, 713, 714, 715, 716]], [10, 6991, [53881, 53994, 54121, 54250, 54375], [34989.456, 35114.538, 35025.805, 35127.589, 35179.656], [46434.799, 46364.538, 46546.754, 46429.173, 46455.672], [29.007, 21.186, 25.53, 22.117, 21.839], [5625.4922271171945, 6786.726679690811, 14091.778303113506, 6371.246694571111, 5004.379513317541], [705, 706, 707, 708, 709]], [11, 7030, [54275, 54405, 54528, 54634, 54747], [46884.136, 46783.088, 46844.83, 46730.331, 46734.289], [54871.354, 54946.586, 54904.479, 54980.363, 54932.59], [28.536, 34.15, 26.908, 39.619, 20.636], [1127.692857894672, 961.2199594902746, 589.8299454523694, 751.3970892195621, 1080.8677246676934], [708, 709, 710, 711, 712]], [4, 7033, [54287, 54416, 54539, 54646, 54757, 54861, 54967, 55070, 55172, 55280, 55375, 55472, 55552, 55633, 55734, 55825, 55912, 55995, 56080, 56163, 56244, 56319], [7084.323, 6887.364, 6931.774, 6927.111, 6898.837, 6860.572, 6921.896, 6874.202, 6806.154, 6754.477, 6714.713, 6727.355, 6773.864, 6863.422, 6794.727, 6813.999, 6802.672, 6859.179, 6807.67, 6777.565, 6829.636, 6869.63], [12809.02, 12895.131, 12866.713, 12902.905, 12928.851, 12944.952, 12917.819, 12972.897, 13042.896, 13181.5, 13227.535, 13383.025, 13296.802, 13202.231, 13151.534, 13164.707, 13167.727, 13109.739, 13173.518, 13132.717, 13123.746, 13167.408], [18.144, 12.299, 18.535, 17.027, 13.063, 15.991, 14.051, 18.149, 16.917, 15.3, 24.018, 20.714, 13.255, 13.683, 20.239, 18.361, 21.06, 17.032, 16.917, 22.579, 20.382, 21.185], [996.6580452181836, 47149.86191446193, 5633.324458702072, 3470.3447443075506, 4060.28523135618, 2169.9633484969017, 4777.307921587355, 3436.4580411770753, 1714.7112310077136, 1480.5251414644113, 5965.9176152764185, 1368.4220093840383, 1074.2656488981174, 886.1090889724533, 3646.8698618388858, 1081.300472069025, 2742.6038117649073, 915.9091778187847, 1596.3369088386623, 1962.1651140096742, 1436.868869994867, 928.624289113024], [709, 710, 711, 712, 713, 714, 715, 716, 717, 718, 719, 720, 721, 722, 723, 724, 725, 726, 727, 728, 729, 730]], [3, 7044, [53949, 54071, 54197, 54322, 54455, 54568, 54676], [16336.679, 16129.499, 16160.195, 16128.145, 16164.312, 16278.332, 16166.392], [11981.968, 12022.052, 12050.294, 12029.856, 12055.805, 11860.129, 12059.633], [37.815, 13.421, 23.665, 9.976, 6.361, 24.593, 18.012], [3463.304713308019, 1213.513618438195, 1159.427553766284, 776.2941136136021, 428.7773129681084, 16613.57111652362, 1348.1713487948819], [706, 707, 708, 709, 710, 711, 712]], [3, 7045, [54202, 54327, 54458, 54571, 54682, 54792, 54888], [16903.687, 16979.979, 17003.503, 16939.54, 16752.361, 16852.765, 16756.231], [9847.478, 9798.806, 9779.392, 9983.203, 10101.415, 10247.999, 10094.031], [26.298, 9.11, 17.01, 34.081, 36.54, 37.744, 24.125], [5668.033219389243, 757.7597008049676, 445.9753431744994, 2314.8716123604004, 2056.2225942406258, 2397.080777537845, 15658.973767712114], [708, 709, 710, 711, 712, 713, 714]], [5, 7047, [54336, 54472, 54583, 54694, 54802, 54899], [19010.316, 19128.468, 19186.643, 19153.879, 19187.026, 19099.805], [22509.401, 22497.34, 22486.207, 22311.221, 22387.738, 22313.413], [36.302, 11.317, 23.983, 25.172, 8.82, 9.116], [917.663854947881, 22525.853551022192, 2150.182159326941, 6578.567187017808, 58329.373537746695, 90794.54583648356], [709, 710, 711, 712, 713, 714]], [5, 7048, [54085, 54216, 54337, 54473, 54582, 54695, 54803, 54901, 55008, 55106, 55213, 55320, 55418, 55510, 55589, 55679, 55770, 55865, 55952, 56037, 56121, 56197, 56279], [19242.712, 19300.468, 19164.871, 19112.973, 19268.301, 19243.338, 19334.888, 19340.141, 19277.502, 19226.479, 19238.599, 19293.622, 19253.667, 19284.633, 19312.183, 19280.729, 19302.048, 19372.365, 19308.001, 19263.002, 19240.431, 19224.927, 19266.675], [21992.455, 21984.658, 21937.441, 22038.758, 21970.29, 22013.998, 21836.369, 21804.566, 21903.597, 22086.967, 22002.703, 22003.117, 21997.326, 21974.406, 21897.473, 21668.772, 21627.41, 21611.991, 21504.687, 21542.557, 21594.691, 21384.714, 21458.576], [27.928, 11.653, 9.411, 22.229, 23.993, 26.993, 18.986, 22.507, 15.659, 21.518, 14.724, 14.739, 17.804, 15.579, 15.808, 16.725, 20.838, 19.019, 17.371, 15.4, 29.1, 30.364, 30.726], [625.2490781611536, 407.1245339419748, 124841.37255553661, 19293.340535595482, 723.0420139337783, 4190.531776093449, 981.559455270038, 942.3687088106886, 6286.990295446472, 1599.5160026048932, 994.1414341836395, 1983.0230411402624, 1616.1785795738151, 996.7684149437791, 1152.5582487101067, 16065.311679856559, 6079.336467923779, 6058.497939430183, 2412.79659342979, 3004.4693224969333, 5337.300351576953, 1024.7594766620086, 3178.525109617005], [707, 708, 709, 710, 711, 712, 713, 714, 715, 716, 717, 718, 719, 720, 721, 722, 723, 724, 725, 726, 727, 728, 729]], [10, 7058, [54252, 54377, 54505, 54610, 54725, 54835], [35738.659, 35841.75, 35758.868, 35547.374, 35635.55, 35534.105], [47333.443, 47327.865, 47461.546, 47391.305, 47329.365, 47353.101], [30.243, 37.014, 37.251, 20.854, 21.376, 31.843], [679.4989449241044, 1869.5384203880353, 1346.5880271858657, 2055.88793452358, 6460.165494834889, 3011.880946700501], [708, 709, 710, 711, 712, 713]], [8, 7061, [54127, 54255, 54382, 54508, 54615, 54727, 54839, 54939], [37708.079, 37708.394, 37574.123, 37506.577, 37521.051, 37444.895, 37582.191, 37581.334], [45570.123, 45657.869, 45711.933, 45556.117, 45546.368, 45582.045, 45602.135, 45606.482], [26.434, 22.813, 19.738, 27.363, 26.029, 25.921, 22.237, 25.003], [10176.797058659788, 2168.028741803531, 898.8222972777725, 1514.983840060705, 7485.03238708225, 3570.7691569135786, 6233.635388111085, 1271.8806296452703], [707, 708, 709, 710, 711, 712, 713, 714]], [11, 7069, [54402, 54525, 54631, 54744, 54851, 54954], [45814.92, 45874.398, 45863.778, 45908.741, 45822.987, 45764.321], [54639.385, 54657.99, 54639.372, 54614.686, 54665.947, 54680.916], [19.456, 29.403, 16.777, 27.218, 17.207, 17.875], [1364.4518229838068, 1116.896120568077, 923.8872605601023, 1595.4228279647307, 877.6648562673332, 439.42797648123377], [709, 710, 711, 712, 713, 714]], [14, 7099, [54684, 54793, 54891, 54999, 55098, 55206, 55311, 55409, 55503, 55579, 55665, 55760, 55854, 55941, 56025, 56109, 56188], [16923.911, 16850.221, 16898.699, 16832.746, 16897.12, 16868.903, 16886.553, 16938.35, 16889.053, 16882.475, 16912.926, 16937.033, 16903.655, 16902.519, 16972.342, 16952.753, 16990.996], [73773.534, 73777.078, 73787.479, 73732.692, 73782.163, 73797.376, 73728.505, 73781.079, 73729.928, 73743.599, 73735.338, 73798.167, 73717.02, 73750.917, 73746.679, 73744.541, 73791.771], [29.161, 30.687, 15.159, 20.178, 22.223, 25.236, 15.34, 20.295, 20.412, 15.468, 29.128, 11.852, 19.608, 16.382, 19.53, 20.137, 20.753], [677.2361300203621, 1122.5739325045224, 1219.3687809881083, 1528.714441660302, 903.2832657233456, 574.148693845027, 693.6851130117694, 705.0111621448915, 1024.7871350929786, 902.5036799476327, 1030.57122431307, 27652.700945244156, 1360.5073677786934, 924.3344975056631, 1929.1774135693227, 639.2329552427971, 653.6902639903133], [712, 713, 714, 715, 716, 717, 718, 719, 720, 721, 722, 723, 724, 725, 726, 727, 728]], [1, 7105, [54712, 54820, 54920, 55024, 55123, 55232], [28268.402, 28208.142, 28352.08, 28365.563, 28492.215, 28386.25], [6128.403, 6061.848, 6127.032, 6101.32, 6080.033, 6087.235], [17.618, 25.375, 12.056, 18.837, 19.274, 19.736], [990.5394602801921, 416.0790744430012, 930.3676463866186, 1919.5874851004476, 1165.3141217340133, 722.1962040871128], [712, 713, 714, 715, 716, 717]], [12, 7120, [54663, 54775, 54880, 54984, 55086, 55191, 55300, 55395, 55493, 55569, 55653, 55748, 55842, 55928, 56013], [13342.089, 13312.64, 13408.587, 13297.058, 13268.227, 13247.573, 13248.08, 13358.12, 13366.005, 13179.202, 13264.931, 13272.451, 13235.392, 13235.492, 13259.62], [61297.622, 61253.9, 61190.801, 61264.779, 61178.068, 61123.045, 61170.084, 61161.392, 61109.727, 61211.245, 61173.586, 61121.373, 61159.803, 61224.96, 61275.935], [12.347, 20.71, 13.125, 12.763, 27.63, 18.102, 13.065, 32.44, 18.665, 14.319, 19.183, 17.731, 12.863, 19.209, 10.481], [35505.729702496326, 21266.920551222807, 68020.25098455143, 26938.774474022342, 3251.2424282976117, 1379.3022060223952, 1632.197911495892, 3651.9157449766744, 20419.257249538845, 1959.0992883373576, 6250.4291376728015, 4261.72494714252, 2534.8428492015114, 2312.001763822568, 2539.899616229333], [712, 713, 714, 715, 716, 717, 718, 719, 720, 721, 722, 723, 724, 725, 726]], [1, 7155, [55335, 55429, 55518, 55601, 55695, 55789, 55878, 55965, 56051, 56134, 56213, 56295, 56373], [28465.839, 28394.295, 28516.87, 28390.78, 28522.456, 28458.525, 28448.253, 28478.408, 28359.867, 28447.028, 28486.898, 28386.584, 28386.584], [4947.658, 4914.58, 4847.334, 4885.545, 4818.481, 4804.77, 4888.982, 4872.657, 4927.381, 4885.99, 4881.33, 4957.08, 4996.175], [26.469, 18.383, 31.325, 20.156, 24.247, 20.279, 13.126, 28.512, 17.368, 19.904, 14.654, 15.03, 39.161], [8166.934025768788, 4113.277511590546, 3016.2277774366794, 1663.327499092734, 1197.2100644016398, 1116.8766132874723, 1139.5539993602083, 1162.2867866325867, 2809.1052631727835, 1604.12043362235, 1166.8862961201162, 1361.4520668221712, 1531.7107853798675], [718, 719, 720, 721, 722, 723, 724, 725, 726, 727, 728, 729, 730]], [0, 7156, [55241, 55344, 55438, 55526, 55605, 55700, 55795, 55882, 55971, 56056, 56139, 56216, 56301, 56380, 56467], [32090.012, 32168.892, 32170.597, 32214.408, 32180.339, 32144.047, 31969.831, 31943.651, 31945.741, 31920.621, 31742.801, 31734.948, 31774.481, 31801.768, 31773.951], [4579.249, 4527.106, 4586.82, 4662.645, 4606.493, 4572.622, 4523.116, 4565.907, 4613.321, 4689.609, 4697.196, 4801.6, 4823.559, 4740.492, 4561.727], [35.274, 14.86, 20.195, 25.655, 15.281, 16.562, 32.525, 19.332, 15.622, 16.75, 16.959, 30.946, 30.807, 18.761, 20.931], [2168.1697271708626, 868.6668646094026, 1208.8271420325962, 1018.736572237298, 1491.544146378535, 1565.3408592033454, 2439.7437575750864, 2366.8974308147494, 2555.361563214211, 1131.5894456897454, 1095.9419060481512, 960.5807410205491, 801.4769251335207, 657.8136197032984, 1111.2209536434275], [717, 718, 719, 720, 721, 722, 723, 724, 725, 726, 727, 728, 729, 730, 731]], [0, 7157, [55439, 55527, 55606, 55701, 55797, 55883, 55972, 56059, 56143, 56221], [33157.811, 33199.688, 33145.731, 33123.125, 33069.224, 32993.18, 32963.123, 32994.358, 33042.61, 33020.773], [7012.541, 7006.404, 6988.642, 7019.909, 6938.089, 6980.525, 6835.611, 6953.594, 6833.638, 6924.583], [20.422, 14.211, 10.679, 7.32, 21.691, 17.135, 36.623, 23.751, 20.92, 25.377], [1638.9991250666778, 2000.3886104885346, 2022.130087182076, 1949.8505667977827, 1584.5395650310716, 1316.9172073669888, 3062.727509429388, 1710.874969760163, 8183.868479038621, 1070.1048307078001], [719, 720, 721, 722, 723, 724, 725, 726, 727, 728]], [10, 7160, [55141, 55249, 55349, 55444, 55534, 55611, 55706, 55801, 55887, 55976, 56063, 56147, 56225, 56306, 56383, 56474], [35294.212, 35102.383, 35113.256, 35036.496, 35032.72, 34953.711, 35050.252, 34944.564, 34955.365, 35030.171, 35218.62, 35094.571, 35230.374, 35187.957, 35171.071, 35116.546], [46582.169, 46465.018, 46520.413, 46500.67, 46486.477, 46474.133, 46348.924, 46493.877, 46487.122, 46560.154, 46439.644, 46445.961, 46389.703, 46363.999, 46501.46, 46553.741], [8.574, 16.896, 9.419, 13.085, 21.339, 22.828, 12.86, 15.727, 18.832, 19.038, 17.44, 29.285, 17.854, 23.002, 29.587, 25.354], [83605.93369868907, 6084.625171672309, 39751.958164086216, 13203.434451568277, 7238.720861714137, 12063.911315148807, 1575.9183955652297, 11134.58914359972, 8097.398153255395, 8389.885966463658, 7295.74755688745, 3733.884533510178, 839.3605548464384, 1347.8300851735135, 4662.631697498272, 2837.96932905069], [716, 717, 718, 719, 720, 721, 722, 723, 724, 725, 726, 727, 728, 729, 730, 731]], [8, 7162, [55255, 55356, 55454, 55538, 55617, 55713], [37958.932, 38057.206, 38102.753, 38100.717, 38087.182, 37927.203], [45672.382, 45653.876, 45530.146, 45588.131, 45559.01, 45621.539], [22.967, 30.872, 35.222, 22.382, 19.524, 34.709], [1423.1421093312588, 2113.4659791116414, 3294.3560927223166, 929.4933615444049, 4458.758644656411, 2473.4464003651788], [717, 718, 719, 720, 721, 722]], [9, 7179, [55104, 55210, 55317, 55414, 55508, 55586, 55675], [18877.994, 18817.965, 18808.706, 18787.187, 18803.1, 18838.607, 18947.83], [45470.42, 45593.719, 45565.942, 45607.24, 45767.607, 45769.445, 45578.786], [15.344, 23.393, 18.279, 21.483, 13.578, 15.505, 25.416], [1386.861125826607, 1624.5307127582146, 1054.5646213160815, 1610.2598762172781, 1725.8853675001606, 1469.4837953774486, 1558.0544097020602], [716, 717, 718, 719, 720, 721, 722]], [9, 7180, [54900, 55007, 55105, 55212, 55319, 55415, 55509, 55587, 55677, 55769, 55866, 55953, 56038, 56122, 56198, 56280, 56357, 56439, 56526, 56605, 56686, 56762, 56836, 56917, 56997, 57074], [19144.05, 19096.22, 19069.234, 19082.8, 19024.911, 18939.99, 19065.15, 19133.408, 19168.553, 19265.843, 19352.61, 19429.679, 19380.819, 19369.694, 19374.292, 19401.269, 19427.88, 19464.613, 19483.594, 19529.029, 19444.795, 19470.125, 19443.522, 19411.444, 19387.088, 19397.779], [44134.84, 44101.316, 44138.158, 44109.17, 44219.928, 44246.734, 44339.799, 44327.938, 44250.643, 44136.846, 44114.843, 44172.85, 44192.545, 44224.896, 44281.145, 44266.747, 44254.91, 44232.492, 44243.425, 44249.341, 44265.934, 44272.148, 44144.932, 44146.097, 44158.638, 44165.581], [20.596, 11.28, 13.009, 14.752, 15.636, 14.081, 17.102, 18.527, 13.735, 16.929, 12.81, 16.298, 14.223, 12.987, 19.105, 20.219, 13.483, 18.314, 16.027, 17.188, 24.843, 25.476, 12.143, 8.385, 10.161, 9.808], [726.4593764239736, 2442.683299554771, 1873.843933815572, 3466.1733564831816, 2095.3426120192144, 1695.5129520681612, 3318.661661691613, 1436.6247844666912, 2420.9806866035765, 1738.7688708906662, 1131.4284589178412, 1258.4813208409398, 2036.4508803909264, 2466.02733905505, 1507.7826115028709, 1909.9132030517515, 1994.1990231998586, 2142.091479146244, 1671.6607693440942, 944.4351086462898, 1412.9713734637248, 3631.624873568764, 2057.404571627146, 1247.96124003561, 1374.8361917311242, 423.1967719773242], [714, 715, 716, 717, 718, 719, 720, 721, 722, 723, 724, 725, 726, 727, 728, 729, 730, 731, 732, 733, 734, 735, 736, 737, 738, 739]], [9, 7181, [55108, 55215, 55321, 55420, 55512], [19533.621, 19630.019, 19641.547, 19649.869, 19599.437], [45126.47, 45167.603, 45033.261, 45049.762, 45035.957], [15.694, 29.429, 19.27, 30.8, 18.133], [627.202143514182, 1047.8606175376717, 965.910947573575, 2293.8501380841562, 915.9890747728803], [716, 717, 718, 719, 720]], [11, 7216, [54956, 55059, 55164, 55269, 55367], [46841.64, 46866.755, 46846.118, 46749.873, 46805.276], [54954.836, 55036.77, 55023.618, 54994.368, 54998.142], [30.046, 26.773, 25.988, 34.768, 23.976], [1201.4374450885384, 2040.717554549923, 1677.7890230920025, 1768.0133657675299, 1584.1297153409469], [714, 715, 716, 717, 718]], [3, 7220, [55505, 55581, 55666, 55761, 55855, 55943, 56027, 56110, 56187, 56270, 56346, 56426, 56514, 56594, 56675, 56754, 56825, 56909, 56988, 57063, 57146, 57221, 57298, 57370], [17068.117, 16990.479, 17028.465, 17022.293, 17042.905, 16983.85, 17039.306, 17010.53, 17017.328, 16984.982, 16931.377, 17021.065, 17021.888, 17008.197, 16920.241, 16921.508, 16942.382, 16918.333, 16910.307, 16933.022, 16843.452, 16869.762, 16829.51, 16843.571], [11536.003, 11454.044, 11545.113, 11503.022, 11454.587, 11481.562, 11389.665, 11385.429, 11408.789, 11337.523, 11229.866, 11226.591, 11303.857, 11369.137, 11315.443, 11256.981, 11283.687, 11267.177, 11223.609, 11222.651, 11289.009, 11210.647, 11126.247, 11061.278], [29.228, 25.799, 15.697, 16.452, 28.058, 14.518, 11.857, 13.893, 14.107, 22.93, 26.399, 22.649, 18.57, 25.133, 29.213, 24.497, 16.514, 16.458, 11.097, 11.289, 16.773, 21.697, 21.184, 18.892], [1773.663063654482, 536.3793243467879, 866.9183742684551, 1269.8167668371862, 753.7320226390088, 1098.492475041674, 885.4791245089576, 868.5584701380841, 1128.5389357846482, 1140.2652751874407, 1706.2373569063152, 1096.2717028029292, 922.9402855357781, 628.8962851209902, 1915.9136819103842, 2846.092219554626, 1295.905516394489, 1512.9183591318433, 1952.5289290268115, 1186.4324275600352, 744.7970094359039, 1679.2600765029756, 2039.3345234358992, 1974.4459249044994], [720, 721, 722, 723, 724, 725, 726, 727, 728, 729, 730, 731, 732, 733, 734, 735, 736, 737, 738, 739, 740, 741, 742, 743]], [6, 7225, [55539, 55618, 55716, 55808, 55893, 55982, 56065, 56151, 56229, 56311, 56388], [38282.955, 38316.547, 38253.546, 38344.177, 38274.163, 38244.468, 38294.93, 38345.729, 38193.512, 38314.23, 38348.45], [29704.786, 29703.147, 29685.841, 29712.19, 29701.56, 29745.66, 29684.955, 29666.564, 29829.498, 29647.785, 29788.643], [23.985, 23.95, 10.349, 12.724, 31.547, 34.891, 34.32, 27.085, 9.4, 29.457, 21.035], [1366.300684426258, 10543.073312991402, 312.85199710156525, 487.11199631282267, 4255.335759371636, 6511.107565419824, 639.0271395445948, 585.8743701860988, 116960.47362324264, 838.1621130572845, 42374.21151844599], [720, 721, 722, 723, 724, 725, 726, 727, 728, 729, 730]], [12, 7244, [55844, 55931, 56017, 56100, 56178, 56262], [13836.858, 13846.949, 13857.31, 13740.387, 13823.595, 13824.456], [62682.138, 62623.74, 62780.088, 62572.338, 62749.542, 62813.43], [27.506, 31.248, 11.529, 40.914, 26.767, 30.416], [5084.421994321688, 5694.370483458245, 49132.02393027128, 1145.0827379119482, 3002.345940257439, 7717.153925694579], [724, 725, 726, 727, 728, 729]], [12, 7246, [55570, 55657, 55750, 55848, 55932, 56019, 56103], [13999.647, 14126.133, 14202.872, 14036.046, 14049.596, 14096.147, 14011.331], [62703.788, 62752.299, 62744.268, 62674.611, 62547.052, 62678.492, 62519.282], [30.307, 25.806, 14.329, 38.008, 26.599, 24.769, 23.024], [8651.906092778683, 2136.8137909491843, 1394.1655253482813, 2840.095444593337, 865.6532766532231, 17130.114658679802, 6201.359605119818], [721, 722, 723, 724, 725, 726, 727]], [1, 7260, [55600, 55693, 55787, 55877, 55964, 56050, 56133, 56210, 56294, 56372, 56460, 56545, 56620, 56699, 56776, 56851, 56928], [28181.884, 28133.603, 27993.226, 28215.412, 28206.434, 28168.053, 28289.371, 28181.3, 28152.497, 28162.53, 28193.598, 28143.927, 28246.976, 28090.588, 28091.538, 27993.919, 28035.674], [6022.323, 5941.464, 6142.389, 6214.191, 6119.538, 6094.604, 6082.093, 6133.538, 6078.263, 6031.469, 6014.882, 6197.01, 6252.786, 6292.649, 6381.511, 6383.51, 6370.005], [31.377, 27.486, 36.912, 17.433, 18.611, 21.394, 27.446, 25.264, 19.997, 26.812, 27.858, 13.684, 19.958, 21.655, 16.825, 36.902, 19.636], [700.9456337956541, 866.7046900799944, 1813.709013546939, 1336.306248220348, 3493.491944822708, 3527.7681366790443, 895.4927677542455, 1875.3274584527549, 6862.085404527093, 1058.1317067229395, 772.4275421198104, 457.58254643539266, 624.152717781275, 949.932807843967, 371.7289798202062, 1118.1125440600724, 1146.7027053491386], [721, 722, 723, 724, 725, 726, 727, 728, 729, 730, 731, 732, 733, 734, 735, 736, 737]], [12, 7275, [56098, 56176, 56259, 56334, 56412, 56505, 56581, 56664, 56742, 56813], [13485.442, 13424.479, 13413.404, 13335.531, 13318.65, 13301.341, 13378.287, 13347.45, 13548.48, 13617.684], [61137.083, 61081.762, 61103.607, 61053.865, 61140.488, 61107.475, 61017.508, 60999.788, 60995.677, 60984.797], [22.562, 10.755, 15.127, 13.844, 16.398, 14.213, 14.024, 22.734, 24.428, 11.708], [2739.6229265594066, 1499.085600737511, 1866.2209897647783, 1560.9322246273741, 1489.2542054462183, 1467.63526096108, 1534.1006205746062, 990.0277048014593, 1354.565066950105, 1695.9232998383363], [727, 728, 729, 730, 731, 732, 733, 734, 735, 736]], [9, 7278, [56039, 56123, 56199, 56281, 56359, 56443, 56528, 56607, 56688], [19697.058, 19743.998, 19687.278, 19711.111, 19699.564, 19716.365, 19764.044, 19731.078, 19744.362], [45205.111, 45284.491, 45239.52, 45259.156, 45233.024, 45224.159, 45381.422, 45376.561, 45351.887], [24.091, 26.03, 16.635, 24.231, 17.337, 21.84, 31.44, 17.499, 30.112], [932.99904753061, 1139.862827063058, 1233.1702985192953, 1208.8549203377304, 1046.9443366365963, 696.4235929532181, 2395.959026981248, 897.4259495371268, 2098.9466132477273], [726, 727, 728, 729, 730, 731, 732, 733, 734]], [5, 7327, [56194, 56275, 56352, 56433, 56521, 56602, 56683], [18417.053, 18355.302, 18334.44, 18390.582, 18432.06, 18469.198, 18571.543], [22161.821, 22145.857, 22153.174, 22103.19, 22054.247, 21972.749, 22030.805], [29.178, 10.339, 24.631, 16.338, 14.659, 19.382, 24.034], [732.4804688717306, 43659.97413699534, 1167.2960987073059, 824.8136022064742, 1483.5514736716855, 1448.935746404491, 1185.1807254400364], [728, 729, 730, 731, 732, 733, 734]], [1, 7337, [56374, 56462, 56546, 56621, 56700, 56778, 56852], [28413.619, 28488.829, 28391.059, 28337.967, 28533.834, 28602.033, 28726.103], [4927.361, 4868.262, 4881.121, 4894.554, 4838.378, 4776.414, 4758.432], [20.231, 23.14, 19.134, 29.778, 36.184, 31.019, 14.489], [8861.30820139213, 1370.3465612672846, 1094.163683689168, 1349.5702218065612, 1057.9724680099691, 830.4899767215273, 684.3332729286304], [730, 731, 732, 733, 734, 735, 736]], [0, 7340, [56381, 56468, 56552, 56629, 56706], [32891.214, 32905.969, 33021.426, 33030.507, 33004.67], [6819.637, 6887.66, 6905.634, 6963.115, 6939.094], [26.548, 18.327, 19.464, 21.383, 15.302], [1176.7126245511815, 2209.8817700291906, 1457.1262445323862, 1734.3654274031762, 1179.8377739920816], [730, 731, 732, 733, 734]], [10, 7341, [56226, 56307, 56384, 56475, 56556, 56636], [35384.064, 35448.457, 35402.716, 35454.219, 35370.839, 35366.573], [47486.889, 47449.449, 47520.353, 47544.444, 47591.544, 47673.055], [27.698, 29.938, 29.676, 27.64, 20.997, 21.881], [1856.7143489450368, 908.6180707607997, 767.6954247171096, 1359.7226415687812, 1899.387029414882, 3503.211114860513], [728, 729, 730, 731, 732, 733]], [11, 7344, [56393, 56482, 56565, 56645, 56722, 56796], [45301.146, 45282.92, 45231.904, 45160.123, 45183.804, 45198.656], [53652.018, 53700.1, 53671.564, 53617.773, 53646.54, 53656.333], [20.807, 21.75, 24.177, 2.215, 16.138, 28.275], [1493.3829716906207, 1266.7716266742357, 977.3979442739599, 356.84390752726523, 668.4496080896103, 1072.7676129735485], [730, 731, 732, 733, 734, 735]], [12, 7348, [56585, 56666, 56744, 56815, 56901, 56980, 57054, 57136, 57211, 57289, 57362, 57434, 57520, 57601, 57682, 57756, 57831, 57901, 57966, 58031, 58087, 58163], [14158.161, 14109.884, 14152.548, 14140.962, 14180.942, 14123.251, 14155.045, 14184.203, 14179.128, 14138.416, 14170.306, 14166.639, 14135.011, 14189.542, 14166.112, 14155.015, 14176.258, 14027.479, 14156.783, 13961.189, 14165.437, 14146.332], [62463.817, 62541.845, 62535.509, 62503.721, 62411.061, 62481.876, 62469.553, 62517.186, 62497.411, 62480.356, 62480.546, 62480.075, 62459.23, 62494.85, 62451.546, 62454.987, 62462.707, 62549.245, 62492.888, 62568.149, 62475.792, 62483.369], [14.206, 25.624, 24.085, 10.731, 13.524, 17.369, 3.668, 16.671, 13.579, 16.658, 14.367, 13.943, 19.079, 14.219, 11.526, 15.546, 16.503, 32.754, 9.157, 31.741, 3.446, 24.138], [1110.8595470670152, 2421.2335051365953, 1400.4680732167687, 609.4021403992332, 752.1471179189616, 862.6291356281508, 368.2041745189526, 799.4718767095258, 864.0366229490282, 1143.3633045531967, 767.7095189457059, 717.6437832579833, 840.031941749573, 667.7699509941604, 996.0726436350187, 891.9964825583309, 1139.873190128391, 2274.85641760073, 629.1366760145764, 6845.830935972325, 331.7631836327742, 1069.547773644404], [733, 734, 735, 736, 737, 738, 739, 740, 741, 742, 743, 744, 745, 746, 747, 748, 749, 750, 751, 752, 753, 754]], [14, 7350, [56418, 56510, 56590, 56671, 56751, 56820, 56907, 56986, 57059, 57142, 57217, 57295, 57367, 57440, 57525, 57608, 57687, 57760, 57836], [16316.754, 16340.64, 16317.433, 16324.212, 16361.472, 16378.095, 16399.092, 16398.536, 16383.668, 16381.564, 16355.644, 16435.508, 16477.956, 16440.845, 16392.069, 16486.074, 16457.941, 16439.564, 16436.27], [71069.45, 71049.468, 70996.465, 71053.399, 71073.608, 71050.873, 71053.831, 71014.683, 71038.946, 71058.115, 71101.227, 71071.654, 71078.17, 71061.765, 71091.229, 71058.89, 71063.486, 71057.94, 71048.561], [23.341, 13.265, 26.971, 18.019, 19.723, 24.723, 12.479, 22.864, 16.928, 12.378, 15.249, 8.638, 13.444, 10.556, 24.275, 14.794, 20.699, 19.83, 17.61], [801.5407989923324, 1158.300965785894, 1377.3894195134628, 908.3593482678704, 2181.191431179885, 917.5432620097821, 2544.4601730813265, 2220.656457587296, 1240.2703478246274, 2005.118218114451, 2755.671414549364, 2052.72092637452, 3287.177624761, 1962.197539576577, 1053.321910362988, 2224.449178783631, 1477.4790501031844, 1017.5149941927316, 725.3000492167462], [731, 732, 733, 734, 735, 736, 737, 738, 739, 740, 741, 742, 743, 744, 745, 746, 747, 748, 749]], [1, 7358, [56543, 56618, 56697, 56775, 56850, 56927, 57009, 57086], [27858.612, 27766.739, 27816.417, 27772.065, 27764.487, 27835.502, 27850.73, 27828.493], [5328.942, 5348.051, 5401.02, 5359.775, 5486.284, 5371.841, 5300.591, 5300.655], [11.707, 13.005, 13.466, 17.421, 26.502, 30.426, 14.956, 16.635], [1240.5186757330262, 1120.7211258780333, 871.3475390513204, 1164.4233607116114, 928.0910565697101, 1912.6999936810278, 660.3161884567794, 1424.4973056885708], [732, 733, 734, 735, 736, 737, 738, 739]], [0, 7361, [56628, 56704, 56781, 56858, 56939, 57016, 57095, 57170, 57249], [31661.61, 31798.323, 31746.738, 31662.423, 31779.444, 31702.759, 31731.337, 31774.536, 31666.264], [4504.533, 4529.928, 4615.981, 4589.474, 4541.782, 4418.86, 4463.251, 4443.084, 4366.846], [19.998, 20.951, 25.031, 36.226, 17.295, 14.493, 14.428, 20.82, 20.527], [1138.3906807192056, 2935.264588810572, 7
[truncated: 2,683,346 more chars]
