# Supplementary material for: The lipoprotein Pal stabilises the bacterial outer membrane during constriction by a mobilisation-and-capture mechanism
Source: Nat Commun. 2020 Mar 11;11:1305. doi: 10.1038/s41467-020-15083-5 (PMC7066135; doi:10.1038/s41467-020-15083-5)
Supplement: Supplementary file 3 — Source Data [file 41467_2020_15083_MOESM3_ESM.zip › source_files/PGI_Raw_Data_Figure_1/RKCK19_27_c1_f4_Checked.txt]

[[14, 149, [1714, 1764, 1844, 1992, 2194, 2413, 2663, 2911, 3184, 3430, 3668, 3893, 4124, 4339, 4560, 4787, 5003, 5209, 5406, 5607, 5775, 5922, 6078, 6250, 6428, 6593, 6762, 6927, 7071, 7218, 7370, 7506, 7635, 7766, 7911, 8050, 8175, 8308, 8426, 8557, 8674, 8791, 8915, 9035, 9164, 9276, 9393, 9489, 9592], [13184.358, 13217.717, 13188.913, 13189.456, 13238.981, 13219.704, 13224.173, 13202.261, 13251.355, 13258.971, 13228.581, 13250.849, 13167.843, 13195.519, 13279.768, 13226.167, 13241.274, 13422.44, 13227.805, 13387.992, 13176.847, 13252.071, 13229.583, 13239.593, 13267.012, 13282.144, 13363.358, 13268.189, 13200.211, 13171.622, 13180.055, 13181.411, 13189.667, 13188.924, 13210.739, 13270.836, 13245.101, 13266.088, 13260.247, 13270.261, 13222.168, 13243.84, 13299.129, 13204.735, 13287.809, 13440.24, 13528.002, 13554.299, 13543.199], [59892.961, 59921.775, 59987.773, 59932.896, 60055.205, 59935.684, 59926.424, 59940.122, 59981.026, 59895.047, 59986.335, 59956.982, 59929.794, 59942.258, 59936.192, 59981.822, 59948.174, 60002.186, 59930.37, 59942.57, 59899.957, 59942.319, 59946.297, 59909.473, 60026.167, 59931.899, 60027.292, 59975.983, 60014.874, 59971.416, 59945.682, 59900.798, 59954.039, 59929.649, 59940.502, 59937.535, 59984.691, 59881.795, 59924.461, 59951.48, 59949.07, 59941.678, 59945.594, 59921.371, 59946.837, 60051.446, 60090.437, 60037.741, 60137.121], [11.108, 17.179, 35.975, 11.145, 24.781, 28.474, 16.42, 18.505, 19.532, 24.464, 16.39, 28.514, 16.61, 17.936, 23.813, 25.853, 16.851, 23.855, 17.558, 35.459, 26.066, 23.794, 12.499, 26.423, 23.291, 21.217, 27.466, 22.847, 21.508, 15.52, 27.141, 13.013, 19.557, 17.227, 14.231, 14.17, 12.344, 24.722, 16.23, 19.18, 22.244, 17.804, 20.045, 18.128, 21.624, 37.101, 18.526, 20.535, 16.115], [591.4021480456432, 924.0910913154624, 856.8905075554316, 1093.9123719318568, 2542.139265744863, 2238.906643495251, 787.0346002850821, 1129.239207956524, 1012.4872557813933, 860.2852155355237, 1074.064049896558, 585.7083345149765, 1830.6555166247836, 1063.6285483144281, 1131.784073936367, 1222.7575700123973, 872.3433445068163, 9745.837205315074, 2378.082608543958, 1624.2893579954523, 472.0905135036063, 5166.511795515018, 2135.093677039633, 2503.1687214719973, 6584.651642969573, 3552.489671535777, 4076.2329883612542, 1868.3701412580583, 1354.334133443624, 733.2622973951583, 1121.673801814242, 694.7517194865752, 702.8457225027931, 1448.205565883309, 910.1178246171626, 1231.1658269314892, 825.5659072375404, 1844.5744452641961, 1286.4838048875938, 837.5091454628375, 994.6935189483263, 1302.5232778154607, 3391.305447215447, 1101.9510884953634, 1031.1635480904595, 4267.591135996514, 1928.5298215527862, 1779.3281742230265, 2169.372169817895], [48, 49, 50, 51, 52, 53, 54, 55, 56, 57, 58, 59, 60, 61, 62, 63, 64, 65, 66, 67, 68, 69, 70, 71, 72, 73, 74, 75, 76, 77, 78, 79, 80, 81, 82, 83, 84, 85, 86, 87, 88, 89, 90, 91, 92, 93, 94, 95, 96]], [4, 165, [1742, 1803, 1930, 2132, 2342, 2589, 2838], [2215.119, 2257.194, 2250.424, 2253.295, 2265.39, 2251.153, 2211.057], [15435.846, 15470.584, 15439.442, 15476.722, 15445.711, 15455.653, 15456.278], [18.922, 13.002, 13.574, 14.822, 9.735, 7.906, 15.412], [1163.2361465808558, 2164.703531797814, 2427.6103212864646, 703.5285398410842, 2773.7484579628003, 2308.5060080019803, 3213.8563721420974], [49, 50, 51, 52, 53, 54, 55]], [2, 167, [1747, 1813, 1947, 2151, 2370, 2618, 2866, 3129, 3385, 3624, 3849, 4081, 4300], [8105.122, 8148.883, 8205.083, 8170.753, 8144.826, 8231.182, 8230.164, 8173.72, 8193.801, 8189.197, 8254.122, 8251.124, 8230.796], [8339.047, 8367.065, 8279.611, 8256.253, 8335.037, 8423.258, 8434.707, 8403.495, 8353.476, 8289.391, 8274.422, 8222.766, 8355.907], [15.606, 13.48, 10.735, 13.84, 12.966, 13.367, 13.984, 12.516, 15.234, 14.521, 17.407, 24.764, 19.192], [1293.4437035706906, 1159.5138105973579, 2041.4619598517531, 2081.0937701055664, 1868.7385103138977, 1105.763834879109, 1211.1553861374953, 1574.3697604116194, 1315.1775544303193, 1611.1178227546254, 1961.3192689533382, 1957.9406089458691, 1320.1785266918757], [49, 50, 51, 52, 53, 54, 55, 56, 57, 58, 59, 60, 61]], [16, 170, [1753, 1826, 1966, 2169, 2388, 2638, 2888, 3155, 3407, 3645, 3868, 4102, 4317, 4533, 4766, 4984, 5190, 5384, 5589], [9944.469, 9911.353, 10033.285, 10105.187, 10133.328, 10239.89, 10226.674, 10274.397, 10228.435, 10216.042, 10163.548, 10178.785, 10144.263, 10264.282, 10268.063, 10205.648, 10219.534, 10155.804, 10162.95], [66583.252, 66617.974, 66618.161, 66743.474, 66755.996, 66786.695, 66888.208, 67012.62, 67014.02, 67010.906, 66902.079, 66901.116, 66945.341, 66991.884, 67007.816, 66986.58, 67043.024, 67041.837, 67050.654], [14.252, 18.313, 12.0, 15.373, 11.102, 14.955, 22.142, 11.488, 10.309, 16.184, 16.525, 17.995, 17.024, 19.546, 18.124, 18.712, 16.645, 17.619, 25.367], [2237.1649495366737, 2436.5663988234573, 1865.281914755797, 657.8118807234213, 2104.778154441603, 1919.5533074611837, 1311.9015556628897, 3083.3608414314185, 1241.8623887917086, 1734.1252552841663, 950.5538205716838, 708.4856434207081, 2720.751367794708, 2159.5846037041388, 2514.8535334162716, 1342.220095376006, 3649.728984737331, 2422.666984467961, 4279.812580351657], [49, 50, 51, 52, 53, 54, 55, 56, 57, 58, 59, 60, 61, 62, 63, 64, 65, 66, 67]], [7, 176, [1771, 1863, 2023, 2225, 2450, 2696, 2949, 3217, 3458, 3701, 3931, 4158, 4366, 4588, 4822, 5032, 5236, 5433, 5629, 5790, 5940, 6096, 6274, 6448, 6615, 6782, 6950, 7092, 7238, 7393, 7530, 7658, 7786], [18325.726, 18376.538, 18377.175, 18400.688, 18386.63, 18369.537, 18384.419, 18412.793, 18391.731, 18383.231, 18407.144, 18388.634, 18412.808, 18379.556, 18370.873, 18396.511, 18388.332, 18506.638, 18388.287, 18362.476, 18426.095, 18386.511, 18394.429, 18376.316, 18380.388, 18365.013, 18359.799, 18356.732, 18412.049, 18345.455, 18341.117, 18408.902, 18438.05], [40018.079, 40083.624, 40049.789, 40065.155, 40044.616, 40043.53, 40037.987, 39990.353, 40006.253, 40026.203, 39981.677, 40055.841, 40102.14, 40131.74, 40063.046, 40052.811, 40031.38, 39978.874, 40065.281, 40057.524, 40031.432, 40029.752, 40002.162, 39988.097, 40010.072, 40005.591, 40046.551, 40026.102, 40043.488, 39987.625, 40013.053, 39933.55, 40064.61], [30.709, 17.216, 11.102, 12.392, 11.631, 14.255, 8.956, 11.479, 12.104, 11.677, 14.919, 13.075, 10.877, 13.366, 18.183, 22.544, 22.678, 20.672, 24.176, 23.931, 18.932, 13.443, 10.761, 10.559, 13.169, 14.22, 20.913, 27.234, 13.059, 20.915, 17.207, 31.379, 27.751], [2101.5301403570397, 2812.1237579452136, 2489.0024961747417, 3473.816447304499, 2248.2279883718115, 1489.1086666022886, 2818.436938967568, 2937.886608014406, 3679.92155035119, 3792.312667308596, 4470.138445876327, 2985.9597045546275, 3183.6434012110144, 2298.0645258157874, 8980.99153993802, 1737.5664046543104, 3237.773104920644, 758.2102314263501, 7351.342287863457, 3764.6851956539476, 2171.139217076029, 2333.982479892312, 2513.914181959968, 1942.6633355447773, 3487.0569725632577, 2571.4384109207235, 2275.456564299043, 1421.3423596475939, 2327.4525305892535, 3538.534621775376, 1825.992186287679, 3266.681569035085, 1067.9135916009302], [49, 50, 51, 52, 53, 54, 55, 56, 57, 58, 59, 60, 61, 62, 63, 64, 65, 66, 67, 68, 69, 70, 71, 72, 73, 74, 75, 76, 77, 78, 79, 80, 81]], [1, 206, [2084, 2289, 2519, 2764, 3021, 3283, 3528, 3760, 3989], [34593.018, 34653.2, 34614.555, 34603.639, 34766.082, 34747.124, 34651.929, 34667.796, 34640.095], [3411.226, 3429.781, 3454.855, 3470.751, 3431.912, 3436.94, 3454.635, 3463.299, 3428.356], [16.452, 17.141, 19.833, 11.258, 14.154, 12.429, 13.483, 15.075, 14.906], [930.9956970350946, 921.399938824051, 1488.1317086219544, 1847.2835999404135, 755.3923050922808, 1725.0970824854103, 1558.6883853876054, 1928.0921694476292, 1311.756606331657], [51, 52, 53, 54, 55, 56, 57, 58, 59]], [12, 234, [1809, 1940, 2141, 2357, 2603, 2852], [5840.064, 5794.733, 5758.43, 5763.068, 5758.093, 5794.335], [55096.019, 55215.413, 55191.278, 55101.208, 55226.248, 55198.025], [25.413, 24.022, 21.991, 28.014, 19.918, 41.636], [754.8779149806942, 5291.021371124582, 5922.1871676250175, 2341.6678442904, 3402.9953818055546, 2019.0362907354456], [50, 51, 52, 53, 54, 55]], [6, 236, [1943, 2146, 2361, 2610, 2856, 3120], [6528.221, 6549.166, 6691.831, 6565.993, 6580.965, 6610.621], [40912.916, 40948.765, 40923.203, 40951.676, 40933.262, 40899.132], [18.477, 11.673, 8.46, 8.573, 21.34, 27.211], [1538.1740233990558, 2220.677833270427, 3083.8065274847163, 3385.240352385933, 1123.0973821241557, 643.9516994042195], [51, 52, 53, 54, 55, 56]], [16, 253, [1834, 1975, 2179, 2400, 2648, 2897, 3164, 3415], [10681.736, 10741.648, 10764.541, 10716.639, 10720.496, 10696.9, 10652.457, 10585.263], [67478.542, 67505.975, 67583.211, 67555.691, 67589.672, 67657.163, 67633.487, 67659.357], [25.912, 29.518, 25.642, 18.814, 17.596, 28.472, 22.251, 23.746], [1167.9867233319803, 752.7909288860354, 4247.253936377463, 4040.808115028467, 2171.2762445885587, 1391.8856479227093, 1486.7641920574513, 1862.5983642382168], [50, 51, 52, 53, 54, 55, 56, 57]], [14, 269, [1998, 2201, 2420, 2670, 2920, 3188, 3435, 3675, 3900, 4131, 4348, 4566], [14175.143, 14149.34, 14098.522, 14088.615, 14127.557, 14114.925, 14064.165, 14146.929, 14212.351, 14024.947, 13990.491, 13971.018], [60501.671, 60529.098, 60630.307, 60590.248, 60511.055, 60483.794, 60492.51, 60401.914, 60461.492, 60593.157, 60649.956, 60787.42], [21.6, 24.036, 24.275, 21.779, 26.979, 21.613, 26.929, 10.67, 31.264, 31.805, 36.937, 27.996], [1497.2862838117594, 1436.0954757926538, 4439.676501679283, 2293.282691820997, 881.7123303359248, 1770.1500329304647, 1476.1783455301436, 378.27189643426937, 1721.8824708793866, 3570.268428197352, 5916.782164431, 3145.8599531214027], [51, 52, 53, 54, 55, 56, 57, 58, 59, 60, 61, 62]], [9, 279, [1855, 2016, 2217, 2437, 2686, 2938, 3211, 3449, 3694, 3918, 4146], [17101.975, 17121.138, 17108.472, 17095.183, 17106.393, 17060.252, 17131.974, 17086.294, 17104.717, 17094.052, 17076.58], [47523.399, 47522.744, 47557.241, 47532.15, 47540.281, 47558.188, 47550.07, 47546.785, 47573.547, 47518.699, 47565.764], [14.749, 14.062, 13.496, 15.104, 20.421, 22.215, 17.633, 11.91, 20.704, 18.352, 15.974], [1815.3958919209945, 1704.0588215317991, 1711.3180349222487, 1292.4276057135846, 1243.3930588950766, 1515.3367991256277, 2005.719405055482, 1287.2451159377913, 1258.5114336083593, 1503.8571213053403, 1784.1186951874467], [50, 51, 52, 53, 54, 55, 56, 57, 58, 59, 60]], [7, 285, [1865, 2024, 2226, 2451, 2697, 2950, 3218], [18524.623, 18448.822, 18459.034, 18453.909, 18450.376, 18447.331, 18488.02], [40938.382, 41023.061, 41026.833, 40985.628, 41007.617, 40964.993, 40971.394], [17.281, 19.4, 14.72, 13.856, 12.792, 19.346, 16.672], [2552.4898955138906, 2114.2677860230533, 3580.8191936393378, 4164.01517710419, 2366.1387260812335, 3350.530874873079, 2001.418417269618], [50, 51, 52, 53, 54, 55, 56]], [3, 310, [2144, 2359, 2608, 2855, 3119, 3375, 3611], [6091.663, 6091.987, 6042.761, 6015.732, 5998.367, 5954.106, 5915.575], [16183.028, 16231.268, 16246.352, 16378.555, 16376.46, 16374.754, 16428.874], [13.086, 12.541, 15.272, 13.531, 13.328, 16.752, 10.813], [765.2998387766321, 1678.4575149855061, 2043.0281063215803, 1275.9475318274772, 1682.4255640503006, 1509.960868888037, 1691.5571485111707], [52, 53, 54, 55, 56, 57, 58]], [11, 315, [2171, 2390, 2636, 2887, 3152, 3405], [10215.248, 10244.844, 10220.34, 10228.034, 10153.977, 10052.33], [53685.576, 53695.837, 53605.538, 53544.029, 53514.607, 53518.91], [24.438, 23.361, 29.303, 13.355, 21.413, 18.307], [4236.817861687929, 4204.162157860166, 886.9877685217066, 1564.2953741336269, 2699.85189363373, 13875.964029729299], [52, 53, 54, 55, 56, 57]], [15, 324, [2238, 2464, 2708, 2963, 3228, 3469, 3713, 3942, 4171, 4380, 4606], [20906.538, 20970.366, 21020.308, 20986.214, 21022.736, 21042.385, 21027.387, 21031.321, 21011.868, 21011.136, 20986.22], [62101.382, 62192.45, 62213.886, 62253.392, 62228.72, 62188.245, 62211.216, 62187.541, 62193.655, 62204.895, 62258.089], [37.758, 24.244, 13.491, 13.987, 10.753, 7.664, 7.984, 10.106, 9.079, 16.351, 16.448], [1002.3897568647114, 3644.9969950727714, 3187.406142773651, 4136.924823310702, 6312.330079759424, 7850.413311591418, 7082.0080674177625, 6047.89387691424, 7658.462983322475, 2273.0438581870535, 2210.5335368291762], [52, 53, 54, 55, 56, 57, 58, 59, 60, 61, 62]], [13, 338, [2285, 2515, 2757, 3010, 3273, 3521, 3754], [33699.976, 33726.126, 33583.133, 33561.449, 33578.846, 33653.481, 33599.955], [61636.499, 61556.735, 61463.088, 61374.001, 61449.583, 61504.53, 61474.585], [20.336, 16.772, 19.627, 16.669, 16.53, 13.449, 23.93], [584.182987475295, 2197.4406221565787, 3182.166169930309, 1781.3997929773313, 6610.027445409542, 5061.689526584048, 699.4383399739962], [52, 53, 54, 55, 56, 57, 58]], [4, 349, [2832, 3095, 3354, 3590, 3823, 4051], [1467.291, 1593.328, 1529.101, 1520.348, 1446.56, 1491.903], [14996.721, 14943.923, 14996.419, 15049.674, 14983.773, 15037.869], [10.873, 34.084, 10.726, 21.386, 19.446, 17.454], [1384.442054356415, 4055.803872754261, 763.606782633925, 992.6205204241928, 1483.3452351548463, 649.3075926987168], [55, 56, 57, 58, 59, 60]], [4, 353, [2588, 2836, 3098, 3361, 3596, 3828], [2156.569, 2039.071, 2105.573, 2156.698, 2137.12, 2235.418], [14978.664, 14877.874, 14852.135, 14873.964, 14886.458, 14879.877], [21.796, 23.531, 23.472, 13.221, 25.418, 14.376], [1430.4089111514425, 2874.7513712806544, 3313.6890455533594, 4041.1655149330168, 2993.3313733338523, 4811.892342229318], [54, 55, 56, 57, 58, 59]], [2, 366, [2625, 2877, 3141, 3394, 3632, 3857, 4089, 4306, 4517, 4751, 4970, 5178, 5375, 5577, 5747, 5896, 6046], [9170.625, 9149.943, 9104.975, 9135.567, 9154.264, 9136.479, 9065.501, 9068.672, 9100.388, 9070.579, 9043.392, 9062.013, 9080.734, 9045.99, 9069.053, 9028.195, 9110.585], [7876.646, 7838.359, 7855.143, 7878.039, 7886.057, 7853.153, 7870.103, 7865.128, 7871.431, 7833.806, 7870.642, 7904.521, 7902.312, 7898.977, 7866.746, 7855.287, 7881.492], [24.305, 15.269, 28.55, 11.408, 7.868, 8.462, 9.35, 8.296, 8.478, 9.047, 10.217, 7.523, 9.684, 15.036, 22.238, 22.105, 13.995], [1002.1970882855176, 2296.9832927336947, 1455.8828812663457, 2117.147306312197, 2084.4855791922664, 4146.653464855746, 3463.0239413679797, 3133.675208258826, 3798.840664573442, 4664.700631528149, 2315.9490755294073, 2640.7448493566153, 2584.940726464471, 2338.692152363608, 1533.1167816836414, 2128.258748229945, 1130.2032896966184], [54, 55, 56, 57, 58, 59, 60, 61, 62, 63, 64, 65, 66, 67, 68, 69, 70]], [11, 375, [2649, 2898, 3165, 3419, 3653, 3877], [10850.462, 10801.752, 10833.892, 10802.245, 10724.698, 10637.403], [54129.108, 54044.32, 54059.797, 54093.088, 54100.167, 54163.541], [12.414, 12.727, 10.276, 13.791, 8.531, 17.107], [2451.4320354299803, 2991.6515478372144, 3215.151491803424, 2363.7911229154315, 2637.5540660088927, 3819.9431543658593], [54, 55, 56, 57, 58, 59]], [11, 376, [3420, 3656, 3879, 4113, 4327, 4542, 4775, 4991], [10933.81, 10911.73, 10944.863, 10899.413, 10864.641, 10981.378, 10976.074, 10904.554], [54597.621, 54615.277, 54659.695, 54608.801, 54559.361, 54512.879, 54543.57, 54554.398], [31.605, 22.996, 19.64, 23.181, 15.596, 16.337, 13.703, 25.824], [1488.0979217080876, 1561.6098451932055, 1224.6405631734638, 5312.378480451302, 3293.148128605214, 1892.489389895301, 1789.5242323627392, 1266.4346727061113], [57, 58, 59, 60, 61, 62, 63, 64]], [1, 413, [2773, 3028, 3290, 3532, 3763, 3993, 4217, 4429, 4658, 4879, 5087], [36760.165, 36768.833, 36773.325, 36731.146, 36801.428, 36785.362, 36659.384, 36671.264, 36687.156, 36740.392, 36686.829], [5301.09, 5330.668, 5380.021, 5412.866, 5448.742, 5427.801, 5507.125, 5541.058, 5499.484, 5522.422, 5613.734], [17.065, 19.115, 12.195, 20.079, 14.01, 15.594, 14.536, 16.185, 12.7, 18.906, 27.25], [1584.199696200969, 1945.616138483152, 1667.9451165931735, 1395.4787343508872, 1035.1606736781907, 1788.390493951915, 760.0386586267438, 1433.201742590292, 1369.7610412654524, 1215.0753721880326, 1292.674020206719], [54, 55, 56, 57, 58, 59, 60, 61, 62, 63, 64]], [8, 433, [2574, 2821, 3080, 3339, 3576, 3805, 4037, 4262, 4474, 4710], [48284.147, 48383.127, 48431.66, 48491.965, 48536.969, 48531.476, 48550.706, 48529.616, 48495.248, 48597.928], [42329.837, 42349.315, 42397.04, 42384.631, 42364.858, 42345.155, 42311.388, 42277.811, 42128.965, 42211.951], [13.109, 11.317, 13.83, 17.276, 10.182, 8.214, 15.568, 12.566, 21.171, 27.75], [2252.7016384237863, 1685.5644105353879, 2123.366298259672, 2008.6269858555274, 2643.655478854614, 4075.078716157366, 3415.409255166268, 3457.962724133146, 3662.3160242898493, 3900.4153871569497], [53, 54, 55, 56, 57, 58, 59, 60, 61, 62]], [11, 445, [3641, 3864, 4099, 4314, 4526, 4759, 4978, 5185, 5380, 5583], [9733.503, 9709.245, 9762.434, 9730.904, 9813.235, 9685.568, 9719.407, 9661.678, 9669.851, 9708.351], [53609.338, 53694.887, 53716.83, 53680.116, 53696.714, 53843.047, 53743.062, 53876.872, 53947.298, 53942.419], [17.286, 14.194, 11.735, 12.347, 15.426, 8.906, 11.993, 11.313, 10.61, 36.443], [2109.0022080672084, 3080.125037961778, 2273.313528785632, 1785.4296692860544, 3567.706970573405, 2015.2391042154607, 2862.997463996742, 2181.808627055486, 2934.1984511463143, 2360.2354469804995], [58, 59, 60, 61, 62, 63, 64, 65, 66, 67]], [7, 461, [3700, 3929, 4157, 4365, 4587, 4821, 5029], [18302.022, 18346.883, 18368.836, 18355.303, 18304.656, 18307.585, 18271.557], [39256.885, 39326.771, 39309.457, 39301.064, 39287.012, 39308.229, 39364.442], [13.055, 17.335, 16.553, 15.333, 13.353, 14.43, 16.508], [2749.112626181618, 2694.0587053516774, 2996.9710818960366, 2778.608003155364, 1872.2234168880868, 2265.825244843045, 2327.762305465245], [58, 59, 60, 61, 62, 63, 64]], [1, 509, [4423, 4653, 4873, 5082, 5285, 5482, 5670, 5828, 5976, 6147, 6324, 6491, 6660, 6824, 6990], [34670.967, 34683.609, 34688.2, 34576.925, 34535.657, 34512.494, 34549.221, 34447.253, 34516.069, 34532.686, 34510.901, 34442.145, 34430.359, 34371.357, 34356.378], [3460.344, 3517.278, 3455.452, 3446.345, 3401.579, 3434.545, 3441.058, 3435.167, 3394.867, 3284.884, 3246.097, 3219.684, 3260.724, 3268.179, 3262.22], [18.003, 19.177, 15.226, 16.741, 11.843, 13.55, 19.325, 31.236, 26.772, 19.429, 11.488, 17.902, 9.993, 15.572, 16.378], [1626.8640035951123, 1649.4314385926955, 1531.9846311855285, 1310.2563888174761, 1458.1198766516222, 1594.9680373793299, 1842.5398525115695, 2164.4233438815913, 2733.7661204049873, 950.0075237840557, 1384.713058335811, 1713.714379331952, 841.4315671429206, 1686.8921840254375, 1518.4587472430492], [61, 62, 63, 64, 65, 66, 67, 68, 69, 70, 71, 72, 73, 74, 75]], [6, 532, [4292, 4499, 4735, 4955, 5165, 5363], [6713.643, 6646.46, 6720.241, 6720.389, 6935.493, 6826.31], [39485.591, 39507.41, 39594.071, 39628.36, 39637.552, 39704.561], [14.882, 12.631, 12.729, 17.682, 26.547, 25.226], [1592.3974733791174, 1795.5275516362487, 1548.6809822639104, 1785.7455557349008, 1481.8594056491918, 610.0642756953936], [61, 62, 63, 64, 65, 66]], [14, 655, [4795, 5008, 5216, 5413, 5611, 5781, 5927, 6083, 6253, 6433, 6597, 6766, 6930, 7074], [14069.477, 14090.752, 14034.459, 14096.382, 14103.912, 14138.851, 14153.383, 13991.032, 14011.89, 14005.764, 13951.791, 13976.639, 13973.386, 13900.814], [60545.586, 60567.282, 60592.176, 60555.27, 60568.401, 60546.963, 60620.369, 60740.718, 60582.74, 60647.729, 60666.302, 60688.089, 60687.113, 60762.172], [30.824, 16.653, 21.748, 17.723, 26.881, 22.549, 2.925, 27.297, 21.477, 20.4, 16.163, 20.155, 24.351, 30.381], [1464.0484821299615, 15266.683374610948, 1878.425631238088, 1429.6854854645678, 2421.4630850715143, 802.1311350815967, 446.35707678110606, 1954.4805772059285, 1174.9834497832805, 1862.4717261459823, 664.9105247425147, 895.2179041853624, 1438.018250136824, 1280.9303917403613], [63, 64, 65, 66, 67, 68, 69, 70, 71, 72, 73, 74, 75, 76]], [4, 685, [4486, 4722, 4939, 5149, 5347, 5549, 5726, 5874, 6023], [2500.413, 2436.714, 2386.18, 2418.753, 2438.399, 2462.105, 2283.195, 2351.784, 2387.802], [15070.188, 15230.329, 15272.888, 15211.353, 15272.001, 15290.666, 15237.0, 15239.571, 15215.551], [16.387, 22.188, 33.928, 20.678, 19.221, 19.824, 31.005, 27.632, 26.883], [600.8238358118446, 2464.7932649009, 1602.3121634061479, 1546.8836580190182, 2811.3668854969474, 5005.39019305614, 1967.8503210618803, 6295.615292674235, 5471.103155035711], [62, 63, 64, 65, 66, 67, 68, 69, 70]], [12, 693, [5160, 5360, 5564, 5737, 5885, 6034, 6214, 6389, 6561, 6730, 6892, 7042, 7186, 7333, 7477], [6299.245, 6310.686, 6343.03, 6451.936, 6383.71, 6417.18, 6503.185, 6532.904, 6653.668, 6583.273, 6702.839, 6616.962, 6583.967, 6608.736, 6578.924], [56382.708, 56369.521, 56303.255, 56233.458, 56456.422, 56451.601, 56517.044, 56515.625, 56607.133, 56567.362, 56551.782, 56570.141, 56542.783, 56495.043, 56419.381], [11.934, 11.546, 12.848, 26.275, 21.604, 10.467, 14.091, 19.741, 14.463, 20.095, 25.022, 29.483, 17.143, 17.72, 24.627], [1443.4881657513245, 2199.80072298006, 1685.31799521457, 842.8549782785115, 14520.516364227364, 2064.589104778375, 2137.1264420167327, 1003.2187590617018, 1127.5269287471149, 1190.5889430509949, 1856.838794814274, 763.8950147484193, 1053.983639076481, 1653.2099295274668, 900.6040570200315], [65, 66, 67, 68, 69, 70, 71, 72, 73, 74, 75, 76, 77, 78, 79]], [2, 694, [4742, 4962, 5168, 5367, 5569, 5740, 5889, 6037], [7772.212, 7741.008, 7737.086, 7702.16, 7635.553, 7568.457, 7588.96, 7429.722], [7074.929, 7115.062, 7112.736, 7094.862, 7110.241, 7192.975, 7210.759, 7176.159], [13.482, 12.624, 28.775, 28.548, 29.409, 26.419, 18.16, 15.665], [1184.8834290745508, 1528.865023091777, 1613.3847092241608, 2110.7798363242878, 1821.9769282298219, 1602.070868241484, 593.9357260811983, 766.4881320456759], [63, 64, 65, 66, 67, 68, 69, 70]], [6, 716, [4952, 5159, 5359, 5563, 5736], [6204.125, 6243.155, 6256.116, 6297.188, 6167.569], [40635.768, 40626.827, 40664.718, 40663.113, 40649.244], [17.281, 11.386, 14.637, 17.082, 23.089], [2553.5921389523146, 2623.5885863745366, 1942.9708041339204, 2648.3768621223207, 1921.6864941202753], [64, 65, 66, 67, 68]], [16, 885, [6410, 6579, 6747, 6910, 7058, 7204, 7352], [10117.464, 10067.507, 10126.011, 10104.7, 10087.234, 10025.21, 10128.393], [67134.127, 67025.271, 67068.492, 67050.449, 67129.716, 66969.166, 67024.591], [24.646, 21.451, 37.564, 27.581, 17.807, 15.319, 31.34], [2465.2510217003623, 1505.301665357541, 1553.405343428014, 1267.8274395393726, 14853.058158506252, 1639.6188033165604, 1504.8731522803052], [72, 73, 74, 75, 76, 77, 78]], [3, 928, [6385, 6555, 6725, 6882, 7039, 7183, 7330, 7474], [5173.996, 5168.577, 5209.791, 5211.681, 5227.135, 5188.674, 5172.22, 5159.648], [16201.64, 16214.481, 16226.335, 16201.764, 16205.641, 16230.039, 16161.522, 16241.604], [23.469, 18.305, 19.221, 14.479, 13.719, 14.595, 11.866, 18.862], [1532.2473138567877, 807.0138671034655, 888.6168599187611, 1295.8479780533887, 982.5823160022912, 1200.0123502548713, 726.79435512126, 710.3060653705983], [72, 73, 74, 75, 76, 77, 78, 79]], [12, 929, [6215, 6388, 6560, 6729, 6887], [6446.645, 6379.711, 6322.136, 6188.038, 6236.637], [58007.826, 57978.449, 58002.472, 57913.649, 58012.694], [33.586, 24.373, 10.954, 25.536, 29.606], [1591.2419859663191, 1126.0182671110767, 50331.843151456495, 12703.175948688204, 3069.8669788267775], [71, 72, 73, 74, 75]], [3, 1046, [7332, 7476, 7607, 7736, 7874], [6182.968, 6164.231, 6050.852, 6039.203, 6031.738], [15868.682, 15901.597, 15898.747, 15914.184, 15921.396], [23.969, 12.544, 26.263, 16.755, 22.444], [938.0923937356484, 610.9766187602575, 1387.006764622367, 1444.0360510322682, 1731.4326299237111], [78, 79, 80, 81, 82]], [0, 1087, [7672, 7807, 7953, 8084, 8212, 8335, 8462, 8586], [25924.358, 25947.511, 25962.539, 25911.572, 25978.554, 25959.064, 25901.873, 25873.307], [3801.524, 3754.055, 3808.598, 3814.744, 3871.133, 3826.685, 3847.118, 3851.543], [22.389, 13.716, 12.939, 16.8, 15.893, 18.013, 13.574, 17.592], [1787.277300308367, 1131.7579815019747, 1877.103293128101, 793.6935475912068, 1381.134992047474, 1322.3053347429766, 2036.4533084215107, 1404.4019721294696], [80, 81, 82, 83, 84, 85, 86, 87]], [14, 1140, [7769, 7916, 8053, 8177, 8310, 8428, 8559, 8677, 8793, 8916, 9036, 9166], [14123.025, 14067.685, 14011.667, 14088.6, 14114.187, 14061.522, 14038.279, 14086.582, 14025.369, 13976.128, 14009.236, 13987.41], [60356.049, 60462.427, 60610.253, 60610.369, 60659.703, 60622.663, 60628.856, 60588.582, 60551.107, 60566.651, 60586.558, 60593.11], [39.006, 30.455, 34.692, 11.279, 9.666, 11.091, 12.193, 12.988, 15.285, 8.384, 18.714, 15.389], [1347.420440858592, 2645.9718043521134, 4736.845137439609, 2714.6803933488336, 2733.610347993948, 4032.4500179504657, 2943.39292544729, 2852.549510530311, 2257.9216537379275, 2639.5203364043546, 2327.8048662535216, 2849.654776424244], [81, 82, 83, 84, 85, 86, 87, 88, 89, 90, 91, 92]], [15, 1141, [8324, 8449, 8574, 8696, 8818, 8937, 9057, 9183, 9293], [20610.346, 20569.532, 20524.439, 20556.715, 20582.549, 20519.505, 20592.13, 20563.102, 20547.738], [62434.692, 62506.808, 62473.557, 62416.432, 62416.887, 62471.039, 62323.831, 62344.819, 62369.375], [13.588, 12.064, 10.678, 15.164, 15.561, 15.866, 14.795, 14.488, 32.194], [2037.8248340638677, 1989.1491938191807, 2375.3025631881783, 1791.396401632913, 1535.2170481363135, 1417.749956897256, 2055.9932499132665, 1517.1319188355158, 1458.9239200931008], [85, 86, 87, 88, 89, 90, 91, 92, 93]], [7, 1195, [8442, 8569, 8691, 8807, 8927, 9049, 9177, 9284, 9403, 9499, 9604, 9726, 9854], [17866.111, 17851.66, 17797.978, 17853.717, 17851.512, 17903.939, 18033.008, 17868.444, 17842.811, 17871.579, 17881.581, 17850.203, 17868.032], [40265.394, 40281.027, 40287.407, 40261.286, 40250.473, 40253.462, 40253.0, 40369.587, 40396.889, 40402.255, 40410.956, 40417.268, 40411.859], [15.684, 9.952, 11.282, 13.332, 11.908, 12.622, 23.073, 9.256, 15.474, 13.573, 12.59, 24.19, 10.581], [2013.0946479261208, 1991.6880702694866, 1883.9948246798951, 1979.7939063986807, 2112.714333686117, 1736.9523907922012, 8100.396439208768, 1861.104041656963, 2255.92998870243, 2118.4222844088267, 1715.6681097193396, 1681.511907670821, 1567.2242677867284], [86, 87, 88, 89, 90, 91, 92, 93, 94, 95, 96, 97, 98]], [16, 1290, [8902, 9024, 9153, 9267, 9381], [10139.418, 10214.158, 10215.051, 10225.812, 10191.069], [67136.792, 67155.063, 67133.293, 67162.147, 67145.375], [19.618, 16.142, 16.155, 15.846, 24.11], [1090.1713800750576, 2095.1366414747913, 2164.6854097600262, 2211.488074201181, 2864.509520278367], [90, 91, 92, 93, 94]], [7, 1291, [8931, 9052, 9179, 9288, 9405], [18442.006, 18356.858, 18292.551, 18332.168, 18392.357], [40054.44, 40013.397, 40111.181, 40022.656, 40040.48], [24.492, 15.729, 25.893, 22.877, 22.075], [1403.5215118740539, 1793.549207341897, 5086.769252614549, 2835.9718614880744, 1006.2456481208554], [90, 91, 92, 93, 94]], [4, 1337, [9558, 9676, 9808, 9932, 10077, 10209, 10337, 10456, 10577, 10689, 10792, 10894, 10996, 11117, 11234, 11332], [2271.452, 2220.496, 2296.896, 2254.54, 2258.292, 2309.965, 2311.35, 2328.651, 2273.37, 2248.193, 2255.818, 2129.828, 2130.473, 2147.305, 2121.458, 2103.125], [15426.998, 15355.119, 15430.012, 15429.892, 15410.607, 15366.592, 15402.67, 15448.921, 15450.329, 15440.646, 15431.039, 15492.792, 15465.754, 15513.961, 15547.439, 15527.883], [31.751, 24.949, 28.677, 11.104, 7.166, 10.243, 9.731, 8.922, 14.582, 24.36, 23.433, 20.949, 19.236, 17.427, 13.701, 23.291], [1891.3404293278631, 3238.0306982038746, 2031.8014162785682, 2387.2267328448097, 2242.6239842460186, 1962.017227243587, 3224.6605672468736, 2371.0708568228706, 1855.4187749143407, 1994.3692766796817, 2600.933784853189, 2888.14523303476, 1739.134799566991, 1949.1368963431648, 1135.8623922432394, 640.8912292663009], [96, 97, 98, 99, 100, 101, 102, 103, 104, 105, 106, 107, 108, 109, 110, 111]], [2, 1345, [9698, 9826, 9949, 10096, 10226, 10352], [8955.246, 9001.381, 9024.53, 9014.123, 9063.899, 8997.408], [8095.06, 8029.427, 7945.628, 7955.817, 7854.46, 7919.548], [34.732, 28.501, 34.637, 24.242, 14.768, 31.066], [5696.439380395286, 2611.988922316598, 3456.576458107766, 2874.8824089446794, 1606.1976005293252, 5510.407471942761], [97, 98, 99, 100, 101, 102]], [16, 1348, [9580, 9705, 9830, 9957, 10102, 10233, 10357], [10122.134, 10001.557, 9998.503, 9948.646, 9924.15, 9936.739, 9864.231], [67076.254, 67021.469, 66928.406, 66944.019, 66981.134, 66915.73, 66882.083], [20.237, 23.741, 25.935, 22.204, 19.78, 14.985, 17.536], [3387.39895484955, 4014.768095689135, 1406.6283572789612, 1969.2020653766194, 1658.011884765984, 1464.3928378414196, 903.9708535243016], [96, 97, 98, 99, 100, 101, 102]], [14, 1350, [9712, 9838, 9966, 10110, 10246, 10370, 10489, 10609], [13195.461, 13271.883, 13235.177, 13182.18, 13211.896, 13196.007, 13199.912, 13168.958], [59919.1, 59890.233, 59958.861, 59980.25, 59940.766, 59908.092, 59930.3, 59926.932], [10.726, 20.51, 10.918, 20.196, 15.362, 14.431, 24.232, 16.657], [559.7585726434131, 1281.4537731979906, 899.1400015964473, 1222.901862507034, 1046.6602902174068, 873.2612615258005, 2285.743495912384, 1884.906006083217], [97, 98, 99, 100, 101, 102, 103, 104]], [16, 1424, [10600, 10707, 10815, 10912, 11016], [9969.489, 9937.939, 9925.705, 9791.503, 9869.985], [67021.618, 66937.167, 67006.447, 66946.617, 66951.719], [19.379, 28.668, 18.991, 21.818, 24.174], [1745.0968621234572, 1811.9476367809052, 2983.4948484183, 4754.738921950321, 3148.73370410931], [104, 105, 106, 107, 108]], [14, 1480, [10922, 11031, 11149, 11262, 11357, 11461, 11573, 11683, 11767, 11864, 11957, 12053], [13231.643, 13200.315, 13197.772, 13187.901, 13246.514, 13171.43, 13171.887, 13154.231, 13200.226, 13243.867, 13202.633, 13160.707], [59963.742, 59902.703, 59944.259, 59917.663, 59961.756, 59887.865, 59943.32, 59950.64, 59944.78, 59968.75, 59902.821, 59956.965], [18.665, 15.566, 13.879, 10.282, 15.465, 25.408, 24.837, 23.669, 19.76, 17.657, 17.924, 23.434], [1169.8966905084494, 551.13598954532, 1008.160643367963, 521.4361202435207, 633.2677631070109, 1786.272019543553, 1067.3315539087469, 999.498498484542, 1005.4092765148874, 2098.2358517259154, 797.8760717987011, 640.2543656159374], [107, 108, 109, 110, 111, 112, 113, 114, 115, 116, 117, 118]], [14, 1481, [10927, 11037, 11158, 11268, 11363, 11467, 11578, 11688, 11773, 11871], [14793.486, 14719.167, 14659.243, 14732.121, 14699.347, 14720.391, 14702.182, 14714.602, 14787.774, 14874.376], [61243.421, 61254.687, 61241.03, 61266.108, 61297.36, 61166.884, 61236.76, 61214.555, 61204.903, 61167.798], [28.016, 10.808, 9.8, 10.157, 12.915, 8.299, 11.75, 16.585, 21.994, 21.068], [1258.1677653902752, 2109.1044822002727, 2879.0824553738435, 2279.8134768157793, 2003.1321954350185, 1638.1814480565965, 2075.8958754515975, 1112.0575314577206, 2320.9657903641473, 628.312871691313], [107, 108, 109, 110, 111, 112, 113, 114, 115, 116]], [7, 1484, [10937, 11053, 11168, 11277, 11372, 11479], [17572.166, 17568.728, 17618.09, 17615.723, 17572.511, 17603.056], [39400.611, 39386.723, 39292.401, 39240.612, 39294.478, 39220.943], [24.055, 29.371, 30.963, 31.034, 25.928, 21.717], [925.3855207346245, 661.616880204805, 1684.3908278440874, 1459.6229295974656, 838.9042168042712, 1099.3285155909202], [107, 108, 109, 110, 111, 112]], [13, 1488, [10965, 11082, 11194, 11303, 11395, 11506, 11621, 11716, 11806, 11905, 12001, 12094], [33270.344, 33307.512, 33349.068, 33276.76, 33265.295, 33297.991, 33325.731, 33264.613, 33324.854, 33299.273, 33265.528, 33169.91], [59607.856, 59525.712, 59586.3, 59586.392, 59584.871, 59529.898, 59504.642, 59514.147, 59586.222, 59533.303, 59478.731, 59558.158], [13.472, 13.089, 13.705, 15.059, 16.373, 15.598, 11.963, 15.814, 22.123, 16.842, 17.631, 16.948], [1724.1572135606116, 1774.0943629966807, 2445.032947104698, 1980.9146211398986, 2201.9028368253007, 1356.6348266895197, 2368.8360781382758, 1932.245668772919, 1716.2909808472018, 1349.2163839473978, 1178.159043888844, 2201.5808557977616], [107, 108, 109, 110, 111, 112, 113, 114, 115, 116, 117, 118]], [12, 1507, [11337, 11438, 11547, 11657, 11750, 11838, 11933, 12030, 12121, 12214, 12295], [6111.83, 6150.119, 6118.454, 6090.116, 6106.214, 6108.63, 6129.786, 6196.198, 6201.561, 6182.775, 6202.704], [56434.758, 56468.212, 56458.042, 56541.903, 56488.093, 56481.161, 56491.438, 56460.464, 56395.859, 56420.56, 56448.032], [18.03, 14.735, 14.505, 18.077, 15.102, 12.244, 20.466, 25.708, 12.3, 15.72, 15.791], [1304.567454530304, 2530.7202341287366, 1200.2762361666305, 2258.955410697628, 2852.6749765862155, 2112.6412791728867, 1680.1848300114063, 1454.886319560397, 4933.048041596131, 4142.737569213712, 3835.7923873919344], [111, 112, 113, 114, 115, 116, 117, 118, 119, 120, 121]], [16, 1511, [11453, 11564, 11672, 11760, 11852], [10109.963, 10067.904, 10127.644, 10199.844, 10171.182], [67170.498, 67185.837, 67171.917, 67171.067, 67122.749], [20.523, 19.442, 33.992, 14.676, 30.661], [2996.5368093771413, 1434.8877115737641, 1763.6623964842286, 45709.30544567413, 1934.2189684770126], [112, 113, 114, 115, 116]], [9, 1634, [12065, 12154, 12244, 12325, 12414, 12491, 12573, 12662, 12737, 12810, 12878, 12969, 13057, 13134, 13224, 13312, 13397, 13486, 13560, 13629, 13701, 13776, 13844, 13909, 13983, 14057, 14130, 14208], [16584.545, 16507.732, 16570.839, 16590.678, 16670.409, 16652.727, 16590.998, 16589.426, 16526.269, 16608.554, 16651.269, 16658.867, 16590.458, 16579.014, 16641.22, 16662.856, 16663.67, 16666.286, 16754.534, 16751.12, 16762.562, 16678.845, 16711.509, 16667.726, 16734.186, 16683.293, 16729.09, 16703.837], [48114.217, 48052.085, 48079.731, 48070.888, 48123.126, 48094.831, 48024.164, 48004.06, 48064.474, 48076.285, 48125.97, 48217.362, 48141.781, 48054.556, 48036.269, 47989.216, 47995.286, 47956.509, 47978.382, 48064.167, 48103.548, 48111.309, 48109.599, 48111.519, 48128.802, 48112.18, 48115.889, 48129.544], [17.885, 13.578, 23.025, 15.457, 27.564, 15.245, 12.925, 11.618, 15.509, 11.366, 14.6, 13.475, 12.741, 13.358, 12.382, 9.928, 15.355, 9.536, 12.103, 12.429, 22.005, 18.916, 13.716, 23.606, 22.488, 8.77, 13.348, 11.318], [2077.020615860263, 2600.8853420661358, 2885.2763387645828, 2862.1684865288344, 2118.7097549795417, 2104.225664169066, 2243.882456855795, 2180.3023443344373, 2273.5635881331996, 2773.662191926357, 1695.792290491319, 1720.3908112480965, 1350.7118281437738, 1827.3085156716807, 2684.5267661878206, 1964.9699484005494, 1530.9658505410473, 1299.3805026457007, 2116.954054134592, 1569.9974684874785, 1301.490855051573, 1817.5210754600462, 1323.2683804212593, 1429.450505903106, 1278.5718625952873, 1123.4295894640347, 1471.0064112387213, 1219.8676923708504], [118, 119, 120, 121, 122, 123, 124, 125, 126, 127, 128, 129, 130, 131, 132, 133, 134, 135, 136, 137, 138, 139, 140, 141, 142, 143, 144, 145]], [14, 1683, [12314, 12405, 12480, 12563, 12655, 12733, 12804, 12874, 12960, 13046, 13124, 13216, 13304, 13392, 13481, 13556, 13622, 13696, 13770, 13836, 13903, 13975, 14045, 14121, 14197, 14281, 14354, 14429, 14509, 14589], [13155.459, 13201.302, 13166.6, 13171.835, 13163.721, 13143.063, 13203.685, 13148.818, 13157.232, 13181.063, 13189.689, 13194.897, 13210.287, 13163.38, 13189.789, 13134.882, 13195.387, 13164.004, 13203.569, 13197.623, 13158.298, 13196.757, 13181.832, 13222.502, 13202.74, 13195.885, 13150.468, 13195.905, 13175.578, 13219.382], [59947.828, 59924.468, 59997.345, 59899.817, 59867.699, 60020.281, 59933.902, 59893.276, 59978.287, 59906.725, 59950.038, 59938.532, 59972.153, 59941.813, 59911.216, 59955.718, 59915.153, 59938.005, 59990.751, 59965.233, 59955.059, 59914.032, 59954.677, 59923.48, 59979.167, 59956.669, 59982.545, 59948.066, 59957.844, 59922.326], [28.113, 17.985, 21.08, 21.243, 31.805, 26.191, 28.547, 20.586, 12.8, 16.677, 11.327, 16.145, 12.273, 18.313, 22.563, 19.048, 15.939, 21.831, 26.318, 17.45, 14.053, 19.703, 23.029, 13.555, 16.654, 16.686, 15.586, 10.331, 23.222, 14.758], [1075.805488003192, 949.9294033217768, 1305.9806086782442, 1241.0359191011055, 2361.2943247630524, 1329.0275548928457, 1268.074531449437, 1000.5707178018322, 1012.059838672269, 1094.3217701470635, 837.9183769566116, 1366.4724140144933, 894.1365806257271, 1001.9600218548602, 1355.5545001892394, 777.6344006456492, 586.7645547417693, 994.4227695042835, 1417.0353127353458, 1015.8062537310586, 749.7817351261263, 1675.1631086758646, 1482.6787355525248, 980.8492565258538, 1084.589106777801, 817.7721383663694, 1205.7686540169068, 713.8987447641485, 1578.6685978448581, 1551.529154316157], [121, 122, 123, 124, 125, 126, 127, 128, 129, 130, 131, 132, 133, 134, 135, 136, 137, 138, 139, 140, 141, 142, 143, 144, 145, 146, 147, 148, 149, 150]], [5, 1697, [12291, 12378, 12459, 12540, 12626, 12711, 12776], [3408.369, 3375.62, 3364.231, 3324.586, 3408.037, 3461.363, 3392.681], [37060.218, 37064.406, 37101.113, 37054.159, 37084.959, 37074.089, 37089.401], [16.397, 11.188, 16.601, 11.606, 11.507, 13.514, 12.533], [2651.1238681017926, 1668.907741010242, 1834.618852065641, 1616.066992052853, 2568.41942897675, 1995.2188860209494, 2448.5997120398456], [121, 122, 123, 124, 125, 126, 127]], [16, 1744, [12641, 12722, 12793, 12866, 12950, 13036], [9953.933, 10015.218, 9917.054, 9920.747, 10052.26, 10073.567], [67135.577, 67197.978, 67200.285, 67166.987, 67242.684, 67238.383], [35.644, 22.322, 19.326, 14.209, 14.232, 26.962], [1994.985441787055, 1961.9540422260316, 2369.664682192487, 1546.173043411998, 1413.9856177820957, 1146.6975315054049], [125, 126, 127, 128, 129, 130]], [10, 1757, [12909, 12998, 13083, 13158, 13249], [35047.938, 35108.64, 35141.755, 35107.887, 35089.546], [53859.881, 53823.877, 53820.925, 53876.466, 53872.521], [28.856, 24.677, 39.185, 25.953, 26.548], [810.3351090014523, 1014.6669779415486, 1419.3776569554097, 3306.1827970443474, 2156.1710357484617], [128, 129, 130, 131, 132]], [6, 1767, [13024, 13109, 13198, 13280, 13371, 13462], [6443.658, 6536.927, 6402.351, 6456.759, 6446.117, 6414.536], [40539.099, 40541.873, 40543.395, 40538.702, 40544.27, 40530.569], [8.462, 17.179, 22.017, 9.067, 6.216, 8.978], [1894.600106148988, 1259.2434018910903, 843.9134190259946, 2421.1427673244393, 2161.3223494906597, 3702.965740944635], [130, 131, 132, 133, 134, 135]], [1, 1776, [13162, 13251, 13344, 13434, 13514, 13578, 13652, 13723, 13799, 13863, 13938, 14007, 14079], [36580.042, 36714.902, 36599.211, 36614.022, 36621.17, 36662.997, 36653.842, 36602.746, 36672.722, 36654.871, 36636.999, 36647.235, 36658.0], [5133.58, 5129.348, 5048.296, 5120.731, 5136.541, 5151.938, 5219.063, 5269.053, 5306.327, 5307.038, 5283.828, 5289.149, 5311.046], [16.148, 21.744, 36.346, 29.817, 28.686, 31.583, 16.628, 15.723, 28.683, 12.312, 15.8, 15.791, 24.023], [1072.6756590508996, 10691.636532130793, 2385.614553353569, 2574.597412619614, 914.8013665356094, 3593.1376107076417, 773.5371739154768, 1172.5619375456213, 942.9823377294848, 1410.823369490945, 1091.8431613751218, 1223.3249939959776, 2008.7179179927741], [131, 132, 133, 134, 135, 136, 137, 138, 139, 140, 141, 142, 143]], [6, 1855, [13603, 13677, 13749, 13819, 13888, 13963, 14032, 14103, 14179, 14263, 14343, 14415, 14497, 14574, 14652, 14728], [6407.672, 6427.681, 6423.914, 6436.452, 6432.603, 6445.067, 6430.939, 6416.648, 6410.365, 6439.142, 6433.722, 6434.218, 6404.572, 6391.742, 6401.661, 6382.358], [40521.805, 40536.406, 40549.913, 40552.725, 40539.384, 40530.431, 40550.12, 40547.773, 40562.835, 40564.381, 40561.883, 40553.091, 40533.592, 40524.088, 40500.636, 40500.422], [10.437, 7.011, 6.933, 7.561, 7.117, 15.002, 9.104, 13.098, 8.282, 9.078, 6.941, 5.835, 7.875, 8.366, 8.069, 13.373], [936.677571101537, 3547.800691532619, 3377.2474944206006, 4168.180006898394, 3560.1427932923084, 1987.3165221408108, 3028.505341962905, 2032.994224314342, 3026.6103194074562, 1573.089749476188, 2802.43580555994, 2868.4134069665024, 3284.650613276717, 2382.854031136062, 1750.2407756169732, 1290.5624749015565], [137, 138, 139, 140, 141, 142, 143, 144, 145, 146, 147, 148, 149, 150, 151, 152]], [12, 1902, [14101, 14177, 14260, 14341, 14413, 14495, 14573, 14651, 14727], [5780.224, 5801.562, 5786.584, 5813.566, 5826.813, 5766.666, 5735.321, 5779.523, 5874.422], [56867.134, 56825.098, 56753.897, 56767.837, 56718.965, 56722.237, 56724.081, 56687.691, 56729.55], [27.026, 14.579, 12.975, 26.86, 11.861, 23.801, 3.048, 13.328, 28.931], [1385.642534273843, 2083.3194672362297, 2267.411547620004, 2705.0037282594285, 2926.689515376662, 641.6260662005388, 412.23276886137404, 1696.8405299361762, 2186.0313469526354], [144, 145, 146, 147, 148, 149, 150, 151, 152]], [14, 1909, [14199, 14283, 14356, 14431, 14510, 14592, 14668, 14750, 14820, 14890, 14954, 15024, 15098, 15161, 15221, 15300, 15373, 15438, 15512, 15589, 15670, 15750, 15830, 15904], [13848.295, 13878.658, 13934.765, 13849.75, 13956.908, 13913.098, 13965.167, 13999.025, 13999.341, 13937.55, 13990.486, 14010.806, 13874.055, 13957.338, 14010.394, 14019.008, 13993.664, 13971.576, 13951.007, 13995.528, 13981.974, 14006.285, 14025.331, 14062.818], [60914.88, 60992.875, 60991.412, 60979.325, 61006.357, 60982.535, 61011.174, 61050.738, 60990.536, 60966.076, 61032.783, 61095.786, 61025.307, 61080.949, 61051.245, 61118.682, 61075.288, 61024.73, 61042.896, 61072.21, 61025.476, 61056.869, 61086.826, 61076.295], [21.276, 20.847, 15.227, 31.396, 27.842, 19.651, 20.308, 23.79, 21.853, 22.146, 16.953, 28.614, 25.043, 18.233, 21.071, 22.853, 20.402, 18.104, 23.761, 20.276, 18.483, 18.508, 23.419, 30.682], [691.1212963463176, 1876.4949714282427, 1322.7229503415672, 728.3997692178293, 1474.8667365074416, 864.9449559247291, 1167.0474470014285, 732.2445894252184, 1542.4163892244567, 1856.930272594747, 978.1766831882336, 1351.1820267493185, 653.2577190853001, 1958.1902547944862, 1218.422549134981, 1320.1361983982945, 1625.811341037185, 1185.4353309041621, 1313.1937629796857, 1764.2867794933065, 575.6880220997497, 1236.2737476952295, 834.1524826171677, 1241.3860282409462], [145, 146, 147, 148, 149, 150, 151, 152, 153, 154, 155, 156, 157, 158, 159, 160, 161, 162, 163, 164, 165, 166, 167, 168]], [4, 1940, [14410, 14493, 14570, 14647, 14723, 14801, 14868], [2283.037, 2370.663, 2394.339, 2445.644, 2447.459, 2363.07, 2326.517], [15339.755, 15417.326, 15354.799, 15293.323, 15325.767, 15344.556, 15394.192], [37.365, 12.683, 19.15, 12.833, 10.967, 18.43, 23.82], [4403.5589867613335, 977.0268034776601, 2407.114764737341, 1938.8021997938586, 2552.768868708397, 3109.1680881635307, 1863.354976823354], [148, 149, 150, 151, 152, 153, 154]], [0, 1961, [14615, 14685, 14771, 14836, 14905, 14974], [24985.577, 25047.807, 25099.856, 24989.552, 25028.247, 25075.037], [4025.901, 3975.505, 3980.377, 3918.26, 3951.797, 3928.781], [34.355, 16.321, 15.172, 31.261, 15.014, 31.003], [2166.766956032536, 935.4221255056289, 407.1395724114472, 779.4190292185808, 930.3104031318512, 1375.6595925375184], [150, 151, 152, 153, 154, 155]], [3, 2028, [15209, 15284, 15354, 15419, 15497, 15572, 15652, 15732, 15813, 15889, 15946, 16002, 16069, 16135], [6085.699, 6017.944, 6029.65, 5986.25, 5996.91, 5955.975, 5975.277, 5954.0, 5940.103, 5844.605, 5841.665, 5790.349, 5742.905, 5749.722], [14523.826, 14437.964, 14464.757, 14382.292, 14419.761, 14389.51, 14444.032, 14423.019, 14392.185, 14391.766, 14452.524, 14458.489, 14463.335, 14532.638], [22.612, 10.366, 19.156, 9.355, 14.385, 11.965, 11.635, 12.123, 17.027, 14.996, 27.692, 12.044, 13.756, 18.179], [840.3862955781369, 1297.156139876778, 1958.464080819504, 1801.7320358100021, 1377.776981546825, 2125.989847458391, 1994.4466283514382, 2112.806990423263, 1335.7239443540543, 2044.805312218702, 1539.4782068459008, 2619.986404929286, 1559.579258570932, 1505.8091330069888], [159, 160, 161, 162, 163, 164, 165, 166, 167, 168, 169, 170, 171, 172]], [6, 2029, [15148, 15211, 15283, 15353, 15420, 15498, 15573, 15653, 15733, 15814, 15890], [6005.006, 5997.164, 5942.893, 5928.327, 5977.652, 6038.746, 6016.512, 5988.447, 5954.472, 5962.809, 5873.146], [38999.188, 39010.434, 39064.444, 39074.902, 39029.825, 39056.626, 39100.733, 39130.356, 39094.754, 39204.25, 39238.176], [20.289, 15.278, 17.36, 13.836, 13.465, 12.144, 12.893, 18.486, 21.016, 23.244, 17.96], [1919.5977328467875, 1582.6612184691285, 2480.0961524506897, 2022.2058249063255, 1249.4848389307033, 1594.6548760827768, 1639.5387219357601, 2412.0578978675394, 2591.292556202676, 1548.823037230395, 1413.9112727950383], [158, 159, 160, 161, 162, 163, 164, 165, 166, 167, 168]], [3, 2154, [16250, 16308, 16368, 16422, 16480, 16530], [5666.014, 5708.617, 5666.058, 5742.974, 5767.088, 5765.748], [14460.35, 14416.208, 14444.901, 14399.961, 14369.14, 14396.803], [23.331, 24.15, 18.979, 15.283, 10.258, 22.872], [1115.5316049900389, 1447.5121796259361, 951.3326650676199, 1908.4703183687423, 1880.3749308037236, 850.5248457355173], [174, 175, 176, 177, 178, 179]], [14, 2205, [16021, 16085, 16151, 16208, 16267, 16320], [14023.092, 14015.687, 14112.313, 13998.635, 13980.172, 14020.084], [61024.108, 61049.333, 61089.361, 61050.033, 61008.773, 61059.533], [24.277, 17.321, 17.045, 22.111, 22.563, 18.813], [1896.4387809963812, 795.5404648769144, 522.356144126287, 1110.009354712175, 1031.5028598775923, 1277.2267858205516], [170, 171, 172, 173, 174, 175]], [6, 2292, [17204, 17269, 17336, 17386, 17437, 17482, 17532, 17567, 17617], [5889.817, 5862.582, 5830.207, 5895.187, 5902.54, 5848.458, 5935.226, 5850.423, 5943.439], [40067.24, 40098.492, 40124.152, 40168.336, 40182.171, 40214.415, 40143.84, 40004.848, 39919.419], [25.143, 19.25, 19.943, 11.509, 13.402, 20.025, 20.385, 20.466, 31.425], [1391.3868534315607, 1446.8837904642128, 2034.6513929327912, 1969.1937992030007, 1923.4001244814413, 820.5740807309098, 1231.9617850867783, 2512.2714720974914, 1028.842527724082], [192, 193, 194, 195, 196, 197, 198, 199, 200]], [6, 2350, [17745, 17806, 17871, 17927, 17989], [6777.882, 6719.79, 6784.216, 6726.142, 6732.666], [40246.53, 40261.326, 40234.809, 40256.155, 40220.138], [9.297, 14.172, 10.405, 9.356, 11.061], [671.5925866703586, 1030.6694357485808, 2037.1953614305426, 2135.8271643899516, 1901.2550983682586], [202, 203, 204, 205, 206]], [3, 2372, [18050, 18109, 18161, 18219, 18282, 18334, 18384], [5642.116, 5674.153, 5758.999, 5776.089, 5763.826, 5794.891, 5774.83], [15356.584, 15310.521, 15304.858, 15253.891, 15241.26, 15402.292, 15405.213], [17.37, 19.705, 25.117, 18.826, 20.594, 16.202, 19.123], [470.7050717692507, 821.9825376202479, 1535.3940358048087, 451.0803397571171, 856.8232783582375, 1549.3629317898683, 693.8550308340174], [207, 208, 209, 210, 211, 212, 213]], [14, 2393, [18115, 18170, 18230, 18290, 18344, 18392, 18430, 18467, 18506, 18557, 18606, 18658], [14375.463, 14344.111, 14319.362, 14376.158, 14453.963, 14331.283, 14292.661, 14269.949, 14304.895, 14210.315, 14191.567, 14184.342], [60157.334, 60241.857, 60212.102, 60170.343, 60118.999, 60097.459, 60121.222, 60000.619, 59974.854, 59991.273, 59993.091, 59961.774], [29.901, 44.895, 29.256, 34.06, 19.755, 18.592, 35.947, 27.256, 26.092, 16.649, 12.049, 11.637], [3428.5842197335646, 1626.3873844968234, 7350.392411388891, 4610.3463289571, 1256.6629770961447, 1363.9618074841785, 3876.328724754766, 1165.7118543551983, 1936.2771161810551, 1417.8863178064869, 1642.351572972334, 1267.341461634246], [208, 209, 210, 211, 212, 213, 214, 215, 216, 217, 218, 219]], [5, 2403, [18107, 18160, 18218, 18281, 18333], [5156.591, 5153.76, 5091.188, 5095.418, 5120.382], [38595.41, 38613.068, 38618.535, 38633.871, 38590.474], [26.165, 18.47, 9.589, 11.619, 18.055], [2710.638808589676, 2228.620437219955, 2992.2473459579, 3192.823892885368, 1930.7141904306413], [208, 209, 210, 211, 212]], [15, 2422, [18240, 18299, 18352, 18396, 18436], [20296.762, 20350.555, 20338.963, 20357.38, 20326.417], [62170.526, 62240.156, 62178.796, 62181.217, 62231.167], [16.113, 22.852, 17.445, 21.553, 16.989], [1592.9274176041185, 855.5632369777333, 1262.209587402156, 1245.0140139870236, 1747.1447199542677], [210, 211, 212, 213, 214]], [3, 2496, [18809, 18852, 18908, 18965, 19014], [5709.268, 5700.871, 5737.103, 5674.433, 5719.465], [15473.188, 15589.581, 15643.531, 15551.338, 15660.729], [21.966, 25.457, 17.045, 27.853, 18.035], [1179.1424546548408, 854.8547663219805, 1059.23817811033, 1622.7495877366675, 768.0401438505048], [222, 223, 224, 225, 226]], [6, 2521, [19125, 19173, 19227, 19266, 19315, 19380, 19435, 19486, 19535], [5971.264, 5994.094, 5940.826, 5906.444, 5931.713, 5971.363, 5920.869, 5911.072, 5933.929], [40217.726, 40140.058, 40132.354, 40133.022, 40049.468, 40085.961, 40097.787, 40138.01, 40093.569], [12.705, 26.929, 13.682, 11.454, 37.035, 30.771, 12.209, 17.254, 20.894], [684.2827000182424, 1685.7376469369417, 1864.5880943804325, 2976.2335247065, 1463.8610253800844, 898.432338118761, 2024.8980993796974, 1381.4931462068635, 1760.2507490614967], [228, 229, 230, 231, 232, 233, 234, 235, 236]], [12, 2563, [19314, 19379, 19434, 19485, 19534, 19588, 19644, 19703, 19755, 19794, 19850, 19890, 19934, 19980, 20014, 20043, 20092, 20147, 20196, 20250, 20311, 20360, 20404, 20446, 20497], [5718.978, 5627.676, 5622.925, 5542.932, 5626.1, 5582.986, 5613.037, 5592.168, 5570.919, 5562.997, 5563.527, 5573.624, 5582.89, 5675.109, 5626.023, 5663.689, 5675.892, 5681.595, 5603.889, 5587.812, 5597.257, 5632.821, 5570.112, 5563.313, 5576.106], [56276.592, 56254.477, 56253.719, 56296.588, 56248.788, 56192.971, 56129.392, 56258.583, 56128.494, 56135.341, 56183.164, 56217.074, 56279.273, 56275.021, 56276.574, 56258.731, 56276.393, 56213.045, 56144.631, 56154.692, 56134.413, 56126.059, 56110.988, 56033.209, 55967.635], [14.875, 17.051, 13.725, 14.093, 13.52, 21.376, 23.732, 25.369, 15.495, 34.758, 37.485, 32.741, 25.193, 30.91, 34.158, 19.458, 19.288, 16.679, 13.886, 24.48, 21.204, 25.729, 19.98, 12.003, 10.232], [2135.8542157933593, 1628.527989051165, 1296.9481580171953, 839.708836407169, 1011.8564200851517, 1436.8024955215415, 1779.0124845004937, 1166.5187451225063, 1343.672036475411, 2843.5596120770824, 1332.6755835367983, 895.140028053948, 1891.4367543093545, 1327.4754820621279, 1744.64845498743, 1678.7917129653727, 2526.3644363238377, 996.7850700856848, 1861.499598680768, 1418.9217650610453, 1311.7757303754724, 906.8483072655544, 2715.3359606731974, 1413.9424426804865, 1614.8635593080528], [232, 233, 234, 235, 236, 237, 238, 239, 240, 241, 242, 243, 244, 245, 246, 247, 248, 249, 250, 251, 252, 253, 254, 255, 256]], [2, 2725, [20776, 20815, 20867, 20918, 20965], [9101.554, 9097.828, 9015.628, 9115.714, 9182.605], [8104.909, 7998.023, 7998.672, 8058.275, 8074.706], [24.217, 20.547, 13.014, 27.123, 25.1], [1664.9290630551677, 3600.9209267166752, 598.218168877402, 1643.0906429464005, 1713.0262758939966], [263, 264, 265, 266, 267]], [9, 2790, [21193, 21268, 21390, 21578, 21799], [17643.073, 17632.938, 17668.331, 17649.751, 17736.817], [46658.465, 46669.554, 46709.838, 46698.629, 46662.911], [39.116, 11.686, 10.119, 16.233, 13.446], [2091.2412051329165, 2398.4921804895052, 4102.657710872407, 2246.564465675147, 1024.2435106335151], [272, 273, 274, 275, 276]], [4, 2798, [21172, 21227, 21331, 21496, 21703, 21946, 22186, 22445, 22734, 23018, 23266, 23494, 23734, 23982, 24216, 24442, 24663], [2033.354, 2023.453, 2014.395, 2011.933, 2057.375, 2099.531, 2008.032, 1996.455, 1950.45, 1949.847, 2029.232, 1988.376, 1932.27, 1986.285, 2063.878, 2013.682, 1938.67], [15614.995, 15552.439, 15501.803, 15484.592, 15436.613, 15461.088, 15496.227, 15542.877, 15530.343, 15498.616, 15557.99, 15568.208, 15578.102, 15598.026, 15549.685, 15556.408, 15509.061], [15.185, 23.528, 12.037, 15.192, 15.205, 16.265, 14.404, 16.524, 10.581, 18.693, 20.413, 14.268, 14.296, 11.55, 18.28, 19.101, 19.661], [2138.7061859378787, 3668.5699150310493, 8698.80441887243, 6952.175437803508, 10769.837896561785, 9163.821247124546, 8067.401403547643, 4635.338637931427, 4429.882104568632, 5787.168316210063, 3319.7726530056466, 3053.9326576926505, 3271.783394494821, 2967.0424486518355, 5205.972923514141, 2569.041344790461, 15792.73626794258], [272, 273, 274, 275, 276, 277, 278, 279, 280, 281, 282, 283, 284, 285, 286, 287, 288]], [10, 2825, [21307, 21451, 21647, 21886, 22119, 22374, 22656, 22941, 23198, 23424], [34953.648, 34968.101, 34819.646, 34931.315, 34958.204, 34928.216, 34915.319, 34786.204, 34827.92, 34852.481], [52854.274, 52793.847, 52856.935, 52653.629, 52646.763, 52793.949, 52713.754, 52769.723, 52712.51, 52691.336], [29.526, 16.711, 26.404, 27.361, 15.003, 16.813, 17.231, 16.6, 23.283, 22.702], [2077.7272406374946, 6239.946661711579, 4105.528114049535, 2769.668856466086, 3331.585817646147, 4370.568585179689, 4498.061957520106, 3640.0639435523126, 4066.743104815733, 6785.932027097933], [273, 274, 275, 276, 277, 278, 279, 280, 281, 282]], [3, 2832, [21230, 21341, 21518, 21725, 21969, 22212, 22471, 22754, 23043, 23288], [6125.507, 6049.932, 5983.471, 6117.79, 6026.969, 6062.662, 6099.357, 6016.556, 6041.51, 6112.467], [14891.705, 14886.162, 14898.551, 14920.7, 15036.25, 15081.566, 15060.842, 15148.252, 15089.383, 15141.154], [24.165, 29.478, 36.708, 17.908, 28.582, 21.482, 20.122, 23.193, 32.116, 19.508], [726.1098299656012, 1008.0896406999075, 6437.479971627104, 1979.229163466375, 4562.643944915309, 2947.1338031064543, 504.14700965553, 4712.654783883014, 952.9472621661905, 865.3709587864663], [273, 274, 275, 276, 277, 278, 279, 280, 281, 282]], [4, 2840, [21325, 21486, 21692, 21934, 22174, 22431, 22718, 23008, 23257, 23482, 23723, 23969, 24203, 24430, 24652], [860.41, 686.242, 680.432, 675.303, 678.587, 703.852, 686.967, 784.241, 730.417, 764.81, 811.742, 769.538, 817.498, 829.622, 882.269], [15677.822, 15607.365, 15614.177, 15605.442, 15591.872, 15558.477, 15561.898, 15615.713, 15608.967, 15636.538, 15634.553, 15633.547, 15634.185, 15630.566, 15652.219], [20.686, 22.962, 9.708, 12.421, 10.566, 17.141, 14.899, 18.268, 12.309, 10.449, 15.814, 10.438, 12.176, 17.067, 19.707], [680.959327555293, 5219.237475414651, 3595.4654837175785, 3261.2277324529787, 2735.7472356140843, 3827.7450680954953, 4211.339735235559, 1716.175268360441, 3010.9242597295765, 3266.792388320495, 1587.3128672709997, 1560.0486185486216, 1259.1296692266558, 1599.3770129904797, 2444.0861136233384], [274, 275, 276, 277, 278, 279, 280, 281, 282, 283, 284, 285, 286, 287, 288]], [5, 2847, [21337, 21508, 21717, 21959, 22205, 22462, 22747, 23035, 23280, 23515, 23753, 23999, 24231], [5032.483, 4969.866, 4925.092, 4971.109, 5034.084, 5027.393, 4952.666, 4997.647, 5085.308, 5104.701, 5126.711, 5172.612, 5161.191], [39065.742, 39057.054, 39119.4, 39163.399, 39094.385, 39134.244, 39168.304, 39140.946, 39061.768, 38909.54, 38947.113, 38953.966, 38949.761], [23.267, 25.835, 20.922, 16.453, 25.292, 8.857, 10.102, 13.86, 26.023, 24.721, 21.15, 21.612, 17.477], [978.9005687235677, 4765.745543653398, 5461.320547156553, 2576.7197152967738, 2336.5763183020026, 1947.7469734828728, 1370.1509136336692, 1924.3311250278314, 2368.294534662318, 5691.289482437582, 2424.17045581323, 1248.1567712461, 2433.9074826198107], [274, 275, 276, 277, 278, 279, 280, 281, 282, 283, 284, 285, 286]], [6, 2851, [21342, 21517, 21726, 21970, 22214, 22472, 22757, 23045, 23289, 23522, 23761, 24003, 24238], [6071.416, 6136.931, 6176.927, 6190.336, 6127.112, 6154.687, 6196.036, 6285.143, 6255.287, 6322.761, 6372.108, 6358.519, 6410.014], [39972.495, 40110.475, 40251.893, 40281.158, 40252.166, 40359.462, 40380.043, 40346.944, 40298.66, 40321.273, 40281.816, 40285.799, 40331.832], [33.7, 24.676, 20.955, 21.452, 11.806, 12.696, 10.196, 12.747, 13.906, 10.313, 8.225, 11.284, 9.779], [3156.5212563545315, 9787.167013403976, 3211.723070321679, 3227.387764874218, 2273.0247786819295, 2575.883586958542, 3006.1846363100994, 2156.0000577832398, 2338.004146906242, 2059.2305056875243, 1754.7570844761049, 2496.8778873000256, 2079.7852696110613], [274, 275, 276, 277, 278, 279, 280, 281, 282, 283, 284, 285, 286]], [7, 2866, [21395, 21585, 21803, 22043, 22295, 22555, 22849, 23119, 23349], [18103.041, 18196.979, 18178.759, 18143.455, 18176.007, 18207.426, 18211.806, 18212.168, 18203.316], [39102.115, 39034.082, 39072.195, 39083.852, 39081.871, 39020.062, 39017.864, 38990.762, 39018.986], [35.665, 19.452, 17.299, 21.943, 12.824, 15.681, 12.651, 15.837, 18.643], [1722.628893811021, 1794.9919266783081, 4504.708953529607, 6656.9938437481505, 4147.569919302672, 2737.2260932815416, 1841.6499249331855, 1595.6610092954684, 1206.9243935923844], [274, 275, 276, 277, 278, 279, 280, 281, 282]], [15, 2870, [21404, 21597, 21820, 22057, 22308, 22570, 22862, 23129, 23360, 23605, 23847, 24089, 24319, 24544, 24741, 24942, 25128, 25311, 25488, 25697, 25907, 26090, 26283, 26457, 26623, 26810, 26988], [20999.036, 21029.442, 21033.216, 20998.776, 21008.316, 21037.975, 20973.465, 20984.425, 21035.611, 20995.07, 21002.794, 20980.726, 20965.183, 20969.4, 20883.08, 20852.716, 20823.532, 20782.417, 20863.474, 20936.189, 20965.669, 20953.685, 20977.749, 21013.414, 21034.266, 20915.406, 21075.127], [62150.094, 62156.317, 62112.214, 62096.14, 62151.573, 62200.31, 62213.213, 62135.204, 62171.995, 62113.043, 62222.253, 62199.584, 62112.106, 62208.726, 62167.535, 62146.202, 62144.982, 62169.399, 62185.351, 62158.216, 62121.589, 62136.331, 62122.008, 62096.478, 62144.903, 62088.918, 62173.049], [26.606, 14.371, 24.033, 17.784, 13.34, 12.931, 11.986, 14.628, 14.978, 12.026, 14.235, 13.124, 20.485, 20.922, 15.055, 16.015, 14.772, 24.678, 13.604, 18.248, 28.521, 20.564, 18.954, 19.0, 14.527, 21.122, 36.474], [1152.4288607607846, 1658.7772044349415, 2867.0467615167536, 1658.7055172871287, 3000.60665317525, 3067.857732901236, 2443.2860020933294, 4632.012972521125, 2309.6861845251024, 2269.2566802937413, 1902.9612567408556, 2799.789739628747, 1460.3885000308767, 2460.7858210721347, 4503.741482105094, 6040.112203042176, 3374.5767724304255, 2418.976964720333, 3149.347743688984, 3004.7808087933427, 3156.574706991683, 3682.284688871477, 3338.064472221912, 2323.2399503852885, 3169.5259341034753, 1744.135887101874, 1288.8577018031604], [274, 275, 276, 277, 278, 279, 280, 281, 282, 283, 284, 285, 286, 287, 288, 289, 290, 291, 292, 293, 294, 295, 296, 297, 298, 299, 300]], [3, 2898, [21511, 21719, 21961, 22207, 22463], [5281.382, 5344.388, 5332.206, 5272.198, 5257.949], [15127.951, 14977.351, 14963.574, 14915.13, 14925.371], [28.524, 17.694, 30.264, 13.79, 19.079], [7016.763414260894, 3447.343090929679, 3392.54498065642, 3900.580562578919, 4573.89530101669], [275, 276, 277, 278, 279]], [12, 2900, [21519, 21728, 21973, 22215, 22473], [6499.035, 6501.286, 6565.565, 6530.112, 6525.298], [55902.283, 55894.852, 55940.261, 55907.698, 55887.788], [28.571, 21.563, 14.145, 18.163, 16.152], [4447.008838399557, 3887.6961821151613, 3568.994436917524, 1979.3009010929493, 1980.4103212946738], [275, 276, 277, 278, 279]], [12, 2901, [21520, 21729, 21974, 22217, 22474, 22759, 23047, 23292], [6601.442, 6626.646, 6641.023, 6640.42, 6696.19, 6701.38, 6632.27, 6621.564], [57723.191, 57759.545, 57795.915, 57771.176, 57650.243, 57600.192, 57559.761, 57616.59], [24.726, 17.635, 19.151, 35.537, 17.761, 10.372, 13.982, 29.857], [3118.88126976231, 5128.846031414489, 2217.3790044353136, 766.0398626504833, 2358.997007107065, 3466.5202459884445, 3261.300856965057, 717.7075718606835], [275, 276, 277, 278, 279, 280, 281, 282]], [9, 2914, [21572, 21791, 22033, 22284, 22544], [17039.953, 16962.947, 17028.595, 17000.651, 16956.362], [47069.261, 47177.204, 47247.502, 47174.519, 47124.465], [20.166, 21.125, 23.756, 22.953, 19.454], [11909.652105575502, 946.2336795802518, 6220.646877839357, 4426.364108635922, 2055.1775580675244], [275, 276, 277, 278, 279]], [15, 2917, [21592, 21813, 22050, 22299, 22562, 22856, 23123, 23353, 23600], [20243.497, 20187.141, 20167.997, 20180.217, 20329.505, 20291.455, 20317.595, 20301.274, 20141.852], [61766.264, 61791.992, 61834.124, 61837.378, 61787.328, 61809.972, 61717.867, 61704.898, 61800.788], [20.441, 21.251, 23.753, 14.354, 21.863, 23.344, 38.771, 36.557, 20.944], [3975.0020611891337, 1149.3868783083499, 1634.135452567439, 2060.5063059584454, 18326.34049437141, 14383.494833033414, 4225.481223298946, 6210.650357287041, 1698.4028508298125], [275, 276, 277, 278, 279, 280, 281, 282, 283]], [15, 2918, [21593, 21814, 22052, 22303, 22564, 22858, 23124, 23354, 23601, 23841, 24083, 24315, 24537, 24738, 24938], [20430.65, 20434.003, 20447.955, 20381.881, 20415.144, 20376.349, 20355.793, 20262.05, 20256.429, 20286.553, 20338.269, 20316.056, 20328.354, 20246.344, 20292.571], [62892.314, 62931.788, 62928.039, 62958.701, 62956.189, 63039.512, 63050.766, 63062.136, 63019.888, 63002.934, 63061.048, 63017.3, 63084.597, 63018.587, 63008.403], [22.286, 13.427, 10.63, 12.172, 16.283, 9.885, 21.081, 26.095, 33.533, 13.981, 11.59, 20.156, 17.598, 25.879, 27.144], [3025.516118840336, 2200.964487129376, 3346.6169588867833, 2348.409358885759, 1774.023263468154, 1917.5414167068325, 2629.0795416703522, 855.4038013810665, 2038.4690898644146, 2115.5133117943365, 1017.4748919004869, 1543.1701094370865, 1580.0275843567038, 1693.1606490296306, 1445.547218919334], [275, 276, 277, 278, 279, 280, 281, 282, 283, 284, 285, 286, 287, 288, 289]], [5, 2951, [21503, 21709, 21950, 22195, 22452], [3119.745, 3211.421, 3339.563, 3322.974, 3284.165], [37654.984, 37775.932, 37732.649, 37701.347, 37817.727], [26.608, 13.953, 19.194, 14.66, 14.065], [2540.062357574285, 3781.482659033105, 2477.253350108591, 2775.4078861111707, 1999.1134205071164], [275, 276, 277, 278, 279]], [3, 2952, [22211, 22469, 22753, 23040, 23285, 23521, 23758, 24001, 24235, 24458, 24675], [5980.956, 6046.967, 5980.362, 5936.233, 5934.896, 5991.499, 5959.878, 5879.503, 5913.323, 5909.159, 5947.141], [14486.644, 14479.411, 14410.992, 14420.211, 14404.67, 14414.664, 14420.096, 14433.298, 14335.924, 14360.597, 14606.664], [19.667, 20.095, 17.582, 15.847, 13.272, 18.356, 22.105, 15.801, 10.187, 16.514, 35.296], [6121.77613271669, 2046.849724100841, 1746.0961568390444, 4678.607071054461, 2347.566545165728, 2845.7310673394213, 2533.921112568225, 8282.480887874855, 3127.191578719483, 1693.6618925629623, 4119.444216530796], [278, 279, 280, 281, 282, 283, 284, 285, 286, 287, 288]], [12, 2953, [22752, 23042, 23286, 23519, 23757], [5924.613, 5891.149, 5865.024, 5859.182, 5905.364], [55984.499, 56009.934, 55993.604, 55994.17, 56003.313], [18.911, 12.252, 15.475, 10.531, 13.17], [1257.3730381494302, 1717.734875449606, 1527.0298747315976, 1368.4191990341883, 1070.9152485832524], [280, 281, 282, 283, 284]], [3, 2954, [22756, 23044, 23287, 23520, 23759, 24002, 24237, 24459], [6093.973, 6039.9, 5989.415, 5970.756, 6014.524, 5984.08, 6091.665, 6132.935], [15924.803, 15954.23, 16013.7, 15965.691, 15931.333, 15981.374, 15987.491, 15936.015], [16.029, 12.719, 17.029, 14.813, 27.647, 18.127, 21.255, 20.75], [2321.0398214734287, 2029.8824204479135, 2555.028699541449, 3025.8460353534156, 2050.316356455788, 2469.722428147292, 5142.098008725959, 1316.8186800144701], [280, 281, 282, 283, 284, 285, 286, 287]], [11, 2968, [22006, 22246, 22505, 22797, 23079, 23317, 23557, 23797, 24045, 24272, 24494, 24703, 24897, 25088], [11178.962, 11016.803, 11104.404, 11120.135, 11152.952, 11072.441, 11080.899, 11104.827, 11114.87, 11044.171, 10969.541, 11110.56, 10952.877, 10891.001], [54078.219, 54044.938, 54111.847, 54144.013, 54223.008, 54209.401, 54155.435, 54212.757, 54216.486, 54092.056, 54047.887, 54018.68, 53977.913, 54011.236], [14.261, 22.93, 26.385, 12.909, 12.668, 22.505, 14.009, 11.736, 12.437, 20.504, 17.555, 11.994, 18.406, 27.401], [27337.372069074543, 2928.4937417039077, 1046.7988055502026, 3197.1544510587028, 1904.9409073955003, 1832.8163840736688, 1208.9870653862295, 2215.770189090556, 3479.0228534492107, 2269.0154609629426, 1711.8652496544394, 513.7822497509898, 1141.3823078392938, 1721.648961227286], [277, 278, 279, 280, 281, 282, 283, 284, 285, 286, 287, 288, 289, 290]], [14, 2974, [21779, 22019, 22269, 22528, 22823, 23094, 23332, 23575, 23812, 24054, 24288, 24507], [15132.33, 15056.537, 15075.69, 15205.568, 15110.225, 15154.783, 15102.024, 15011.753, 14914.522, 14838.158, 14879.732, 14914.433], [60697.104, 60789.985, 60755.119, 60677.424, 60690.018, 60652.149, 60757.324, 60755.988, 60799.931, 60825.071, 60808.215, 60788.542], [27.575, 21.78, 18.087, 22.212, 26.944, 25.708, 38.52, 20.746, 21.855, 10.456, 16.509, 13.158], [4180.983957437902, 5292.235050653766, 5891.689916143022, 1375.7658362129362, 6441.792788318494, 1514.7341321909842, 1105.2346304574214, 2510.0692810396713, 1872.5351552644793, 1908.4933127315994, 1864.001218632707, 2380.9327686084603], [276, 277, 278, 279, 280, 281, 282, 283, 284, 285, 286, 287]], [7, 2981, [22290, 22551, 22843, 23111, 23345], [17745.218, 17710.581, 17717.727, 17666.448, 17720.815], [39746.239, 39744.092, 39713.972, 39685.754, 39615.883], [27.28, 15.256, 23.7, 25.405, 17.914], [6398.811620656243, 21948.612207049115, 9425.307133659127, 3275.4681574081123, 18529.67915673008], [278, 279, 280, 281, 282]], [15, 2985, [21816, 22054, 22305, 22568, 22860, 23128, 23356, 23604, 23844, 24085, 24317, 24538, 24739, 24939, 25127, 25309], [20641.282, 20588.689, 20626.132, 20572.306, 20647.161, 20647.135, 20578.456, 20628.227, 20481.006, 20463.532, 20501.876, 20437.05, 20432.821, 20440.833, 20456.904, 20387.058], [61676.192, 61626.565, 61564.692, 61586.929, 61579.06, 61580.906, 61545.353, 61581.963, 61572.063, 61616.087, 61640.971, 61674.345, 61635.681, 61644.159, 61643.556, 61599.202], [13.173, 28.08, 24.644, 17.933, 9.596, 14.619, 14.262, 14.26, 12.76, 11.685, 15.296, 13.824, 14.147, 15.616, 20.832, 18.65], [1633.1421931860807, 794.9981102773105, 665.520161520046, 2196.159437597912, 1682.6819825545197, 1723.829063344049, 1075.4773183309617, 1725.7042051893693, 1655.5515423017982, 1772.523221898431, 1887.9494932279226, 1795.018669330819, 1418.6299507097515, 1494.4663417693491, 600.8521845882457, 1276.917463237304], [276, 277, 278, 279, 280, 281, 282, 283, 284, 285, 286, 287, 288, 289, 290, 291]], [1, 3014, [23204, 23428, 23675, 23913, 24158, 24380], [35577.849, 35687.672, 35756.503, 35875.06, 35857.566, 35848.601], [4223.669, 4166.287, 4065.337, 4087.659, 4053.031, 3935.87], [43.821, 28.832, 19.311, 19.863, 25.73, 26.655], [1936.714596107314, 1624.6326724143169, 731.638659935339, 11547.74509618789, 2394.0604545791466, 1573.8082615932199], [281, 282, 283, 284, 285, 286]], [5, 3050, [23027, 23274, 23504, 23743, 23992, 24224], [3662.688, 3445.538, 3466.411, 3412.724, 3418.41, 3488.108], [38373.446, 38326.424, 38357.89, 38339.139, 38345.926, 38378.342], [18.751, 14.384, 13.478, 23.715, 19.062, 20.552], [17116.05770163605, 2210.320629604664, 2913.304960058856, 1485.185591211705, 961.0616321578967, 3691.410054615497], [281, 282, 283, 284, 285, 286]], [5, 3054, [22746, 23034, 23279, 23513, 23751], [4921.941, 5037.972, 5066.445, 5060.848, 5051.513], [38424.592, 38413.401, 38463.888, 38562.984, 38552.11], [43.425, 25.334, 19.689, 16.575, 29.834], [2133.546709762148, 5342.134615574305, 3620.735073980335, 3151.15785685078, 2225.2700801785], [280, 281, 282, 283, 284]], [9, 3063, [23584, 23825, 24068, 24301, 24520, 24723, 24926, 25114, 25297, 25473, 25677, 25889, 26081, 26271, 26448], [16727.407, 16616.097, 16641.901, 16575.418, 16650.1, 16668.308, 16697.365, 16624.724, 16630.106, 16584.514, 16568.547, 16634.576, 16618.235, 16584.944, 16531.672], [48061.858, 47929.347, 48002.503, 47971.828, 47967.983, 47925.191, 48026.943, 47956.572, 47929.28, 47956.572, 47942.289, 47936.164, 48038.925, 47986.207, 48011.646], [10.726, 21.856, 21.266, 14.272, 17.501, 21.115, 10.191, 15.668, 18.375, 24.384, 15.5, 14.088, 17.436, 17.922, 24.891], [118819.1864169382, 2466.4364759276596, 3531.287800227369, 4574.347802063764, 7008.384312795489, 2677.804520916531, 82026.46392977292, 5088.763054951819, 3420.24554479026, 3714.4117458063606, 2065.788409582858, 3229.792570575841, 3890.4463226524776, 5931.577682986155, 1301.9995060116546], [283, 284, 285, 286, 287, 288, 289, 290, 291, 292, 293, 294, 295, 296, 297]], [2, 3135, [21745, 21988, 22231, 22489, 22775, 23062], [8965.284, 9100.384, 9082.112, 9060.274, 9079.666, 9055.123], [7970.97, 7911.013, 7968.061, 7904.932, 7864.942, 7905.062], [30.631, 15.196, 17.343, 10.282, 23.022, 16.596], [4555.824823387825, 1038.5886518072887, 1082.9339517474268, 2667.008504034813, 1297.0236394455758, 1795.8181394426588], [276, 277, 278, 279, 280, 281]], [5, 3186, [21952, 22198, 22456, 22740, 23028], [3856.276, 3842.235, 3807.312, 3748.908, 3801.848], [38289.905, 38258.954, 38313.352, 38252.571, 38367.4], [19.719, 13.863, 27.464, 21.724, 19.634], [2916.2420533337645, 3305.215073188804, 5242.634797233271, 34634.133324578084, 5344.358800847467], [277, 278, 279, 280, 281]], [7, 3200, [23837, 24080, 24311, 24529, 24733, 24935, 25125], [18380.206, 18372.655, 18398.978, 18363.743, 18371.809, 18328.254, 18347.894], [39361.147, 39297.699, 39333.677, 39280.863, 39306.157, 39344.258, 39510.168], [32.524, 11.442, 13.958, 21.322, 16.463, 30.334, 27.876], [925.6074237457362, 3087.84262073057, 1448.7029160789111, 2166.1306145583662, 2508.6298015709135, 3530.583272082786, 2253.9182818748845], [284, 285, 286, 287, 288, 289, 290]], [6, 3232, [23765, 24008, 24241, 24464, 24681], [6857.453, 6723.171, 6595.455, 6684.33, 6731.075], [40357.911, 40289.113, 40348.053, 40391.435, 40341.315], [19.391, 26.512, 19.645, 21.374, 24.844], [2334.827083849129, 4715.367654499784, 22656.03061136921, 4052.5943597597284, 2801.3198876740785], [284, 285, 286, 287, 288]], [2, 3233, [23777, 24018, 24253, 24478, 24689, 24880], [9065.044, 9018.329, 9001.632, 8999.344, 9086.587, 9097.202], [9093.397, 9121.455, 9141.571, 9108.17, 9131.492, 9167.122], [26.194, 19.807, 17.053, 25.201, 16.198, 21.386], [1224.1477099629142, 1463.151688823726, 1773.3648301754918, 1565.631418039402, 1347.8862488131454, 1311.331037755152], [284, 285, 286, 287, 288, 289]], [3, 3277, [24230, 24455, 24672, 24867, 25060, 25237], [5334.6, 5230.4, 5205.47, 5324.579, 5177.587, 5181.647], [14730.243, 14655.25, 14588.011, 14582.935, 14575.562, 14534.475], [33.784, 19.189, 22.565, 32.223, 25.706, 27.111], [3692.491847511565, 2145.497916649133, 1701.3118391802286, 2562.2955620813495, 2502.325398935884, 936.0112636988283], [286, 287, 288, 289, 290, 291]], [6, 3279, [24677, 24871, 25064, 25243, 25426], [6293.922, 6389.19, 6341.414, 6409.192, 6408.121], [40457.782, 40535.989, 40683.203, 40712.623, 40708.727], [17.669, 19.946, 19.7, 22.44, 18.62], [2425.6618102351667, 1957.6744033696953, 3044.3671074687404, 3028.825022415661, 2676.705559425636], [288, 289, 290, 291, 292]], [11, 3283, [24022, 24256, 24485, 24693, 24886, 25080], [9537.57, 9589.714, 9619.629, 9626.029, 9762.038, 9720.409], [53506.261, 53444.612, 53457.95, 53351.323, 53412.517, 53365.596], [14.974, 13.182, 12.855, 19.758, 18.03, 22.679], [1578.5951976095043, 4212.061819934162, 1984.3829339916629, 1918.5654308887251, 2382.4402374656256, 1907.0131739165784], [285, 286, 287, 288, 289, 290]], [14, 3373, [25105, 25288, 25464, 25669, 25881, 26077, 26261], [15034.429, 14860.912, 14866.292, 14895.381, 14969.164, 14908.824, 14854.93], [60856.833, 60849.474, 60804.608, 60819.683, 60823.484, 60823.258, 60842.946], [20.629, 2.835, 15.516, 9.441, 9.854, 10.715, 20.229], [1865.733172358307, 482.3803030711868, 1520.498887386189, 2149.5273495407496, 1827.4494783303714, 1547.2323981146424, 828.3125164813401], [290, 291, 292, 293, 294, 295, 296]], [4, 3401, [25049, 25226, 25413, 25602, 25821, 26017, 26210, 26381, 26558, 26741, 26927, 27098, 27281, 27467, 27649, 27811, 27956, 28108, 28273], [2044.014, 2109.795, 2107.307, 2058.179, 2083.09, 2037.521, 2076.638, 2061.576, 2076.686, 2073.061, 2177.325, 2073.136, 1979.469, 1958.839, 1974.677, 1850.768, 1868.838, 1688.085, 1719.051], [15602.292, 15593.781, 15595.263, 15591.75, 15604.715, 15620.953, 15562.906, 15535.518, 15531.604, 15571.259, 15513.722, 15550.789, 15591.921, 15584.735, 15571.809, 15584.749, 15542.183, 15549.91, 15517.336], [13.942, 8.889, 10.872, 12.396, 12.314, 20.449, 23.239, 18.123, 15.193, 14.724, 18.401, 27.029, 17.048, 16.243, 25.958, 20.701, 19.382, 16.641, 12.535], [3817.1330784069355, 4887.097643060815, 4277.164933854386, 3152.094316411613, 3277.2193281515424, 3621.1630790766203, 3683.9455981581195, 4759.977937792992, 14063.394996976704, 8384.605760238972, 1490.3614502016057, 4603.487196578783, 1995.1908388375653, 2958.2808976234387, 1497.5360403548507, 2108.1323432449517, 3056.4526682153505, 861.5889682158247, 864.7579409989546], [290, 291, 292, 293, 294, 295, 296, 297, 298, 299, 300, 301, 302, 303, 304, 305, 306, 307, 308]], [16, 3410, [25087, 25268, 25450, 25653, 25867, 26061, 26247, 26422, 26588, 26775], [10609.878, 10540.898, 10655.357, 10687.377, 10671.173, 10665.481, 10754.703, 10829.805, 10853.884, 10901.218], [66986.923, 67037.184, 67220.813, 67363.229, 67346.826, 67274.292, 67347.431, 67417.85, 67543.497, 67558.284], [18.409, 23.26, 20.018, 13.937, 21.328, 15.5, 18.652, 12.093, 12.995, 16.978], [12852.57008950814, 4324.53138266295, 2904.487461942609, 1968.3449489533928, 1996.948685771882, 3639.6838301358703, 1551.5639897537567, 1700.5255413650823, 996.4777375276387, 1654.1641730372771], [290, 291, 292, 293, 294, 295, 296, 297, 298, 299]], [5, 3420, [25230, 25417, 25608, 25826, 26021, 26213, 26385], [3347.478, 3405.52, 3427.247, 3385.878, 3435.404, 3444.795, 3417.338], [37117.485, 37173.334, 37252.782, 37199.872, 37176.458, 37235.346, 37250.975], [12.139, 14.981, 11.847, 10.57, 23.612, 17.599, 22.754], [1880.146156619187, 1950.2492515374443, 1266.6146904971417, 1755.5763329096872, 971.5046491431078, 698.682052078837, 527.2883835812771], [291, 292, 293, 294, 295, 296, 297]], [3, 3422, [25240, 25424, 25621, 25839, 26032, 26222, 26398], [5934.678, 5982.964, 5984.347, 5959.608, 5950.785, 5911.411, 5958.0], [14388.521, 14451.98, 14448.283, 14419.53, 14494.255, 14339.562, 14404.794], [18.512, 14.555, 19.574, 19.756, 21.042, 34.763, 23.023], [1853.9168104027508, 2375.3584105246546, 1425.8269082151307, 1968.8987888303652, 5500.037688029818, 1961.6978511309933, 1526.8111623296015], [291, 292, 293, 294, 295, 296, 297]], [2, 3425, [25255, 25436, 25636, 25854, 26050, 26235, 26415, 26580, 26763, 26946, 27115, 27302, 27493, 27671, 27828, 27972], [9232.989, 9191.384, 9154.35, 9264.044, 9382.507, 9416.218, 9396.088, 9324.713, 9291.286, 9232.97, 9209.481, 9331.266, 9375.696, 9388.962, 9337.046, 9321.121], [9212.997, 9194.182, 9159.52, 9209.984, 9117.642, 9105.394, 9138.673, 9193.133, 9232.013, 9179.414, 9218.881, 9228.558, 9218.058, 9170.986, 9164.981, 9202.234], [17.128, 17.188, 13.361, 13.613, 10.932, 9.807, 9.809, 15.554, 14.51, 13.25, 15.202, 15.763, 13.687, 22.817, 13.373, 17.606], [1221.465462502242, 2413.693237218643, 1532.2400782722207, 1323.231523086594, 1291.002574403899, 1020.8622395806732, 1069.1914955196494, 1497.1747130893673, 1437.6140462770566, 2184.8757949326573, 1929.3778831533525, 1917.4703303239457, 1631.3013047302202, 1740.630747058664, 30552.200709621076, 1322.3504430580085], [291, 292, 293, 294, 295, 296, 297, 298, 299, 300, 301, 302, 303, 304, 305, 306]], [5, 3478, [25832, 26027, 26218, 26391, 26567, 26749, 26933, 27102, 27287, 27476, 27657, 27819, 27962, 28118, 28283, 28433, 28594, 28739, 28893, 29037, 29186, 29326, 29476, 29614], [4420.895, 4512.803, 4551.28, 4568.511, 4511.729, 4508.949, 4485.575, 4480.107, 4500.825, 4493.838, 4452.92, 4404.501, 4399.9, 4406.214, 4456.501, 4475.678, 4500.461, 4466.118, 4459.52, 4479.951, 4438.536, 4481.955, 4469.957, 4462.973], [38134.332, 38131.976, 38119.966, 38152.208, 38083.68, 38109.86, 38058.41, 38128.588, 38081.018, 38094.677, 38046.628, 38003.314, 38090.121, 38137.202, 38082.671, 38102.945, 38115.513, 38143.341, 38157.506, 38135.777, 38175.505, 38076.999, 38148.97, 38125.128], [13.836, 14.759, 15.341, 16.653, 11.885, 12.607, 11.817, 11.548, 16.88, 13.899, 13.14, 17.086, 11.777, 14.627, 11.863, 14.58, 29.628, 12.186, 27.474, 19.935, 20.116, 36.646, 20.714, 18.239], [1723.6912511920061, 1928.8399999219525, 4952.026145724368, 3123.490887889675, 2762.164710031114, 3298.2180250579463, 3176.167281412313, 2761.96196443036, 1790.4426361236713, 3246.8710775891386, 3460.9247457308184, 2186.0802636267, 1739.286362880078, 1725.5946979212752, 1905.022226955742, 1673.1194262828062, 1910.0883311808338, 1659.9734849351532, 1793.5138779337638, 872.2535473344092, 1681.1869367043414, 1507.64143738736, 1427.0099624331021, 732.4645349530349], [294, 295, 296, 297, 298, 299, 300, 301, 302, 303, 304, 305, 306, 307, 308, 309, 310, 311, 312, 313, 314, 315, 316, 317]], [12, 3480, [25427, 25622, 25841, 26034, 26223, 26401, 26572, 26753, 26937, 27106], [6375.839, 6460.329, 6459.879, 6520.813, 6436.847, 6243.65, 6336.192, 6353.357, 6430.805, 6411.453], [57573.423, 57418.685, 57377.967, 57283.381, 57431.794, 57403.852, 57431.9, 57360.386, 57325.601, 57272.456], [30.833, 12.987, 22.092, 12.279, 17.694, 38.05, 29.915, 19.072, 11.98, 17.469], [733.3058243191504, 1438.5262948700663, 1474.1107302071441, 915.4919706917935, 1110.1398345185544, 2196.7633311788218, 901.4829087236735, 927.6605042139785, 1921.5603049449835, 801.8094447648061], [292, 293, 294, 295, 296, 297, 298, 299, 300, 301]], [11, 3490, [26062, 26248, 26423, 26589, 26774], [10853.604, 10858.368, 10809.561, 10945.647, 10949.665], [54005.893, 54000.917, 53972.275, 53997.946, 54076.108], [49.666, 41.119, 16.781, 24.507, 25.645], [1409.6896393464615, 2338.664901768101, 28193.423001032857, 11825.350986766936, 1582.842890693049], [295, 296, 297, 298, 299]], [15, 3502, [25490, 25699, 25908, 26091, 26284, 26458, 26624, 26812], [21072.582, 21125.15, 21087.481, 21140.606, 21120.969, 21127.847, 21133.391, 21162.349], [62971.176, 62997.869, 62993.768, 63008.258, 62946.898, 62960.079, 62878.634, 62866.51], [18.228, 8.805, 12.115, 14.81, 12.316, 11.816, 16.58, 20.499], [2059.7117912481003, 1857.0278451016807, 2298.0581417333187, 1977.2193217018007, 1948.617705723697, 2087.271974795807, 2302.867674192924, 1244.7013030911692], [292, 293, 294, 295, 296, 297, 298, 299]], [7, 3554, [26277, 26451, 26616, 26806, 26982, 27159, 27341, 27529, 27706, 27866], [18154.352, 18119.55, 18158.965, 18136.005, 18181.463, 18153.507, 18187.604, 18179.177, 18158.293, 18184.965], [41001.829, 40946.328, 40883.231, 40954.51, 41019.494, 41003.897, 40983.539, 40967.169, 40962.033, 40934.759], [10.426, 14.116, 20.457, 19.469, 12.888, 13.175, 10.219, 9.874, 12.55, 12.013], [1078.4961817279698, 2488.165170653127, 7445.403641116401, 1605.8554462691754, 1034.5063490517991, 1155.238702160538, 3264.784929065016, 2936.3322943925464, 2554.481377813661, 1313.7531808680274], [296, 297, 298, 299, 300, 301, 302, 303, 304, 305]], [0, 3556, [26295, 26469, 26639, 26826, 27003, 27183], [25023.165, 25049.952, 25050.813, 25060.664, 25031.1, 25027.641], [4135.827, 4132.332, 4133.368, 4117.757, 4099.044, 4130.726], [22.785, 15.724, 19.86, 23.627, 13.968, 19.212], [2099.264555285088, 1109.5683975920551, 634.2147555965382, 883.9499571289778, 619.0645556225727, 670.8839831592439], [296, 297, 298, 299, 300, 301]], [14, 3618, [26605, 26788, 26968, 27138, 27323, 27511, 27690], [14730.997, 14733.192, 14768.547, 14758.615, 14745.57, 14740.956, 14799.406], [60711.823, 60703.504, 60605.99, 60718.836, 60734.035, 60741.43, 60793.136], [23.142, 15.392, 32.332, 16.371, 23.357, 13.696, 24.527], [2390.636106432703, 598.1083814559046, 1634.9486633794615, 1068.1341772223343, 1258.58163046827, 963.7457215914756, 700.0645484322013], [298, 299, 300, 301, 302, 303, 304]], [0, 3625, [26823, 27000, 27180, 27362, 27548, 27725, 27883, 28031, 28192, 28344, 28504, 28659, 28810, 28960], [24784.379, 24802.538, 24774.71, 24832.773, 24886.543, 24799.815, 24777.08, 24792.208, 24857.485, 24864.826, 24923.211, 24908.183, 24979.558, 25021.865], [3501.665, 3657.025, 3739.123, 3790.437, 3800.538, 3731.166, 3779.116, 3805.607, 3845.774, 3922.643, 3927.246, 3968.411, 4062.768, 4128.035], [11.653, 20.775, 25.138, 21.091, 24.73, 16.32, 21.657, 11.21, 24.441, 38.43, 20.436, 24.184, 32.237, 21.641], [357.9772796196113, 1220.2936775671717, 1668.767018608284, 1212.6395962572665, 1600.1350481870002, 1269.594039640303, 1676.338536380525, 1046.0014146903839, 847.2951972778201, 2611.2611096647893, 12809.232720442375, 3365.0151712947973, 1672.672802185091, 2347.640496773779], [299, 300, 301, 302, 303, 304, 305, 306, 307, 308, 309, 310, 311, 312]], [15, 3674, [26987, 27168, 27347, 27536, 27714, 27873, 28024, 28181, 28334], [20933.505, 20989.516, 20980.001, 20970.01, 21005.251, 20984.75, 20969.284, 21010.286, 20931.593], [61773.494, 61673.111, 61663.459, 61635.34, 61602.284, 61614.367, 61626.168, 61621.103, 61410.058], [37.268, 15.045, 18.239, 10.081, 20.092, 14.169, 10.668, 28.932, 30.751], [1477.4174760638257, 1517.8021847372786, 1796.3626824623857, 1797.7309001051885, 2930.5776749235083, 2254.279792432438, 3099.3612183526097, 1668.165239054368, 2334.1866146091], [300, 301, 302, 303, 304, 305, 306, 307, 308]], [3, 3692, [27658, 27821, 27964, 28121, 28286, 28437, 28597], [5401.298, 5289.05, 5233.32, 5409.415, 5415.798, 5604.185, 5746.552], [14501.188, 14452.916, 14428.538, 14407.563, 14391.355, 14351.111, 14336.555], [21.005, 26.109, 23.975, 28.807, 36.277, 28.217, 35.663], [6558.375465888559, 1000.6666378444712, 1353.0106461699136, 2889.853464430901, 1488.2885361673293, 5552.976947761837, 2150.794774753224], [304, 305, 306, 307, 308, 309, 310]], [2, 3695, [27110, 27298, 27488, 27668, 27825, 27969, 28130, 28293, 28446], [7764.058, 7762.471, 7801.689, 7721.085, 7765.304, 7775.345, 7782.851, 7807.898, 7850.515], [7123.123, 7187.212, 7292.133, 7207.73, 7099.189, 7080.436, 7077.86, 7097.614, 7119.116], [23.139, 25.925, 26.92, 30.236, 23.966, 14.601, 17.131, 12.818, 20.701], [1387.2328006393996, 4873.190184066075, 5769.467637371908, 12264.302168329126, 786.4002468320142, 836.8130102907844, 970.2240101150848, 1700.9132766264868, 1071.4217472855998], [301, 302, 303, 304, 305, 306, 307, 308, 309]], [16, 3811, [27985, 28146, 28305, 28457, 28618, 28762, 28915, 29063, 29209], [10809.225, 10766.933, 10755.838, 10695.623, 10711.555, 10641.289, 10638.445, 10645.753, 10633.842], [67427.387, 67304.274, 67287.869, 67219.201, 67125.387, 67155.693, 67092.907, 67068.319, 67093.039], [20.808, 29.488, 15.014, 22.073, 19.102, 19.443, 21.547, 13.416, 20.727], [11316.735001117275, 1923.7698633112118, 8121.19223339669, 3695.398911228859, 5172.258220384362, 2270.7276505524123, 2413.5674066348156, 1462.4901009687521, 2765.2418734551293], [306, 307, 308, 309, 310, 311, 312, 313, 314]], [17, 3818, [28037, 28200, 28353, 28510, 28667, 28817, 28966], [27543.882, 27520.759, 27600.147, 27511.773, 27562.61, 27536.296, 27512.862], [74683.511, 74637.554, 74617.829, 74572.04, 74612.057, 74555.536, 74585.006], [27.016, 18.303, 14.675, 15.475, 17.982, 29.155, 27.539], [1105.337948339916, 1326.5661791184928, 782.5053592710616, 1039.3606478257132, 994.2814682231035, 1634.8507964342582, 674.1508629254689], [306, 307, 308, 309, 310, 311, 312]], [4, 3857, [28104, 28270, 28419, 28580, 28728], [851.818, 785.378, 861.108, 845.7, 860.401], [15325.112, 15336.327, 15447.636, 15436.382, 15481.502], [24.87, 23.535, 12.5, 23.341, 29.641], [11492.01054224201, 7563.654255969006, 24490.981129901742, 7933.580855649853, 1182.561258162566], [307, 308, 309, 310, 311]], [4, 3859, [28425, 28586, 28733, 28885, 29031, 29179], [1817.818, 1847.413, 1860.316, 1906.036, 1984.931, 2106.568], [14925.867, 14938.711, 14889.058, 14883.928, 14750.053, 14712.367], [26.156, 19.203, 16.344, 28.566, 19.196, 17.208], [5748.4438640537055, 11069.478188182864, 27231.388519421467, 4682.373540491937, 2358.4576928758033, 1282.3345595737371], [309, 310, 311, 312, 313, 314]], [14, 3878, [28156, 28318, 28471, 28629, 28772, 28925, 29076, 29220, 29364, 29509, 29647], [13342.243, 13408.456, 13381.073, 13386.891, 13400.46, 13393.569, 13381.627, 13405.449, 13343.043, 13460.779, 13454.325], [59804.557, 59831.254, 59813.359, 59867.44, 59942.715, 59918.735, 59849.763, 59832.901, 59804.041, 59773.519, 59811.194], [18.799, 13.253, 24.661, 18.756, 22.157, 23.568, 13.267, 13.517, 21.655, 14.36, 23.669], [1491.240598258268, 1752.6318309756082, 3979.3850488315147, 1293.743798246949, 1613.4329168927309, 1402.4902365554071, 1517.8478630843733, 1347.1610033638065, 1986.7437618799875, 1568.5252984110891, 2110.0181939951353], [307, 308, 309, 310, 311, 312, 313, 314, 315, 316, 317]], [15, 3890, [28649, 28800, 28949, 29101, 29244, 29392, 29535, 29665, 29787], [20930.831, 20945.312, 20953.039, 20973.118, 20899.419, 20957.323, 20973.697, 20939.204, 20908.895], [61758.633, 61796.207, 61909.168, 61984.178, 61920.2, 61949.355, 62029.079, 62063.613, 62031.449], [19.082, 14.521, 19.709, 20.496, 12.359, 13.806, 16.18, 18.491, 20.377], [2186.398681918973, 1468.9969551884296, 1592.8872887610944, 2065.317801085224, 3186.324161568823, 2269.5420411158116, 1920.1933355209483, 3019.7573683022138, 2818.3496837699367], [310, 311, 312, 313, 314, 315, 316, 317, 318]], [3, 3931, [28741, 28895, 29042, 29192, 29330, 29479, 29616, 29742, 29860], [5468.634, 5348.783, 5427.08, 5477.66, 5560.784, 5467.469, 5426.258, 5471.682, 5454.581], [14383.954, 14465.791, 14409.761, 14391.012, 14321.832, 14417.176, 14373.841, 14421.834, 14421.453], [22.236, 18.42, 19.273, 16.575, 13.774, 19.248, 19.602, 14.29, 14.879], [3068.7973582748755, 3314.750400994215, 2220.2411118292407, 1323.8255679668623, 715.5202389812548, 688.972079611522, 716.2717267365042, 673.5769958787977, 614.9936043993289], [311, 312, 313, 314, 315, 316, 317, 318, 319]], [4, 3960, [28882, 29027, 29174, 29314, 29465, 29604, 29729, 29850, 29979, 30104], [1713.381, 1586.524, 1592.002, 1524.797, 1554.866, 1603.231, 1487.824, 1516.295, 1468.287, 1441.566], [15369.748, 15435.441, 15338.734, 15524.747, 15514.335, 15506.371, 15569.813, 15562.139, 15548.517, 15571.187], [18.15, 23.151, 30.677, 19.365, 16.378, 21.182, 12.563, 13.894, 17.77, 20.109], [11308.314338099515, 2147.5528121354873, 3663.836346083989, 1041.5992189716515, 1543.3111366656626, 1599.506182555967, 1524.676714303573, 1264.2399408341405, 1480.1774706361111, 618.5455039054826], [312, 313, 314, 315, 316, 317, 318, 319, 320, 321]], [4, 3981, [29602, 29728, 29849, 29978, 30100, 30221, 30359, 30495, 30629, 30750], [989.354, 995.119, 1029.508, 945.383, 993.621, 981.729, 1029.978, 991.762, 1014.56, 992.067], [14851.498, 14840.025, 14807.74, 14826.434, 14856.813, 14834.595, 14821.735, 14866.987, 14871.391, 14872.904], [12.492, 19.551, 21.021, 9.076, 15.712, 9.81, 13.924, 6.845, 20.637, 18.433], [1836.535266606113, 1498.704470826752, 827.2350800367234, 1420.4317996802295, 2152.6612800699736, 1723.2268349574272, 1441.320108155912, 2068.482788023716, 1071.3633417492172, 812.954152244436], [317, 318, 319, 320, 321, 322, 323, 324, 325, 326]], [12, 3987, [29195, 29332, 29480, 29619, 29743], [5848.214, 5841.542, 5822.217, 5863.469, 5837.432], [57472.173, 57445.361, 57439.852, 57414.671, 57396.916], [25.422, 22.072, 13.924, 17.57, 18.737], [1661.943988143774, 1068.3424183295006, 1580.693384852386, 1239.0844626191529, 1554.1315333118343], [314, 315, 316, 317, 318]], [7, 4000, [29379, 29526, 29657, 29779, 29904, 30025, 30151], [17966.881, 17965.04, 17918.572, 17875.723, 17886.068, 17849.658, 17788.531], [40788.185, 40709.443, 40708.023, 40756.363, 40839.884, 40844.196, 40776.15], [27.871, 31.134, 31.058, 20.113, 25.642, 22.954, 22.457], [738.1311977026131, 1368.8646898877937, 1688.421853831093, 1314.733110452465, 969.3613043025306, 799.9428419835097, 1034.255602191928], [315, 316, 317, 318, 319, 320, 321]], [0, 4007, [29258, 29406, 29544, 29675, 29796, 29927, 30048, 30168, 30300, 30437, 30579, 30700, 30817, 30946, 31074, 31180, 31281, 31396, 31527, 31641, 31753, 31860], [25022.469, 25028.064, 25073.988, 25028.252, 25047.558, 25052.507, 25028.93, 25035.498, 25040.631, 25034.877, 24989.047, 25034.882, 25079.664, 25025.383, 25067.952, 25028.545, 25068.37, 25068.285, 25043.264, 25051.119, 25044.082, 25016.235], [4128.198, 4133.102, 4110.927, 4128.071, 4136.108, 4147.828, 4123.644, 4103.546, 4089.847, 4104.446, 4104.127, 4123.356, 4142.603, 4142.305, 4129.423, 4121.371, 4122.833, 4122.87, 4125.002, 4112.213, 4141.266, 4088.702], [10.708, 15.464, 19.754, 9.74, 12.871, 11.027, 12.89, 17.711, 12.611, 19.591, 16.987, 9.435, 20.441, 12.112, 15.63, 15.235, 12.454, 17.694, 13.365, 11.146, 15.79, 17.798], [1724.540015543973, 890.5179106247629, 1213.8326468872242, 1143.0830712536113, 1130.3872385671964, 1983.642315806339, 1006.1719681798138, 1313.0227211343993, 1440.2089722080054, 1407.422608608087, 2070.5405868470466, 1082.8594622022956, 635.2059568593438, 1090.7654050721326, 1543.8820166095609, 1688.550029975202, 1470.434251707486, 1980.7830925647686, 1347.1347020552646, 1526.7896194329167, 2022.941954708406, 1291.0302511659152], [314, 315, 316, 317, 318, 319, 320, 321, 322, 323, 324, 325, 326, 327, 328, 329, 330, 331, 332, 333, 334, 335]], [7, 4108, [29908, 30029, 30155, 30279, 30415, 30557, 30684, 30801, 30932, 31056, 31165, 31267, 31382, 31509, 31626, 31736, 31842, 31953, 32077, 32195], [18643.71, 18619.468, 18617.48, 18595.686, 18626.161, 18648.428, 18660.13, 18654.966, 18649.562, 18615.947, 18588.506, 18665.119, 18670.463, 18647.846, 18654.462, 18656.58, 18651.244, 18619.645, 18603.368, 18655.382], [40789.065, 40765.042, 40795.786, 40762.552, 40780.673, 40772.075, 40764.78, 40791.317, 40798.766, 40775.701, 40776.765, 40752.666, 40777.433, 40791.84, 40783.013, 40779.05, 40772.451, 40753.705, 40759.389, 40761.889], [9.653, 8.706, 13.298, 13.451, 16.65, 9.957, 11.034, 8.7, 11.708, 9.034, 12.889, 10.207, 13.038, 8.303, 9.879, 8.02, 11.17, 10.407, 15.906, 17.001], [1668.141796383297, 2081.4737947055764, 1781.0116494843505, 1627.053940768589, 1907.4904617516916, 1938.9309393511805, 1465.8897469965746, 2117.9184459511625, 1805.589506591494, 2375.930951448836, 2297.810753052133, 2007.5518023415848, 1658.0402451581772, 2696.019276755796, 2063.23740518458, 1633.3168417836926, 1833.5672764952117, 1938.977648619574, 1736.1555956301195, 1631.9864785828725], [319, 320, 321, 322, 323, 324, 325, 326, 327, 328, 329, 330, 331, 332, 333, 334, 335, 336, 337, 338]], [1, 4115, [29817, 29947, 30073, 30192, 30325, 30456], [36073.796, 36063.284, 36047.634, 36072.768, 36036.858, 36071.154], [4213.233, 4199.251, 4151.822, 4243.689, 4185.05, 4231.527], [38.518, 20.483, 23.843, 28.928, 6.085, 20.924], [1180.7686948425421, 942.7671146812106, 906.6929331683356, 613.2925540151194, 609.900784751085, 1677.4016252477757], [318, 319, 320, 321, 322, 323]], [2, 4203, [30901, 31032, 31141, 31248, 31350, 31479], [9713.345, 9692.179, 9749.893, 9740.907, 9762.824, 9774.408], [9092.214, 9125.589, 9061.8, 9033.967, 8998.025, 9091.428], [17.887, 22.557, 16.611, 10.061, 14.694, 18.372], [1098.512896081914, 1760.7452957181747, 1390.9075858962226, 1557.9854257598884, 2011.3155151257506, 1056.2409921801966], [327, 328, 329, 330, 331, 332]], [15, 4235, [31060, 31168, 31271, 31384, 31513], [20289.896, 20304.185, 20316.415, 20335.422, 20322.945], [63141.117, 63175.7, 63127.231, 63141.169, 63130.593], [14.191, 23.065, 15.86, 14.615, 18.895], [1604.8787990113453, 1497.9825744366071, 1678.442541117252, 1487.6712962628374, 1500.71879120941], [328, 329, 330, 331, 332]], [12, 4403, [32812, 32907, 32982, 33048, 33116, 33189], [6304.871, 6246.82, 6328.884, 6296.313, 6327.878, 6312.087], [57541.113, 57506.176, 57538.246, 57537.105, 57530.726, 57549.163], [20.312, 17.986, 19.493, 21.924, 13.543, 21.12], [624.6044414191754, 2313.783253512423, 4533.232371781958, 7101.981954950407, 1256.5996942867687, 1247.3783075793654], [344, 345, 346, 347, 348, 349]], [15, 4453, [32316, 32429, 32534, 32644, 32747, 32847], [20862.282, 20871.486, 20864.641, 20827.333, 20826.53, 20785.463], [61418.848, 61365.463, 61381.479, 61362.57, 61372.798, 61383.142], [22.903, 16.418, 12.603, 8.998, 11.856, 8.685], [1634.9439630215306, 1274.9563409686773, 3340.022335590408, 1770.0296355229952, 1771.993550424617, 900.4062003436725], [339, 340, 341, 342, 343, 344]], [9, 4471, [32068, 32186, 32303, 32417, 32523, 32635, 32736], [17419.699, 17397.555, 17365.925, 17339.063, 17454.583, 17461.585, 17338.252], [46278.243, 46331.601, 46319.579, 46286.686, 46294.444, 46384.349, 46240.249], [17.065, 20.411, 25.624, 21.618, 40.964, 24.28, 34.977], [1918.6684067877054, 2481.9977606087964, 670.8088549143698, 983.1402435134556, 2176.7948013517575, 2190.023230605425, 1558.7945706060002], [337, 338, 339, 340, 341, 342, 343]], [14, 4546, [33214, 33305, 33409, 33509, 33611, 33706, 33797, 33877, 33950, 34035, 34114, 34192, 34282, 34384, 34479, 34565, 34648, 34739, 34827, 34900, 34977, 35061, 35145], [14954.541, 14994.248, 15051.026, 15045.34, 15030.057, 15039.431, 15023.678, 15046.693, 15071.767, 15063.863, 15056.037, 15073.135, 15052.31, 15028.576, 15116.578, 15055.75, 15088.782, 15040.008, 15078.227, 15069.04, 15044.311, 15070.715, 15057.211], [61368.017, 61299.873, 61292.356, 61267.405, 61273.98, 61319.221, 61291.131, 61280.663, 61272.714, 61303.889, 61285.965, 61318.904, 61277.523, 61275.739, 61251.73, 61288.481, 61323.276, 61302.788, 61249.059, 61261.894, 61262.207, 61274.173, 61314.124], [21.152, 14.689, 15.109, 25.709, 12.15, 17.276, 11.519, 17.249, 15.035, 12.857, 9.825, 14.505, 10.559, 10.989, 13.887, 20.828, 23.822, 15.598, 20.298, 13.914, 10.436, 14.676, 29.079], [716.0429993807387, 1185.472785772282, 1480.3577732320075, 1768.4663330251026, 1928.1510473479088, 2020.8333191284105, 2089.30029375975, 1639.7458605423092, 1540.6312610310042, 2319.823797137304, 1597.1274525102472, 1750.8123393069584, 2445.482734993137, 1806.9353998407603, 1510.1286076347126, 1763.736214717819, 1642.5588471224817, 1315.7317891236726, 1951.938676810802, 1758.9955837204704, 1505.5202681491494, 1091.8756883312412, 1045.3231398059602], [349, 350, 351, 352, 353, 354, 355, 356, 357, 358, 359, 360, 361, 362, 363, 364, 365, 366, 367, 368, 369, 370, 371]], [1, 4552, [33245, 33352, 33452, 33545, 33651, 33741, 33830, 33904, 33985, 34065, 34143, 34223, 34321, 34421, 34512, 34596, 34686], [34647.917, 34620.577, 34721.232, 34782.584, 34775.382, 34729.994, 34717.289, 34693.089, 34761.75, 34799.259, 34770.352, 34769.34, 34700.799, 34624.46, 34552.504, 34560.996, 34680.847], [3743.034, 3788.479, 3844.289, 3795.435, 3779.561, 3856.71, 3900.722, 3908.968, 3898.2, 3982.891, 3926.833, 3839.061, 3840.474, 3791.7, 3786.05, 3753.487, 3666.297], [22.977, 15.602, 20.106, 26.663, 28.838, 17.322, 11.516, 11.227, 12.808, 35.971, 19.423, 26.638, 21.214, 28.511, 16.864, 19.407, 16.423], [1830.5169283648731, 1508.4792073547499, 1589.85436470766, 966.7471536718681, 1466.8162910593603, 1459.8116250787398, 2045.5125380535094, 1473.9051593867314, 1707.273317376168, 1443.1187273294563, 1383.1603396953453, 3333.0896083955136, 1287.2117314796124, 735.4590765008188, 1108.2550854181736, 1016.009752295113, 767.2139633097191], [349, 350, 351, 352, 353, 354, 355, 356, 357, 358, 359, 360, 361, 362, 363, 364, 365]], [12, 4570, [33279, 33382, 33489, 33585, 33690], [6025.689, 6030.152, 6000.583, 6031.097, 6033.234], [57455.161, 57464.712, 57438.674, 57499.541, 57478.534], [13.556, 10.55, 11.749, 14.795, 16.727], [1657.605406405267, 1370.0133227567585, 1369.0294214474284, 1887.207648796851, 1820.9469254553458], [350, 351, 352, 353, 354]], [3, 4586, [33582, 33687, 33773, 33857, 33930, 34012, 34091, 34172, 34255], [5356.344, 5396.912, 5401.299, 5387.306, 5378.569, 5377.835, 5386.413, 5373.135, 5444.537], [14479.317, 14421.236, 14424.94, 14483.086, 14474.565, 14374.188, 14455.36, 14431.926, 14359.208], [12.191, 28.148, 22.031, 25.52, 19.995, 20.589, 15.671, 14.348, 26.894], [524.9812755720371, 603.8908061573178, 869.8992506757463, 2893.2105697115235, 1382.9655550700006, 1295.5843118093185, 844.7023559553623, 1718.8509398675149, 1059.375471135743], [353, 354, 355, 356, 357, 358, 359, 360, 361]], [15, 4597, [33957, 34043, 34119, 34201, 34297, 34397], [20844.488, 20839.511, 20862.158, 20823.729, 20816.932, 20835.466], [61391.857, 61429.881, 61334.13, 61392.497, 61386.963, 61385.191], [18.975, 19.542, 19.663, 18.696, 10.961, 20.215], [1538.3691305249954, 1112.6106149870284, 2304.7778163071275, 1141.5451103639639, 683.5227410336317, 1167.7732487367996], [357, 358, 359, 360, 361, 362]], [6, 4641, [34094, 34174, 34257, 34364, 34459, 34544, 34627, 34719, 34803, 34878, 34954, 35039], [6412.502, 6519.815, 6482.207, 6560.217, 6502.608, 6520.324, 6510.302, 6487.414, 6477.499, 6560.069, 6543.045, 6563.957], [39936.889, 40024.826, 40006.841, 40055.394, 40064.881, 40070.206, 40072.599, 40064.358, 40004.578, 40078.205, 40064.901, 40140.207], [22.432, 27.139, 23.477, 14.441, 15.28, 15.055, 15.838, 21.22, 9.958, 26.675, 29.892, 21.986], [750.437324131412, 3212.1865919502684, 5527.209233672953, 4301.716486638786, 3964.184891009007, 4451.7770877038865, 5181.8209144075445, 4466.492808797646, 2597.8141643078784, 3429.5521288650593, 4415.590024882426, 3208.876844161064], [359, 360, 361, 362, 363, 364, 365, 366, 367, 368, 369, 370]], [5, 4680, [34171, 34254, 34362, 34454, 34542, 34623, 34716, 34800], [4979.953, 5006.054, 4970.5, 4933.473, 4875.608, 4955.992, 4926.415, 4883.171], [38278.602, 38370.451, 38352.779, 38326.693, 38287.511, 38312.895, 38270.396, 38333.284], [15.057, 14.597, 13.79, 21.153, 12.143, 16.382, 18.363, 35.493], [867.290106666518, 1736.6164344458336, 1792.5297266675957, 1564.591459631875, 1797.0599444240047, 2041.2803857129913, 1222.4421504270795, 1371.186344227], [360, 361, 362, 363, 364, 365, 366, 367]], [3, 4681, [34455, 34543, 34624, 34718, 34801], [5463.737, 5430.669, 5414.361, 5419.027, 5401.332], [14420.383, 14478.04, 14394.06, 14385.618, 14490.215], [24.474, 15.919, 28.135, 23.679, 21.983], [969.3760731891007, 496.5919289342854, 1238.0150383860869, 1457.2706659590515, 2556.6054022916146], [363, 364, 365, 366, 367]], [5, 4733, [34541, 34622, 34714, 34798, 34874], [3579.74, 3573.57, 3597.864, 3516.49, 3540.934], [38425.408, 38434.469, 38476.204, 38444.031, 38399.737], [27.138, 28.282, 18.428, 20.093, 33.363], [1619.0714609420802, 1556.517524583448, 2156.538064979071, 1866.023151748292, 1331.7016373558329], [364, 365, 366, 367, 368]], [5, 4764, [35298, 35379, 35460, 35545, 35637, 35732, 35811], [4724.394, 4740.71, 4802.655, 4760.656, 4793.378, 4731.061, 4694.303], [38854.352, 38885.677, 38801.704, 38788.888, 38772.919, 38774.194, 38826.354], [32.577, 13.544, 12.003, 10.542, 11.077, 19.439, 16.21], [872.7491768220979, 1639.507638268289, 1076.761830708403, 2109.1836563176385, 1752.9515979549815, 1752.9130834662021, 703.1156656089664], [373, 374, 375, 376, 377, 378, 379]], [6, 4770, [35038, 35124, 35215, 35303, 35385, 35463, 35548], [6550.054, 6584.495, 6562.589, 6559.696, 6615.529, 6568.578, 6531.291], [39838.81, 39851.342, 39811.011, 39763.018, 39775.802, 39807.611, 39806.523], [10.113, 10.516, 13.828, 13.834, 14.198, 12.59, 36.489], [1918.9928842824534, 2258.243198885476, 1362.8246347506204, 2015.7604081669424, 1565.6488668939282, 1343.5155902671945, 1143.2072748811147], [370, 371, 372, 373, 374, 375, 376]], [14, 4777, [35058, 35143, 35234, 35319, 35403, 35477, 35568], [13865.034, 13904.568, 13992.624, 13999.891, 14038.975, 13910.017, 13790.724], [60015.486, 60073.345, 60053.096, 60179.157, 60170.608, 60113.18, 60064.272], [18.018, 14.578, 14.54, 18.923, 17.908, 10.384, 17.193], [1105.7715297125796, 1739.0891594985085, 2117.490864410668, 2365.4547241530413, 1642.7537118926714, 1484.9097974911365, 2611.4320323953125], [370, 371, 372, 373, 374, 375, 376]], [10, 4802, [35435, 35518, 35604, 35696, 35783, 35870, 35959], [34511.656, 34632.354, 34654.173, 34652.844, 34665.639, 34679.739, 34656.09], [52917.546, 52996.758, 53028.897, 53095.118, 53072.451, 53088.904, 53119.275], [27.801, 16.019, 28.046, 20.752, 16.309, 12.663, 30.844], [1884.208271800117, 1248.2147097456757, 1688.1678670434287, 1055.241211984176, 1602.0129143405934, 2491.0095024195844, 1044.7017099853028], [374, 375, 376, 377, 378, 379, 380]], [3, 4834, [35546, 35638, 35733, 35813, 35905, 35988, 36074, 36157, 36246], [5624.467, 5631.009, 5620.5, 5636.005, 5653.695, 5629.825, 5624.196, 5604.106, 5645.834], [14740.394, 14756.601, 14778.734, 14718.385, 14737.813, 14783.881, 14752.781, 14746.252, 14767.732], [11.171, 17.983, 20.872, 10.013, 20.824, 22.69, 16.862, 12.772, 16.884], [1414.6113828186963, 2639.3988106973425, 2654.2358192081833, 1623.95475590755, 917.6367315772634, 3855.3961462530388, 1809.6166479994743, 1217.2054695866248, 1473.7773282052337], [376, 377, 378, 379, 380, 381, 382, 383, 384]], [14, 4903, [36267, 36353, 36433, 36518, 36597, 36677, 36760, 36842, 36918, 36991, 37077, 37163, 37252, 37337, 37415, 37495, 37576], [13715.642, 13727.774, 13741.05, 13663.996, 13644.626, 13623.62, 13684.056, 13597.386, 13603.35, 13586.291, 13606.841, 13630.978, 13539.183, 13465.645, 13450.24, 13498.088, 13515.054], [60061.425, 60067.467, 60103.445, 60131.99, 60096.237, 60124.68, 60173.287, 60169.497, 60195.694, 60138.088, 60047.689, 60106.507, 60186.344, 60189.033, 60276.508, 60290.3, 60283.734], [17.608, 34.101, 18.831, 16.261, 25.903, 21.659, 20.75, 25.056, 26.56, 16.324, 17.906, 16.275, 14.357, 13.896, 19.083, 15.572, 10.775], [1026.7203071560405, 1128.4117763300699, 688.053496711227, 3349.407403045895, 1580.5856218223485, 2767.315935105768, 1350.212767212477, 1058.4917586213153, 2937.9157264054834, 653.9881863428337, 2147.0523343776267, 1392.6664267506728, 2032.0710982565913, 717.5266287784918, 2604.484073264964, 1509.013172395166, 786.5390642797506], [384, 385, 386, 387, 388, 389, 390, 391, 392, 393, 394, 395, 396, 397, 398, 399, 400]], [14, 4906, [36270, 36356, 36435, 36521, 36600, 36679, 36763], [15031.586, 15049.499, 15057.067, 15078.794, 15056.217, 15062.408, 15084.002], [61266.689, 61303.611, 61260.897, 61319.221, 61289.291, 61281.545, 61303.137], [25.299, 14.781, 21.542, 18.708, 13.237, 15.945, 19.973], [1196.1737726240983, 754.7538214222168, 1587.9687254614457, 968.8689057768247, 928.6500235276122, 2191.879370882846, 1118.8204467299201], [384, 385, 386, 387, 388, 389, 390]], [8, 4923, [36145, 36233, 36322, 36402, 36487, 36564, 36647], [48249.107, 48245.029, 48187.64, 48216.132, 48184.606, 48130.041, 48075.308], [42888.127, 42828.6, 42830.026, 42855.748, 42866.235, 42893.742, 42771.072], [13.08, 20.363, 16.618, 16.122, 20.648, 20.241, 12.551], [1574.1820108885117, 3142.5179171281134, 1422.4125923524032, 1876.0149711633135, 1261.5271935869011, 2627.032051720909, 481.811522225725], [382, 383, 384, 385, 386, 387, 388]], [8, 4924, [35977, 36062, 36147, 36234, 36323, 36403, 36488], [48939.978, 49043.909, 48952.877, 48842.272, 48814.878, 48778.458, 48782.922], [42139.057, 42110.525, 42003.975, 42017.397, 41883.084, 41997.145, 41983.972], [25.997, 24.373, 17.941, 20.124, 34.276, 27.483, 20.156], [493.64543032332324, 1964.1535743294014, 1219.115034337948, 10433.14542914137, 2160.329965062488, 1385.8014569622403, 1437.131153149894], [380, 381, 382, 383, 384, 385, 386]], [6, 4927, [36335, 36413, 36500, 36576, 36657, 36740, 36826, 36903, 36974, 37060], [6520.641, 6525.974, 6551.888, 6593.255, 6537.653, 6542.537, 6569.801, 6535.163, 6513.889, 6552.213], [39931.624, 39901.814, 39925.851, 39882.379, 39945.817, 39931.832, 39892.819, 39937.777, 39911.428, 39900.955], [23.809, 23.581, 12.423, 28.695, 20.693, 15.414, 10.093, 18.176, 15.143, 22.075], [967.9123401855829, 674.4929232651265, 571.8352355725714, 1187.7445637053427, 1168.8553518892827, 757.0762693439735, 793.7521625453753, 1473.493291984168, 761.9669968095172, 1037.4599808665766], [385, 386, 387, 388, 389, 390, 391, 392, 393, 394]], [4, 4952, [36491, 36566, 36648, 36733, 36818, 36894, 36965], [1194.844, 1269.231, 1188.409, 1179.432, 1105.76, 1140.304, 1151.61], [15228.706, 15197.991, 15314.199, 15267.871, 15253.905, 15266.49, 15253.032], [21.768, 19.577, 26.528, 20.239, 20.941, 27.578, 30.22], [1552.497144288176, 913.8155529828163, 887.6735559334418, 954.6299125821151, 783.3354449283144, 646.2285652555972, 759.0001633754631], [387, 388, 389, 390, 391, 392, 393]], [5, 4953, [36570, 36651, 36736, 36822, 36899], [2958.769, 2943.734, 2889.874, 2954.897, 2913.648], [37424.488, 37522.124, 37587.917, 37590.105, 37560.566], [22.78, 36.274, 23.08, 15.202, 18.798], [1592.0716712262022, 735.2672048529647, 838.7417733314337, 866.0594285006534, 1945.94508979202], [388, 389, 390, 391, 392]], [4, 5030, [37316, 37395, 37474, 37557, 37631], [1473.312, 1539.159, 1588.76, 1565.837, 1541.536], [14828.749, 14806.966, 14753.759, 14742.208, 14735.394], [17.544, 15.894, 17.581, 17.02, 20.276], [1406.4351558047051, 1313.62852666382, 1668.9368116856124, 1256.7486958777681, 847.5022269555561], [397, 398, 399, 400, 401]], [6, 5032, [37234, 37320, 37401, 37477, 37560], [6520.121, 6473.279, 6542.768, 6513.85, 6518.818], [39959.723, 39894.396, 39937.295, 39934.404, 39926.554], [20.771, 23.405, 15.786, 11.897, 19.569], [780.4019416834004, 1309.721573607829, 765.3190979594767, 918.0867564831166, 976.1065533654778], [396, 397, 398, 399, 400]], [14, 5097, [37726, 37801, 37877, 37943, 38012, 38077, 38143, 38205, 38280], [13908.575, 13941.481, 13945.976, 13941.282, 13953.249, 13932.327, 13937.977, 13940.691, 13937.457], [61001.099, 60977.391, 61013.491, 60991.634, 60981.134, 60989.716, 60992.574, 60976.207, 60978.376], [29.646, 14.453, 17.039, 12.842, 7.476, 14.016, 10.326, 12.292, 16.295], [1111.8810551391337, 1618.8314169062676, 3228.8515858694877, 1781.7460155250947, 1909.134486829909, 3021.4165418943576, 4015.952157677239, 2584.6532976823632, 1215.9604788570446], [402, 403, 404, 405, 406, 407, 408, 409, 410]], [14, 5098, [37497, 37580, 37649, 37727, 37802, 37879, 37946, 38014, 38078, 38146, 38207, 38282, 38347], [14953.998, 15095.975, 15095.783, 15017.073, 14979.679, 15052.608, 15068.889, 15107.355, 15032.829, 15159.393, 15080.399, 15079.443, 15060.46], [61330.247, 61296.765, 61256.219, 61388.336, 61284.148, 61297.069, 61325.108, 61339.187, 61315.553, 61345.907, 61274.442, 61300.036, 61289.143], [27.927, 26.465, 21.815, 19.428, 25.758, 26.915, 12.932, 12.727, 26.082, 23.815, 34.458, 27.496, 15.63], [1615.478076471595, 1136.2791780378288, 1873.0491548917414, 662.1285519214865, 992.6868161763564, 1412.125494098743, 704.5725192711857, 416.8238911746267, 910.2949749795982, 675.742039009349, 1996.2270736365392, 2179.1995981114947, 517.8912197111978], [399, 400, 401, 402, 403, 404, 405, 406, 407, 408, 409, 410, 411]], [13, 5122, [38038, 38102, 38162, 38229, 38306, 38373, 38439, 38500, 38556, 38621, 38693], [32508.697, 32532.135, 32448.724, 32448.383, 32438.298, 32503.499, 32508.181, 32523.689, 32554.864, 32551.847, 32573.479], [59270.106, 59218.151, 59322.813, 59309.2, 59221.208, 59222.544, 59177.426, 59195.305, 59202.867, 59131.093, 59074.086], [29.739, 23.646, 18.357, 15.736, 17.897, 14.34, 22.226, 17.521, 16.011, 20.279, 31.171], [1034.3649199698434, 2201.9911916085325, 1076.4794168140502, 1653.01193157078, 1389.946863289588, 1486.9952357326754, 2342.1831013116876, 960.2558654881109, 1539.9938168692443, 1491.0852320232193, 1569.56222703438], [406, 407, 408, 409, 410, 411, 412, 413, 414, 415, 416]], [14, 5184, [38742, 38803, 38859, 38917, 38970, 39024, 39084, 39140, 39206], [15044.177, 15015.256, 15070.846, 15021.988, 15092.684, 15053.817, 15046.185, 15072.609, 15040.291], [61296.543, 61306.302, 61276.945, 61338.022, 61295.593, 61267.031, 61355.058, 61310.298, 61317.188], [11.604, 23.066, 13.574, 23.543, 25.458, 23.159, 12.778, 16.665, 16.988], [1591.8151688120183, 1835.129106753965, 1133.3573258379827, 904.2407251813637, 1073.2385686473062, 739.144347991828, 792.601654625955, 719.9878625182859, 935.4225607132641], [417, 418, 419, 420, 421, 422, 423, 424, 425]], [5, 5216, [38402, 38469, 38526, 38589, 38659, 38726, 38788], [5123.234, 5021.266, 4974.872, 5034.294, 5018.902, 5128.34, 5158.395], [38863.359, 38849.879, 38709.693, 38641.703, 38677.994, 38757.232, 38806.287], [36.879, 18.909, 23.236, 9.892, 24.68, 26.43, 21.097], [1013.9857708273438, 605.8296401916672, 847.1103538623487, 706.0796233509489, 482.56185204186056, 1433.4088513750787, 569.7869996600725], [412, 413, 414, 415, 416, 417, 418]], [2, 5269, [39016, 39075, 39135, 39200, 39251, 39307, 39368, 39411, 39461], [9306.75, 9239.297, 9180.969, 9204.815, 9207.712, 9243.56, 9382.27, 9353.77, 9333.796], [8928.713, 8952.084, 8971.441, 8947.82, 9086.089, 9117.291, 9122.805, 9069.533, 8986.617], [24.512, 16.494, 21.638, 28.801, 20.675, 37.767, 21.279, 24.269, 31.309], [1821.8673198369654, 974.6614667036174, 1155.1315246793376, 1814.4526928022224, 1550.1989828339106, 1802.8553087013772, 881.5820575919756, 1637.9870780738918, 1168.8454324507716], [422, 423, 424, 425, 426, 427, 428, 429, 430]], [12, 5313, [39502, 39552, 39612, 39665, 39712, 39767, 39817, 39872, 39923, 39982, 40034, 40087], [5716.272, 5720.502, 5645.131, 5662.803, 5620.43, 5613.104, 5711.702, 5656.112, 5674.079, 5768.466, 5835.569, 5857.463], [55895.245, 55888.664, 55897.792, 55790.824, 55825.088, 55873.268, 55701.784, 55605.22, 55719.842, 55631.903, 55647.415, 55597.301], [19.917, 15.316, 8.498, 9.399, 9.04, 15.135, 12.739, 17.657, 9.961, 24.964, 10.06, 22.951], [1682.6238700653134, 1000.7578381108802, 1529.6053962672331, 1279.7184982683207, 1303.3797702955071, 1736.6590330357049, 521.8513629511679, 1360.013995427066, 1081.312162303989, 879.0611121125426, 744.1087043955589, 757.0102341630717], [431, 432, 433, 434, 435, 436, 437, 438, 439, 440, 441, 442]], [0, 5446, [40465, 40526, 40582, 40645, 40710, 40782, 40866], [24983.245, 25057.041, 24944.839, 24974.967, 24907.842, 24882.555, 24893.916], [3816.594, 3839.085, 3821.172, 3812.719, 3821.956, 3767.645, 3824.193], [20.506, 33.416, 12.925, 20.569, 22.102, 11.76, 14.599], [726.7647765431453, 1057.1296167274422, 1670.6336855569825, 1342.2783266194592, 867.337784439219, 1023.427207109092, 1359.4587498293404], [448, 449, 450, 451, 452, 453, 454]], [7, 5487, [40573, 40637, 40700, 40772, 40850, 40929, 40997, 41065, 41123, 41182, 41242], [18128.771, 18185.616, 18172.471, 18178.926, 18176.051, 18105.505, 18193.133, 18180.252, 18105.808, 18220.109, 18111.643], [40357.081, 40308.98, 40307.505, 40299.346, 40290.269, 40317.112, 40306.112, 40298.609, 40368.576, 40283.159, 40280.582], [24.119, 10.276, 11.973, 13.975, 12.77, 32.432, 13.325, 12.885, 41.741, 20.663, 30.9], [1641.9855075404507, 1333.2246927628862, 1649.0186479317981, 852.8287803737273, 1439.664228138381, 571.0025523139271, 739.9720451679524, 605.1402469775775, 2219.756732154207, 1307.795822571031, 1887.4762110316342], [450, 451, 452, 453, 454, 455, 456, 457, 458, 459, 460]], [5, 5572, [41334, 41393, 41445, 41504, 41557], [4873.884, 4826.929, 4823.172, 4801.324, 4837.848], [38288.682, 38231.87, 38274.56, 38159.009, 38230.985], [30.519, 22.514, 18.636, 27.83, 30.813], [640.4157276162232, 948.999980528074, 1478.4477262595483, 843.427038650467, 3410.0493488124393], [462, 463, 464, 465, 466]], [16, 5575, [41236, 41286, 41345, 41403, 41456, 41514, 41568, 41618], [10807.86, 10903.744, 10970.375, 10906.205, 10834.243, 10769.296, 10841.537, 10848.833], [67733.873, 67824.744, 67837.299, 67916.532, 67787.168, 67765.879, 67759.286, 67723.338], [30.39, 15.227, 20.873, 13.902, 17.528, 19.154, 10.885, 14.488], [2735.1325644690346, 1139.1450519867744, 1655.499163896597, 1279.7772106039845, 1874.4757875559792, 1340.3302421149224, 1208.3743651894217, 2063.901071814341], [460, 461, 462, 463, 464, 465, 466, 467]], [16, 5620, [41673, 41729, 41780, 41822, 41869, 41918, 41968], [10803.271, 10873.951, 10927.15, 10848.975, 10862.457, 10913.36, 10812.966], [67442.504, 67429.07, 67412.642, 67432.374, 67432.025, 67397.858, 67401.316], [12.988, 20.055, 20.03, 11.561, 11.65, 21.746, 20.078], [1745.4916105896746, 2287.4581476667795, 1025.3185273616207, 1311.8007492435418, 876.9405248446539, 1295.187564288492, 2275.3045324434847], [468, 469, 470, 471, 472, 473, 474]], [7, 5666, [42070, 42160, 42325, 42550, 42809, 43089], [17770.717, 17721.947, 17818.66, 17802.955, 17913.09, 17928.508], [40353.199, 40305.944, 40346.198, 40326.386, 40483.53, 40382.7], [26.626, 19.627, 20.566, 14.703, 21.858, 26.229], [2134.8909042957407, 1220.6693373423384, 3850.228287131831, 1661.436808247978, 7582.816297894068, 8656.789223362457], [476, 477, 478, 479, 480, 481]], [15, 5707, [42170, 42339, 42566, 42825, 43107, 43412, 43709, 44000, 44305, 44603], [20598.741, 20545.129, 20570.935, 20583.248, 20593.41, 20572.788, 20577.286, 20601.195, 20565.178, 20354.508], [61014.185, 61038.336, 61022.695, 61014.493, 61036.437, 61023.7, 61016.155, 61008.021, 61017.91, 61113.225], [23.877, 10.289, 9.067, 9.287, 9.616, 16.376, 9.249, 8.558, 8.283, 32.152], [742.7929628302737, 2887.85861210069, 2431.8764295048604, 2584.0438927758883, 2556.9701539880657, 1543.6777355366273, 3510.88044440688, 1867.6697949173622, 1791.7193122374347, 5472.649433067068], [477, 478, 479, 480, 481, 482, 483, 484, 485, 486]], [11, 5745, [42285, 42507, 42757, 43031, 43334, 43633, 43923, 44226, 44526, 44815, 45094, 45356, 45620, 45880, 46121, 46344, 46574], [9913.316, 9843.59, 9676.94, 9641.329, 9617.415, 9621.738, 9731.897, 9726.455, 9689.355, 9714.066, 9828.471, 9779.878, 9726.137, 9660.956, 9676.879, 9698.093, 9815.925], [53832.936, 53883.763, 53890.028, 53893.096, 53857.537, 53848.583, 53805.882, 53787.11, 53772.48, 53842.044, 53893.587, 53916.612, 53891.639, 53762.879, 53722.869, 53867.825, 53910.582], [19.177, 13.305, 23.976, 22.182, 15.862, 21.419, 20.803, 20.508, 25.957, 37.593, 20.765, 15.995, 26.218, 17.763, 22.114, 22.916, 28.637], [523.3242860276385, 1138.2442280154278, 4564.667655107015, 2213.169166961845, 4596.9322929185855, 5073.571150861341, 1999.2547856204585, 2523.066192149358, 1733.4738601704735, 2101.4679468186614, 1333.3356028497087, 1069.8522753609545, 571.4449826769415, 1595.9298850079151, 1890.0693591784825, 940.4003094585098, 1064.3352143200702], [478, 479, 480, 481, 482, 483, 484, 485, 486, 487, 488, 489, 490, 491, 492, 493, 494]], [16, 5746, [42286, 42508, 42759, 43034, 43339, 43638, 43929, 44231, 44533, 44820, 45103, 45362, 45632, 45892, 46132, 46349, 46579, 46803, 47015, 47229], [9898.859, 9906.817, 9830.541, 9956.58, 10009.014, 10043.393, 10038.908, 10028.247, 10090.7, 10127.773, 10160.285, 10106.954, 10246.816, 10237.438, 10272.504, 10048.552, 10129.855, 10138.575, 10076.307, 10248.864], [67011.374, 66852.697, 66972.735, 67045.525, 67056.754, 67091.475, 67145.042, 67118.135, 67122.227, 67135.499, 67150.046, 67088.29, 67186.314, 67110.943, 67001.208, 67047.092, 67076.404, 67105.973, 67047.861, 67109.661], [17.96, 19.513, 31.67, 28.107, 14.834, 11.809, 7.535, 5.539, 11.226, 24.699, 19.642, 26.356, 30.297, 30.388, 24.016, 16.737, 11.708, 20.03, 19.302, 13.976], [5046.057437629308, 3987.140839521101, 6010.173412311297, 2935.9008325429445, 4380.554603484995, 5145.292449986842, 4943.4401157492075, 6494.524089295436, 4040.674387052301, 8487.30723355228, 22859.033839452884, 7615.357005264143, 11657.534166349418, 7175.108536231133, 2470.440864992712, 6705.103241659332, 4777.661261979002, 4774.659051225893, 3506.4654841071015, 1689.0503957593357], [478, 479, 480, 481, 482, 483, 484, 485, 486, 487, 488, 489, 490, 491, 492, 493, 494, 495, 496, 497]], [16, 5751, [42516, 42769, 43047, 43348, 43650, 43942, 44242, 44542, 44836, 45111, 45377, 45636, 45895, 46138, 46359, 46587, 46809, 47025], [10761.837, 10843.678, 10837.423, 10838.879, 10887.482, 10812.317, 10859.826, 10760.538, 10850.766, 10761.787, 10860.927, 10845.768, 10758.634, 10722.945, 10777.608, 10855.474, 10826.072, 10835.326], [67622.951, 67614.057, 67428.049, 67410.81, 67450.4, 67427.92, 67384.505, 67336.07, 67376.215, 67353.689, 67382.065, 67417.585, 67354.48, 67247.574, 67357.166, 67389.077, 67381.279, 67400.187], [32.388, 20.121, 17.447, 19.569, 22.555, 20.64, 18.741, 25.151, 26.411, 22.375, 18.619, 15.914, 27.195, 16.529, 30.454, 18.819, 25.216, 20.949], [2396.501249329855, 4716.2915586268045, 1533.700267442625, 1562.232551009442, 1646.2174441939492, 1696.8288935367295, 1849.9450004315856, 4159.54241229623, 3898.670394824226, 8004.383174544028, 2999.6413351190945, 1283.2982895193595, 2672.7175994858726, 34138.14577224935, 2930.8456949103406, 1434.4197950331863, 1788.5873292862645, 3083.162212620259], [479, 480, 481, 482, 483, 484, 485, 486, 487, 488, 489, 490, 491, 492, 493, 494, 495, 496]], [14, 5761, [42309, 42532, 42786, 43064, 43367, 43674, 43961, 44260], [13964.158, 13989.435, 13991.189, 13965.135, 13812.439, 13837.882, 13924.827, 13941.394], [60015.103, 60019.844, 60020.489, 60008.321, 60005.608, 60051.419, 60034.615, 60052.124], [6.02, 9.067, 9.151, 13.559, 19.039, 22.129, 18.928, 20.789], [2771.316971276479, 2322.804377102077, 2322.91897219737, 2400.793063913498, 16451.3321337853, 8568.207808190033, 3390.162448102457, 15906.613612946412], [478, 479, 480, 481, 482, 483, 484, 485]], [9, 5765, [42543, 42798, 43077, 43383, 43688, 43976], [16719.102, 16578.378, 16681.619, 16767.357, 16848.37, 16897.877], [48187.812, 48122.001, 48183.934, 48320.312, 48305.045, 48344.488], [24.365, 17.911, 22.79, 32.878, 26.717, 21.838], [6081.575254383211, 605.2011215533408, 768.5028565327541, 1275.9602036578165, 2166.7047289838883, 1168.0527124283137], [479, 480, 481, 482, 483, 484]], [9, 5768, [42321, 42546, 42801, 43081, 43387, 43689, 43975, 44279, 44578], [16948.521, 16932.668, 16922.942, 16949.857, 16941.572, 17001.675, 16997.213, 17039.14, 16953.165], [47296.966, 47252.336, 47272.227, 47141.465, 47141.785, 47082.29, 47255.981, 47267.605, 47170.032], [29.233, 30.141, 20.965, 16.415, 16.082, 24.673, 26.163, 10.398, 33.25], [1652.8479800701343, 2317.151000699829, 7151.86416003683, 1373.4252226253677, 1714.7788187016824, 837.2256496882039, 4555.763776834332, 110643.37054391006, 1829.4670939229195], [478, 479, 480, 481, 482, 483, 484, 485, 486]], [7, 5771, [42330, 42555, 42813, 43094, 43399, 43700], [18253.903, 18257.493, 18126.309, 18302.195, 18248.12, 18219.326], [39166.883, 39156.418, 39092.796, 39137.147, 39104.01, 39133.091], [11.817, 11.766, 25.82, 22.452, 21.183, 21.255], [2822.5286695375653, 1891.751277581974, 5698.127836391423, 1378.2648695145015, 1763.4764755141532, 3448.4495441730555], [478, 479, 480, 481, 482, 483]], [15, 5775, [42337, 42564, 42823, 43105, 43410], [20411.761, 20233.407, 20302.921, 20243.848, 20268.66], [62078.095, 62080.549, 62309.844, 62298.666, 62258.89], [8.978, 38.568, 25.625, 10.099, 22.561], [92645.81391325271, 1513.740973958407, 4376.52668517834, 45591.53549974304, 6994.214169161445], [478, 479, 480, 481, 482]], [0, 5783, [42364, 42592, 42847, 43137, 43437, 43735, 44031, 44334], [25778.681, 25750.887, 25709.465, 25589.554, 25609.61, 25705.267, 25707.316, 25713.629], [3271.307, 3320.101, 3355.65, 3477.286, 3314.041, 3295.8, 3281.725, 3317.055], [22.228, 18.479, 19.81, 13.321, 24.531, 16.889, 14.433, 25.127], [659.0599858809909, 2046.3589063434863, 1196.5476233142542, 41875.64836040332, 3685.9729307667717, 1202.4046593925939, 828.9329862170162, 2894.582722459948], [478, 479, 480, 481, 482, 483, 484, 485]], [10, 5809, [42402, 42637, 42899, 43192, 43489, 43785, 44081, 44377, 44669, 44956, 45232, 45491, 45751, 46005], [34816.94, 34774.99, 34827.776, 34882.602, 34820.717, 34926.896, 34846.115, 34804.421, 34788.155, 34796.523, 34776.82, 34783.073, 34791.382, 34761.631], [53065.601, 53091.242, 53090.634, 53086.324, 53068.702, 53083.295, 53061.869, 53071.707, 53072.737, 53059.92, 53073.247, 53081.596, 53083.436, 53093.872], [19.293, 12.809, 16.595, 28.264, 15.262, 19.575, 16.586, 12.207, 16.498, 16.043, 11.11, 10.556, 12.125, 39.873], [1168.4149876243646, 1624.5796704980444, 2335.0930823212566, 3394.4353516409633, 1551.9553991522812, 7044.900876619443, 2317.0345355590143, 1153.4921328189123, 1728.7365777306418, 1809.5188833172572, 2005.9450090001142, 2212.350787803543, 2144.1662196289176, 1129.1427694018284], [478, 479, 480, 481, 482, 483, 484, 485, 486, 487, 488, 489, 490, 491]], [1, 5811, [42640, 42904, 43198, 43493, 43789, 44087, 44383], [35928.608, 35920.86, 35908.471, 35873.998, 35857.191, 35870.179, 35876.774], [5139.743, 5154.302, 5105.308, 5071.781, 5004.733, 4992.115, 5001.58], [17.36, 12.354, 14.354, 21.389, 13.756, 16.748, 13.83], [1728.9278623086898, 2365.272373679553, 5391.382239042272, 1597.2487959055634, 1388.4499720739882, 1767.4518915647648, 1635.069924851709], [479, 480, 481, 482, 483, 484, 485]], [8, 5833, [42445, 42694, 42968, 43271, 43564, 43855, 44147, 44450], [47261.44, 47259.515, 47317.801, 47311.782, 47310.059, 47387.543, 47378.076, 47330.989], [42249.181, 42311.581, 42115.678, 42086.827, 41923.975, 42014.605, 42172.941, 42165.617], [11.978, 15.735, 19.783, 18.814, 19.24, 26.898, 23.986, 24.569], [1487.3717977423457, 1409.3847562594156, 4293.63895181382, 6623.208292902629, 3605.4360853414632, 4280.596557214682, 13588.215510902291, 6037.150855655915], [478, 479, 480, 481, 482, 483, 484, 485]], [6, 5856, [42482, 42734, 43007, 43308, 43603, 43896, 44196, 44495, 44785, 45065, 45328, 45592, 45854, 46096], [6022.937, 5992.315, 5973.459, 5915.395, 5888.769, 5853.525, 5833.087, 5824.882, 5780.779, 5793.547, 5862.163, 5806.266, 5858.927, 5829.607], [39357.995, 39296.676, 39242.077, 39271.63, 39283.443, 39306.482, 39360.506, 39384.869, 39341.298, 39370.656, 39520.498, 39434.85, 39603.609, 39600.909], [22.639, 11.464, 15.005, 16.907, 14.628, 12.777, 10.166, 12.454, 13.167, 16.737, 20.686, 21.749, 12.158, 18.476], [6851.638074989737, 2430.751573201014, 1447.2269377112902, 2799.2127415221903, 1717.2578483627688, 3343.27338285268, 5058.760678900882, 3797.559660997139, 4306.892187461002, 4292.329698855125, 4309.892786160861, 6576.868351020483, 2272.868202725214, 1999.2599048679695], [479, 480, 481, 482, 483, 484, 485, 486, 487, 488, 489, 490, 491, 492]], [6, 5857, [42484, 42735, 43008, 43312, 43605, 43897, 44197, 44497, 44787, 45068], [6154.193, 6113.106, 6109.357, 6013.925, 5991.889, 6001.617, 6045.929, 6043.032, 6119.546, 6005.817], [40714.8, 40669.673, 40633.232, 40558.88, 40491.992, 40405.97, 40455.861, 40396.135, 40384.636, 40410.753], [16.682, 14.722, 12.199, 17.659, 14.37, 24.848, 25.584, 22.232, 20.714, 21.489], [1969.725474197585, 1758.9315169210831, 3371.810926371631, 2089.177870829523, 1079.8520129495032, 2411.3793654146198, 2828.713145433727, 3999.5463625110633, 9117.1236243484, 1064.34951191622], [479, 480, 481, 482, 483, 484, 485, 486, 487, 488]], [12, 5858, [42268, 42485, 42737, 43012, 43313, 43608, 43902, 44203, 44502, 44790, 45073], [6469.578, 6477.111, 6465.111, 6556.827, 6559.703, 6537.146, 6553.056, 6531.124, 6542.549, 6573.315, 6522.879], [57414.589, 57302.795, 57324.364, 57281.056, 57283.444, 57305.909, 57351.661, 57249.052, 57210.425, 57248.228, 57192.357], [24.726, 29.033, 15.782, 11.587, 10.487, 12.519, 18.178, 14.711, 10.92, 15.808, 24.941], [1163.1304962673762, 3548.9694732758767, 3132.2115985043397, 3696.6986883713594, 4266.113650245695, 2641.1914056706364, 5556.717379168537, 2163.010143663198, 1818.1561909695122, 1767.2707771996872, 1716.9346611430985], [478, 479, 480, 481, 482, 483, 484, 485, 486, 487, 488]], [6, 5859, [42486, 42738, 43013, 43314, 43609, 43903, 44205], [6639.097, 6688.16, 6747.157, 6698.531, 6745.248, 6734.666, 6716.436], [39790.439, 39640.615, 39671.597, 39695.654, 39729.287, 39968.657, 39863.908], [20.643, 10.947, 10.279, 10.804, 12.535, 20.77, 24.388], [5960.4621163217535, 4126.420903161757, 2697.7226272192775, 2581.050829649119, 3128.0065545876273, 13728.28645914457, 6392.277412594557], [479, 480, 481, 482, 483, 484, 485]], [4, 5881, [43578, 43869, 44165, 44463, 44755, 45038, 45306, 45566, 45827, 46072, 46300, 46533, 46750, 46963, 47178, 47384, 47596, 47825, 48042, 48244, 48453, 48652, 48855, 49030, 49203, 49360, 49529, 49707, 49898, 50059, 50233], [599.039, 595.243, 585.146, 659.974, 643.856, 661.736, 620.797, 612.473, 622.906, 527.961, 622.774, 620.151, 615.834, 586.556, 602.543, 562.192, 582.327, 533.225, 544.392, 506.644, 495.635, 529.334, 513.11, 475.464, 582.983, 558.327, 490.337, 495.591, 488.015, 507.523, 489.731], [15596.609, 15620.658, 15611.384, 15658.929, 15646.727, 15672.906, 15615.491, 15601.891, 15621.893, 15555.576, 15548.841, 15609.971, 15621.06, 15553.079, 15589.717, 15612.034, 15605.71, 15565.36, 15536.487, 15550.868, 15539.501, 15566.432, 15529.059, 15509.079, 15487.458, 15537.372, 15536.222, 15563.288, 15553.068, 15576.029, 15569.645], [15.829, 14.711, 14.165, 20.737, 15.95, 15.083, 15.419, 17.061, 19.652, 15.17, 20.819, 19.711, 24.161, 25.052, 14.035, 12.761, 15.406, 14.401, 10.976, 11.723, 12.699, 17.154, 19.002, 17.871, 19.688, 26.051, 22.808, 12.919, 13.547, 15.386, 11.73], [3886.172217339385, 2898.379744447282, 3088.065285547627, 5022.05409285516, 6261.549839054857, 6927.589978516011, 8753.220450929926, 5537.03946750597, 4564.863149356203, 1862.2775393881395, 15710.11795218174, 6019.932129906365, 3058.4969511712197, 1600.161075461793, 3498.302159032426, 2720.2703456381814, 3480.6292575129887, 1766.8299901267114, 1297.950235977326, 2210.745293039905, 1732.7914103932987, 1800.8785858072233, 1335.0415434719018, 2278.94984594865, 3614.453080744013, 1329.6461102899832, 1002.9240254277834, 1081.6457292380294, 1897.8406445877868, 1661.0254375826335, 1464.792335679713], [483, 484, 485, 486, 487, 488, 489, 490, 491, 492, 493, 494, 495, 496, 497, 498, 499, 500, 501, 502, 503, 504, 505, 506, 507, 508, 509, 510, 511, 512, 513]], [4, 5883, [43873, 44169, 44467, 44761, 45041], [1099.313, 1134.217, 1160.778, 1217.987, 1145.442], [14965.258, 14900.056, 14970.618, 14901.909, 14922.539], [23.217, 27.198, 26.837, 20.812, 19.402], [1169.0335127818153, 1081.4101464296277, 5115.812603278847, 663.7911392272525, 1026.1576337377394], [484, 485, 486, 487, 488]], [5, 5886, [42723, 42991, 43293, 43592, 43883, 44179, 44478, 44773, 45052, 45318, 45580], [3020.907, 2992.273, 3075.235, 2982.422, 2951.988, 2967.826, 2922.663, 3033.135, 2951.031, 3026.543, 3096.356], [37676.492, 37695.466, 37639.508, 37574.056, 37533.377, 37602.507, 37709.504, 37744.332, 37754.934, 37925.12, 37739.199], [35.682, 33.781, 29.248, 27.411, 19.566, 16.474, 30.466, 17.742, 21.25, 8.539, 35.596], [1416.8422179115405, 2739.396382960997, 6707.236454893127, 936.1947924056873, 1913.9551945051924, 878.7788219819496, 2331.2584164262503, 2708.7782557758374, 1205.4001511651368, 560.9249849535114, 891.360454249302], [480, 481, 482, 483, 484, 485, 486, 487, 488, 489, 490]], [5, 5888, [44775, 45055, 45320, 45581, 45842, 46087, 46313], [3867.177, 3811.313, 3910.322, 3817.769, 3726.102, 3734.736, 3843.829], [38613.247, 38647.742, 38751.192, 38534.033, 38557.643, 38507.606, 38618.345], [21.344, 33.537, 27.925, 35.117, 14.639, 32.3, 31.325], [694.543608066165, 516.9332172151906, 1188.9837555167387, 2169.491830123799, 1905.9575830705285, 2000.097053054147, 732.1993010261695], [487, 488, 489, 490, 491, 492, 493]], [3, 5893, [44490, 44782, 45061, 45326, 45589, 45851, 46094, 46321, 46553], [5338.547, 5315.934, 5309.164, 5264.079, 5234.255, 5169.847, 5243.548, 5317.727, 5254.742], [15448.144, 15392.046, 15340.608, 15335.455, 15366.316, 15379.02, 15217.814, 15273.364, 15272.979], [25.282, 20.87, 17.213, 11.776, 15.629, 18.848, 18.92, 19.784, 16.769], [3104.59557895587, 4344.312186400419, 2393.68463847956, 5076.672789559011, 4899.102261997654, 1655.8445481668532, 1704.4556987450705, 1373.9720747296453, 4328.292005860031], [486, 487, 488, 489, 490, 491, 492, 493, 494]], [3, 5894, [43004, 43305, 43601, 43894, 44193, 44491, 44783, 45062, 45327, 45591, 45852, 46095, 46322, 46555, 46775, 46985, 47200, 47408, 47622, 47843, 48065, 48266, 48475, 48676, 48878, 49051], [5487.361, 5516.44, 5436.373, 5583.034, 5442.742, 5365.151, 5400.469, 5362.384, 5450.631, 5511.903, 5409.862, 5237.829, 5344.185, 5425.063, 5389.224, 5363.256, 5394.936, 5333.901, 5367.235, 5460.254, 5439.365, 5345.799, 5392.6, 5505.114, 5561.458, 5590.219], [16442.896, 16413.173, 16395.836, 16393.105, 16370.839, 16342.898, 16330.598, 16374.261, 16341.044, 16425.562, 16425.05, 16278.102, 16315.281, 16334.5, 16364.088, 16371.622, 16350.717, 16371.604, 16317.7, 16352.353, 16294.241, 16370.655, 16397.505, 16483.064, 16441.364, 16405.006], [17.653, 28.299, 29.793, 26.783, 26.631, 27.158, 20.035, 18.443, 21.129, 14.163, 21.111, 23.83, 22.829, 21.228, 17.956, 15.319, 20.036, 22.093, 19.52, 24.714, 29.58, 11.682, 16.161, 13.086, 22.343, 22.067], [2233.1357055577037, 1868.6931121289008, 2146.8702588252454, 2407.977679822741, 3024.671535981104, 1021.0467362976641, 1021.8928462708974, 3620.7219877808607, 1622.729904099076, 1596.9469439122067, 1439.3361263843085, 1721.5335654138137, 816.8657168942387, 3954.372102240314, 2355.182724149229, 3558.684738978609, 2271.9085228567014, 2309.7528541924935, 2690.5107846683795, 2554.7340432591877, 1584.6085205676318, 2955.844669798976, 2531.452994984548, 1374.102405482956, 1610.651429986606, 1380.5035096909885], [481, 482, 483, 484, 485, 486, 487, 488, 489, 490, 491, 492, 493, 494, 495, 496, 497, 498, 499, 500, 501, 502, 503, 504, 505, 506]], [12, 5897, [43900, 44200, 44500, 44788, 45071, 45331, 45596], [6107.536, 6119.351, 6109.745, 6195.493, 6240.927, 6102.132, 6167.085], [56577.419, 56571.086, 56649.085, 56550.645, 56664.529, 56733.106, 56757.57], [24.809, 20.725, 16.571, 18.674, 19.081, 21.494, 16.729], [602.7225314386701, 757.0921428992219, 1503.099401477769, 1255.5694943445092, 991.3356799171239, 2039.264799438167, 978.0584287638095], [484, 485, 486, 487, 488, 489, 490]], [12, 5898, [43607, 43901, 44201, 44501, 44789, 45070, 45332, 45595, 45858, 46100, 46326, 46557, 46781, 46991, 47205, 47414], [6330.572, 6315.399, 6201.236, 6245.794, 6280.664, 6270.813, 6250.312, 6120.481, 6159.285, 6133.364, 6201.439, 6220.088, 6284.831, 6340.772, 6316.903, 6421.958], [55525.696, 55599.304, 55577.276, 55449.283, 55405.521, 55495.839, 55568.895, 55524.193, 55505.956, 55428.49, 55431.849, 55406.933, 55348.272, 55329.312, 55417.048, 55510.769], [14.91, 10.663, 20.919, 16.917, 17.07, 12.216, 15.11, 15.938, 14.122, 11.619, 18.947, 16.768, 10.214, 16.758, 6.339, 20.81], [1893.7463490740165, 1742.3145387623294, 3208.1154492187243, 5025.424746057593, 2299.6866465559897, 2448.524894209804, 1768.4082769714867, 1778.7377853011692, 2094.8490257655026, 2573.1174661054993, 1763.513213649336, 3120.8585714918836, 1676.0371450213495, 1017.8220307623587, 3856.9562519418714, 831.6061826052648], [483, 484, 485, 486, 487, 488, 489, 490, 491, 492, 493, 494, 495, 496, 497, 498]], [6, 5899, [43316, 43610, 43904, 44206, 44503, 44791, 45072, 45333, 45597, 45861, 46101, 46328, 46559, 46784, 46995, 47207, 47416, 47631, 47850, 48070, 48272, 48481, 48680, 48883], [6891.336, 6855.357, 6741.131, 6728.782, 6706.114, 6657.602, 6654.557, 6694.17, 6697.662, 6800.864, 6731.881, 6755.796, 6691.509, 6682.017, 6732.556, 6716.77, 6662.389, 6753.653, 6790.475, 6778.415, 6796.265, 6788.446, 6822.117, 6742.688], [40294.293, 40161.248, 39993.96, 39960.231, 39990.014, 39923.951, 39967.974, 39934.724, 39897.738, 39910.168, 39974.668, 39849.16, 39842.759, 39802.227, 39821.557, 39743.786, 39787.126, 39755.099, 39787.26, 39748.112, 39706.502, 39697.195, 39690.621, 39624.433], [18.041, 25.392, 19.826, 21.737, 13.907, 20.228, 12.949, 15.01, 15.467, 13.967, 20.93, 15.836, 14.746, 16.682, 13.801, 15.16, 21.673, 13.056, 14.862, 19.88, 10.541, 10.053, 13.462, 18.149], [4288.9353332464325, 8010.6461400591625, 12278.984910921714, 8429.759282773428, 2810.438010665502, 7092.05476470072, 3706.8750418473196, 8021.226701279661, 9215.852398279409, 7753.193625022084, 7256.067862144884, 12657.558556917953, 11191.927477261655, 18074.5324418518, 8117.889004114767, 2646.3598098625002, 3870.738338931598, 2221.679948287212, 2252.8570880298234, 2289.3382137860463, 2459.0296283873677, 2213.0961325425133, 1717.4822927553728, 1203.6998795277461], [482, 483, 484, 485, 486, 487, 488, 489, 490, 491, 492, 493, 494, 495, 496, 497, 498, 499, 500, 501, 502, 503, 504, 505]], [11, 5912, [43930, 44233, 44530, 44822, 45099, 45364], [10069.28, 10081.236, 10116.207, 10168.257, 10164.101, 10167.245], [54569.092, 54561.081, 54607.589, 54634.386, 54634.196, 54611.664], [14.265, 13.245, 15.658, 9.922, 13.367, 18.327], [2160.5197342447036, 1514.8959990245446, 2424.47577592054, 1771.642557098562, 1277.1232943352904, 1247.7042293594782], [484, 485, 486, 487, 488, 489]], [16, 5916, [44829, 45106, 45372, 45633, 45894, 46136, 46357, 46585, 46810, 47021, 47235, 47443, 47659, 47877, 48098, 48298], [10357.434, 10430.755, 10496.417, 10520.627, 10531.912, 10548.493, 10681.354, 10705.266, 10792.982, 10660.838, 10805.013, 10591.44, 10533.586, 10577.18, 10684.479, 10738.162], [68374.038, 68256.155, 68187.707, 68114.034, 68113.954, 68105.444, 67991.887, 68087.559, 67983.964, 68162.215, 68102.237, 68159.63, 68110.486, 67987.323, 67837.624, 67807.594], [30.366, 11.565, 13.972, 13.542, 14.203, 22.44, 16.907, 21.902, 32.555, 29.293, 20.737, 27.493, 15.198, 22.881, 19.525, 21.015], [2507.718568556934, 1248.3796298392788, 1805.8107486218887, 1643.7688823966078, 1130.5140360234236, 1902.4752899536684, 2183.233803693585, 1871.5896897169387, 1019.8362249869932, 3588.5074810420765, 1540.9461629258099, 1103.5774163185267, 768.0221382199529, 2073.1796300976002, 531.5053416593904, 911.9669773362466], [487, 488, 489, 490, 491, 492, 493, 494, 495, 496, 497, 498, 499, 500, 501, 502]], [16, 5917, [43344, 43642, 43932, 44236, 44535, 44831, 45107], [10261.459, 10277.281, 10236.324, 10287.316, 10282.217, 10338.081, 10442.706], [68475.767, 68351.201, 68512.869, 68371.79, 68436.132, 68505.371, 68562.235], [19.224, 19.61, 29.14, 16.275, 14.809, 18.449, 19.353], [8384.246172468056, 2809.6152634510645, 5100.926825150612, 1578.1193973684688, 1947.0303534600748, 12395.699235503385, 10903.294857069226], [482, 483, 484, 485, 486, 487, 488]], [14, 5927, [44263, 44563, 44855, 45130, 45392, 45653], [13981.851, 13978.553, 13985.713, 13914.419, 13946.061, 13942.162], [60012.983, 60007.667, 60006.877, 59980.061, 59988.022, 59959.506], [14.951, 9.464, 13.307, 21.645, 12.746, 13.242], [2080.449963505858, 1959.0176181689058, 1846.625906105245, 3747.471519229206, 2857.782380897706, 2797.8716740256477], [485, 486, 487, 488, 489, 490]], [7, 5936, [43093, 43395, 43696, 43983, 44286, 44586, 44877, 45150, 45408, 45674, 45932, 46169], [17863.32, 17841.635, 17851.385, 17719.569, 17733.627, 17818.001, 17814.505, 17774.933, 17758.193, 17813.058, 17805.279, 17788.956], [40367.126, 40319.259, 40343.768, 40215.865, 40214.01, 40287.051, 40179.124, 40210.444, 40243.031, 40207.942, 40146.719, 40259.563], [27.626, 12.719, 15.306, 16.688, 14.44, 25.301, 14.367, 18.077, 16.21, 11.427, 31.812, 23.82], [5824.636887267798, 7694.203895242017, 5978.8579201092, 2727.2614043295966, 2655.809205217764, 1383.8426370256595, 2396.1214375540258, 1500.6987402248722, 2973.3648412180146, 1766.9629443336785, 5709.278144894458, 5918.07868281873], [481, 482, 483, 484, 485, 486, 487, 488, 489, 490, 491, 492]], [7, 5937, [44287, 44588, 44879, 45153, 45411, 45673, 45931, 46170, 46388, 46619], [17838.168, 17977.428, 18020.972, 17937.853, 17947.507, 17879.259, 17886.745, 17887.675, 17834.723, 17862.329], [39105.477, 38998.915, 38993.887, 38983.481, 38987.943, 38983.137, 39053.271, 38974.195, 38989.629, 39087.979], [13.078, 26.309, 15.373, 18.128, 15.673, 20.44, 21.545, 11.956, 11.52, 14.913], [42638.006928917566, 1364.8023922011298, 3376.309294509062, 2518.1388441331687, 3706.4059962420965, 2446.697444874728, 4736.547561360887, 1991.1449679305317, 2484.2058700602465, 2979.5565179396604], [485, 486, 487, 488, 489, 490, 491, 492, 493, 494]], [15, 5943, [42827, 43108, 43413, 43710, 44002, 44307, 44604, 44896, 45166, 45427, 45691, 45950, 46185, 46404, 46635, 46854, 47072, 47279, 47483, 47707, 47928, 48142, 48344, 48547], [20975.239, 20993.118, 20986.652, 21000.401, 20943.12, 20967.013, 20961.68, 20999.732, 20982.014, 21024.693, 21047.361, 20992.969, 21099.048, 21116.59, 21066.781, 21101.297, 21039.108, 21089.0, 21037.004, 21045.462, 21088.767, 20992.71, 21001.54, 21088.406], [61569.323, 61686.247, 61737.127, 61782.717, 61732.305, 61786.831, 61779.616, 61980.06, 62016.17, 62145.21, 62196.018, 62156.036, 62185.505, 62137.125, 62170.798, 62154.246, 62183.749, 62164.365, 62189.008, 62193.867, 62195.443, 62156.779, 62161.052, 62174.547], [13.881, 29.829, 11.822, 9.379, 19.752, 14.882, 18.026, 20.089, 14.807, 12.447, 10.295, 14.472, 12.052, 10.072, 7.532, 11.759, 11.388, 10.058, 10.993, 16.952, 23.044, 26.775, 16.6, 23.346], [1879.8811780463789, 4577.7004534937905, 3646.2225012801277, 4056.5075886105465, 955.4884924287253, 2139.0722832363886, 2427.7298030277498, 5635.969538734981, 6564.351058091968, 5413.694553683338, 5315.431780704333, 4308.670864571171, 6964.191806575773, 5226.898109056654, 5775.378563266107, 3442.1296839572624, 3010.1156155177423, 3582.8015923714465, 3939.3779910094554, 3665.2655767713977, 2073.7970187911815, 1499.165509284286, 2258.3832275725667, 832.211249654355], [480, 481, 482, 483, 484, 485, 486, 487, 488, 489, 490, 491, 492, 493, 494, 495, 496, 497, 498, 499, 500, 501, 502, 503]], [0, 5958, [43738, 44033, 44335, 44625, 44915, 45190, 45453, 45716, 45970, 46202, 46427, 46656, 46876], [25876.073, 25868.815, 25841.034, 25826.326, 25735.67, 25811.081, 25803.57, 25763.834, 25788.901, 25859.209, 25732.344, 25665.115, 25623.974], [5122.936, 5210.295, 5226.505, 5205.608, 5149.641, 5199.854, 5184.305, 5241.09, 5230.972, 5269.645, 5216.434, 5202.789, 5190.453], [17.777, 18.162, 10.115, 9.143, 13.009, 17.82, 11.89, 10.981, 7.55, 19.447, 13.933, 12.715, 10.764], [1210.5648707446603, 820.172241568996, 1089.2810795641906, 1581.1517084066036, 2132.9713046697916, 1157.2343322132963, 1076.6172392971346, 1255.5152339006363, 1517.539180288387, 1715.731183489533, 1443.223885269274, 1103.8936418924366, 612.981972616106], [483, 484, 485, 486, 487, 488, 489, 490, 491, 492, 493, 494, 495]], [17, 5962, [44923, 45195, 45458, 45719, 45973], [27149.976, 27145.435, 27150.71, 27173.037, 27141.61], [74861.06, 74840.132, 74849.479, 74833.866, 74826.03], [7.61, 14.288, 7.971, 17.444, 12.419], [2008.7383524272975, 1416.7096342986279, 1536.349549656059, 1222.2427333863664, 1121.0875903741387], [487, 488, 489, 490, 491]], [13, 5973, [44654, 44943, 45215, 45480, 45739, 45994, 46228, 46452, 46677, 46896, 47116, 47325, 47522], [32290.264, 32222.172, 32131.016, 32250.292, 32273.558, 32349.698, 32295.366, 32349.514, 32352.631, 32177.9, 32287.05, 32278.373, 32154.217], [59481.713, 59380.009, 59398.779, 59365.053, 59390.005, 59319.739, 59275.1, 59129.765, 59296.351, 59460.005, 59461.52, 59458.259, 59463.634], [30.256, 24.818, 31.171, 33.778, 20.997, 21.198, 22.305, 28.416, 27.226, 19.477, 16.231, 10.006, 19.752], [4465.65657338529, 3184.594107833879, 1607.1990681186637, 1468.8991038201873, 2208.4593156959177, 1053.4428451915976, 1220.707094545656, 1751.9622838518765, 1452.7986887963932, 1288.979595172443, 3485.5512668974334, 3006.1887653399585, 2585.670201776192], [486, 487, 488, 489, 490, 491, 492, 493, 494, 495, 496, 497, 498]], [13, 5979, [44069, 44365, 44658, 44949, 45220, 45484, 45744, 45996], [32931.83, 32933.28, 32962.998, 32964.3, 32981.12, 33026.185, 33108.421, 33115.929], [60043.751, 60006.802, 60003.121, 59979.653, 60045.723, 60043.198, 60171.523, 60153.703], [17.633, 11.533, 15.258, 14.509, 15.786, 22.05, 16.234, 15.596], [2296.1165087149893, 1753.3209961600494, 1556.8314099701731, 1072.1972219804777, 3576.46570279519, 1374.2882683758855, 1241.889134973731, 687.4725701439102], [484, 485, 486, 487, 488, 489, 490, 491]], [10, 5984, [44670, 44958, 45234, 45493, 45752, 46006], [35056.134, 35138.9, 35128.471, 35066.422, 35084.752, 34974.458], [54073.933, 53919.84, 53991.347, 53858.886, 53976.529, 53929.149], [32.751, 22.533, 16.304, 21.057, 20.714, 2.003], [3393.183640166521, 1379.8292564365609, 1337.1122289138107, 10439.843592423129, 4987.261561181413, 339.9020854206412], [486, 487, 488, 489, 490, 491]], [1, 5986, [44086, 44382, 44674, 44961, 45237, 45495, 45754], [35660.864, 35677.308, 35570.596, 35481.787, 35538.316, 35511.29, 35491.529], [4023.72, 4046.55, 4010.092, 4137.637, 4193.86, 4240.115, 4251.122], [24.561, 22.074, 21.597, 31.986, 11.399, 21.346, 20.242], [990.7483218195661, 1167.856381586821, 758.0579608851037, 1903.7164409950906, 1418.3599301618344, 1104.1089921327052, 1381.7784372027584], [484, 485, 486, 487, 488, 489, 490]], [8, 6017, [45024, 45293, 45553, 45816, 46062, 46294, 46526, 46746, 46958, 47174], [47496.673, 47343.449, 47514.781, 47493.55, 47568.444, 47534.517, 47452.036, 47468.106, 47433.248, 47271.274], [42061.922, 41910.948, 42085.858, 42053.878, 42065.865, 42090.919, 42098.686, 42144.911, 42246.033, 42095.122], [14.204, 20.588, 41.571, 18.347, 14.763, 17.9, 32.125, 16.312, 21.947, 29.295], [51762.44837001692, 1580.3493043504093, 6695.826471010424, 1482.2494005848796, 2175.065613431365, 1950.5382282878088, 2661.847329787975, 3171.648176280257, 5581.4871720262045, 2313.79042474761], [487, 488, 489, 490, 491, 492, 493, 494, 495, 496]], [8, 6024, [43278, 43574, 43865, 44160, 44458, 44751, 45034, 45304], [48991.778, 48893.304, 48782.507, 48854.335, 48897.172, 48925.368, 48933.094, 48820.977], [42002.41, 42021.11, 42089.859, 41999.032, 42029.792, 42035.054, 42132.513, 42066.672], [29.703, 21.306, 33.833, 26.749, 34.245, 24.934, 30.645, 33.355], [2320.4098364821934, 877.7202164061491, 2288.6808293253316, 952.6110051035402, 2928.9911313893776, 3834.538953737893, 1742.1486450818413, 982.4253058927397], [481, 482, 483, 484, 485, 486, 487, 488]], [3, 6037, [45593, 45855, 46098, 46325, 46556, 46779, 46987, 47202, 47411, 47626, 47846], [5985.343, 5990.582, 6003.203, 5967.972, 6021.5, 6093.783, 5991.9, 5999.681, 5949.238, 6009.994, 5988.627], [15539.036, 15551.967, 15534.571, 15438.964, 15434.773, 15501.384, 15420.263, 15491.021, 15525.241, 15650.646, 15670.345], [18.868, 19.474, 25.155, 14.844, 10.394, 26.349, 19.308, 17.154, 24.922, 31.299, 36.654], [1789.5370254466122, 1102.7901145034455, 1306.7551290415834, 1768.0329744741941, 3087.686849302677, 673.499888726381, 4111.915039592069, 2870.069559993548, 1058.7778658514455, 2690.78123790525, 3533.3982454632455], [490, 491, 492, 493, 494, 495, 496, 497, 498, 499, 500]], [12, 6039, [45335, 45598, 45860, 46102, 46327, 46560, 46785, 46994, 47208, 47417, 47632, 47849, 48069, 48271, 48480], [6727.135, 6576.444, 6706.246, 6695.771, 6715.968, 6712.665, 6685.076, 6725.67, 6710.517, 6749.273, 6703.854, 6713.947, 6727.452, 6720.823, 6749.656], [57047.625, 57035.927, 57022.771, 56927.468, 56986.821, 57100.306, 57083.607, 57054.689, 57087.27, 57096.572, 57048.528, 57075.508, 57078.974, 57079.129, 57016.848], [27.378, 20.823, 22.474, 17.894, 11.491, 26.163, 13.064, 15.506, 16.865, 20.879, 16.11, 13.232, 14.45, 10.303, 19.789], [1520.4337360819266, 12528.223035677845, 2339.217214291171, 13650.606455860992, 3957.5663192210945, 2156.5645431960133, 1661.7440187586715, 1086.1416484283911, 1490.9142810585413, 1284.6942352168114, 1325.357681540382, 2138.6105878946205, 1952.8467912891338, 1339.8567804555018, 934.5707594523003], [489, 490, 491, 492, 493, 494, 495, 496, 497, 498, 499, 500, 501, 502, 503]], [2, 6045, [45354, 45617, 45878, 46118, 46342], [9591.845, 9590.917, 9519.219, 9403.197, 9339.939], [9139.923, 9148.563, 9108.797, 9082.291, 9187.241], [25.61, 18.321, 15.993, 25.121, 17.475], [2829.4402142357926, 1391.0614426010598, 1887.3894179780702, 740.8087119291204, 743.3086742292265], [489, 490, 491, 492, 493]], [7, 6060, [45158, 45418, 45683, 45940, 46178, 46394, 46627, 46844, 47060, 47273], [18641.327, 18726.19, 18720.827, 18680.765, 18709.826, 18603.099, 18614.415, 18533.161, 18460.467, 18468.615], [40915.966, 40876.944, 40850.632, 40905.377, 40916.643, 40974.634, 40922.414, 41012.767, 41005.859, 41037.1], [27.533, 17.339, 15.447, 25.575, 28.864, 23.503, 24.025, 21.097, 19.559, 24.96], [906.011764291775, 1007.8708186393243, 1987.554610573276, 961.140031453844, 1736.9555046128175, 1382.6795388999358, 1155.9335016947537, 1902.8639936166421, 1437.5877988402867, 1732.419586267089], [488, 489, 490, 491, 492, 493, 494, 495, 496, 497]], [2, 6105, [42745, 43019, 43326, 43619, 43912, 44215], [8245.402, 8172.397, 8137.424, 8109.389, 8140.816, 8105.722], [8378.416, 8472.761, 8432.462, 8394.371, 8356.91, 8325.716], [11.355, 13.164, 16.502, 12.256, 18.409, 18.873], [510.63357577441707, 1337.858440443091, 1289.691305674579, 1658.4777266303583, 1423.2198248446796, 1671.1002678100824], [480, 481, 482, 483, 484, 485]], [14, 6111, [42785, 43063, 43365, 43672, 43957, 44258, 44560, 44852], [13698.133, 13683.58, 13549.194, 13668.595, 13458.325, 13452.834, 13463.865, 13438.877], [60319.003, 60151.8, 60312.322, 60251.183, 60371.709, 60425.301, 60424.044, 60513.277], [15.169, 39.907, 23.815, 26.272, 19.438, 15.099, 11.764, 19.216], [69824.20603415495, 10506.758863531255, 6638.6130973804475, 7614.678783183577, 6884.597187769984, 3538.645622697206, 2123.3289759754757, 1540.6559025801412], [480, 481, 482, 483, 484, 485, 486, 487]], [13, 6131, [43170, 43465, 43766, 44064, 44360], [32154.181, 32289.848, 32364.797, 32454.398, 32296.573], [59459.354, 59384.616, 59279.294, 59123.934, 59076.404], [14.814, 13.947, 15.605, 33.919, 17.745], [2448.7809968703627, 1377.54730003919, 1819.8082151924132, 1660.0438701257344, 719.758630559908], [481, 482, 483, 484, 485]], [2, 6167, [43325, 43618, 43911, 44213, 44512, 44800], [7879.547, 7929.213, 7860.056, 7949.404, 7977.854, 8017.817], [7121.106, 7146.295, 7110.139, 7224.178, 7271.422, 7297.673], [22.984, 25.798, 24.68, 21.301, 32.995, 20.17], [1450.5128712956569, 759.4148550667893, 2188.688950568515, 3485.8548094073476, 1401.8658508631954, 1802.578793301652], [482, 483, 484, 485, 486, 487]], [7, 6317, [45930, 46168, 46387, 46618, 46838, 47054, 47267, 47471, 47690, 47912, 48126, 48326, 48532, 48731, 48928, 49093], [17769.561, 17739.073, 17762.616, 17809.25, 17760.42, 17754.536, 17803.762, 17792.117, 17779.692, 17769.795, 17774.22, 17750.363, 17736.723, 17761.02, 17747.436, 17788.036], [39956.146, 39802.181, 39825.667, 39958.814, 40167.857, 40112.472, 40116.816, 40172.331, 40162.542, 40164.388, 40173.453, 40193.215, 40181.592, 40156.49, 40186.856, 40084.38], [37.747, 19.249, 11.49, 16.795, 11.185, 16.329, 18.491, 11.789, 10.828, 7.015, 12.336, 10.338, 16.796, 18.322, 18.778, 20.408], [4605.324580270604, 1740.5056632185338, 1546.8189587627128, 17833.327825494376, 3580.1911826202186, 6575.338395527024, 8593.93246721284, 4114.859778303142, 4938.896318094954, 5425.049000029524, 6243.198715283517, 2698.8979001562607, 3463.88829355706, 4375.467429486602, 2994.7933854967278, 20675.93684969252], [491, 492, 493, 494, 495, 496, 497, 498, 499, 500, 501, 502, 503, 504, 505, 506]], [1, 6335, [46236, 46464, 46689, 46909, 47127], [35397.468, 35353.499, 35375.63, 35423.497, 35513.285], [3532.802, 3675.445, 3629.477, 3675.594, 3611.0], [26.293, 15.687, 21.937, 31.115, 28.403], [854.7474502127938, 528.2287995656392, 942.3601117630991, 841.65331113099, 1308.4019833174864], [492, 493, 494, 495, 496]], [1, 6336, [46465, 46690, 46910, 47128, 47341, 47542, 47770, 47982, 48197, 48396, 48599, 48798, 48989, 49159, 49325, 49489, 49663, 49851, 50016], [35733.394, 35797.826, 35932.702, 35964.125, 36035.839, 36045.649, 35976.832, 35914.065, 35905.985, 35916.85, 35940.127, 35927.136, 35970.929, 35973.91, 35995.407, 35924.541, 35971.819, 35921.631, 35959.1], [5104.814, 5125.942, 5200.464, 5217.054, 5212.865, 5269.541, 5184.064, 5156.1, 5149.644, 5101.862, 5156.725, 5175.509, 5148.601, 5128.483, 5139.388, 5222.173, 5195.586, 5182.194, 5185.246], [15.362, 11.044, 15.093, 14.888, 24.87, 22.015, 17.645, 13.825, 12.443, 13.328, 14.417, 12.251, 12.473, 12.511, 11.82, 21.847, 14.118, 21.687, 26.859], [1286.5672104295854, 2448.2923755501038, 517.4852237110764, 1232.1790101638637, 750.3206613872502, 1081.4076874293241, 589.1548665668289, 1518.3876937049151, 1158.2915764757029, 2048.542275054223, 945.1470266851069, 1266.3955545658646, 1155.7780083799846, 993.9565546980873, 1295.804793394648, 671.9363913312893, 965.391571909725, 514.7011716163396, 1923.2759570040914], [493, 494, 495, 496, 497, 498, 499, 500, 501, 502, 503, 504, 505, 506, 507, 508, 509, 510, 511]], [12, 6397, [46558, 46780, 46990, 47203, 47413, 47628], [6196.01, 6172.137, 6161.239, 6089.727, 6127.839, 6108.624], [56624.754, 56600.689, 56619.438, 56636.327, 56565.833, 56616.845], [26.508, 18.535, 15.739, 3.025, 22.512, 20.201], [538.5783131661684, 807.8401656204448, 1079.637517975438, 444.7959440136398, 1013.6347231140633, 1516.9900900704918], [494, 495, 496, 497, 498, 499]], [9, 6438, [47056, 47269, 47472, 47692, 47913, 48128, 48327, 48533, 48732, 48929, 49096, 49268, 49433, 49605, 49783, 49966, 50128, 50293], [17923.2, 17844.595, 17834.356, 17826.598, 17846.42, 17865.644, 17859.88, 17736.427, 17772.112, 17728.695, 17812.455, 17866.647, 17791.765, 17748.278, 17730.049, 17657.749, 17744.649, 17590.902], [46492.146, 46526.084, 46586.58, 46548.14, 46580.614, 46572.716, 46571.433, 46536.449, 46490.914, 46439.002, 46460.953, 46432.163, 46577.706, 46473.271, 46426.538, 46460.676, 46491.559, 46466.178], [17.335, 15.339, 16.399, 24.215, 12.173, 19.356, 13.4, 12.734, 9.208, 13.237, 14.66, 21.133, 25.707, 31.104, 20.401, 24.645, 22.716, 31.158], [856.5069151838837, 2060.607358519855, 2805.526326371207, 2286.200936739748, 2743.0932791340433, 1135.3283840534255, 1199.577089447782, 2103.9974441626487, 1853.701033433372, 1994.8908318941396, 1817.9299212683636, 1391.2487091819862, 8563.882950078909, 2750.9474013874656, 4340.5225269645525, 7859.888902217489, 2509.648447263794, 10730.368760124074], [496, 497, 498, 499, 500, 501, 502, 503, 504, 505, 506, 507, 508, 509, 510, 511, 512, 513]], [17, 6444, [47097, 47304, 47505, 47734, 47948, 48170, 48368], [26927.056, 26992.165, 26926.756, 26953.821, 26940.826, 26902.17, 27042.786], [74512.819, 74497.011, 74428.456, 74419.139, 74569.976, 74534.551, 74491.078], [22.538, 20.811, 17.912, 33.884, 28.419, 23.981, 28.819], [1144.9927893748406, 3448.126601949203, 1145.7592670639249, 1080.3186713997138, 1221.7484111290812, 933.0119490877083, 2996.347762647746], [496, 497, 498, 499, 500, 501, 502]], [17, 6445, [47098, 47306, 47506, 47737, 47953, 48173, 48371, 48580, 48772, 48967, 49135, 49305, 49465, 49641, 49825, 49998, 50167, 50330, 50488], [28398.091, 28416.721, 28424.145, 28428.604, 28453.158, 28420.559, 28416.156, 28414.043, 28432.734, 28400.026, 28414.213, 28565.874, 28454.221, 28473.562, 28472.191, 28498.985, 28510.378, 28534.322, 28476.651], [75279.27, 75259.225, 75244.487, 75274.607, 75283.158, 75272.724, 75244.941, 75267.275, 75286.632, 75225.701, 75239.292, 75263.395, 75286.322, 75307.987, 75282.989, 75355.432, 75373.621, 75423.609, 75291.685], [28.358, 18.235, 13.33, 10.379, 16.639, 17.451, 10.735, 18.516, 30.682, 17.933, 9.861, 15.582, 16.201, 19.622, 12.397, 17.874, 21.16, 27.995, 16.335], [845.5079427995414, 1103.6397814424722, 1399.026040495783, 1260.1977880285758, 1909.6684199034269, 1696.2678158609947, 1396.4076974272034, 1597.1343878183188, 947.5314505898414, 1321.4384796533081, 909.8075273192292, 13560.810175922965, 1491.0655343182073, 2025.746293805695, 2306.9632502879876, 2147.171019752898, 1209.0521090034792, 2024.4202050028496, 1525.0143189018959], [496, 497, 498, 499, 500, 501, 502, 503, 504, 505, 506, 507, 508, 509, 510, 511, 512, 513, 514]], [0, 6507, [47946, 48168, 48363, 48573, 48766, 48962, 49132, 49301, 49458], [25745.947, 25677.6, 25771.336, 25775.436, 25704.626, 25725.405, 25779.114, 25729.516, 25770.124], [3479.872, 3477.615, 3382.949, 3365.676, 3386.25, 3330.795, 3376.005, 3406.631, 3361.691], [23.762, 24.535, 20.769, 13.059, 21.337, 25.719, 25.339, 19.672, 20.472], [609.2522474005322, 1037.7998526073427, 1056.0775669599961, 869.2958799857234, 714.5265500539573, 892.239086418969, 1605.2258044149587, 2263.8587594934793, 1670.1628318564976], [500, 501, 502, 503, 504, 505, 506, 507, 508]], [8, 6533, [47821, 48037, 48239, 48449, 48645, 48850, 49026], [48779.86, 48787.0, 48680.571, 48706.302, 48819.206, 48674.543, 48689.164], [42089.195, 42091.402, 42201.195, 42082.782, 42062.066, 41997.491, 42058.505], [29.103, 24.818, 9.914, 19.191, 14.505, 18.395, 21.296], [1164.0498999407696, 4502.840686137292, 80443.92273545919, 4103.732202006034, 1529.6220210869567, 1776.0414310386823, 5425.8975407906455], [499, 500, 501, 502, 503, 504, 505]], [6, 6543, [47409, 47624, 47845, 48066, 48267, 48476, 48677, 48879, 49052, 49224, 49384, 49547, 49726, 49916, 50074, 50247], [5682.582, 5704.953, 5744.244, 5870.895, 5739.263, 5724.766, 5708.149, 5700.248, 5723.625, 5725.187, 5716.441, 5712.613, 5683.205, 5742.313, 5732.248, 5789.097], [39344.277, 39302.939, 39190.203, 39218.367, 39240.002, 39216.209, 39248.176, 39254.929, 39300.78, 39321.927, 39331.88, 39291.675, 39337.879, 39359.335, 39347.823, 39319.747], [15.816, 12.532, 19.117, 34.331, 12.45, 17.202, 12.766, 14.422, 18.224, 17.14, 15.992, 9.544, 17.608, 38.363, 16.278, 16.805], [2681.265862170462, 1746.848215708367, 1295.572926010872, 1853.3491555161186, 2265.114487360819, 1044.049252694977, 1946.4607599799044, 2012.2818120887425, 1829.2918273251062, 2019.1916180319056, 2367.855340378955, 472.4311081282574, 1311.4048326436211, 2657.815750995618, 1814.0693728499796, 878.8033599841768], [498, 499, 500, 501, 502, 503, 504, 505, 506, 507, 508, 509, 510, 511, 512, 513]], [12, 6544, [47629, 47847, 48068, 48270, 48479, 48678, 48881, 49053, 49227, 49387, 49551], [6477.112, 6501.726, 6518.536, 6485.485, 6518.964, 6523.395, 6488.561, 6525.009, 6568.837, 6531.168, 6555.079], [55824.627, 55909.411, 55933.965, 55902.036, 55868.723, 55880.196, 55838.659, 55929.534, 55919.073, 55961.221, 55907.952], [10.661, 15.395, 11.4, 15.328, 12.432, 8.456, 15.929, 15.614, 18.039, 17.246, 31.537], [1672.8964597688932, 1886.469890203861, 1486.601402937523, 2082.0918430685897, 1798.8808089830509, 1318.6642352289257, 2119.5360871736434, 1448.965435261551, 1746.8412193329618, 3011.3579190242494, 1366.5158550289898], [499, 500, 501, 502, 503, 504, 505, 506, 507, 508, 509]], [7, 6552, [48133, 48333, 48538, 48739, 48934, 49101, 49272, 49436], [18354.69, 18303.074, 18233.409, 18237.953, 18273.01, 18308.029, 18316.101, 18368.545], [39268.182, 39282.796, 39313.571, 39425.668, 39435.674, 39594.447, 39467.651, 39493.572], [11.956, 9.598, 13.386, 14.517, 11.938, 35.312, 26.673, 29.195], [1705.9088613425197, 1949.7898551181097, 2232.632701099084, 3933.6147869751285, 2381.0700622751756, 5265.024053215603, 2666.978064413037, 3668.1216981371595], [501, 502, 503, 504, 505, 506, 507, 508]], [13, 6557, [48184, 48386, 48590, 48786, 48979, 49146], [32374.28, 32426.837, 32288.143, 32335.347, 32186.388, 32214.01], [59864.424, 60049.012, 59992.401, 59963.637, 59845.937, 59938.012], [12.799, 11.392, 16.876, 25.839, 15.295, 15.006], [779.5011605940673, 2571.6979233212624, 3253.8137390670254, 3957.94752168544, 5995.075385018116, 1855.677718313954], [501, 502, 503, 504, 505, 506]], [1, 6623, [48401, 48603, 48801, 48991, 49161, 49327], [36400.153, 36364.261, 36375.139, 36387.57, 36417.886, 36391.571], [4465.386, 4486.928, 4530.854, 4559.022, 4583.321, 4513.522], [26.704, 30.153, 19.713, 24.928, 26.43, 30.845], [1233.4290594604354, 2745.22155623812, 2100.8827789164156, 1041.8444360145338, 1549.1119604361916, 1273.9977041983452], [502, 503, 504, 505, 506, 507]], [16, 6638, [48289, 48501, 48704, 48902, 49071, 49238], [10048.097, 10130.878, 10132.789, 10139.615, 10123.67, 10013.739], [65758.009, 65686.122, 65664.101, 65688.897, 65696.754, 65725.187], [12.762, 13.804, 11.962, 20.066, 15.194, 32.281], [1576.9819746340881, 2905.4714368205423, 1584.74190318335, 851.9715935677613, 1778.7426576741932, 1430.5090820494572], [502, 503, 504, 505, 506, 507]], [16, 6639, [48290, 48497, 48701, 48903, 49068], [10004.075, 10018.874, 10056.25, 10073.3, 9988.655], [67211.803, 67209.215, 67187.043, 67227.191, 67103.519], [31.501, 11.368, 21.686, 22.557, 13.341], [2697.89090302896, 1293.1746185841366, 1630.0181384516338, 1209.8331610936598, 917.4582949889596], [502, 503, 504, 505, 506]], [1, 6655, [49162, 49329, 49493, 49667, 49854, 50019, 50194, 50356, 50517, 50697, 50867, 51031, 51174, 51314, 51453, 51598, 51738, 51901, 52060, 52214, 52378, 52534, 52680, 52814, 52941], [36681.11, 36851.089, 36730.368, 36874.9, 36920.577, 36877.245, 36866.049, 36927.179, 36921.813, 36850.902, 36986.702, 36959.96, 36910.535, 36954.789, 36869.688, 36907.535, 36900.705, 36833.297, 36732.747, 36800.959, 36704.647, 36768.499, 36731.832, 36724.109, 36622.195], [4789.938, 4868.512, 4738.807, 4835.435, 4875.625, 4831.438, 4864.276, 4832.351, 4863.63, 4765.936, 4877.037, 4908.003, 4925.132, 4940.023, 4849.287, 4841.34, 4790.977, 4626.026, 4642.26, 4628.259, 4611.111, 4608.736, 4578.969, 4548.984, 4594.262], [43.302, 26.052, 32.549, 20.301, 21.394, 17.803, 24.179, 21.563, 14.031, 16.591, 24.524, 16.506, 15.958, 13.339, 22.343, 24.124, 26.947, 18.656, 28.813, 21.357, 20.837, 19.308, 14.933, 19.162, 18.719], [3123.2451768548367, 1065.3648670792686, 2512.07522692979, 1155.1318603994112, 580.5126271614406, 5908.150546622295, 1088.9104974987404, 2414.6163949065744, 868.150754469752, 1632.8449935385815, 1226.6937493467155, 1659.1535450509607, 1853.6502206453563, 701.3190756983721, 730.1740571158181, 1175.8859828749803, 1186.7679214350155, 502.08442655873466, 1846.7182554259462, 563.7522695873049, 1402.8968401405716, 898.9000949441516, 1309.5060555176208, 1249.5587712556019, 8338.763922536691], [506, 507, 508, 509, 510, 511, 512, 513, 514, 515, 516, 517, 518, 519, 520, 521, 522, 523, 524, 525, 526, 527, 528, 529, 530]], [8, 6662, [49198, 49356, 49523, 49702, 49892, 50052], [47455.371, 47398.398, 47408.19, 47343.82, 47358.781, 47403.368], [42263.673, 42339.395, 42364.917, 42245.598, 42184.07, 42190.378], [21.139, 23.858, 24.945, 29.156, 26.146, 17.608], [2004.9940488474251, 2112.0757086637436, 669.2213170653245, 1159.055444154974, 836.0877277088151, 517.0842396975495], [506, 507, 508, 509, 510, 511]], [5, 6668, [48469, 48668, 48870, 49045, 49217, 49377], [4126.833, 4139.331, 4181.554, 4107.631, 4153.786, 4217.984], [38913.349, 38965.846, 38934.192, 38918.973, 38903.305, 38876.619], [28.515, 13.635, 32.295, 12.595, 49.874, 19.638], [1074.7121290241262, 829.2148040979758, 1973.4580868018147, 651.1572191474194, 1158.0182632206422, 767.5202110319366], [503, 504, 505, 506, 507, 508]], [7, 6685, [49095, 49267, 49431, 49604, 49782], [17902.207, 17804.605, 17773.36, 17813.279, 17815.581], [39154.984, 39028.162, 39044.022, 39021.57, 39041.837], [29.649, 24.988, 22.614, 14.015, 23.979], [5223.177659912715, 942.6711641678733, 1793.5795888540172, 1272.1939662882608, 1011.2839674405286], [506, 507, 508, 509, 510]], [7, 6687, [49102, 49274, 49437, 49610, 49788, 49971, 50135, 50300], [18343.726, 18334.066, 18397.436, 18438.826, 18389.572, 18327.346, 18391.578, 18401.041], [39615.727, 39595.717, 39792.565, 39806.463, 39796.369, 39840.939, 39657.254, 39498.686], [24.268, 32.959, 11.041, 12.694, 12.832, 18.121, 16.129, 16.09], [9034.860984214072, 7210.525363557296, 2187.326737707422, 2561.811959890544, 2502.7179315252492, 4036.9452436618585, 6923.5070340054735, 3376.5773738425137], [506, 507, 508, 509, 510, 511, 512, 513]], [15, 6715, [49279, 49443, 49616, 49798, 49978, 50145, 50308, 50462], [20994.147, 20931.53, 20932.313, 20986.283, 20994.305, 21004.12, 21002.791, 20952.897], [61709.469, 61738.94, 61725.087, 61689.075, 61657.854, 61607.267, 61652.169, 61678.147], [23.039, 34.309, 29.904, 22.263, 17.689, 12.796, 16.43, 24.004], [2440.7296455702917, 768.7064872798464, 1742.2770367511653, 863.8859456122766, 5483.537924728659, 3082.1041260075926, 1655.519363640674, 1309.344358783076], [507, 508, 509, 510, 511, 512, 513, 514]], [10, 6721, [49323, 49487, 49661, 49850, 50014], [35206.134, 35179.318, 35162.378, 35123.188, 35011.506], [53014.149, 53006.761, 53036.098, 53090.415, 53052.44], [18.532, 18.325, 22.356, 28.623, 25.543], [2337.8475088186146, 2821.676204637938, 2302.0015461530484, 3491.293323151214, 6156.015528485057], [507, 508, 509, 510, 511]], [3, 6785, [49381, 49544, 49724, 49913, 50072], [5230.929, 5222.998, 5131.726, 5298.001, 5206.795], [15355.179, 15272.765, 15227.306, 15174.392, 15201.332], [15.415, 20.267, 19.453, 11.005, 19.536], [1433.6191436603642, 961.9231229628131, 1015.6228545509564, 50494.66826461886, 865.4850630774342], [508, 509, 510, 511, 512]], [6, 6787, [49386, 49549, 49728, 49919, 50080], [5917.382, 5927.591, 6044.645, 6087.151, 6159.761], [40037.762, 40024.282, 39884.648, 39753.657, 39718.632], [23.034, 28.136, 20.88, 19.306, 19.365], [747.3058707242217, 2120.444090460942, 14921.633266706596, 933.9607960151483, 637.2666633274971], [508, 509, 510, 511, 512]], [7, 6830, [49609, 49786, 49970, 50133, 50294], [18122.872, 18147.531, 18113.341, 17992.036, 17803.087], [40463.902, 40542.624, 40584.049, 40596.487, 40570.435], [25.32, 17.267, 16.905, 16.579, 18.671], [1687.7593899616752, 2139.6718376691824, 1516.4795365122118, 14761.201696940563, 1582.5005972067243], [509, 510, 511, 512, 513]], [10, 6853, [49847, 50012, 50188, 50349, 50507, 50691, 50858, 51026], [35077.353, 35008.697, 34879.904, 34862.677, 34828.39, 34787.677, 34786.938, 34740.031], [53084.507, 53037.195, 52890.724, 52932.569, 52871.785, 52887.623, 52888.609, 52886.769], [31.378, 27.28, 11.441, 18.663, 13.998, 12.048, 11.375, 12.072], [6578.676060388707, 4888.844860402153, 1229.9360017677452, 1774.8224466223878, 1471.8288308645074, 1561.700245981117, 1745.2017041093766, 1374.259439258865], [510, 511, 512, 513, 514, 515, 516, 517]], [6, 6879, [49918, 50075, 50248, 50404, 50567, 50753, 50921, 51078, 51214, 51361], [6001.5, 5966.219, 6012.372, 5962.933, 5977.25, 5969.639, 5972.9, 5993.463, 5973.67, 5974.299], [40403.524, 40389.67, 40289.748, 40380.075, 40414.358, 40369.858, 40377.263, 40364.151, 40274.981, 40101.187], [28.191, 27.63, 23.384, 15.835, 20.135, 13.511, 22.561, 14.87, 18.633, 48.873], [5939.13634643394, 4295.600223348757, 8743.939822689139, 2397.8507228666995, 2689.772598032058, 4707.02180894667, 3251.73311256226, 3461.489233774471, 14140.625645704084, 2255.7991006328702], [511, 512, 513, 514, 515, 516, 517, 518, 519, 520]], [16, 6919, [50266, 50422, 50592, 50776, 50943, 51097], [10082.761, 10128.166, 10262.092, 10223.905, 10288.589, 10267.14], [65651.277, 65682.164, 65639.174, 65603.221, 65565.561, 65623.719], [24.203, 18.426, 9.435, 9.332, 22.821, 24.597], [702.2577831436141, 1308.7476278974627, 792.107469915284, 833.2804195001679, 1004.1232933224334, 563.147287683138], [513, 514, 515, 516, 517, 518]], [7, 6921, [50299, 50457, 50633, 50807, 50976], [18417.525, 18353.552, 18305.061, 18240.378, 18385.1], [39953.48, 39901.094, 39766.667, 39618.631, 39755.442], [46.159, 25.6, 24.749, 33.979, 15.532], [2233.6197500270046, 1514.5501993052123, 1470.4651148973112, 3013.543624038175, 1849.192845234795], [513, 514, 515, 516, 517]], [9, 6936, [50449, 50622, 50799, 50968, 51120, 51258, 51401], [17295.824, 17274.945, 17303.039, 17275.747, 17281.534, 17244.69, 17267.976], [46456.328, 46393.347, 46340.745, 46371.133, 46332.177, 46422.347, 46342.864], [17.09, 20.204, 20.361, 19.643, 26.379, 30.645, 20.856], [3189.6126336002303, 2012.5902912063543, 1194.7858339731226, 1257.667362762664, 1431.9114225607152, 1730.4897301170433, 1035.220486414395], [514, 515, 516, 517, 518, 519, 520]], [7, 6938, [50634, 50810, 50977, 51128, 51265], [18406.205, 18553.398, 18478.346, 18446.972, 18462.704], [41101.335, 41060.878, 41053.272, 41133.109, 41030.966], [26.856, 26.921, 21.235, 17.32, 16.783], [801.3542991934163, 820.4759327604594, 1566.7980175744285, 1098.5556402418342, 967.3161455535316], [515, 516, 517, 518, 519]], [1, 6952, [50503, 50686, 50852, 51020, 51166, 51304], [33991.356, 33966.664, 33995.652, 33966.376, 33955.724, 33915.297], [3493.192, 3488.399, 3476.223, 3423.896, 3471.251, 3497.245], [14.461, 15.142, 13.162, 14.853, 17.753, 38.719], [1535.3596139508647, 1465.9416825418994, 1374.3533846583, 1873.7721134023889, 931.1784013854211, 3804.3445589455523], [514, 515, 516, 517, 518, 519]], [1, 6956, [50511, 50694, 50861, 51027, 51171, 51310], [35300.065, 35316.187, 35411.722, 35366.42, 35340.286, 35220.766], [4382.343, 4397.197, 4346.77, 4347.519, 4322.92, 4492.51], [14.19, 13.402, 16.175, 10.44, 18.355, 21.306], [1255.0294091782707, 1335.9364982116056, 1016.1811434170853, 946.1461977825956, 1033.839822632304, 966.9502964897597], [514, 515, 516, 517, 518, 519]], [8, 6967, [50545, 50727, 50899, 51058, 51199, 51343, 51478], [48280.234, 48300.08, 48175.449, 48270.512, 48256.563, 48208.723, 48186.04], [42762.276, 42676.096, 42742.109, 42861.957, 42780.647, 42911.878, 42855.754], [27.975, 15.32, 28.558, 25.235, 24.033, 18.086, 30.071], [3141.7893545622373, 1689.46552154514, 2831.273389500868, 1631.3672891955468, 872.1405927188368, 691.5633954421513, 1801.3061349619206], [514, 515, 516, 517, 518, 519, 520]], [3, 6976, [50568, 50754, 50920, 51074, 51213], [6008.401, 5994.841, 5923.369, 5772.997, 5873.192], [15392.271, 15461.593, 15400.813, 15446.426, 15394.076], [13.323, 14.284, 19.893, 23.232, 20.673], [1613.2705565148206, 2378.3165242639066, 1579.6067206655964, 4013.1040534896583, 772.3427065027528], [515, 516, 517, 518, 519]], [12, 6977, [50922, 51076, 51215, 51362, 51496, 51643, 51795, 51955, 52118, 52268, 52424, 52586, 52736], [5884.418, 5888.591, 5863.981, 5874.193, 5946.764, 5869.909, 5894.638, 5905.728, 5879.29, 5881.436, 5890.836, 5890.737, 5926.384], [57495.091, 57531.936, 57582.671, 57579.226, 57518.261, 57666.852, 57690.506, 57743.269, 57650.789, 57666.357, 57702.371, 57612.116, 57656.717], [18.495, 34.429, 34.855, 22.788, 19.488, 22.702, 13.536, 13.487, 22.068, 15.865, 16.191, 24.877, 19.256], [1293.0056270884998, 1725.5199880507778, 1019.0733240840833, 1442.6990604484768, 10534.912270053375, 1079.3698224933087, 988.2022014144403, 1573.9816763088693, 1932.4369074198078, 1246.6014529760018, 859.2457368169474, 2667.8077110692957, 2559.6922968150348], [517, 518, 519, 520, 521, 522, 523, 524, 525, 526, 527, 528, 529]], [6, 6978, [50405, 50570, 50755, 50923, 51079, 51216, 51364, 51497], [6089.326, 6217.965, 6120.392, 6193.046, 6139.681, 6179.449, 6134.305, 6098.645], [39788.101, 39721.317, 39777.268, 39747.213, 39736.494, 39772.498, 39778.786, 39740.057], [24.487, 18.475, 27.139, 20.264, 25.532, 20.486, 25.182, 41.402], [1723.0560630975597, 967.683674720796, 993.1014381794589, 19050.574458926127, 942.7211806415748, 6962.939981544174, 1418.386098800568, 1294.512733584674], [514, 515, 516, 517, 518, 519, 520, 521]], [12, 6979, [50924, 51080, 51217, 51365, 51498, 51644], [6290.825, 6311.396, 6334.054, 6333.339, 6419.247, 6355.963], [58110.93, 58057.308, 58071.511, 58070.949, 58041.889, 58047.199], [24.42, 16.096, 10.219, 16.436, 15.863, 17.593], [1161.7670358167295, 1086.375841375238, 848.6833311038258, 2117.394222556109, 1166.962858522304, 1519.473706893855], [517, 518, 519, 520, 521, 522]], [7, 7047, [51264, 51406, 51543, 51684, 51848, 52004, 52165, 52331, 52481, 52636, 52773], [18433.759, 18335.754, 18225.251, 18269.123, 18307.484, 18323.49, 18330.21, 18207.822, 18141.781, 18116.47, 18085.677], [39729.933, 39594.24, 39553.295, 39616.456, 39576.981, 39626.613, 39572.743, 39494.98, 39350.653, 39297.534, 39331.586], [26.136, 30.992, 22.843, 20.834, 23.381, 27.205, 24.798, 16.457, 16.515, 11.074, 26.303], [1126.4477088427363, 3093.7067653708873, 5120.255357494475, 5003.189946983029, 6108.643846671988, 4395.436220495183, 3397.257147633398, 2773.929952113384, 1545.5956322701797, 1158.9356487924122, 1456.603217145559], [519, 520, 521, 522, 523, 524, 525, 526, 527, 528, 529]], [12, 7065, [51360, 51495, 51641, 51793, 51953], [5568.908, 5578.859, 5600.851, 5584.576, 5608.178], [55247.498, 55215.78, 55180.656, 55183.834, 55153.903], [29.616, 17.614, 23.872, 17.47, 15.481], [1253.3367402129313, 2182.2158124972498, 1429.6216216006414, 1583.1255478801106, 1644.2770296104186], [520, 521, 522, 523, 524]], [4, 7085, [51488, 51634, 51784, 51947, 52108, 52254, 52415, 52576, 52726, 52855, 52972, 53065, 53178], [2432.753, 2444.187, 2468.306, 2479.651, 2469.415, 2414.882, 2465.227, 2453.29, 2499.132, 2478.603, 2480.758, 2395.018, 2400.635], [15261.381, 15181.226, 15082.019, 15172.74, 15198.941, 15242.681, 15213.295, 15216.223, 15201.035, 15196.761, 15179.82, 15203.945, 15211.546], [12.551, 14.266, 12.629, 11.145, 12.986, 10.617, 11.131, 12.744, 18.21, 14.831, 26.206, 14.635, 16.536], [1391.8112355529454, 2795.5796425263425, 1101.668280328678, 1769.0130614613627, 1876.9900806946496, 2121.205438090493, 1969.8362803800712, 2002.7519943333186, 2369.0707891419115, 2388.9281693679577, 2104.4818473168693, 923.7816846884209, 1518.9899951313703], [521, 522, 523, 524, 525, 526, 527, 528, 529, 530, 531, 532, 533]], [16, 7090, [51509, 51656, 51811, 51969, 52132, 52286, 52445, 52607, 52745, 52872, 52985, 53085], [9819.495, 9769.148, 9814.718, 9881.523, 9870.732, 9850.713, 9873.526, 9879.017, 9896.077, 9940.349, 9914.577, 9971.114], [67504.82, 67566.889, 67520.772, 67591.354, 67448.84, 67362.855, 67364.238, 67269.254, 67296.162, 67122.676, 67208.237, 67131.157], [27.147, 17.9, 19.934, 19.143, 16.789, 21.001, 13.884, 15.798, 21.362, 20.896, 32.519, 23.894], [1363.6479355123483, 1128.9789727546276, 924.9739580317275, 619.4718265669261, 1997.7961499320286, 2588.013422850785, 4276.766512236919, 5005.694402186803, 3164.834183550093, 2500.7132057350495, 5035.939750016288, 3282.5228537824614], [521, 522, 523, 524, 525, 526, 527, 528, 529, 530, 531, 532]], [9, 7097, [51537, 51680, 51843, 51999, 52161], [17319.758, 17305.423, 17266.783, 17280.045, 17311.776], [48439.529, 48385.56, 48459.689, 48341.899, 48346.046], [36.411, 17.856, 28.436, 13.787, 26.163], [1032.7634379251454, 1093.6330297754703, 1942.840597322666, 870.6732658607292, 775.7098447788113], [521, 522, 523, 524, 525]], [8, 7112, [51622, 51772, 51934, 52092, 52241, 52404, 52564, 52714, 52844], [48939.13, 48913.316, 48948.525, 48875.039, 48912.287, 48841.977, 48922.623, 48844.927, 48632.713], [42921.062, 42971.792, 43017.716, 42958.158, 42952.657, 42938.77, 42969.317, 42968.891, 42841.393], [29.227, 22.447, 21.05, 22.326, 26.409, 23.851, 19.896, 20.857, 29.322], [2016.7174204378643, 1215.4511672678186, 582.6996640107061, 1304.1096200139652, 2263.065572619973, 912.654236633304, 1008.0486691672766, 1372.563245788242, 4839.903233316213], [521, 522, 523, 524, 525, 526, 527, 528, 529]], [15, 7130, [52494, 52645, 52784, 52910, 53013, 53125, 53239, 53353, 53470, 53590, 53712, 53828, 53947, 54066, 54168], [20935.747, 20878.752, 20925.554, 20889.304, 20861.346, 20989.459, 21003.67, 20903.918, 20963.081, 20812.884, 20897.732, 20977.77, 20876.718, 20912.306, 20711.379], [62173.716, 62268.212, 62208.285, 62237.562, 62110.259, 62202.093, 62172.207, 62190.684, 62172.089, 62104.943, 62212.513, 62202.965, 62147.313, 62249.707, 62199.162], [18.013, 22.076, 19.4, 23.004, 20.769, 25.614, 26.881, 31.948, 32.179, 19.461, 19.394, 16.874, 26.168, 16.609, 17.143], [3127.540577959628, 6051.690185858273, 1196.2682092571758, 8284.443033662286, 1343.7927473130378, 7138.10997253078, 3201.3908199575144, 2331.280583637958, 3023.4590398568394, 1657.489725981725, 2888.6321847670574, 14167.589099477698, 2358.1394779384564, 2870.266665208343, 535.3093990116247], [527, 528, 529, 530, 531, 532, 533, 534, 535, 536, 537, 538, 539, 540, 541]], [4, 7151, [52717, 52846, 52965, 53056, 53170, 53297], [613.2, 633.995, 510.581, 659.283, 696.976, 713.68], [15064.269, 15072.067, 14931.76, 14948.953, 14892.647, 14915.983], [31.459, 25.658, 14.094, 14.487, 14.969, 17.385], [1864.3474210327763, 2088.603745469772, 815.9162008834554, 2207.231663746801, 1442.9088962513194, 893.2200409444986], [529, 530, 531, 532, 533, 534]], [4, 7154, [52103, 52248, 52410, 52571, 52723, 52852, 52969, 53062, 53175, 53302, 53421, 53540, 53654], [1448.3, 1461.799, 1456.91, 1415.857, 1479.02, 1441.514, 1422.407, 1495.406, 1511.786, 1455.209, 1472.06, 1460.009, 1483.461], [14783.056, 14744.956, 14754.569, 14795.71, 14756.269, 14761.902, 14740.568, 14745.187, 14753.96, 14788.178, 14765.808, 14737.199, 14744.381], [27.881, 10.465, 12.194, 14.309, 15.031, 16.339, 23.655, 16.344, 9.682, 13.711, 7.157, 12.313, 16.074], [548.5062142777286, 1838.327438817688, 1934.4202330157846, 1496.4761665696424, 2293.4437178851335, 1365.4521798426417, 2536.889454359658, 2477.6486990749186, 2401.1634792736854, 1585.8641171673114, 2075.8096498700256, 1848.7066605592888, 1355.2554218844627], [525, 526, 527, 528, 529, 530, 531, 532, 533, 534, 535, 536, 537]], [1, 7185, [53038, 53149, 53272, 53384, 53507, 53623, 53739], [34700.156, 34688.33, 34831.876, 34800.623, 34795.566, 34816.309, 34796.783], [4354.877, 4242.622, 4182.478, 4323.59, 4326.698, 4276.474, 4254.202], [27.424, 25.821, 22.617, 18.75, 23.017, 23.295, 15.895], [722.9155703069035, 927.5955463500871, 15048.104572573635, 808.1622493093511, 1304.0919609171365, 1065.673665085635, 1088.0983194918822], [531, 532, 533, 534, 535, 536, 537]], [2, 7193, [52980, 53077, 53189, 53310, 53434, 53551, 53667, 53787, 53901, 54022], [7788.638, 7847.45, 7743.976, 7860.791, 7899.426, 7794.581, 7807.924, 7822.065, 7846.004, 7817.686], [7112.827, 7087.641, 7146.723, 7103.041, 7077.966, 7095.65, 7095.972, 7085.544, 7060.868, 7084.913], [23.145, 28.615, 26.084, 12.749, 23.774, 21.893, 32.04, 25.665, 25.97, 14.815], [3557.959922899951, 1739.2246561684794, 2713.7003224184587, 443.4320007749248, 948.6884910503111, 558.8862610253187, 601.8878648967449, 471.14822222541795, 1422.0748826279826, 552.7697903432974], [531, 532, 533, 534, 535, 536, 537, 538, 539, 540]], [14, 7199, [51989, 52146, 52313, 52466, 52624], [14762.518, 14693.65, 14616.306, 14774.779, 14817.421], [60346.221, 60346.48, 60362.313, 60240.541, 60394.998], [19.973, 22.324, 25.055, 25.37, 28.427], [1163.0730848022342, 1302.9537833026673, 2967.5905808805696, 806.3463190290724, 825.1513867845939], [524, 525, 526, 527, 528]], [6, 7229, [51794, 51957, 52119, 52269, 52423, 52585, 52735], [6116.938, 6057.488, 6040.789, 6159.097, 5933.47, 5801.608, 5903.043], [39917.017, 39778.866, 39733.044, 39747.508, 39681.868, 39691.778, 39690.524], [37.567, 19.873, 19.976, 9.678, 29.957, 25.798, 13.871], [10853.491556611873, 26250.591452974844, 8551.203143808498, 1411.193719822995, 2115.2087617239786, 761.5041092284224, 69215.88681223904], [523, 524, 525, 526, 527, 528, 529]], [3, 7268, [52262, 52420, 52582, 52731, 52859], [5165.754, 5180.178, 5207.569, 5157.423, 5134.714], [15777.934, 15762.543, 15774.289, 15626.375, 15557.83], [24.975, 19.702, 17.557, 16.081, 11.763], [1002.5757889609379, 1255.688735224132, 905.9065885869562, 940.6202143413531, 509.6828086441331], [526, 527, 528, 529, 530]], [17, 7305, [53142, 53259, 53371, 53493, 53613, 53727, 53847], [28501.644, 28492.796, 28477.754, 28523.868, 28483.346, 28487.178, 28554.699], [75536.762, 75510.532, 75571.455, 75528.646, 75524.817, 75523.705, 75484.919], [23.273, 21.367, 36.704, 21.359, 15.097, 21.734, 24.821], [1124.3008034327127, 1055.221914438918, 1746.8455207530953, 1985.4935219572017, 1400.2621624931169, 1529.8233942995937, 1228.3433553450661], [532, 533, 534, 535, 536, 537, 538]], [8, 7312, [53167, 53295, 53413, 53531, 53647], [48142.125, 48144.502, 48133.514, 48177.519, 48178.544], [41977.361, 41949.395, 41930.426, 41922.996, 41897.703], [23.511, 22.736, 27.202, 26.112, 41.068], [5737.71844024947, 1711.2426400597367, 774.1571435458818, 1914.389743778633, 2214.5696568508106], [532, 533, 534, 535, 536]], [3, 7348, [53429, 53546, 53661, 53780, 53895, 54015, 54125, 54229], [5102.577, 5112.392, 5129.087, 5119.041, 5109.456, 5135.468, 5141.636, 5233.052], [15634.135, 15545.218, 15463.581, 15483.85, 15445.452, 15440.537, 15415.254, 15407.173], [16.044, 23.56, 16.159, 20.32, 15.862, 9.628, 14.802, 31.653], [837.9620246220439, 1059.5203045135058, 1597.596113425905, 3027.026828799279, 2455.1919096464953, 1570.445462186288, 1722.1374418427174, 2635.773615810365], [535, 536, 537, 538, 539, 540, 541, 542]], [11, 7353, [53196, 53316, 53439, 53557, 53675, 53796, 53911, 54030, 54142, 54241, 54329, 54436, 54552], [9663.907, 9726.959, 9743.599, 9738.585, 9690.524, 9686.366, 9667.076, 9707.215, 9694.521, 9640.424, 9628.532, 9707.297, 9693.756], [54059.1, 54003.118, 54001.918, 54011.289, 54001.818, 54042.067, 54010.112, 53995.901, 54027.789, 54002.69, 53992.358, 53981.904, 54010.364], [42.311, 28.541, 12.445, 9.548, 16.798, 15.417, 14.823, 19.218, 16.107, 14.986, 15.535, 14.603, 20.761], [1522.5713837756964, 1088.410121888868, 1174.3661662236568, 2004.5772275848728, 1898.9500428211315, 1794.9989785526063, 2159.8775195395237, 1509.8503066855403, 2057.818765531879, 1843.8349930717818, 2172.198071127944, 1361.7342982513737, 1645.7245541709237], [533, 534, 535, 536, 537, 538, 539, 540, 541, 542, 543, 544, 545]], [7, 7359, [53225, 53343, 53465, 53586, 53706, 53821, 53938, 54059, 54163, 54263, 54356, 54465], [18471.608, 18445.937, 18390.034, 18386.852, 18415.456, 18427.182, 18468.101, 18413.595, 18377.503, 18389.959, 18420.66, 18415.21], [39511.222, 39471.186, 39459.778, 39421.454, 39477.563, 39448.48, 39466.03, 39421.358, 39420.644, 39430.833, 39457.359, 39378.203], [12.303, 12.304, 16.531, 14.663, 12.856, 9.352, 18.239, 11.489, 12.985, 11.298, 14.127, 28.089], [1649.6128552216665, 1777.0084962322103, 3462.7239100314505, 3386.2058618478154, 3413.3668850628865, 2588.5577840583524, 1861.6417754362521, 3062.1780749759773, 2880.380661659261, 3226.249171657993, 2468.9863497829415, 871.3012651566268], [533, 534, 535, 536, 537, 538, 539, 540, 541, 542, 543, 544]], [6, 7404, [53662, 53782, 53897, 54017, 54127, 54230], [5809.853, 5812.656, 5899.614, 5892.06, 5878.56, 5931.613], [39787.682, 39766.826, 39827.406, 39834.936, 39793.662, 39762.075], [15.645, 27.584, 25.21, 30.774, 23.796, 32.056], [1160.8955180936582, 1224.9399078879103, 731.2402296136238, 575.8074488028752, 1339.5641338539656, 3695.777295189755], [537, 538, 539, 540, 541, 542]], [12, 7405, [54018, 54128, 54231, 54316, 54424, 54538, 54643, 54761, 54867, 54963, 55073], [5916.692, 5903.849, 5956.627, 5934.101, 5945.829, 5902.967, 5873.079, 5920.135, 5939.783, 5889.601, 5882.796], [55018.507, 55077.987, 55103.87, 55042.417, 55079.263, 55104.113, 55013.675, 55105.666, 55020.562, 55088.309, 55088.35], [18.628, 16.919, 35.502, 22.258, 34.596, 18.295, 14.183, 21.945, 21.47, 15.032, 10.289], [734.6017855115545, 1806.2407797477942, 1727.9627089613762, 587.9658485982714, 2147.232110951378, 1171.4473135976752, 644.8431637534101, 1755.410255355418, 649.8011790129538, 1364.3492333364059, 558.9674675417936], [540, 541, 542, 543, 544, 545, 546, 547, 548, 549, 550]], [12, 7406, [54019, 54129, 54232, 54318, 54426, 54540, 54645, 54763, 54868, 54965, 55074, 55211, 55340, 55462, 55585], [6626.8, 6654.004, 6650.241, 6505.633, 6515.598, 6596.418, 6583.406, 6587.913, 6524.586, 6459.279, 6438.659, 6345.324, 6365.471, 6496.663, 6458.877], [57038.669, 57069.717, 57150.764, 57187.992, 57218.355, 57164.048, 57110.217, 57185.909, 57119.059, 57234.338, 57266.816, 57279.033, 57342.487, 57333.549, 57347.767], [22.482, 24.141, 21.332, 18.567, 7.968, 9.928, 9.951, 9.072, 14.081, 11.644, 15.628, 16.058, 8.324, 13.702, 16.318], [2726.643017228662, 2319.0156661425726, 2098.160097611681, 2611.760914802421, 1968.2823914034595, 2924.4933846900763, 2389.400945659831, 1932.029871535593, 2358.3355318649114, 1685.8950434445678, 1783.0920447467324, 1057.062460788281, 1617.044277117588, 1580.035672031581, 1396.5342418776663], [540, 541, 542, 543, 544, 545, 546, 547, 548, 549, 550, 551, 552, 553, 554]], [17, 7425, [53846, 53970, 54079, 54186, 54281, 54380], [27029.733, 26960.896, 26785.689, 26785.374, 26608.567, 26617.381], [75224.76, 75171.701, 75089.029, 75060.596, 75057.372, 75008.208], [21.113, 21.55, 19.527, 20.705, 21.943, 13.458], [1140.086482899204, 1190.3227575885132, 887.9899617553343, 1477.5326221402236, 1197.4727618789343, 1683.2146397124873], [538, 539, 540, 541, 542, 543]], [5, 7443, [53893, 54013, 54122, 54225, 54312, 54417, 54531], [2941.423, 2934.097, 2939.0, 2967.159, 3038.194, 2955.767, 2924.127], [37700.026, 37746.06, 37617.634, 37464.253, 37538.691, 37648.916, 37650.839], [34.548, 16.583, 18.927, 26.615, 31.427, 18.823, 21.784], [1408.7617533484986, 1612.293214531069, 1160.6132725508962, 1897.5293225479022, 1381.3014951167934, 1395.968585077269, 1550.3794095323806], [539, 540, 541, 542, 543, 544, 545]], [17, 7472, [54283, 54381, 54489, 54597, 54705], [28477.038, 28521.203, 28578.642, 28453.596, 28509.198], [75553.16, 75531.295, 75519.525, 75544.935, 75571.521], [16.197, 21.085, 11.56, 23.988, 30.061], [836.0313204928616, 3902.8925202801893, 916.563092488904, 3442.1292291743143, 1030.653664587157], [542, 543, 544, 545, 546]], [8, 7495, [54412, 54523, 54626, 54742, 54856, 54944, 55057], [48393.938, 48329.189, 48263.847, 48340.395, 48344.9, 48394.645, 48511.616], [42917.345, 42894.709, 42806.933, 42812.713, 42767.759, 42679.334, 42780.813], [12.541, 20.496, 17.904, 26.126, 14.611, 19.682, 20.661], [373.3704428608069, 3239.22834088937, 1470.5277505101121, 1216.775714700192, 1383.4407640502989, 1912.3328031801354, 1852.1540971606712], [543, 544, 545, 546, 547, 548, 549]], [3, 7496, [54317, 54425, 54539, 54644, 54759], [6031.599, 6048.99, 5948.15, 5829.274, 5867.365], [15993.995, 15927.88, 16095.822, 16189.133, 16123.129], [16.018, 18.304, 30.269, 28.648, 28.185], [2251.2708040178486, 1581.9085508816472, 3216.706662387565, 16624.36490426433, 5078.9098621696985], [543, 544, 545, 546, 547]], [2, 7498, [54322, 54429, 54544, 54649, 54766], [7976.725, 8087.251, 8036.693, 7967.561, 7976.552], [7552.36, 7470.823, 7539.385, 7578.718, 7590.701], [15.409, 15.512, 14.024, 28.024, 30.783], [832.4043099478854, 631.866873394295, 934.8155479387204, 799.563891540092, 1107.860648169484], [543, 544, 545, 546, 547]], [14, 7520, [54451, 54566, 54669, 54787, 54891, 54990, 55102, 55242, 55368, 55485, 55608, 55721, 55830, 55946, 56045, 56141, 56256, 56373], [14099.625, 14064.137, 14050.166, 14099.885, 14137.106, 14207.336, 14175.499, 14183.711, 14184.936, 14188.357, 14144.689, 14198.29, 14147.328, 14211.515, 14191.79, 14186.836, 14159.305, 14102.798], [60498.864, 60518.399, 60529.559, 60554.888, 60586.281, 60632.729, 60600.545, 60546.038, 60534.619, 60579.25, 60530.547, 60577.15, 60565.495, 60494.708, 60578.335, 60522.963, 60567.166, 60508.394], [15.715, 10.118, 11.008, 13.704, 18.822, 10.554, 10.407, 16.92, 12.895, 13.672, 23.8, 22.253, 9.046, 19.256, 12.225, 24.533, 21.225, 23.811], [1317.9794288716744, 1711.8039511192956, 1672.558115924333, 2009.6803020258155, 3239.309407303238, 1579.3536879958372, 1735.1159655990712, 1209.2611767933165, 1182.2879966140674, 1593.8731703009455, 1923.774834906901, 1229.6127739796152, 1494.9190272744736, 3457.4508690636358, 1281.0564115272696, 2204.856089893557, 1058.6288026637935, 713.7520579467708], [544, 545, 546, 547, 548, 549, 550, 551, 552, 553, 554, 555, 556, 557, 558, 559, 560, 561]], [3, 7561, [54641, 54758, 54865, 54961, 55071, 55209, 55338, 55459, 55583, 55693, 55804, 55915, 56019], [5874.041, 5798.344, 5806.212, 5778.9, 5882.832, 5804.959, 5794.11, 5737.167, 5881.667, 5953.675, 6060.185, 6107.746, 6097.143], [16340.44, 16331.224, 16321.259, 16250.264, 16283.606, 16276.651, 16373.018, 16382.762, 16204.676, 16173.656, 16093.309, 16040.3, 16049.734], [23.216, 22.981, 23.828, 35.213, 17.261, 18.445, 17.631, 19.299, 29.444, 15.967, 18.048, 11.483, 27.958], [11839.40281690968, 6319.749778779, 5112.105102876519, 3372.3203703924214, 5605.580678907559, 7741.854118658008, 3682.2532123687756, 3697.0861887854307, 3607.905210825871, 15737.009635005828, 766.0344296743716, 822.0362050306119, 740.3169241045222], [546, 547, 548, 549, 550, 551, 552, 553, 554, 555, 556, 557, 558]], [6, 7562, [54642, 54760, 54866, 54962, 55072, 55210, 55339, 55460, 55582, 55692, 55802, 55914], [5957.214, 5917.763, 5850.803, 5855.245, 5907.963, 5870.6, 5818.235, 5897.855, 5880.843, 5874.688, 5993.133, 6001.653], [39664.563, 39664.149, 39736.528, 39779.087, 39782.415, 39818.908, 39812.455, 39749.557, 39772.34, 39728.524, 39719.86, 39747.887], [15.864, 15.82, 16.302, 11.173, 19.492, 18.193, 16.574, 21.718, 16.913, 24.007, 23.437, 16.057], [3728.7473345043777, 2547.6221520593854, 4717.082929270138, 3295.30017771819, 3319.717881996308, 2391.5889443244637, 5186.857591624342, 9808.26611528811, 3756.561695690229, 1492.8377254382701, 6547.977118358741, 10822.453399465363], [546, 547, 548, 549, 550, 551, 552, 553, 554, 555, 556, 557]], [4, 7591, [54946, 55058, 55195, 55326, 55448], [701.219, 646.231, 632.944, 592.937, 593.024], [15171.87, 15265.582, 15289.388, 15276.62, 15298.321], [19.655, 17.798, 22.071, 26.821, 30.895], [505.1562159097278, 1608.9482357125537, 1037.811170921715, 2000.332637138057, 8978.952381733203], [549, 550, 551, 552, 553]], [4, 7593, [54951, 55064, 55198, 55329, 55451], [1814.017, 1907.202, 1760.917, 1866.582, 1862.255], [14815.177, 14765.447, 14827.907, 14833.013, 14884.28], [20.55, 18.493, 32.388, 19.827, 29.047], [5614.867252307154, 1519.2957522832376, 1023.0170991904766, 1137.25259911937, 2578.6734094574263], [549, 550, 551, 552, 553]], [15, 7607, [55007, 55123, 55266, 55391, 55503], [20218.499, 20211.886, 20220.362, 20240.119, 20223.74], [62743.31, 62710.258, 62693.665, 62653.02, 62607.59], [18.868, 21.984, 14.034, 35.491, 28.538], [1105.3015618469458, 1921.2006227066065, 1348.2984070436278, 1711.8028499077593, 1874.9652981251004], [549, 550, 551, 552, 553]], [15, 7640, [55269, 55394, 55507, 55628, 55738, 55851, 55960, 56062], [20928.535, 20931.199, 20930.119, 20931.812, 20853.155, 20877.13, 20865.697, 20909.023], [62160.413, 62104.943, 62146.742, 62149.533, 62211.672, 62189.0, 62186.36, 62165.951], [17.232, 14.451, 17.793, 18.393, 21.795, 19.081, 11.157, 28.185], [1789.9259664776553, 1174.550086268253, 1574.43681816061, 2414.38880614981, 1932.4275731907576, 1450.5089296833607, 1294.7836825621766, 2327.048089085426], [551, 552, 553, 554, 555, 556, 557, 558]], [12, 7677, [55697, 55807, 55917, 56020, 56121, 56231, 56350, 56453, 56565, 56647], [6134.537, 6100.395, 6085.667, 6083.084, 6145.119, 6140.439, 6134.531, 6105.069, 6155.024, 6190.481], [55399.365, 55366.299, 55411.882, 55501.446, 55617.947, 55674.909, 55659.459, 55637.398, 55627.035, 55643.133], [16.546, 13.277, 15.47, 18.82, 14.191, 8.615, 12.045, 13.75, 23.457, 19.198], [1220.8347020385029, 2039.4433665020167, 2277.6833631420413, 805.7208741225533, 1181.028205203739, 1430.4112564178783, 1549.3095741864606, 999.1914994403272, 1225.6417624951764, 1289.8561442900768], [555, 556, 557, 558, 559, 560, 561, 562, 563, 564]], [6, 7678, [55806, 55918, 56021, 56122, 56232, 56351, 56454, 56566], [6077.585, 6168.079, 6213.992, 6340.974, 6313.477, 6295.781, 6349.292, 6394.463], [39658.494, 39635.143, 39507.184, 39572.216, 39533.269, 39687.068, 39584.496, 39592.574], [20.272, 17.154, 23.019, 10.052, 16.41, 36.861, 20.726, 23.398], [13158.081093050387, 23228.332243873618, 3115.9639014575555, 2508.6008159310823, 754.7444466790904, 1762.1742891801334, 8796.519344023342, 1181.885377538111], [556, 557, 558, 559, 560, 561, 562, 563]], [11, 7683, [55361, 55475, 55599, 55713, 55823, 55936, 56035, 56134, 56249, 56368, 56472], [11112.539, 11073.025, 11039.14, 11005.53, 11022.002, 11027.832, 10971.749, 11077.325, 11068.792, 11003.308, 11021.201], [54378.52, 54318.266, 54344.782, 54399.414, 54389.021, 54383.643, 54446.831, 54493.147, 54480.777, 54483.784, 54355.12], [26.438, 8.156, 12.452, 10.4, 11.029, 13.153, 11.775, 12.113, 11.065, 8.535, 24.01], [856.1891812860183, 1968.2914844684892, 2667.668802961684, 2260.472166070391, 2755.6824776315957, 2215.566021697768, 2704.6890739289765, 2186.6251318506074, 2235.4764966308394, 1546.4082937798491, 947.9607054567176], [552, 553, 554, 555, 556, 557, 558, 559, 560, 561, 562]], [4, 7727, [56447, 56560, 56641, 56716, 56790, 56883, 56982, 57087, 57191], [2443.461, 2455.528, 2466.494, 2409.745, 2455.084, 2417.551, 2371.901, 2355.28, 2360.343], [15310.811, 15373.691, 15317.849, 15369.376, 15277.849, 15291.603, 15292.263, 15336.812, 15359.738], [16.431, 24.116, 21.755, 15.151, 18.769, 14.087, 17.57, 11.547, 13.947], [2113.410583415296, 2479.3847011989988, 2052.506000234508, 3443.7153262984702, 1797.7776324196034, 1439.4161704839116, 1245.5181427918092, 1547.039080731373, 936.297628582371], [562, 563, 564, 565, 566, 567, 568, 569, 570]], [11, 7735, [56466, 56578, 56658, 56728, 56809], [10144.204, 10095.956, 10123.387, 10150.386, 10132.632], [54566.54, 54560.882, 54566.852, 54577.773, 54578.67], [12.412, 14.644, 23.497, 15.443, 17.823], [1319.8565226314938, 1359.4276131585857, 1733.9148984318258, 2335.433339916682, 1550.7963641713063], [562, 563, 564, 565, 566]], [14, 7792, [56738, 56823, 56911, 57019, 57125, 57226, 57327, 57422, 57521, 57616, 57707, 57795, 57889, 57976], [14152.287, 14209.249, 14161.04, 14190.811, 14203.001, 14132.508, 14188.475, 14119.421, 14150.045, 14167.969, 14164.48, 14158.712, 14146.336, 14125.872], [60546.417, 60495.272, 60467.722, 60515.344, 60511.026, 60557.498, 60511.46, 60508.885, 60519.047, 60505.223, 60491.054, 60500.245, 60427.737, 60516.945], [25.101, 13.621, 15.006, 17.157, 11.482, 10.103, 11.116, 16.25, 10.098, 12.119, 30.369, 12.593, 22.658, 14.799], [1638.0975946984743, 1585.9637419824544, 2206.0852262881544, 2043.4700449618927, 1344.9346250052602, 1739.4145702699757, 2067.8216037329125, 1914.8340170705949, 1730.2862713967952, 1784.990203017913, 1053.4943559480591, 716.5638950900887, 773.8325101817012, 730.7226094531414], [565, 566, 567, 568, 569, 570, 571, 572, 573, 574, 575, 576, 577, 578]], [15, 7802, [56837, 56927, 57040, 57143, 57241, 57345, 57434], [19967.998, 20185.494, 20161.807, 20237.692, 20187.798, 20168.308, 20154.361], [62518.959, 62542.74, 62540.715, 62478.689, 62536.386, 62577.545, 62521.181], [27.329, 23.099, 22.561, 27.706, 19.824, 19.006, 26.783], [508.35990833508237, 1279.4617491418915, 1441.6259541519678, 2210.2449795480734, 995.0792288060811, 1472.130442921222, 2093.25454410851], [566, 567, 568, 569, 570, 571, 572]], [11, 7824, [57005, 57114, 57217, 57318, 57411, 57506, 57604, 57700, 57788], [10319.973, 10454.411, 10402.698, 10352.353, 10243.725, 10240.129, 10396.199, 10302.861, 10228.46], [54700.994, 54758.48, 54780.737, 54745.508, 54735.067, 54668.371, 54814.049, 54715.058, 54707.033], [12.522, 20.376, 17.731, 17.981, 19.348, 19.012, 14.762, 15.909, 22.429], [1614.2644941062067, 1366.7735377309912, 1428.9157194854495, 1846.3721108408977, 1649.7779540798044, 2472.172438823179, 1028.0341875118295, 1121.6969249079268, 1321.187503999552], [568, 569, 570, 571, 572, 573, 574, 575, 576]], [17, 7834, [56944, 57054, 57161, 57257, 57361, 57453, 57552, 57642], [26998.342, 27020.813, 27054.154, 27043.826, 27062.526, 27070.749, 27067.551, 27069.087], [74296.533, 74244.679, 74225.977, 74284.987, 74259.094, 74260.405, 74248.012, 74210.125], [15.914, 16.542, 9.159, 12.261, 14.741, 13.288, 15.022, 19.542], [1077.0764702310507, 1368.7044649313575, 1037.4721210414746, 1427.1125574551274, 1572.5719250161135, 1198.3297101463843, 1616.5749712489405, 1353.8022845112462], [567, 568, 569, 570, 571, 572, 573, 574]], [5, 7886, [57493, 57588, 57683, 57776, 57859], [4153.052, 4126.96, 4065.19, 4050.061, 3952.073], [37785.281, 37832.02, 37811.592, 37757.414, 37705.708], [15.818, 23.133, 17.608, 20.106, 25.278], [1161.153990873311, 623.1475778368032, 1294.6860365416715, 6695.639143796942, 3367.3782848185633], [573, 574, 575, 576, 577]], [8, 7946, [57672, 57768, 57852, 57943, 58038, 58136, 58241, 58340, 58438, 58537, 58620], [47898.836, 47803.912, 47764.627, 47765.503, 47790.327, 47745.976, 47768.044, 47756.21, 47677.593, 47667.376, 47656.59], [42763.331, 42747.825, 42795.353, 42769.707, 42770.112, 42808.422, 42737.663, 42712.894, 42668.72, 42684.476, 42749.905], [13.608, 16.832, 16.728, 20.574, 17.565, 11.959, 16.91, 12.665, 14.287, 15.764, 18.662], [824.295244457522, 2155.472528002031, 1884.0729580025422, 1981.8572361225613, 2505.6549518240927, 987.5199265593327, 2095.2513065568164, 1308.5094449919932, 1199.0663075231107, 1470.3188840154926, 1289.689312617534], [574, 575, 576, 577, 578, 579, 580, 581, 582, 583, 584]], [12, 7976, [57865, 57957, 58052, 58153, 58260, 58360, 58456, 58552, 58633, 58739, 58846], [6136.312, 6250.306, 6292.285, 6378.462, 6413.932, 6438.776, 6389.441, 6356.527, 6357.925, 6400.237, 6291.475], [56652.938, 56631.826, 56656.642, 56600.509, 56545.807, 56535.414, 56576.596, 56559.599, 56569.631, 56508.845, 56524.838], [12.739, 10.432, 14.903, 15.243, 13.827, 12.626, 11.614, 17.353, 12.915, 16.431, 19.915], [1373.7207944035918, 1253.9969821251916, 2276.679067205198, 837.6081720937813, 1598.646288747476, 1719.6664348210302, 1691.866262127114, 1256.2388044624563, 2183.7646761608803, 1468.4396304500194, 2235.9994771628003], [577, 578, 579, 580, 581, 582, 583, 584, 585, 586, 587]], [15, 7993, [57991, 58087, 58189, 58290, 58399], [20865.377, 20937.985, 20829.9, 20876.45, 20916.033], [62064.386, 62083.073, 62162.846, 62129.256, 62159.716], [28.945, 17.041, 21.834, 26.075, 30.228], [1167.749379079265, 795.0588295549703, 2457.0234706643632, 3060.820079247809, 856.5666331779237], [578, 579, 580, 581, 582]], [1, 8036, [58315, 58422, 58513, 58598, 58691], [35652.249, 35524.558, 35467.855, 35337.7, 35437.538], [3945.19, 3961.384, 3762.03, 3727.019, 3645.765], [31.582, 30.19, 15.743, 3.149, 26.105], [757.5853428187143, 1385.8193414169602, 17484.40740890082, 312.6791335093459, 1448.2939300030744], [581, 582, 583, 584, 585]], [5, 8044, [58251, 58349, 58448, 58546, 58627, 58730, 58837, 58936], [3675.736, 3659.658, 3681.318, 3701.938, 3776.694, 3820.067, 3875.129, 3843.429], [38504.406, 38512.316, 38452.604, 38507.359, 38714.398, 38733.786, 38696.002, 38717.346], [14.88, 12.364, 26.154, 25.439, 11.009, 10.797, 19.236, 28.477], [1210.5390983503567, 2144.671462009765, 739.590895760279, 2131.9656877321554, 939.3643802573407, 1070.272981730586, 1191.7574573177596, 1227.6811790159845], [581, 582, 583, 584, 585, 586, 587, 588]], [15, 8082, [58882, 58981, 59083, 59187, 59283, 59379, 59471, 59577], [20918.087, 20683.89, 20801.051, 20737.641, 20845.495, 20849.313, 21007.021, 20887.161], [62117.511, 62158.779, 62161.978, 62173.447, 62115.729, 62094.844, 62100.538, 62120.298], [26.257, 24.452, 27.711, 20.8, 20.285, 20.655, 32.177, 29.932], [654.3681952566707, 955.8872252185884, 1094.8895261069238, 993.3635792521181, 1739.3209347659858, 1104.5810915011753, 743.9311659057331, 1932.3030878202278], [587, 588, 589, 590, 591, 592, 593, 594]], [0, 8085, [58673, 58784, 58887, 58989, 59092, 59194, 59291, 59387, 59481, 59588, 59693, 59784, 59862, 59940, 60012, 60087, 60159, 60219, 60293], [25323.18, 25352.563, 25323.744, 25283.51, 25339.659, 25344.418, 25381.586, 25316.087, 25320.513, 25328.348, 25367.252, 25341.383, 25302.047, 25330.907, 25313.944, 25340.724, 25246.719, 25272.755, 25293.378], [4386.019, 4350.545, 4361.706, 4447.254, 4397.004, 4365.985, 4393.442, 4383.05, 4416.167, 4404.978, 4400.534, 4396.862, 4373.125, 4412.47, 4426.261, 4366.442, 4428.073, 4433.644, 4382.272], [24.373, 12.142, 11.698, 20.031, 16.123, 25.733, 15.569, 12.718, 14.839, 14.096, 15.774, 16.656, 14.673, 10.327, 15.08, 11.369, 12.221, 18.069, 21.594], [1068.0785405969011, 1091.8779337750739, 1640.9312030308474, 994.8774944948315, 1234.3368940421674, 2102.3867800046723, 1384.398442997854, 1649.057078856333, 1124.9963366396382, 1180.7355574281632, 1076.7381211108027, 1060.5284139059702, 1352.1019683844318, 1300.0845703122623, 1533.1732522449404, 878.9905216573286, 1271.1361993530325, 1022.4519319836566, 1543.2136378094608], [585, 586, 587, 588, 589, 590, 591, 592, 593, 594, 595, 596, 597, 598, 599, 600, 601, 602, 603]], [6, 8093, [58738, 58845, 58943, 59042, 59145, 59244, 59341, 59434], [6121.738, 6100.149, 6118.332, 6071.365, 6017.707, 5970.817, 5965.273, 5977.893], [39459.301, 39394.229, 39353.326, 39249.937, 39280.438, 39367.132, 39600.792, 39489.167], [11.388, 18.028, 11.554, 22.447, 25.623, 17.657, 12.629, 9.601], [979.9413474746787, 2008.643511118768, 1508.6636189643502, 974.0933268646221, 1807.784491732208, 1389.2324495444598, 1968.043328989388, 1193.7165161022372], [586, 587, 588, 589, 590, 591, 592, 593]], [5, 8126, [59140, 59236, 59331, 59424, 59528, 59636, 59736], [3823.475, 3726.832, 3840.33, 3916.446, 4025.455, 4067.533, 4017.508], [38708.731, 38667.888, 38711.122, 38846.046, 38988.71, 39035.076, 38984.902], [34.638, 14.494, 26.875, 35.737, 22.988, 18.27, 22.864], [931.9813304466948, 715.1686390249614, 1039.3024801623326, 939.653276555384, 1346.6690124493878, 1650.1337861335337, 2285.6578677998386], [590, 591, 592, 593, 594, 595, 596]], [3, 8127, [59037, 59142, 59240, 59337, 59428, 59533, 59639, 59739, 59826, 59903, 59969, 60046, 60121, 60189], [5106.384, 5100.514, 5125.863, 5081.559, 5098.148, 5103.45, 5102.959, 5106.788, 5077.028, 5111.819, 5108.517, 5116.328, 5111.87, 5109.751], [15659.948, 15704.972, 15762.525, 15659.96, 15609.669, 15572.684, 15576.517, 15569.432, 15525.402, 15582.42, 15575.684, 15603.898, 15580.242, 15540.329], [16.08, 16.36, 18.465, 13.713, 10.702, 13.378, 11.246, 13.722, 16.032, 15.658, 11.604, 11.323, 18.57, 11.853], [1934.0373417447956, 2977.3465017376066, 1819.4793956782125, 1757.1920027348651, 2471.546400032387, 2025.404849037665, 1699.7389930063484, 1989.0268013997588, 1341.7826338101959, 1055.2067332649087, 1274.0993056402397, 1503.510931488025, 1229.8318631324944, 408.3154920766558], [589, 590, 591, 592, 593, 594, 595, 596, 597, 598, 599, 600, 601, 602]], [11, 8189, [59918, 59984, 60061, 60135, 60200], [11080.205, 11147.855, 11093.829, 11152.409, 11100.388], [54468.484, 54396.966, 54412.973, 54386.402, 54475.843], [31.122, 34.475, 19.925, 33.404, 35.322], [1294.9127551978627, 1122.988671280869, 876.1666205506343, 726.1809804102644, 1237.4548103351196], [598, 599, 600, 601, 602]], [7, 8196, [59852, 59933, 60001, 60077, 60150, 60211, 60281, 60357, 60445, 60520, 60601, 60671, 60743, 60823, 60907, 60984, 61067], [18623.686, 18597.351, 18608.78, 18544.102, 18559.464, 18574.043, 18497.733, 18450.288, 18526.048, 18518.891, 18521.357, 18513.153, 18501.456, 18577.583, 18589.292, 18522.639, 18477.083], [40949.877, 40963.006, 40973.24, 41018.758, 41043.842, 41056.386, 41054.329, 41039.777, 41013.773, 41038.593, 41035.118, 40950.142, 41052.105, 40997.474, 41023.87, 40978.604, 41046.111], [10.342, 14.695, 14.064, 13.791, 11.776, 16.416, 16.626, 29.995, 15.323, 16.713, 21.602, 32.298, 19.384, 20.27, 22.806, 30.517, 27.156], [2522.302720957813, 1655.482189604343, 2177.8004623776906, 1778.6286906362757, 2251.9155668435565, 1387.4694080888064, 1205.536335623348, 1305.985712055416, 1406.9288235004094, 1325.61967197062, 1527.4141771064772, 1201.7359844895295, 1160.3606068019053, 2042.1509505831389, 1764.5559681002824, 1876.6527838508348, 1730.505602730974], [597, 598, 599, 600, 601, 602, 603, 604, 605, 606, 607, 608, 609, 610, 611, 612, 613]], [1, 8200, [59604, 59707, 59798, 59875, 59951, 60019, 60094, 60171], [35497.457, 35446.704, 35401.034, 35395.199, 35354.044, 35388.973, 35405.014, 35377.356], [4240.246, 4341.99, 4327.231, 4388.868, 4350.661, 4290.771, 4333.933, 4401.287], [31.519, 24.46, 20.233, 21.982, 14.206, 14.972, 17.928, 45.992], [1374.4698194394857, 2370.4066650200343, 1600.4661329712808, 2264.30457439757, 2033.605052534939, 1480.3784425072351, 3133.426620196751, 634.6795915139677], [594, 595, 596, 597, 598, 599, 600, 601]], [8, 8242, [59516, 59628, 59727, 59816, 59888], [47788.308, 47749.277, 47695.835, 47753.724, 47749.22], [42841.324, 42785.757, 42818.116, 42754.411, 42768.335], [11.639, 19.264, 24.154, 18.788, 27.53], [345.57194563511734, 499.351576623594, 1739.2259488523534, 1513.4598687757093, 2588.321284902704], [593, 594, 595, 596, 597]], [0, 8270, [60454, 60535, 60611, 60680, 60753, 60832, 60915, 60994, 61081, 61172, 61264], [25320.028, 25287.229, 25273.659, 25358.703, 25311.984, 25315.965, 25303.391, 25352.161, 25273.937, 25311.108, 25323.856], [4373.724, 4342.467, 4406.981, 4364.642, 4382.36, 4384.275, 4451.828, 4351.447, 4352.147, 4369.199, 4328.685], [21.184, 18.179, 26.98, 18.388, 35.509, 28.25, 32.442, 18.255, 12.372, 18.779, 19.528], [1427.7995053222803, 793.0700342476595, 970.2612621145145, 675.4611583771881, 1008.8494862907744, 1180.9747572971567, 841.2058860869748, 788.9752253740918, 900.4286899779219, 1166.117215964322, 654.3286931931488], [605, 606, 607, 608, 609, 610, 611, 612, 613, 614, 615]], [10, 8276, [60302, 60379, 60464, 60542, 60619], [34267.09, 34296.052, 34260.664, 34201.996, 34212.44], [54921.435, 54918.982, 54937.14, 54977.21, 54950.666], [19.369, 17.84, 13.789, 11.97, 20.378], [993.3964628944464, 2155.2979518000816, 1410.235978427576, 1439.7325911118337, 1120.0042631524652], [603, 604, 605, 606, 607]], [5, 8281, [60323, 60407, 60491, 60567, 60637, 60712, 60785], [3449.126, 3436.443, 3427.211, 3512.588, 3379.028, 3350.104, 3346.391], [37594.846, 37634.712, 37799.305, 37868.346, 37810.597, 37799.978, 37867.797], [17.216, 28.677, 18.898, 26.531, 18.898, 20.343, 32.558], [723.1584443089632, 1006.8070304943799, 543.5881921484469, 1688.7380053213305, 602.4408897941789, 1868.2848718542248, 1524.560371810252], [604, 605, 606, 607, 608, 609, 610]], [15, 8288, [60151, 60212, 60286, 60363, 60446], [20902.31, 20877.311, 20897.484, 20861.995, 20873.605], [62118.119, 62130.313, 62131.399, 62133.05, 62195.602], [25.72, 27.95, 22.45, 12.047, 15.056], [1731.69262908476, 970.5935550236464, 2346.1725721795037, 1706.6758342163732, 1543.494553880696], [601, 602, 603, 604, 605]], [12, 8335, [60641, 60715, 60789, 60881, 60957, 61041, 61122, 61217, 61311], [5929.817, 5886.468, 5914.904, 5990.483, 5979.284, 5967.325, 5976.823, 5945.195, 5952.93], [55348.948, 55192.619, 55160.032, 55008.5, 55182.023, 55076.473, 55135.892, 55150.478, 55153.745], [32.308, 25.508, 35.56, 44.292, 24.963, 17.865, 27.227, 23.564, 25.515], [966.3370517908539, 3048.896640479157, 1444.041463295869, 1089.6826416011365, 2600.0913474021972, 993.862684693678, 2467.075075464034, 1443.1129602821004, 2961.125125325792], [608, 609, 610, 611, 612, 613, 614, 615, 616]], [12, 8336, [60642, 60716, 60790, 60879, 60958, 61042, 61123, 61218, 61310, 61401, 61483, 61577, 61666, 61754, 61833], [5943.42, 5924.302, 5941.73, 5952.702, 5954.933, 5964.631, 5898.904, 5912.325, 5929.583, 5921.221, 5942.861, 5917.302, 5919.344, 5906.79, 5905.418], [57717.246, 57764.71, 57764.913, 57870.608, 57844.981, 57724.876, 57782.641, 57792.135, 57783.508, 57723.102, 57692.223, 57696.454, 57648.756, 57666.137, 57668.505], [24.582, 22.954, 23.777, 16.605, 12.027, 29.47, 27.986, 15.483, 13.309, 15.38, 27.376, 15.527, 20.971, 22.691, 17.794], [662.370941672366, 1231.8705612479805, 741.6259505983509, 1056.7926006695582, 1682.0482115463724, 1429.8166858021318, 602.5077286673309, 1022.5794803431786, 1247.402861347553, 892.7567999994061, 794.1034058310627, 1120.581336698861, 995.0898367559165, 1550.6683540366544, 732.020320739019], [608, 609, 610, 611, 612, 613, 614, 615, 616, 617, 618, 619, 620, 621, 622]], [6, 8391, [61125, 61220, 61312, 61402, 61484], [6849.689, 6840.547, 6822.824, 6745.588, 6698.673], [40274.344, 40307.118, 40285.242, 40186.28, 40177.027], [21.915, 18.523, 16.303, 16.167, 13.966], [1449.039359750022, 819.3008037105571, 873.306010062987, 1910.3127900559948, 899.20550382454], [614, 615, 616, 617, 618]], [4, 8442, [61743, 61826, 61889, 61960, 62030], [901.221, 991.978, 1020.33, 1086.094, 1051.573], [15809.602, 15802.969, 15804.347, 15811.029, 15796.246], [23.442, 14.861, 9.514, 17.935, 13.351], [2256.6261763895272, 1154.6537553632113, 1433.043517462368, 1262.951461933198, 1187.839604318554], [621, 622, 623, 624, 625]], [14, 8448, [61503, 61595, 61683, 61769, 61844, 61912, 61982], [14497.798, 14464.332, 14439.482, 14394.362, 14384.435, 14423.265, 14320.666], [60273.056, 60209.342, 60196.964, 60255.553, 60277.145, 60220.072, 60209.231], [25.952, 15.523, 13.406, 10.756, 20.948, 15.396, 29.066], [759.9813360236342, 1281.606281245358, 1056.6849850652281, 1430.975665830237, 1918.2006213841885, 1805.189592537134, 5483.978397768196], [618, 619, 620, 621, 622, 623, 624]], [13, 8457, [61801, 61873, 61935, 62015, 62080, 62150, 62219, 62294, 62370, 62438, 62504, 62573, 62643, 62719, 62802, 62873, 62958], [33209.662, 33208.01, 33219.61, 33216.103, 33207.592, 33185.139, 33229.409, 33228.282, 33264.788, 33236.58, 33272.674, 33265.883, 33184.566, 33261.855, 33448.005, 33396.064, 33471.647], [59999.088, 60100.961, 60049.98, 60024.996, 60114.729, 60136.129, 60193.733, 60079.357, 59964.956, 59874.404, 59894.979, 59907.308, 59941.846, 59948.302, 60036.523, 60132.162, 60040.196], [10.195, 14.504, 13.486, 14.019, 19.159, 9.004, 16.101, 11.494, 11.694, 14.007, 13.226, 14.892, 19.814, 12.821, 31.535, 11.86, 24.371], [1179.2018881556855, 995.4047821941542, 1015.7779275147939, 1440.7034414213774, 2598.806442536066, 1299.758151657526, 3249.880735424345, 1302.68156608972, 1494.2023189206384, 921.9141160184861, 670.0304176352864, 1133.657036274143, 1507.6686635641263, 1769.2313842744074, 1927.0647590294961, 1495.7807676318705, 756.0416626630134], [621, 622, 623, 624, 625, 626, 627, 628, 629, 630, 631, 632, 633, 634, 635, 636, 637]], [17, 8495, [61931, 62005, 62072, 62143, 62211], [28356.838, 28447.325, 28348.342, 28488.25, 28327.895], [75298.755, 75306.236, 75233.928, 75276.573, 75157.218], [23.493, 25.878, 13.225, 23.628, 24.775], [674.2191131462159, 1410.4212423796973, 603.592598498648, 723.2712159392345, 603.1696426550038], [623, 624, 625, 626, 627]], [10, 8512, [62084, 62154, 62221, 62295, 62371], [34970.061, 34999.721, 34923.736, 34954.393, 34905.694], [53610.56, 53553.737, 53535.356, 53513.516, 53466.357], [18.118, 11.699, 15.193, 15.805, 15.082], [613.0011880162848, 465.5112585131305, 747.5902071666078, 616.1780942443286, 1128.1472278516271], [625, 626, 627, 628, 629]], [1, 8513, [62086, 62156, 62224, 62299, 62372], [35837.379, 35893.636, 35827.977, 35918.943, 35771.945], [4962.938, 4934.968, 4958.941, 4962.793, 4960.224], [30.916, 32.219, 22.758, 24.168, 19.644], [1352.617458428611, 1672.0996205592744, 1281.4538750069921, 1775.3727183783628, 1551.7771752145372], [625, 626, 627, 628, 629]], [6, 8522, [62043, 62111, 62178, 62249, 62324, 62397], [6858.522, 6877.126, 6945.383, 6947.189, 6889.248, 6838.681], [39923.925, 40018.523, 39917.913, 40015.062, 39940.353, 40018.338], [25.845, 18.712, 24.528, 23.998, 31.219, 28.32], [1128.9691678393463, 1122.0445551794319, 2051.56101525694, 734.0741651020118, 1856.8954137050207, 1770.7508540378967], [625, 626, 627, 628, 629, 630]], [14, 8544, [62195, 62269, 62342, 62410, 62476], [14596.383, 14605.338, 14563.153, 14619.939, 14580.9], [60747.43, 60716.137, 60717.822, 60709.846, 60714.683], [12.586, 17.545, 26.885, 16.973, 24.292], [854.0362876700391, 704.5292497638846, 654.94073673092, 1270.2943451048961, 715.13773340865], [627, 628, 629, 630, 631]], [4, 8561, [62389, 62452, 62525, 62594, 62669, 62749, 62824, 62895, 62980, 63056, 63124, 63199, 63272, 63336, 63411, 63482], [1474.832, 1424.28, 1480.247, 1540.675, 1486.817, 1448.856, 1457.969, 1495.502, 1450.487, 1473.759, 1391.877, 1377.565, 1412.008, 1320.101, 1347.017, 1345.312], [14742.482, 14788.826, 14746.464, 14722.582, 14785.259, 14825.137, 14759.528, 14749.709, 14745.049, 14772.412, 14772.38, 14803.347, 14760.047, 14764.949, 14743.852, 14756.908], [16.898, 16.622, 16.363, 21.363, 18.333, 18.989, 13.067, 17.955, 15.979, 15.616, 15.694, 13.643, 14.68, 19.36, 13.015, 16.246], [751.9246388350624, 1191.5822799787197, 1476.8800894568712, 1114.9903447944569, 1342.1028052899292, 2183.074144675686, 1025.7074104309372, 1326.6802979409147, 931.4809364713919, 1541.4606561627736, 1471.6592750323664, 1248.502363335413, 1498.0261197683626, 883.4313523593598, 809.6220426923965, 1027.4571468124934], [630, 631, 632, 633, 634, 635, 636, 637, 638, 639, 640, 641, 642, 643, 644, 645]], [3, 8595, [62599, 62675, 62754, 62832, 62903, 62986, 63063, 63129, 63205, 63280, 63345], [5100.514, 5245.508, 5163.959, 5191.551, 5331.489, 5282.784, 5252.744, 5282.582, 5233.244, 5215.351, 5258.504], [15564.469, 15529.099, 15460.176, 15539.137, 15496.034, 15476.507, 15441.159, 15484.073, 15423.237, 15284.02, 15229.1], [22.945, 26.419, 28.67, 35.26, 17.324, 27.632, 18.736, 22.555, 22.121, 19.178, 3.02], [428.8328217311857, 1991.6221866884298, 1149.4912044662674, 3122.2849752495963, 689.94791054334, 857.4996135353099, 705.0018165028464, 2031.4220352002974, 632.0003517150278, 1669.1255939780583, 382.090137731105], [633, 634, 635, 636, 637, 638, 639, 640, 641, 642, 643]], [6, 8598, [62535, 62602, 62679, 62757, 62833, 62904, 62987, 63068, 63132, 63207], [6945.388, 7024.188, 6897.757, 6904.171, 6928.124, 6968.074, 6971.978, 7065.835, 6934.122, 6928.968], [40005.597, 40051.285, 39940.965, 39994.056, 39958.872, 40021.18, 40109.784, 40177.929, 40101.742, 40007.668], [11.515, 8.858, 25.989, 12.32, 17.445, 19.558, 24.005, 30.875, 36.578, 29.928], [441.17716441498266, 72261.62458446917, 1546.2854844498852, 67093.7799016294, 1177.063922324754, 772.8863777325565, 781.3259514876904, 2358.1882568292535, 3654.771525260773, 1235.2571118833232], [632, 633, 634, 635, 636, 637, 638, 639, 640, 641]], [2, 8602, [62545, 62609, 62684, 62764, 62840, 62914, 62995], [9774.01, 9772.385, 9770.789, 9778.213, 9854.438, 9830.429, 9829.682], [8502.908, 8542.037, 8628.169, 8689.8, 8816.87, 8895.621, 8895.174], [33.173, 11.778, 27.893, 21.419, 17.796, 26.232, 15.255], [1046.6392491484153, 1285.867699075137, 1172.2657543249547, 2211.6457998567334, 709.3001367588865, 1461.9358279164167, 662.539588892284], [632, 633, 634, 635, 636, 637, 638]], [11, 8603, [62766, 62841, 62915, 62996, 63073], [9992.873, 10075.489, 10064.734, 10037.023, 9920.114], [54557.195, 54546.409, 54556.64, 54515.108, 54438.342], [25.895, 11.452, 11.008, 13.1, 26.326], [2222.486927543402, 2373.888110755686, 2033.3753786990164, 1698.108891558658, 1284.551149038931], [635, 636, 637, 638, 639]], [14, 8608, [62617, 62696, 62775, 62851, 62928, 63006, 63081, 63151, 63229, 63299, 63366, 63440, 63510, 63583, 63654], [14608.989, 14630.603, 14602.488, 14606.981, 14602.604, 14624.878, 14593.822, 14582.931, 14586.797, 14608.095, 14561.396, 14623.919, 14609.385, 14606.595, 14569.542], [60745.437, 60749.308, 60735.547, 60716.335, 60761.847, 60710.45, 60757.856, 60711.667, 60710.954, 60692.741, 60730.014, 60752.622, 60741.367, 60740.109, 60686.143], [11.824, 10.308, 16.151, 16.769, 18.107, 14.417, 8.189, 21.926, 15.195, 16.875, 13.172, 12.676, 16.856, 21.212, 33.336], [1167.6084788925007, 1432.247201969304, 1440.0324220899984, 1342.5663852050577, 1890.9126078338904, 1375.4550351367989, 2067.7106978712577, 766.6728816454822, 1555.4174417690729, 1366.6463601043947, 804.8413365527011, 1019.9539062038546, 774.4964536822915, 540.484327581547, 1309.6443272280712], [633, 634, 635, 636, 637, 638, 639, 640, 641, 642, 643, 644, 645, 646, 647]], [9, 8610, [62621, 62699, 62777, 62853, 62931], [17131.829, 17106.102, 17107.306, 17155.735, 17123.393], [47482.301, 47464.031, 47465.61, 47511.798, 47401.226], [16.679, 10.116, 28.559, 14.702, 24.367], [1035.879894542049, 1327.3166480911618, 1284.3581535977032, 1211.9942465338133, 814.6705882478095], [633, 634, 635, 636, 637]], [7, 8612, [62622, 62700, 62779, 62855, 62933, 63010, 63087], [17642.262, 17637.115, 17609.18, 17629.333, 17644.505, 17676.136, 17631.637], [39193.385, 39179.515, 39150.266, 39142.679, 39183.703, 39161.392, 39137.136], [18.621, 18.634, 16.931, 15.105, 16.095, 23.02, 32.918], [2772.28507891006, 2944.8750147499672, 2299.436678481861, 1954.0626593314216, 1662.9382111115708, 2273.250868083177, 1481.6791617644747], [633, 634, 635, 636, 637, 638, 639]], [2, 8645, [63139, 63216, 63287, 63355, 63426, 63498, 63573, 63643, 63704, 63771], [9751.227, 9679.129, 9748.434, 9755.634, 9901.404, 9860.909, 9793.605, 9835.889, 9833.796, 9761.791], [9012.04, 9104.373, 9039.262, 9004.953, 8976.055, 8942.512, 8930.7, 8924.451, 8854.958, 8947.631], [14.837, 27.772, 19.518, 29.199, 37.805, 21.504, 23.531, 31.701, 23.345, 16.805], [823.2234814424844, 1369.294051876188, 914.2817043321908, 1493.2888328263234, 3688.973682233471, 1804.384756913229, 2148.376307435392, 1604.9181671179324, 1174.3658870137428, 1391.5030365378566], [640, 641, 642, 643, 644, 645, 646, 647, 648, 649]], [3, 8675, [63416, 63489, 63566, 63638, 63696, 63766, 63830, 63896], [5130.123, 5258.145, 5168.869, 5193.188, 5141.956, 5152.156, 5175.26, 5170.89], [15524.213, 15466.024, 15334.316, 15337.068, 15318.473, 15338.537, 15377.829, 15325.241], [22.71, 22.473, 2.889, 31.634, 17.293, 11.358, 12.357, 35.378], [1236.4847909899938, 7722.115555750976, 419.7814925375177, 946.8739178474024, 887.3221765084451, 1586.80353703271, 1627.89506957736, 999.9137164467538], [644, 645, 646, 647, 648, 649, 650, 651]], [2, 8716, [63642, 63702, 63770, 63837, 63904], [9710.771, 9683.472, 9719.496, 9810.535, 9789.258], [8440.607, 8345.569, 8351.342, 8512.885, 8472.805], [20.971, 14.397, 10.015, 22.422, 8.862], [1406.2651511327738, 943.8703079731232, 2249.054434249213, 1760.4642137548992, 995.6401319630196], [647, 648, 649, 650, 651]], [4, 8780, [63890, 63966, 64032, 64094, 64169, 64238, 64312, 64372], [1384.375, 1325.537, 1348.912, 1302.622, 1374.035, 1345.125, 1354.278, 1366.437], [14799.988, 14798.757, 14791.296, 14779.781, 14788.926, 14814.403, 14819.072, 14816.376], [22.923, 16.841, 20.61, 24.633, 23.762, 19.973, 29.016, 34.693], [825.4483685447399, 1126.2236729357824, 1273.6871196632303, 820.3532301681562, 986.2647586934457, 1218.7563761524082, 1236.4053027319906, 1190.4900180600214], [651, 652, 653, 654, 655, 656, 657, 658]], [4, 8782, [63826, 63893, 63968, 64035, 64097, 64173, 64240], [2332.314, 2279.782, 2287.276, 2232.995, 2197.772, 2255.704, 2261.483], [15488.009, 15515.969, 15507.366, 15480.72, 15483.823, 15525.722, 15527.755], [7.093, 9.493, 14.378, 13.142, 17.056, 14.885, 21.209], [1381.0292715240546, 1924.8081458839547, 1728.5739965158307, 1189.6245418482538, 1566.9914281809704, 1066.3704218209025, 1619.7792940654624], [650, 651, 652, 653, 654, 655, 656]], [6, 8785, [63975, 64042, 64103, 64179, 64247, 64318], [6186.44, 6255.941, 6487.324, 6547.094, 6599.35, 6636.216], [40536.385, 40538.497, 40569.08, 40549.349, 40580.026, 40641.934], [12.54, 35.214, 17.282, 27.819, 18.822, 23.51], [1230.2296889681231, 2099.1882986225887, 1712.2588394491788, 2880.3966682604696, 1240.526311664442, 868.1831724100908], [652, 653, 654, 655, 656, 657]], [2, 8788, [63905, 63978, 64043, 64107, 64186, 64254, 64324, 64383, 64444], [9797.899, 9757.277, 9765.557, 9749.686, 9767.858, 9719.965, 9762.409, 9747.999, 9695.096], [9009.061, 9069.515, 9051.333, 9036.257, 9021.304, 9058.859, 9041.466, 8999.419, 9055.882], [15.538, 15.542, 12.164, 16.277, 12.194, 21.176, 24.398, 24.144, 26.815], [1295.4469954585593, 810.9899378990514, 1460.6028500282937, 793.927131012818, 1223.3293775305906, 928.5812773511279, 1173.3330543669863, 1559.6782927691957, 1035.4849721300995], [651, 652, 653, 654, 655, 656, 657, 658, 659]], [17, 8796, [64212, 64282, 64346, 64408, 64463], [27520.684, 27549.509, 27462.707, 27434.854, 27411.384], [75552.266, 75608.59, 75548.584, 75479.774, 75513.416], [24.592, 24.37, 27.891, 26.977, 28.198], [442.4730778709495, 1618.0176834052136, 1806.0827846843688, 4125.590404155481, 1006.1820022864987], [655, 656, 657, 658, 659]], [6, 8805, [64178, 64245, 64317, 64377, 64434, 64494, 64565], [6201.535, 6040.237, 6018.108, 6089.438, 6055.592, 6061.503, 6008.909], [40373.143, 40235.033, 40281.731, 40268.602, 40244.551, 40207.786, 40299.762], [28.807, 10.071, 12.788, 22.873, 13.75, 26.422, 20.159], [3698.817274632479, 1835.439322091598, 1498.912497981396, 1639.2469886227104, 1348.8943311644236, 1166.4822770821015, 524.2599059200048], [655, 656, 657, 658, 659, 660, 661]], [6, 8848, [64495, 64566, 64637, 64701, 64779, 64840, 64902], [6792.606, 6788.904, 6761.651, 6694.921, 6733.035, 6698.114, 6670.577], [40955.428, 40911.835, 40936.832, 40969.712, 41033.988, 41023.649, 41032.621], [25.384, 13.72, 12.569, 17.214, 20.325, 16.737, 13.931], [2149.88997330535, 2113.8630759590415, 952.2314306427946, 705.5284459570511, 1378.6055638119292, 1216.043317022951, 1191.0522618621092], [660, 661, 662, 663, 664, 665, 666]], [16, 8863, [64646, 64715, 64790, 64849, 64914, 64972], [10881.853, 10930.273, 10874.405, 10876.258, 10907.906, 10900.316], [67508.201, 67567.722, 67533.675, 67497.922, 67554.131, 67551.189], [28.249, 19.881, 28.538, 23.297, 17.822, 18.366], [858.7845412136143, 912.7058378699829, 710.5978628896223, 703.6025654970886, 1001.8950947174608, 550.0912644436925], [662, 663, 664, 665, 666, 667]], [3, 8868, [64632, 64698, 64773, 64836, 64900], [5184.865, 5230.26, 5245.203, 5235.266, 5286.857], [15229.277, 15309.053, 15271.944, 15260.63, 15238.404], [17.084, 15.943, 13.526, 18.061, 28.309], [877.1813879911507, 1672.0835049252169, 728.6531565082481, 1003.9750222765797, 1111.1772995291817], [662, 663, 664, 665, 666]], [4, 8871, [64765, 64831, 64897, 64959, 65016], [1341.779, 1359.878, 1368.429, 1425.336, 1579.312], [14805.179, 14791.864, 14805.322, 14857.707, 14804.388], [21.519, 20.125, 25.232, 3.302, 35.32], [910.937523843594, 1503.8566915416452, 1038.193484958245, 292.31625091955215, 2196.6717660436616], [664, 665, 666, 667, 668]], [17, 9005, [65607, 65665, 65726, 65793, 65870, 65933, 66015], [27453.237, 27294.922, 27342.403, 27361.741, 27373.472, 27361.592, 27306.528], [75523.221, 75489.895, 75437.553, 75446.908, 75430.33, 75420.816, 75446.765], [29.735, 22.221, 10.524, 11.432, 12.854, 12.426, 14.135], [2258.736322438316, 703.9356332834327, 1585.4063445052159, 1865.4852849130682, 1840.0069943795213, 1350.8018838671926, 1359.2798727811387], [677, 678, 679, 680, 681, 682, 683]], [7, 9051, [65854, 65923, 65999, 66119, 66339], [18209.758, 18158.36, 18184.746, 18208.478, 18339.51], [40581.668, 40490.308, 40553.372, 40536.807, 40486.558], [17.71, 8.915, 15.927, 16.431, 32.256], [514.1072140237937, 608.0342320099085, 1421.6023716203076, 1190.8635275396268, 4018.2271430511014], [681, 682, 683, 684, 685]], [3, 9059, [65903, 65969, 66065, 66246, 66513, 66820, 67165], [5084.451, 5137.59, 5209.257, 5275.506, 5163.413, 5187.412, 5146.507], [16036.038, 16126.338, 16061.278, 16026.963, 16062.385, 16039.503, 15880.253], [17.833, 20.859, 18.412, 30.117, 17.043, 17.242, 24.041], [942.9480358092709, 863.1025976268011, 2288.461363298701, 4148.159617095027, 2286.883783593365, 1510.6793580185777, 2825.8014784878965], [682, 683, 684, 685, 686, 687, 688]], [12, 9070, [65972, 66071, 66256, 66523, 66831, 67176, 67517, 67842, 68177, 68503, 68820, 69141], [6025.138, 5907.552, 6040.154, 5989.03, 5973.433, 5972.058, 6031.503, 6112.197, 6016.591, 5805.69, 5942.575, 5922.988], [55165.959, 55192.887, 55162.419, 55184.524, 55224.182, 55211.674, 55167.077, 55118.259, 55226.989, 55253.453, 55202.76, 55151.639], [16.263, 28.495, 20.698, 22.787, 19.996, 14.238, 15.926, 12.798, 23.666, 20.574, 24.813, 24.874], [591.0032207371386, 4321.332571552216, 3457.2122523571993, 3393.141713622733, 16975.79797810998, 14131.857025903346, 4230.7586433208835, 3314.309876416548, 5691.73200544145, 6882.138915614419, 5853.656710062137, 564.0556380072505], [683, 684, 685, 686, 687, 688, 689, 690, 691, 692, 693, 694]], [9, 9078, [65993, 66110, 66324, 66599, 66921, 67262, 67594, 67921, 68261], [16847.64, 16861.733, 16808.672, 16748.417, 16767.27, 16754.813, 16880.597, 16792.06, 16865.204], [48235.437, 48175.167, 48173.607, 48186.353, 48203.87, 48122.71, 48141.439, 48113.767, 48088.097], [8.789, 12.999, 12.611, 10.833, 11.924, 16.976, 19.718, 17.509, 17.791], [1645.3827007462705, 2859.052369226627, 5708.084608123166, 5421.97460252646, 4360.590411772319, 8228.38500063218, 8203.356444695679, 6357.464582732297, 13380.473176161666], [683, 684, 685, 686, 687, 688, 689, 690, 691]], [9, 9079, [65995, 66111, 66326, 66601, 66925, 67267, 67599, 67923, 68264, 68588, 68903, 69218, 69535], [17111.599, 17130.578, 17118.385, 17119.702, 17167.707, 17214.449, 17203.219, 17122.166, 17165.461, 17227.619, 17110.276, 17132.885, 17131.095], [47167.055, 47132.075, 47017.653, 47072.505, 47006.884, 46992.415, 46868.768, 46863.013, 46947.755, 47021.151, 46969.262, 47059.41, 47160.905], [11.551, 13.943, 9.485, 10.599, 15.242, 21.19, 19.244, 18.876, 18.513, 20.715, 19.722, 16.812, 24.387], [1568.489394803428, 2216.0951433577216, 5334.199856115139, 3308.92439252303, 3691.1970719630867, 3759.0754473196093, 3773.7331928290914, 2317.808072590589, 4149.091055882393, 4883.887726001428, 2254.5727810788226, 1005.0029965158386, 1628.6391150331988], [683, 684, 685, 686, 687, 688, 689, 690, 691, 692, 693, 694, 695]], [5, 9110, [66063, 66241, 66510, 66812, 67159, 67501, 67828, 68164, 68494, 68806], [4587.567, 4491.336, 4469.08, 4357.892, 4310.087, 4388.615, 4194.263, 4155.52, 4017.948, 4023.997], [38414.032, 38379.094, 38449.187, 38421.285, 38435.712, 38505.733, 38460.794, 38518.499, 38631.172, 38578.566], [15.368, 27.063, 22.578, 13.891, 25.783, 17.699, 30.615, 44.861, 20.326, 26.942], [533.2378463247423, 2254.7399878446827, 1338.6168918550213, 4498.367186782255, 912.3703940278572, 592.4682100055793, 4954.119165839623, 4949.079850185073, 1783.3175191789687, 1339.4986944007283], [684, 685, 686, 687, 688, 689, 690, 691, 692, 693]], [12, 9112, [66068, 66250, 66519, 66824, 67169, 67509, 67835, 68173, 68504, 68817, 69138], [5882.695, 5880.911, 5966.425, 5901.898, 5852.205, 5802.947, 5810.154, 5812.634, 5852.941, 5859.475, 5893.303], [56451.395, 56453.496, 56553.892, 56344.914, 56447.75, 56415.837, 56445.254, 56465.564, 56391.088, 56444.248, 56392.662], [26.946, 19.331, 33.182, 25.721, 29.219, 13.643, 16.706, 21.879, 19.735, 19.06, 25.275], [1562.905942424089, 2394.096114007564, 2609.5574984199275, 3000.6869270624616, 1226.344776472797, 594.0975338820951, 1460.5352029266433, 1100.2439217538688, 2175.2108202351906, 1861.271474917387, 11147.918035299883], [684, 685, 686, 687, 688, 689, 690, 691, 692, 693, 694]], [6, 9113, [66070, 66253, 66522, 66829, 67172, 67513, 67838, 68172, 68507, 68818, 69140, 69452], [6081.422, 5998.524, 5998.538, 6007.342, 5983.248, 5876.55, 5904.335, 5853.497, 5870.937, 5872.15, 5878.645, 5882.177], [40189.411, 40112.954, 40113.057, 39976.225, 39926.152, 39854.857, 39821.46, 39750.052, 39730.999, 39695.867, 39683.295, 39677.153], [30.754, 16.434, 11.487, 16.468, 19.179, 9.169, 12.688, 7.356, 9.58, 8.684, 14.535, 11.584], [2337.2469965866853, 8352.387889197595, 5629.089983517568, 3302.2035467018386, 7329.87030666425, 5824.008137817259, 5861.3099610237505, 5067.543315570747, 3822.2112774282677, 3995.581956762192, 1649.1854669686231, 2370.76863952439], [684, 685, 686, 687, 688, 689, 690, 691, 692, 693, 694, 695]], [2, 9122, [66084, 66278, 66554, 66862, 67200], [9618.36, 9653.062, 9597.915, 9649.806, 9561.439], [8311.534, 8274.574, 8277.885, 8260.708, 8281.314], [14.359, 17.648, 16.647, 11.597, 16.548], [2030.4239113614665, 879.8394462566336, 2210.6756890608644, 1405.0064135993732, 753.5891084354195], [684, 685, 686, 687, 688]], [11, 9126, [66097, 66295, 66567, 66884, 67223, 67558], [10764.715, 10844.13, 10838.213, 10629.677, 10680.497, 10790.032], [53865.417, 53866.132, 53849.246, 53850.204, 53800.066, 53977.291], [18.243, 16.29, 28.847, 21.129, 38.102, 46.444], [2422.030091389827, 954.9697240031978, 1069.953472316665, 20320.30547084938, 7813.118302371504, 936.308771207467], [684, 685, 686, 687, 688, 689]], [15, 9138, [66123, 66347, 66620, 66951, 67293, 67620], [20369.408, 20338.823, 20347.798, 20331.71, 20319.354, 20355.39], [63185.683, 63123.198, 63130.526, 63060.918, 63141.202, 62900.783], [29.119, 18.004, 21.456, 19.772, 19.146, 44.262], [2526.0886444736125, 1656.8589867719224, 1267.5477677788408, 3906.9457555217928, 1389.2029208005852, 1771.007193114588], [684, 685, 686, 687, 688, 689]], [15, 9140, [66128, 66353, 66628, 66958, 67296, 67627, 67953], [21092.133, 21023.255, 21064.049, 21016.643, 20938.484, 20904.177, 21001.496], [62113.009, 62136.995, 62275.313, 62340.173, 62394.621, 62298.405, 62322.036], [10.38, 13.121, 24.419, 21.751, 27.768, 22.938, 20.961], [2061.792577765617, 3159.582400704094, 7588.269292691015, 10469.901961839314, 5261.280475285722, 7388.500400478597, 9002.365283910454], [684, 685, 686, 687, 688, 689, 690]], [4, 9231, [66218, 66481, 66785, 67129, 67470, 67799], [526.059, 492.996, 494.897, 591.376, 509.372, 555.332], [15520.618, 15509.347, 15538.978, 15444.29, 15508.551, 15444.717], [7.433, 15.057, 14.985, 31.499, 11.066, 29.515], [2004.8360896004212, 1284.2133667167657, 837.2787407197784, 2599.646138386055, 1077.553927752103, 2236.9573803501294], [685, 686, 687, 688, 689, 690]], [11, 9252, [66280, 66555, 66866, 67205, 67539, 67863], [9918.436, 9730.974, 9719.677, 9687.071, 9733.662, 9698.57], [54025.195, 54062.932, 54177.731, 54191.644, 54127.964, 53993.838], [17.738, 24.59, 12.954, 15.748, 15.795, 21.17], [36328.773972300325, 2852.28571284815, 3832.4292294170405, 2305.977609627999, 16929.663989268916, 11542.366527091062], [685, 686, 687, 688, 689, 690]], [11, 9260, [66299, 66570, 66883, 67222, 67557, 67886, 68225, 68552, 68866, 69183, 69487], [10943.196, 10891.495, 10693.786, 10736.444, 10645.614, 10681.04, 10732.475, 10680.293, 10602.336, 10555.156, 10549.062], [54433.208, 54620.853, 54567.236, 54582.831, 54682.822, 54704.048, 54786.043, 54701.207, 54651.755, 54602.924, 54750.054], [22.128, 19.663, 28.515, 9.668, 17.635, 10.626, 11.026, 20.081, 25.006, 16.096, 30.144], [9976.768207811165, 1900.7318274099337, 8607.777083920297, 44143.663865423, 11544.587171071096, 28934.719492961845, 3795.119433569871, 11229.999983041154, 11678.339748726936, 48447.36607442185, 1069.574721063537], [685, 686, 687, 688, 689, 690, 691, 692, 693, 694, 695]], [7, 9271, [66610, 66937, 67278, 67606, 67934, 68277, 68599, 68912, 69225, 69543, 69855, 70163, 70460, 70757, 71048, 71327, 71614, 71884, 72112, 72354, 72617, 72881], [18221.133, 18076.038, 17942.326, 17963.501, 17944.195, 17937.426, 17928.977, 17868.544, 17903.656, 17851.722, 17923.722, 17984.714, 17869.858, 17830.576, 17793.486, 17834.846, 17873.68, 17810.584, 17825.134, 17778.908, 17787.207, 17727.169], [41003.935, 41035.592, 40963.638, 40983.395, 40973.94, 40968.961, 40956.461, 40965.846, 40959.317, 40963.865, 40974.82, 40890.819, 40812.685, 40811.994, 40850.347, 40848.819, 40781.721, 40825.834, 40777.532, 40719.575, 40701.391, 40657.539], [22.567, 20.003, 14.81, 13.546, 13.311, 16.245, 14.022, 10.673, 13.128, 10.748, 23.046, 29.867, 30.172, 17.303, 14.156, 15.189, 28.466, 13.89, 29.482, 18.798, 23.736, 23.297], [7042.148183571877, 1432.8348647302457, 2925.913905989451, 5952.117608478881, 5214.551032201626, 3853.294668590905, 4526.833656441657, 2973.1199927358034, 4958.604130250766, 3378.7649062667997, 1675.9967569677585, 9047.556330878837, 1403.270259621998, 920.3353204339893, 1415.2808315496616, 1915.5490416632183, 2907.730422773667, 1808.0288398247164, 2058.6154091860203, 1578.1667432839479, 2321.5897607798806, 1457.4800564731936], [686, 687, 688, 689, 690, 691, 692, 693, 694, 695, 696, 697, 698, 699, 700, 701, 702, 703, 704, 705, 706, 707]], [7, 9273, [66612, 66940, 67284, 67611, 67940, 68282, 68603, 68916, 69231, 69548, 69859, 70168, 70464, 70764, 71052], [18421.01, 18478.133, 18479.563, 18428.713, 18419.236, 18396.706, 18450.204, 18324.599, 18479.387, 18451.137, 18456.666, 18468.85, 18478.818, 18479.346, 18490.881], [39731.481, 39713.836, 39725.879, 39712.348, 39639.396, 39664.75, 39671.965, 39620.703, 39705.213, 39610.204, 39569.413, 39590.572, 39644.635, 39610.266, 39555.244], [17.323, 10.918, 14.912, 23.137, 25.855, 17.372, 18.82, 14.737, 15.817, 10.963, 8.369, 7.607, 6.324, 11.101, 2.366], [7107.480606202627, 2041.3811782202383, 1323.9257356341495, 3256.462880907874, 3270.0346195299226, 6005.273050948854, 2382.842832447495, 38170.51956873921, 2142.6314885718566, 2422.1390053499945, 3396.324931111188, 3697.2917469256136, 4137.446018017259, 2528.9174517704773, 987.1096403400815], [686, 687, 688, 689, 690, 691, 692, 693, 694, 695, 696, 697, 698, 699, 700]], [0, 9289, [66668, 67001, 67337, 67670, 67993, 68338, 68649, 68969, 69283, 69594, 69909, 70212], [26081.781, 26018.547, 25983.184, 25988.74, 25860.705, 25956.737, 25844.34, 26019.311, 26159.506, 26063.165, 26001.759, 26092.654], [5238.535, 5265.996, 5271.459, 5237.839, 5200.725, 5213.373, 5201.613, 5201.456, 5263.43, 5302.058, 5291.201, 5327.421], [19.476, 11.816, 13.266, 22.026, 24.313, 28.464, 28.115, 31.385, 17.636, 20.846, 27.379, 19.46], [1665.684590222619, 3319.787311451058, 2255.294320670886, 2848.863619647014, 3025.982331056803, 4460.787404877163, 4958.382032814611, 2338.6810500035726, 928.9586648609908, 1164.8150455541581, 793.9796671630315, 940.2711380974838], [686, 687, 688, 689, 690, 691, 692, 693, 694, 695, 696, 697]], [17, 9291, [66675, 67008, 67346, 67678, 68003, 68344, 68658], [27428.307, 27484.052, 27465.435, 27432.505, 27463.189, 27454.538, 27587.996], [75577.498, 75539.488, 75572.722, 75570.914, 75557.329, 75576.843, 75604.906], [30.045, 22.486, 32.69, 15.906, 13.954, 16.302, 20.841], [1020.645187436105, 1792.1853583799618, 1314.788521916608, 2499.777476771904, 6496.642150737891, 4332.474825423084, 966.2523376907087], [686, 687, 688, 689, 690, 691, 692]], [1, 9300, [66722, 67054, 67401, 67730, 68056, 68396, 68702, 69025], [36587.378, 36615.27, 36613.136, 36581.963, 36557.419, 36563.402, 36415.154, 36355.261], [4488.509, 4455.28, 4451.027, 4430.337, 4424.001, 4437.727, 4369.961, 4312.857], [16.527, 22.153, 14.173, 10.644, 18.452, 22.898, 21.83, 18.476], [1219.9483751193497, 959.0539818120694, 1683.7112791940388, 908.6582180972417, 1663.8117959805097, 2137.354288150056, 993.4664665090065, 576.7618127928948], [686, 687, 688, 689, 690, 691, 692, 693]], [8, 9317, [66777, 67120, 67462, 67790, 68122, 68459, 68768, 69086, 69407], [47651.995, 47640.208, 47742.3, 47691.259, 47707.809, 47851.627, 47827.096, 47780.838, 47848.386], [42751.705, 42802.569, 42882.498, 42852.013, 42887.248, 42893.517, 42827.757, 42854.364, 42794.968], [41.607, 19.265, 18.37, 9.675, 20.457, 23.783, 21.647, 12.832, 17.548], [1793.1470645846928, 3770.6025751862567, 1646.9726422414635, 1856.829755218996, 2291.793871603022, 1275.7758780862794, 2013.3342669234237, 2395.4356230863577, 1294.2385494175605], [686, 687, 688, 689, 690, 691, 692, 693, 694]], [2, 9333, [66532, 66842, 67184, 67524, 67852, 68185, 68518, 68832, 69151, 69463, 69773, 70082, 70386, 70677, 70970, 71260, 71542, 71816, 72055, 72296, 72547, 72815], [7337.023, 7403.497, 7456.456, 7429.371, 7589.878, 7472.665, 7356.56, 7521.896, 7593.541, 7744.963, 7708.034, 7698.883, 7674.44, 7730.657, 7767.445, 7860.879, 7802.781, 7808.483, 7771.018, 7788.293, 7717.526, 7735.876], [7366.497, 7357.82, 7385.086, 7396.185, 7383.044, 7459.261, 7393.192, 7422.181, 7198.489, 7055.234, 7077.943, 7106.468, 7114.735, 7168.477, 7210.197, 7200.439, 7185.289, 7153.724, 7257.571, 7247.988, 7171.119, 7217.766], [13.958, 19.97, 30.004, 23.642, 21.683, 32.827, 24.87, 42.908, 18.941, 20.178, 20.921, 22.138, 16.457, 17.349, 22.975, 22.79, 19.495, 22.101, 16.373, 36.919, 23.092, 24.884], [2292.4908651515107, 1933.7646744659232, 4123.982269325693, 2900.5388190082404, 10074.083596153632, 4732.411484482886, 3068.5608440565497, 3431.816310440644, 6485.175721733885, 1054.7168440163623, 1594.5669106816695, 2206.9126805703527, 1650.5019722071095, 4378.680824075973, 3090.5483801440923, 2108.94352188179, 4431.841823398274, 3892.9613736605393, 11565.915499839424, 4114.526454094301, 6225.1832113423025, 7256.336700594961], [686, 687, 688, 689, 690, 691, 692, 693, 694, 695, 696, 697, 698, 699, 700, 701, 702, 703, 704, 705, 706, 707]], [14, 9338, [67251, 67585, 67910, 68249, 68575, 68888, 69202, 69518], [14597.919, 14571.477, 14576.687, 14698.314, 14621.309, 14719.135, 14691.407, 14613.868], [60384.289, 60381.719, 60364.822, 60413.304, 60513.343, 60505.579, 60393.48, 60360.632], [43.789, 24.495, 16.763, 17.701, 23.602, 21.891, 18.121, 25.44], [3308.9246469202667, 8128.469809388604, 10459.326525631674, 1393.0451866334286, 2487.7636414042245, 1423.222361812664, 1965.0268039122384, 1520.944281588053], [688, 689, 690, 691, 692, 693, 694, 695]], [9, 9342, [67269, 67600, 67927, 68270, 68591, 68906, 69220, 69537, 69847, 70159, 70454, 70750], [17258.293, 17206.766, 17315.493, 17366.758, 17367.665, 17409.506, 17392.051, 17296.863, 17296.599, 17368.685, 17306.847, 17263.152], [48095.738, 48112.303, 48026.216, 48010.816, 47944.104, 47990.653, 48014.27, 48046.746, 48066.092, 48046.791, 48131.261, 48169.299], [21.106, 25.882, 15.66, 12.656, 14.961, 10.577, 8.466, 13.581, 13.078, 14.569, 23.664, 23.927], [7152.899463259951, 7192.497547991133, 6502.397578748427, 3342.9301752156266, 2745.6960029612296, 2863.4973241754947, 3438.649314590145, 2041.2937829194739, 2576.5626784128444, 1881.392938715477, 4762.033355666499, 6751.658076831746], [688, 689, 690, 691, 692, 693, 694, 695, 696, 697, 698, 699]], [13, 9380, [67714, 68041, 68380, 68691, 69011], [33631.801, 33779.659, 33717.853, 33787.315, 33666.963], [60509.977, 60463.252, 60461.843, 60365.023, 60370.649], [29.552, 22.216, 31.48, 28.23, 20.739], [2669.7560453893607, 3155.676574165106, 1839.3661011332952, 721.3762932948562, 708.4435636809593], [689, 690, 691, 692, 693]], [10, 9383, [67047, 67398, 67726, 68051, 68389], [34669.329, 34735.276, 34747.392, 34697.452, 34721.63], [54424.009, 54468.986, 54410.698, 54385.438, 54417.913], [15.757, 21.207, 9.509, 14.12, 21.686], [28665.17670155499, 2285.412104561176, 2691.542805270107, 2601.304409768859, 466.80097184836256], [687, 688, 689, 690, 691]], [3, 9424, [67512, 67837, 68174, 68506, 68822, 69139, 69451], [5886.725, 5944.042, 5864.22, 5957.33, 5958.927, 5961.495, 5868.404], [14350.004, 14395.145, 14331.007, 14367.325, 14387.323, 14347.431, 14438.333], [23.504, 24.205, 24.933, 19.496, 18.68, 23.4, 26.2], [894.8103631885124, 801.1919277297004, 1417.1698214687672, 950.8135832651982, 1930.9482216071594, 627.4430362470488, 945.7511880202247], [689, 690, 691, 692, 693, 694, 695]], [12, 9426, [67179, 67519, 67844, 68181, 68511, 68826, 69144, 69455, 69764, 70074], [6503.961, 6551.116, 6540.177, 6569.69, 6539.808, 6381.952, 6439.042, 6521.38, 6523.846, 6633.422], [56239.738, 56296.246, 56259.347, 56276.161, 56268.229, 56210.022, 56257.089, 56293.44, 56328.43, 56372.882], [15.348, 14.419, 14.081, 14.201, 21.878, 21.373, 13.354, 19.764, 21.94, 32.872], [2299.6083415691583, 2298.648162988216, 1698.4182931515438, 3030.9782224099085, 3232.7108466888667, 9749.24302136399, 8067.730216470941, 3192.7933881386375, 4079.805443734378, 982.2347825120625], [688, 689, 690, 691, 692, 693, 694, 695, 696, 697]], [6, 9427, [67177, 67518, 67843, 68179, 68510], [6288.877, 6391.691, 6330.245, 6262.956, 6275.371], [40820.235, 40819.317, 40800.397, 40798.066, 40773.447], [19.585, 20.976, 15.188, 16.516, 24.444], [8001.546205246124, 3313.606942000495, 5684.393856206862, 1854.2490908874709, 1927.112848434644], [688, 689, 690, 691, 692]], [12, 9428, [66836, 67180, 67520, 67845, 68183, 68514, 68828, 69146, 69456, 69765], [6730.607, 6628.474, 6559.171, 6731.678, 6667.843, 6650.42, 6670.879, 6683.301, 6720.819, 6689.76], [57028.698, 57147.389, 57258.86, 57188.175, 57148.649, 57311.128, 57272.173, 57200.264, 57210.673, 57153.377], [21.528, 31.512, 15.62, 13.091, 25.357, 20.538, 20.179, 17.602, 13.388, 18.651], [1003.9009885194578, 3693.716453637029, 35718.587188341065, 1142.3190802388283, 2441.830407337119, 11847.571023273862, 3371.881526408042, 1498.1280062781748, 1362.389322166852, 525.954199970982], [687, 688, 689, 690, 691, 692, 693, 694, 695, 696]], [2, 9436, [67544, 67867, 68209, 68536, 68850, 69169, 69479, 69794, 70102, 70403, 70698, 70990], [9808.969, 9754.909, 9702.269, 9704.099, 9746.667, 9790.761, 9760.958, 9771.052, 9748.278, 9732.014, 9710.29, 9695.681], [8950.604, 8959.153, 8968.503, 9004.828, 9004.916, 9015.562, 9041.243, 9015.251, 9000.397, 9040.953, 9097.473, 9108.798], [21.557, 27.231, 11.291, 18.707, 15.965, 16.997, 12.535, 14.312, 20.538, 19.996, 17.062, 12.479], [760.5059779427494, 1025.6022602075054, 580.5452712595121, 2690.8475331056384, 1994.3667343375425, 2735.3342067998938, 958.7326566213954, 1746.7845056110157, 862.766533951249, 1377.5521391148266, 1136.991910257423, 521.7869593896462], [689, 690, 691, 692, 693, 694, 695, 696, 697, 698, 699, 700]], [16, 9438, [67210, 67548, 67872, 68212, 68540], [9914.856, 9917.563, 9940.021, 9936.293, 9918.227], [67785.653, 67854.348, 67810.007, 67793.601, 67789.039], [25.328, 46.405, 13.514, 21.094, 25.18], [1078.4377305541873, 1401.2123016696926, 850.1679656513027, 1676.8526324767959, 1291.818478744057], [688, 689, 690, 691, 692]], [11, 9442, [67556, 67879, 68220, 68550, 68862, 69175], [10403.711, 10303.134, 10333.246, 10367.287, 10325.579, 10196.334], [53559.452, 53597.411, 53619.691, 53551.35, 53561.366, 53596.022], [40.027, 26.132, 18.486, 20.091, 19.775, 6.65], [1090.4351621198718, 4426.473993593487, 11793.957193129736, 5091.364707340684, 2107.6959894371935, 72665.66847904166], [689, 690, 691, 692, 693, 694]], [14, 9449, [66904, 67241, 67576, 67902, 68241], [13453.039, 13298.849, 13389.81, 13392.124, 13374.153], [60007.964, 59937.217, 60016.948, 60150.156, 60165.744], [17.173, 18.972, 21.578, 22.744, 22.056], [9368.20544348434, 1323.4278929221725, 9997.671607749173, 2557.984967063477, 6575.569716678353], [687, 688, 689, 690, 691]], [14, 9450, [67244, 67578, 67904, 68244, 68571, 68884, 69200, 69514, 69827, 70137, 70430, 70728, 71021, 71300, 71588, 71856, 72089, 72334, 72591, 72859, 73099], [13485.187, 13515.716, 13510.377, 13572.194, 13557.37, 13558.692, 13554.492, 13592.46, 13591.676, 13695.464, 13611.989, 13517.388, 13487.648, 13570.454, 13608.524, 13597.773, 13695.908, 13627.537, 13653.483, 13641.937, 13680.679], [60602.582, 60529.923, 60492.279, 60548.011, 60521.115, 60531.553, 60547.932, 60509.97, 60542.688, 60496.094, 60573.676, 60528.556, 60486.823, 60488.209, 60427.682, 60436.82, 60480.732, 60451.977, 60469.112, 60498.65, 60474.911], [19.127, 25.317, 21.672, 16.806, 17.816, 18.502, 15.011, 27.61, 11.193, 12.434, 11.478, 22.455, 13.158, 8.78, 10.203, 12.125, 18.283, 10.983, 7.155, 12.189, 10.707], [1309.527863948786, 4393.565061917418, 2517.1179321254476, 1491.5669007825084, 904.285788315867, 1036.1565531845545, 1390.9828219095261, 1328.9942315700914, 1871.7362599151754, 4348.0038787919375, 2849.733251690808, 1647.4190547082337, 1756.9276169618286, 2082.4222808098443, 1397.5233331343425, 2370.7965228896032, 2033.649702757904, 2615.7552536891308, 2145.0182583749, 1824.0665735287196, 2510.1201352455237], [688, 689, 690, 691, 692, 693, 694, 695, 696, 697, 698, 699, 700, 701, 702, 703, 704, 705, 706, 707, 708]], [6, 9509, [67848, 68184, 68516, 68830, 69147], [6796.748, 6802.594, 6931.621, 6944.114, 6910.436], [40420.603, 40365.739, 40448.397, 40326.338, 40368.332], [15.292, 9.529, 16.784, 18.134, 10.174], [49475.17885983671, 77075.50342877067, 7709.401000785981, 2956.1144707648973, 64003.47679362735], [690, 691, 692, 693, 694]], [7, 9518, [67936, 68278, 68600, 68915, 69228, 69545, 69860], [18154.859, 18182.482, 18193.774, 18233.579, 18240.585, 18187.5, 18288.581], [40328.344, 40391.721, 40375.56, 40355.562, 40408.249, 40282.562, 40403.457], [23.342, 23.004, 24.502, 14.277, 19.479, 16.997, 25.42], [12568.843271645455, 2577.4680063374076, 1414.7371582556239, 3472.3203039262303, 5130.186974020712, 3806.5883014972437, 8532.695334414937], [690, 691, 692, 693, 694, 695, 696]], [15, 9520, [67946, 68290, 68607, 68923, 69237], [20180.067, 20293.57, 20365.967, 20288.293, 20358.015], [61862.884, 61826.685, 61812.928, 61993.822, 61919.064], [17.615, 30.057, 15.313, 15.33, 12.446], [2024.603152835753, 1342.9136736252494, 33322.39754397088, 14983.057997948406, 27214.840754225646], [690, 691, 692, 693, 694]], [1, 9531, [68047, 68388, 68698, 69017, 69331], [34601.296, 34654.104, 34807.727, 34761.281, 34805.143], [3883.37, 3859.422, 3875.399, 3879.054, 3879.013], [17.99, 33.842, 29.845, 38.979, 31.245], [699.5375479796016, 1916.4527774344876, 1400.1258638119116, 1615.1968734171976, 4020.3769880515974], [690, 691, 692, 693, 694]], [10, 9533, [68052, 68392, 68699, 69020, 69337, 69645, 69959, 70261, 70553, 70848, 71149, 71419, 71715, 71966], [34826.694, 34988.215, 34943.394, 34968.01, 34992.946, 34967.613, 34939.697, 35021.106, 35039.927, 34923.374, 34924.22, 34934.779, 34959.295, 34867.53], [53736.033, 53666.927, 53530.562, 53530.495, 53546.419, 53568.683, 53653.303, 53676.866, 53604.226, 53626.498, 53574.424, 53637.342, 53523.732, 53631.218], [22.683, 23.313, 17.521, 18.8, 14.151, 11.81, 18.686, 18.257, 11.78, 20.851, 5.932, 13.732, 18.778, 27.833], [13879.619163470783, 1415.6088181105217, 2266.2503878699113, 1704.5091721312697, 1527.920810095347, 1135.8084968387143, 1784.1199974929202, 1825.709435445255, 1420.4701942180823, 1347.529949269363, 751.043659727231, 1305.2104169214085, 1411.0345367066377, 2054.9360174899857], [690, 691, 692, 693, 694, 695, 696, 697, 698, 699, 700, 701, 702, 703]], [3, 9548, [68168, 68499, 68814, 69132, 69447, 69755, 70066, 70372, 70656, 70955, 71243, 71525, 71804, 72044, 72280, 72534, 72805, 73053, 73307, 73557, 73806, 74060, 74301, 74564, 74804, 75018, 75240, 75451], [5350.731, 5230.174, 5195.416, 5165.557, 5179.99, 5215.776, 5166.317, 5192.23, 5190.787, 5195.479, 5217.478, 5228.699, 5232.499, 5169.315, 5215.324, 5138.213, 5167.221, 5111.937, 5112.122, 5125.119, 5133.343, 5166.171, 5133.64, 5151.268, 5145.278, 5124.239, 5156.557, 5109.643], [15064.404, 15009.016, 15011.681, 15025.85, 15060.046, 15152.431, 15127.803, 15114.434, 15185.568, 15280.627, 15239.749, 15258.861, 15275.028, 15264.992, 15272.702, 15080.657, 15118.86, 15185.8, 15228.011, 15119.565, 15148.446, 15083.745, 15026.016, 15038.352, 15028.219, 14966.872, 15027.301, 14950.685], [14.006, 18.535, 22.915, 10.313, 17.047, 14.899, 10.277, 9.714, 27.592, 22.987, 19.311, 18.677, 20.832, 19.099, 20.395, 16.534, 18.296, 17.775, 21.557, 23.088, 25.955, 31.658, 22.743, 14.125, 14.871, 19.435, 13.964, 31.813], [51959.460478898225, 1633.754888849686, 1502.14428377482, 2500.965250513121, 2955.9562332499963, 2347.6049848096677, 1298.566942017788, 33610.220297224245, 5935.484836276951, 7549.548666926732, 4954.92240083251, 8144.51222399897, 13509.42643694194, 6703.809148185813, 7633.691516131253, 3995.907091409994, 3956.5024564364, 2573.8359759968894, 10076.437185179053, 1832.462740321637, 9672.013727982872, 1410.9602214101126, 1067.7129075726448, 984.1899808750295, 1325.0618328902572, 878.723436391003, 694.8764717562044, 1567.861814902778], [691, 692, 693, 694, 695, 696, 697, 698, 699, 700, 701, 702, 703, 704, 705, 706, 707, 708, 709, 710, 711, 712, 713, 714, 715, 716, 717, 718]], [17, 9566, [68347, 68661, 68979, 69293, 69605, 69919, 70223, 70513, 70813, 71108, 71382, 71670, 71931, 72161, 72404, 72673, 72931, 73181], [28250.76, 28251.474, 28289.468, 28328.592, 28406.786, 28375.68, 28379.013, 28374.356, 28547.656, 28478.672, 28417.801, 28337.07, 28377.821, 28254.742, 28368.049, 28370.566, 28360.075, 28297.374], [75678.25, 75612.642, 75463.329, 75472.314, 75367.448, 75284.989, 75278.062, 75400.481, 75380.459, 75284.692, 75387.739, 75460.15, 75368.222, 75467.372, 75401.762, 75424.376, 75477.556, 75479.737], [16.092, 22.821, 16.026, 15.297, 18.116, 14.311, 14.215, 28.557, 11.93, 11.406, 19.22, 9.294, 15.921, 23.281, 28.74, 14.448, 11.903, 20.864], [1474.5057378729282, 1221.4327946130402, 1405.7723417123404, 2697.3246422424363, 1869.5430905146213, 817.0735455009175, 661.4615605308148, 1042.1570396678956, 851.9623500470159, 1199.511670871855, 1202.248586883482, 1106.8186843943145, 1431.3604818484769, 1522.9317377386378, 1168.2345138124174, 2472.5525465174474, 1264.7585100964338, 1365.700696474757], [691, 692, 693, 694, 695, 696, 697, 698, 699, 700, 701, 702, 703, 704, 705, 706, 707, 708]], [10, 9588, [69328, 69638, 69953, 70257, 70546, 70844, 71145, 71414, 71710, 71962, 72196, 72437, 72708, 72963], [34299.909, 34154.406, 34091.797, 34170.723, 34125.541, 34096.213, 34055.341, 34086.154, 34061.959, 34169.164, 34110.991, 34089.765, 34156.239, 34199.564], [54384.782, 54184.452, 54152.915, 54172.116, 54249.352, 54145.436, 54216.586, 54199.272, 54364.695, 54246.64, 54189.927, 54253.174, 54193.489, 54203.057], [31.913, 34.071, 17.861, 14.298, 18.87, 21.18, 17.483, 21.529, 19.81, 19.717, 20.787, 22.751, 9.97, 34.144], [6288.429859425761, 2835.1576134032466, 1979.094310052275, 21657.873083531642, 2091.1187833132444, 4762.51389640009, 1393.753416531611, 5451.553620530626, 825.3153482134063, 5387.645401810284, 2801.781702691998, 1659.744612526103, 81939.88653694745, 2924.8893992281014], [694, 695, 696, 697, 698, 699, 700, 701, 702, 703, 704, 705, 706, 707]], [6, 9631, [68829, 69148, 69457, 69767, 70077, 70382, 70671, 70964, 71255, 71538], [6799.239, 6943.777, 6910.327, 6836.354, 7009.144, 6967.332, 6960.777, 6973.405, 6881.897, 6906.81], [40660.086, 40537.019, 40678.199, 40453.351, 40310.671, 40253.63, 40222.056, 40262.857, 40180.652, 40249.783], [25.142, 21.174, 25.368, 15.915, 17.782, 15.695, 14.293, 17.651, 11.511, 23.186], [16589.470206010225, 6429.519062204703, 7059.7062539413355, 18056.915597689986, 3506.3808897748036, 2405.5452381116866, 2660.404405825763, 2620.6114870642473, 48562.685469762706, 8062.660938901741], [693, 694, 695, 696, 697, 698, 699, 700, 701, 702]], [2, 9633, [68837, 69154, 69465, 69776, 70085, 70388, 70680, 70972, 71261], [8111.115, 8145.805, 8202.322, 8113.949, 8212.531, 8292.957, 8359.479, 8347.634, 8360.103], [7298.203, 7283.883, 7291.38, 7388.602, 7301.002, 7370.205, 7443.046, 7495.45, 7592.631], [21.951, 13.892, 17.687, 16.53, 12.143, 15.646, 25.903, 13.604, 13.986], [7906.534770244109, 752.1912788845921, 1159.4566882071183, 11956.93058108017, 1580.4128087832685, 918.1454901694286, 914.2642433649943, 792.4668096821412, 581.2300154773847], [693, 694, 695, 696, 697, 698, 699, 700, 701]], [11, 9641, [68534, 68849, 69168, 69480, 69797, 70100, 70401, 70697, 70988, 71275, 71560, 71829, 72065, 72307, 72561, 72827], [9701.779, 9717.19, 9676.404, 9711.844, 9569.339, 9688.601, 9723.818, 9692.595, 9749.631, 9873.093, 9781.797, 9743.484, 9662.283, 9617.58, 9692.051, 9788.2], [54095.747, 54093.385, 54022.058, 53968.213, 53910.424, 53869.741, 53909.088, 53896.42, 53984.141, 53984.848, 54082.378, 54205.271, 54074.405, 54102.37, 54128.307, 54152.978], [20.094, 22.969, 15.911, 19.495, 60.658, 17.368, 24.982, 31.839, 31.469, 26.642, 24.412, 18.838, 19.686, 21.277, 16.936, 24.676], [26559.192312107854, 1765.5714693580994, 2111.722915479379, 2988.3828527255496, 1341.6089144776533, 18634.33078136503, 10207.597884657042, 3755.370151375436, 4671.342970964224, 4832.342789515679, 6763.82727194188, 2828.4576762758597, 1946.6472908649498, 4191.369560944869, 4240.303175315519, 1893.2750636356745], [692, 693, 694, 695, 696, 697, 698, 699, 700, 701, 702, 703, 704, 705, 706, 707]], [16, 9642, [68543, 68851, 69171, 69483, 69800, 70107, 70405], [10021.43, 9922.861, 9947.965, 10004.195, 9966.715, 9958.419, 9997.351], [67170.594, 67259.421, 67360.227, 67362.203, 67429.976, 67372.624, 67351.07], [19.601, 19.904, 19.731, 26.816, 15.571, 16.316, 21.609], [2535.3899752115653, 2040.0790871474524, 2213.0071270055255, 6518.187305791644, 2405.028625509873, 2670.4095927397507, 15207.184999432378], [692, 693, 694, 695, 696, 697, 698]], [11, 9650, [68858, 69176, 69495, 69808, 70117, 70412], [10270.764, 10404.761, 10525.377, 10355.854, 10454.456, 10253.647], [54401.724, 54474.846, 54641.446, 54457.763, 54529.781, 54425.289], [25.509, 26.27, 14.172, 13.473, 18.049, 25.161], [1537.8344058788336, 18455.89953507535, 28236.219398803143, 69562.82904039664, 21819.788854640123, 1527.491278574157], [693, 694, 695, 696, 697, 698]], [9, 9659, [69531, 69845, 70155, 70451, 70748, 71039, 71317, 71606, 71875], [17092.667, 17090.16, 17142.119, 17141.165, 17090.494, 17156.238, 17209.873, 17234.628, 17285.478], [47164.857, 47118.39, 47052.98, 47052.77, 47168.649, 47110.001, 46942.758, 46870.124, 46817.103], [23.31, 10.82, 16.513, 21.314, 10.643, 24.002, 17.614, 10.774, 18.272], [721.3112400162672, 2105.5269552058307, 18379.565398248575, 6298.186140598159, 3575.7434804453596, 5035.911226025014, 1729.5318683276598, 2029.535863303511, 558.4553071118692], [695, 696, 697, 698, 699, 700, 701, 702, 703]], [9, 9660, [68898, 69213, 69530, 69841, 70151, 70446, 70742], [16687.574, 16611.101, 16786.267, 16805.926, 16781.277, 16672.818, 16816.709], [48061.805, 48042.042, 48072.916, 48153.3, 48147.929, 48131.413, 48148.779], [17.808, 22.407, 20.867, 16.265, 20.62, 29.569, 27.419], [2693.7978089364283, 3092.9813176858606, 16847.490142407867, 11174.094619665137, 9105.591270716799, 4562.015396087826, 4520.4743813761625], [693, 694, 695, 696, 697, 698, 699]], [7, 9662, [68595, 68910, 69224, 69541, 69852], [17743.486, 17771.446, 17709.919, 17734.662, 17819.345], [39230.641, 39425.737, 39424.341, 39402.569, 39414.451], [23.756, 15.023, 19.731, 25.316, 15.332], [1282.7636540621602, 2225.903145620976, 2013.920441129867, 2507.166802322626, 23858.275516777067], [692, 693, 694, 695, 696]], [17, 9682, [68972, 69287, 69599, 69913, 70216, 70507, 70808, 71103, 71377, 71662, 71926, 72157, 72397, 72667, 72927], [27132.149, 27105.634, 26897.572, 26885.098, 26939.202, 26963.787, 26940.222, 26790.75, 26821.053, 26677.079, 26683.608, 26715.324, 26799.558, 26989.782, 26948.5], [75290.871, 75195.737, 75138.313, 75123.37, 75088.982, 75061.678, 75020.467, 74981.915, 74938.694, 75044.119, 75004.442, 74972.801, 75016.965, 75086.127, 75125.082], [22.587, 22.367, 26.303, 19.369, 11.418, 19.347, 19.575, 16.54, 15.654, 32.946, 13.919, 12.96, 21.216, 24.785, 12.71], [1495.8280503263034, 676.8331313382475, 1206.979914460831, 1818.8236475324877, 1321.0457663255609, 2403.6019479111524, 1278.8577994540576, 1645.3943105211438, 1473.574925176666, 2101.8433975208595, 1625.1223115440478, 1588.8458934527912, 1794.1167227026813, 3793.005752213596, 1302.9788022421628], [693, 694, 695, 696, 697, 698, 699, 700, 701, 702, 703, 704, 705, 706, 707]], [17, 9684, [69290, 69603, 69917, 70220, 70510], [27529.571, 27526.891, 27466.497, 27458.13, 27606.527], [75612.887, 75624.617, 75531.414, 75492.068, 75636.473], [16.834, 27.569, 28.875, 27.267, 15.752], [720.8168898262071, 868.6902636952268, 1167.0384150907923, 1717.614020378343, 883.94827514868], [694, 695, 696, 697, 698]], [14, 9768, [69828, 70138, 70431, 70729, 71022, 71301, 71589, 71857, 72090, 72335, 72592, 72860], [14090.474, 14052.386, 14091.237, 14117.649, 14055.494, 14025.706, 14005.439, 14014.204, 13901.11, 14023.441, 14044.414, 13987.208], [59974.576, 59940.578, 60052.731, 59978.974, 59877.049, 59899.952, 59873.288, 59921.639, 59907.124, 59903.928, 59901.303, 59957.437], [18.671, 24.377, 27.741, 18.933, 13.957, 17.454, 18.659, 17.722, 18.838, 13.977, 14.897, 22.345], [8106.186059662308, 2038.0152487376743, 14319.498242747008, 16295.967180442189, 1640.7242457773136, 3094.0415255070243, 1616.65382493559, 2184.7559826884994, 10093.404502710617, 2211.516254924048, 3187.892904140411, 7411.461117452726], [696, 697, 698, 699, 700, 701, 702, 703, 704, 705, 706, 707]], [13, 9778, [69946, 70252, 70541, 70839, 71139, 71409, 71703, 71954, 72187, 72428, 72699, 72956, 73206, 73460], [33362.926, 33365.24, 33481.163, 33492.598, 33510.766, 33528.099, 33511.848, 33421.987, 33357.484, 33355.042, 33470.147, 33380.895, 33422.047, 33479.784], [60613.133, 60510.675, 60493.555, 60514.367, 60479.536, 60508.49, 60500.08, 60477.401, 60472.063, 60453.732, 60382.795, 60407.584, 60430.66, 60386.075], [20.226, 21.936, 15.84, 16.805, 15.054, 10.931, 11.086, 13.225, 15.75, 12.144, 26.542, 11.316, 13.257, 24.149], [2140.9354742844243, 3658.0485840659503, 3538.3420182258988, 2681.7187451277487, 2907.8772053194125, 2138.1929011811912, 3608.08594291599, 3796.411638376955, 3513.8465868153266, 4536.076426578429, 3082.1715242499945, 1699.4832147778777, 3729.577277637632, 2743.8325211620336], [696, 697, 698, 699, 700, 701, 702, 703, 704, 705, 706, 707, 708, 709]], [5, 9813, [70061, 70365, 70650, 70947, 71235, 71516, 71796, 72038, 72275, 72525, 72799, 73046, 73302, 73550, 73801, 74054, 74293, 74558, 74797, 75014], [3916.271, 3912.648, 3884.498, 3867.359, 3948.833, 3975.906, 3963.142, 3976.855, 3958.756, 3930.148, 3956.329, 3972.512, 3977.323, 4015.441, 3963.912, 3905.112, 3888.054, 3951.666, 3948.493, 4043.36], [38459.032, 38524.871, 38568.472, 38568.857, 38674.608, 38624.673, 38628.023, 38641.987, 38648.564, 38537.646, 38638.158, 38659.614, 38667.596, 38804.724, 38678.277, 38682.298, 38707.858, 38682.367, 38713.622, 38779.772], [21.108, 17.994, 14.849, 9.879, 15.916, 14.169, 18.62, 25.921, 15.316, 20.589, 21.874, 15.803, 22.738, 12.842, 30.127, 15.532, 15.064, 15.3, 33.118, 22.074], [4673.577190080303, 1691.2995804238358, 728.6385184700831, 1417.8149672499205, 4072.647248341606, 8816.794860540313, 7133.279070750395, 6674.220595911366, 9662.25289003373, 5291.9197162002865, 7313.806057519051, 10567.15049587045, 4329.2117056815405, 1374.7596996395164, 2602.098706737655, 2447.0271168354766, 3427.106309772831, 5850.546900485717, 3520.5188759526577, 2558.8858746461397], [697, 698, 699, 700, 701, 702, 703, 704, 705, 706, 707, 708, 709, 710, 711, 712, 713, 714, 715, 716]], [3, 9814, [70067, 70373, 70658, 70954, 71244, 71526, 71802, 72045, 72281, 72535, 72806, 73055], [5206.723, 5186.722, 5229.231, 5199.769, 5262.687, 5284.854, 5228.289, 5225.719, 5279.6, 5233.295, 5258.147, 5316.312], [15564.528, 15487.828, 15589.081, 15562.285, 15638.51, 15568.925, 15538.551, 15523.448, 15644.337, 15552.935, 15720.225, 15764.967], [24.269, 21.372, 25.199, 17.035, 13.808, 14.384, 20.614, 26.634, 15.243, 14.984, 21.62, 22.019], [3686.9962296859003, 4384.19030364215, 2868.859308680654, 12755.30369839115, 14105.425294632638, 22935.386467501638, 8510.088965996676, 5674.26564327566, 12694.372409911753, 23601.155508236166, 7543.609221929337, 7835.445204003828], [697, 698, 699, 700, 701, 702, 703, 704, 705, 706, 707, 708]], [16, 9822, [70118, 70417, 70711, 71003, 71286, 71574], [10570.888, 10564.103, 10567.157, 10581.547, 10561.307, 10560.06], [67051.314, 67059.336, 67030.132, 67032.998, 67181.58, 67076.921], [24.403, 25.798, 24.943, 26.867, 24.95, 28.423], [4261.956368326577, 7163.626342976611, 2307.1904535065523, 924.4205388907628, 7260.975401495856, 1343.6789225161826], [697, 698, 699, 700, 701, 702]], [3, 9834, [70376, 70661, 70958, 71247, 71529], [5825.946, 5769.993, 5787.728, 5763.958, 5847.456], [14421.203, 14430.693, 14434.701, 14488.629, 14510.939], [31.219, 25.506, 21.246, 19.709, 15.286], [2674.43442738504, 1954.364351798011, 1496.1465492596826, 4961.671259467088, 2552.572415300047], [698, 699, 700, 701, 702]], [2, 9837, [70393, 70686, 70979, 71269, 71552, 71824, 72061, 72301, 72554], [9007.253, 8961.182, 8916.856, 8967.22, 8981.396, 8991.528, 8917.371, 8937.059, 8918.477], [7926.939, 7847.932, 7826.169, 7875.893, 7821.206, 7862.822, 7864.812, 7892.906, 7883.392], [23.669, 18.284, 18.103, 25.968, 22.637, 22.254, 22.451, 18.731, 26.625], [640.6589928742701, 800.7878392212201, 801.7418981047235, 4676.576252911947, 1890.000085062422, 2504.839860095809, 1445.816937304706, 2590.72461863536, 1202.9501363440659], [698, 699, 700, 701, 702, 703, 704, 705, 706]], [15, 9844, [70473, 70773, 71068, 71345, 71633, 71899, 72127, 72369, 72637, 72899, 73142, 73392, 73646, 73898], [20889.049, 20936.816, 20887.98, 20808.489, 20879.22, 20850.815, 20813.49, 20894.593, 20845.103, 20893.626, 20898.194, 20908.886, 20964.069, 20867.207], [61861.124, 61781.679, 61849.546, 62017.774, 61937.316, 61972.493, 61874.866, 61914.406, 62005.179, 61938.473, 61975.04, 62039.74, 62128.38, 62098.943], [29.243, 25.214, 27.752, 18.415, 16.719, 19.765, 12.434, 15.358, 25.22, 15.982, 22.415, 13.722, 20.305, 17.297], [4335.001478567387, 2167.8428664623116, 4058.559907976466, 14633.770257315446, 12955.922378602509, 4089.5846005018398, 38501.4329705191, 2840.930853595248, 6495.223903839264, 3069.013136663746, 5030.427477616479, 4479.10378653466, 13355.759145659758, 34218.48310244266], [698, 699, 700, 701, 702, 703, 704, 705, 706, 707, 708, 709, 710, 711]], [1, 9871, [71964, 72197, 72439, 72709, 72964], [34603.482, 34495.372, 34514.211, 34487.25, 34494.99], [4042.865, 3965.145, 3917.708, 4011.388, 3957.227], [17.146, 18.226, 20.271, 14.483, 28.149], [4290.625581080174, 980.1275491197381, 1062.9453592236416, 973.5351386137494, 565.2714714624555], [703, 704, 705, 706, 707]], [1, 9872, [71716, 71967, 72205, 72448, 72719], [36590.537, 36549.287, 36641.427, 36574.609, 36558.011], [4501.58, 4460.482, 4491.366, 4469.899, 4384.566], [16.041, 16.766, 15.64, 21.97, 24.356], [1878.9947804431663, 1474.0841051241657, 1081.5493738637529, 1255.3238480873106, 1322.0731763109761], [702, 703, 704, 705, 706]], [6, 9906, [71254, 71536, 71809, 72051, 72290, 72543, 72810, 73060, 73317, 73563, 73815, 74068, 74308, 74573], [6079.315, 6087.507, 6100.05, 6078.112, 6084.901, 6087.485, 6118.147, 6163.918, 6174.661, 6133.324, 6077.859, 6174.793, 6139.283, 6118.824], [40476.794, 40654.61, 40700.506, 40696.157, 40664.747, 40652.842, 40802.604, 40834.762, 40747.23, 40858.421, 40770.725, 40922.252, 40727.667, 40720.974], [25.831, 12.084, 11.236, 18.225, 19.989, 25.432, 18.961, 19.625, 24.616, 30.189, 23.715, 24.514, 37.543, 29.691], [4620.992315478378, 3139.3070688183775, 1783.206822248433, 3452.971734142223, 2196.2631822085236, 1702.2723322495688, 1283.9502534367798, 3420.934891768194, 5444.652153103883, 3190.1124274956824, 1056.2285107282414, 2249.251229393422, 1788.828649741386, 2050.8392678297046], [701, 702, 703, 704, 705, 706, 707, 708, 709, 710, 711, 712, 713, 714]], [6, 9907, [70667, 70962, 71251, 71533, 71808, 72049, 72287, 72540], [6125.402, 6110.996, 6015.788, 5929.091, 5933.592, 5946.653, 5972.104, 5994.904], [39774.448, 39998.967, 40162.415, 40092.378, 40022.509, 40071.468, 39924.441, 40008.223], [14.754, 18.759, 14.125, 15.262, 13.95, 18.492, 26.683, 29.684], [848.2546383772913, 12801.763974791817, 14481.530266249656, 2472.318847423481, 4729.539790991816, 4580.313443343048, 2438.8288599124676, 4453.249858462707], [699, 700, 701, 702, 703, 704, 705, 706]], [16, 9914, [70703, 70995, 71280, 71565, 71835, 72069], [9952.541, 9950.121, 9976.773, 10010.234, 10099.996, 10061.096], [67670.013, 67630.062, 67508.71, 67725.08, 67717.392, 67641.023], [28.339, 22.419, 18.941, 23.895, 24.13, 26.027], [3382.782695383757, 2861.9910059906565, 28508.419621370445, 1726.6412756765812, 834.9510800740368, 3818.7986115626813], [699, 700, 701, 702, 703, 704]], [11, 9916, [70998, 71282, 71568, 71838, 72070, 72315, 72569, 72834, 73080, 73338], [10245.378, 10254.418, 10224.774, 10189.153, 10269.055, 10306.428, 10342.546, 10313.427, 10323.763, 10325.608], [54431.601, 54548.771, 54567.843, 54529.527, 54534.548, 54536.288, 54501.086, 54454.488, 54408.249, 54390.214], [15.978, 10.597, 10.378, 22.487, 13.092, 13.489, 21.07, 25.111, 22.636, 22.632], [35579.732410153156, 3511.631960149887, 4981.040061428736, 5637.266837926232, 5710.001419884639, 3339.8001272128718, 5401.405119370654, 8292.687315172132, 6602.4197858392035, 4321.793787141319], [700, 701, 702, 703, 704, 705, 706, 707, 708, 709]], [14, 9926, [71860, 72094, 72337, 72595, 72863, 73105, 73363, 73609], [14866.217, 14757.109, 14551.265, 14647.257, 14655.06, 14755.592, 14680.846, 14766.469], [61114.038, 61243.05, 61210.132, 61145.666, 61179.554, 61198.689, 61178.387, 61186.614], [22.377, 22.207, 13.409, 17.67, 15.965, 23.506, 29.33, 31.02], [875.1589024696558, 5282.43673285602, 866.2466347437197, 3939.9288386692924, 1461.791140090983, 2470.17273084623, 3354.3323822877924, 2714.5183081619853], [703, 704, 705, 706, 707, 708, 709, 710]], [9, 9929, [71318, 71603, 71873, 72104, 72348, 72610, 72876], [17188.721, 17143.278, 17157.753, 17148.535, 17124.909, 17141.418, 17177.914], [48413.584, 48410.824, 48448.239, 48478.905, 48450.303, 48451.497, 48451.799], [27.733, 12.53, 17.99, 17.675, 9.674, 11.267, 15.124], [1011.4180537906021, 2664.159041621766, 2823.7896989345836, 2034.8336353275922, 2339.86477438185, 2541.3079203422767, 1975.379010557993], [701, 702, 703, 704, 705, 706, 707]], [7, 9932, [70758, 71047, 71329, 71613, 71881, 72111, 72352, 72615, 72880, 73124], [17977.45, 18047.395, 18019.747, 17862.991, 17751.631, 17766.475, 17766.138, 17825.108, 17767.809, 17694.339], [39263.748, 39203.087, 39262.865, 39225.25, 39319.016, 39358.597, 39352.793, 39337.735, 39427.049, 39454.771], [24.288, 27.578, 29.276, 36.573, 14.135, 12.499, 12.583, 41.457, 24.739, 25.978], [4394.764595321089, 4983.154973513136, 3867.469377700555, 1068.7535561584875, 12887.148929508541, 11069.708987491364, 13931.043404241653, 2936.260298346282, 2873.628345759067, 1198.0781933276498], [699, 700, 701, 702, 703, 704, 705, 706, 707, 708]], [7, 9934, [71333, 71619, 71889, 72116, 72360, 72621, 72884, 73127, 73380, 73630, 73883], [18392.536, 18458.556, 18439.471, 18424.501, 18329.692, 18319.24, 18350.346, 18282.759, 18285.74, 18062.126, 18092.144], [40002.311, 40070.589, 40034.553, 39999.76, 39817.875, 39585.662, 39729.682, 39902.77, 39867.484, 39947.332, 40012.823], [19.779, 18.549, 19.454, 25.338, 28.842, 15.904, 16.46, 24.036, 25.902, 24.225, 20.897], [3012.41823722539, 2699.826133072213, 2989.48294956952, 2032.7985896346047, 7370.278524442555, 1608.845288182242, 6878.191411596004, 3720.6719885199677, 4380.334815701651, 6622.176275331441, 29639.47658971656], [701, 702, 703, 704, 705, 706, 707, 708, 709, 710, 711]], [0, 9945, [71651, 71916, 72147, 72390, 72655, 72917, 73164, 73415, 73664, 73920, 74159, 74414], [24989.088, 24985.962, 25003.384, 25012.104, 24930.865, 24947.429, 25053.505, 24995.385, 24953.418, 24940.204, 24957.054, 25122.064], [3841.822, 3861.547, 3896.368, 3922.872, 3926.552, 3922.683, 3932.218, 3890.856, 3922.669, 3962.796, 3899.069, 3985.542], [20.62, 19.129, 16.867, 20.338, 16.161, 16.08, 28.535, 22.375, 25.376, 21.87, 28.044, 27.72], [4913.30286510696, 11381.462140903943, 2973.114488697052, 2780.9930865889855, 3132.7974938827897, 4427.070836676683, 1099.693616508662, 6086.671338351632, 2950.550401924218, 3662.5650079150114, 2315.912526849782, 666.309268448265], [702, 703, 704, 705, 706, 707, 708, 709, 710, 711, 712, 713]], [17, 9948, [71665, 71927, 72158, 72398, 72668, 72928, 73176, 73426, 73677, 73936], [27034.836, 27010.896, 27082.823, 27107.24, 27106.23, 27107.269, 27041.712, 27014.125, 26949.258, 26976.706], [74221.689, 74213.499, 74299.883, 74384.802, 74429.657, 74452.302, 74403.272, 74410.536, 74384.97, 74335.448], [11.994, 16.525, 18.231, 14.464, 18.021, 12.919, 12.075, 13.52, 16.169, 13.518], [1245.6579146868148, 1297.8558695245138, 3213.463365179373, 1556.0564333953082, 2984.3760731170546, 3296.3157070725542, 2033.2643165224483, 1177.41375666453, 1052.0959076536326, 1286.1787842612466], [702, 703, 704, 705, 706, 707, 708, 709, 710, 711]], [8, 9961, [72247, 72495, 72771, 73017, 73270, 73521, 73774], [47313.279, 47209.957, 47324.854, 47156.981, 47139.568, 47321.466, 47451.279], [42413.99, 42483.803, 42407.995, 42437.43, 42404.368, 42402.933, 42355.78], [26.609, 28.975, 36.421, 20.424, 26.092, 25.294, 9.956], [8442.301751312096, 6513.412886002599, 2265.3704287769724, 10643.794553954094, 8245.148466670018, 13431.928811159209, 501.29134299508036], [704, 705, 706, 707, 708, 709, 710]], [4, 9963, [72023, 72258, 72506, 72781, 73029, 73282, 73533, 73787, 74033, 74276, 74542, 74780, 74996, 75214, 75429, 75646, 75844, 76056, 76261, 76465, 76666], [655.808, 603.736, 599.778, 646.599, 609.293, 703.805, 739.534, 713.972, 651.418, 576.158, 629.972, 688.473, 634.986, 592.596, 595.702, 584.429, 668.704, 605.515, 633.771, 644.233, 642.435], [15692.696, 15717.185, 15661.482, 15669.429, 15687.167, 15683.8, 15660.348, 15663.178, 15686.882, 15671.112, 15747.747, 15669.189, 15724.513, 15701.169, 15692.204, 15639.853, 15699.415, 15717.407, 15687.527, 15707.827, 15677.751], [26.785, 15.303, 19.318, 19.395, 10.163, 17.286, 14.213, 15.361, 15.477, 30.521, 21.039, 37.61, 11.486, 20.287, 17.259, 22.056, 27.022, 21.001, 15.932, 23.833, 15.081], [2509.3116710377826, 1250.0924381294303, 1016.2234617915726, 1325.3770945887766, 1448.57468126459, 2043.8912656101497, 1610.8253831156035, 1738.609910048435, 3565.880457250741, 1726.6891761475288, 2449.9919955025325, 1466.3704584907543, 1095.6295345097462, 968.7701939217865, 1347.5129456099287, 1071.7645879288796, 4668.995740334393, 1185.3662790757146, 3173.747185769738, 824.0732350310907, 553.2552012320751], [704, 705, 706, 707, 708, 709, 710, 711, 712, 713, 714, 715, 716, 717, 718, 719, 720, 721, 722, 723, 724]], [16, 9969, [72074, 72319, 72573, 72840, 73084, 73343, 73588], [10553.911, 10446.44, 10498.287, 10602.194, 10599.632, 10700.34, 10511.34], [67094.904, 67143.508, 67100.977, 66994.469, 67043.823, 66965.204, 67053.468], [27.263, 28.058, 37.141, 23.013, 25.475, 17.091, 22.762], [2315.102816238045, 8631.980946305364, 5880.560698454031, 2725.70111452761, 4815.745596993885, 12586.68908951452, 10556.270406067895], [704, 705, 706, 707, 708, 709, 710]], [12, 9996, [70662, 70959, 71250, 71528, 71805], [5788.435, 5777.325, 5765.237, 5699.961, 5840.465], [56890.837, 56976.194, 56985.825, 57049.411, 57007.265], [22.618, 10.007, 12.386, 11.364, 33.597], [1812.8984317915335, 2015.969037589828, 1376.5611399865252, 1094.4435800673846, 2107.1618130687843], [699, 700, 701, 702, 703]], [4, 10079, [72266, 72513, 72788, 73038, 73289], [1513.853, 1472.663, 1438.239, 1405.447, 1360.022], [14859.216, 14802.894, 14840.821, 14937.157, 14964.347], [22.411, 14.342, 22.314, 17.907, 27.122], [6574.932495538524, 1531.4813522543936, 2964.292333949238, 9778.993568379054, 3225.4967446875157], [705, 706, 707, 708, 709]], [6, 10091, [72542, 72809, 73059, 73316, 73564], [5968.978, 6043.569, 6058.583, 6203.439, 6268.45], [39820.99, 39892.756, 39763.703, 39679.776, 39646.691], [26.088, 29.243, 15.905, 28.823, 26.159], [4201.845110483422, 2180.733332420143, 583.0471958820282, 5271.869340316887, 1030.5500284078878], [706, 707, 708, 709, 710]], [16, 10099, [72313, 72568, 72832, 73078, 73335, 73584, 73835, 74088, 74329, 74595], [10134.424, 10138.718, 10131.328, 10140.233, 10155.307, 10144.278, 10111.85, 10119.286, 10126.796, 10131.931], [67313.194, 67377.699, 67482.104, 67465.369, 67460.989, 67400.789, 67417.627, 67464.664, 67477.214, 67548.929], [19.181, 27.26, 22.934, 12.084, 19.148, 19.476, 12.533, 18.874, 20.368, 14.959], [1820.2226090212612, 1401.2454956183356, 2304.9374683835576, 1766.2785951733167, 2117.475811039098, 1793.3063942184413, 2412.476853646329, 1583.4747101501355, 928.4727191199892, 686.5261106436811], [705, 706, 707, 708, 709, 710, 711, 712, 713, 714]], [9, 10110, [72345, 72607, 72872, 73116, 73371, 73621, 73872, 74121, 74364, 74626], [16740.566, 16751.422, 16821.449, 16718.356, 16795.366, 16845.89, 16881.49, 16960.818, 16943.728, 16972.272], [47491.836, 47355.639, 47336.049, 47379.928, 47321.673, 47230.068, 47183.065, 47171.632, 47268.665, 47249.846], [29.275, 13.834, 35.434, 17.649, 24.944, 21.364, 15.287, 15.935, 27.859, 28.976], [3036.8996816319973, 635.6205062334341, 3391.5219106769923, 2087.0596828872217, 1142.9341943467598, 3125.3187432837462, 2683.5230430493975, 3338.1638030362997, 3078.5958704633867, 2177.5040489961234], [705, 706, 707, 708, 709, 710, 711, 712, 713, 714]], [4, 10151, [73033, 73285, 73537, 73793, 74039], [1318.763, 1304.106, 1339.415, 1311.779, 1315.839], [15015.679, 15016.243, 15082.624, 15011.99, 14912.634], [34.836, 32.589, 34.044, 39.312, 28.572], [6866.809561036458, 5734.371994295518, 2575.4845747280588, 1691.1323184839025, 2379.0430701100704], [708, 709, 710, 711, 712]], [5, 10155, [73049, 73304, 73554, 73802, 74056, 74297, 74563, 74801, 75017, 75235, 75449, 75667, 75866, 76074, 76279, 76488, 76689, 76890, 77087], [4369.998, 4401.445, 4539.083, 4438.993, 4530.908, 4539.972, 4551.66, 4560.833, 4563.202, 4519.7, 4481.655, 4552.233, 4570.014, 4528.869, 4552.901, 4538.562, 4544.072, 4497.318, 4345.759], [38336.959, 38326.306, 38284.561, 38304.959, 38290.082, 38287.691, 38325.373, 38293.703, 38285.818, 38238.122, 38240.972, 38226.107, 38235.534, 38196.432, 38220.757, 38253.391, 38141.637, 38171.025, 38241.609], [35.445, 35.238, 23.257, 21.43, 13.483, 11.396, 19.156, 16.824, 15.41, 15.933, 11.898, 15.433, 10.498, 14.872, 12.031, 15.055, 17.133, 21.197, 26.621], [5231.545490014587, 5424.408022355221, 1400.4901809402118, 3550.5549778281397, 1453.9776490348597, 1619.506793887687, 3144.9486661329197, 2545.858052134852, 996.8824402006284, 2353.4735765632404, 1290.6272521830404, 987.3399888999708, 2249.215822094586, 1570.3262883866155, 2508.952789481543, 1233.8612700330125, 2987.2423161406327, 1955.7602677625464, 2370.235544519104], [708, 709, 710, 711, 712, 713, 714, 715, 716, 717, 718, 719, 720, 721, 722, 723, 724, 725, 726]], [12, 10158, [73056, 73312, 73561, 73814, 74066, 74307, 74570, 74811, 75024, 75245, 75457, 75671, 75873, 76083, 76286, 76495, 76700, 76899, 77099, 77295, 77496, 77692, 77901, 78098, 78266, 78405, 78579, 78773, 78963], [5822.457, 5801.194, 5771.512, 5780.043, 5741.957, 5758.503, 5802.447, 5795.533, 5784.658, 5784.391, 5766.834, 5740.545, 5767.132, 5786.496, 5829.0, 5851.662, 5861.653, 5866.472, 5908.51, 5912.966, 5898.749, 5941.246, 5909.153, 5943.258, 6094.044, 6131.67, 6099.329, 6161.517, 6190.296], [56510.508, 56476.462, 56462.219, 56492.623, 56462.608, 56403.522, 56332.753, 56452.298, 56455.245, 56379.536, 56464.431, 56399.465, 56391.266, 56371.027, 56390.946, 56346.44, 56312.648, 56297.599, 56290.603, 56301.141, 56348.128, 56318.849, 56365.556, 56350.283, 56407.125, 56461.522, 56430.492, 56430.482, 56243.902], [2.489, 19.756, 14.043, 20.911, 15.775, 29.773, 25.637, 21.2, 16.042, 39.631, 16.733, 2.816, 9.323, 7.449, 9.105, 10.743, 11.503, 15.379, 10.361, 11.43, 14.213, 17.575, 18.901, 15.155, 27.971, 31.152, 35.569, 32.802, 19.047], [387.1605777900369, 615.5892126445497, 1247.368786631354, 1701.315845669066, 1800.255914597983, 3202.075220303263, 2537.0080978290753, 1428.6923198716645, 1327.06803737043, 3116.0665048251544, 665.9424495803445, 494.6655252325094, 2666.718105636782, 2774.806907530811, 3388.445913389867, 2637.5534772649216, 6948.855699369359, 2461.6357859862987, 1938.358523022107, 1725.1878214467633, 3233.1164914191186, 3145.656630774173, 2464.666396759625, 3345.7624676804776, 4120.14375766917, 1724.489737541624, 1062.5261286536872, 1716.4982835928256, 991.8029584530633], [708, 709, 710, 711, 712, 713, 714, 715, 716, 717, 718, 719, 720, 721, 722, 723, 724, 725, 726, 727, 728, 729, 730, 731, 732, 733, 734, 735, 736]], [8, 10223, [73522, 73773, 74023, 74266, 74528, 74768], [47352.18, 47317.32, 47237.095, 47224.442, 47234.654, 47316.888], [42478.197, 42436.152, 42518.436, 42465.794, 42522.451, 42442.747], [35.912, 34.489, 22.699, 15.315, 23.043, 21.755], [5779.50587055472, 7039.169223448269, 9690.3782770648, 16819.6453782625, 12076.069700745931, 9741.759718811754], [709, 710, 711, 712, 713, 714]], [5, 10228, [73297, 73548, 73800, 74051, 74291], [3158.057, 3171.322, 3201.338, 3159.574, 3179.633], [37332.725, 37316.926, 37297.136, 37354.376, 37331.54], [22.4, 16.418, 23.292, 23.349, 17.94], [1816.8001701116182, 1890.2089135408482, 4157.783001674802, 2443.5194999858413, 5417.707904342391], [709, 710, 711, 712, 713]], [14, 10237, [73361, 73607, 73857, 74111, 74351, 74614, 74854, 75068, 75279, 75492, 75711, 75912, 76123, 76329, 76531, 76735, 76937, 77137, 77334, 77532, 77729, 77941, 78130], [14051.581, 14046.198, 14069.735, 13977.541, 14092.342, 13996.401, 14111.519, 14041.091, 14036.419, 14057.827, 14026.618, 14093.568, 14095.468, 14145.118, 14091.012, 14077.122, 14046.168, 14051.427, 13994.883, 14089.74, 14049.175, 13993.727, 13988.83], [59919.147, 59908.49, 59949.944, 60099.5, 60043.228, 59968.076, 60030.98, 59949.092, 59930.239, 60064.692, 59868.68, 60055.541, 60155.903, 60112.753, 59999.025, 59991.622, 59892.043, 59901.282, 59903.119, 59888.952, 59905.231, 59901.448, 59882.948], [15.667, 16.908, 15.859, 29.939, 28.092, 28.117, 12.685, 21.848, 16.48, 26.71, 20.575, 26.375, 24.852, 20.628, 20.713, 26.646, 15.592, 17.2, 22.36, 18.727, 22.526, 21.679, 19.457], [1797.7291017127966, 1770.788230611717, 4638.7806783358965, 7501.224955726694, 3664.113162522533, 4463.719292226938, 102290.340025004, 4107.429113168597, 2835.867864268119, 4305.7790098460155, 1228.202335333318, 4749.848297932676, 4588.90008381709, 11641.567537652763, 7387.416771518261, 4635.216241045406, 1819.0520931502851, 2891.7264166443597, 1303.5372533387765, 1596.2317797046508, 1677.8106878677013, 2052.160101108853, 2653.2525134747993], [709, 710, 711, 712, 713, 714, 715, 716, 717, 718, 719, 720, 721, 722, 723, 724, 725, 726, 727, 728, 729, 730, 731]], [1, 10251, [73471, 73714, 73971, 74211, 74471, 74717, 74940, 75156, 75375, 75592, 75794, 75997], [36478.661, 36492.918, 36501.552, 36442.774, 36453.84, 36481.915, 36539.151, 36369.932, 36427.861, 36348.588, 36244.321, 36208.76], [4417.709, 4403.633, 4471.107, 4351.552, 4392.567, 4465.07, 4403.452, 4327.059, 4368.896, 4452.946, 4314.24, 4320.178], [22.121, 21.964, 35.325, 20.692, 25.804, 19.433, 21.218, 24.157, 18.574, 27.855, 24.44, 29.644], [858.9010942167148, 806.1211368494029, 2266.006329605355, 844.3573700190622, 1136.9551886640659, 1388.1369476266943, 1468.8622713476504, 1996.860033368912, 1002.800830295379, 3255.637549151125, 1395.3177070468894, 600.2014639342542], [709, 710, 711, 712, 713, 714, 715, 716, 717, 718, 719, 720]], [2, 10266, [73570, 73821, 74078, 74318, 74583, 74825, 75038, 75256, 75467, 75687, 75887, 76097, 76296, 76509, 76714, 76913, 77113, 77311, 77506, 77701, 77915, 78110, 78271, 78416, 78590, 78782, 78972, 79145, 79311, 79475, 79641, 79806, 79981, 80146, 80308, 80461, 80629, 80786, 80936, 81089, 81224, 81339, 81467, 81593], [8806.783, 8799.434, 8921.109, 8909.602, 8863.136, 8937.628, 9003.721, 8976.761, 9076.586, 9074.754, 9047.342, 9064.459, 9062.505, 8999.11, 9021.747, 9111.043, 9106.939, 9109.273, 9117.442, 9111.37, 9076.988, 9023.575, 8908.177, 8677.612, 8567.375, 8546.343, 8580.263, 8488.873, 8443.659, 8462.49, 8467.767, 8460.983, 8398.06, 8391.005, 8381.169, 8491.541, 8491.252, 8562.157, 8590.136, 8606.746, 8563.589, 8550.995, 8576.567, 8675.124], [7973.018, 8009.005, 7876.27, 7963.865, 7937.119, 7911.165, 7910.588, 7921.932, 7990.677, 7988.023, 7959.881, 7946.689, 7976.633, 7881.817, 7926.383, 7954.989, 7965.538, 7957.076, 7941.307, 7936.634, 7935.961, 7969.516, 7971.182, 8055.964, 8149.871, 8180.435, 8106.291, 8196.004, 8254.674, 8273.945, 8228.075, 8244.85, 8318.99, 8332.102, 8464.956, 8244.559, 8130.881, 8086.143, 8054.453, 8066.518, 8063.915, 8061.814, 8122.566, 8000.537], [27.06, 25.711, 24.056, 21.293, 26.715, 18.149, 23.203, 22.656, 10.765, 16.282, 13.465, 13.114, 13.44, 12.918, 11.342, 15.003, 9.228, 15.141, 14.767, 9.663, 10.084, 19.958, 17.964, 20.945, 12.83, 16.615, 17.184, 14.783, 12.449, 10.819, 13.067, 14.878, 9.399, 22.927, 27.66, 20.536, 25.412, 13.1, 14.209, 17.735, 28.356, 23.675, 17.036, 23.432], [1438.592884760943, 1694.3009395543315, 6961.453959798069, 10204.45892749527, 8433.44868423998, 2469.627097407833, 2526.510022378198, 2553.16756033372, 2711.74266468107, 2088.0518109243308, 3825.19826985651, 2020.7525012291867, 2948.0910939284468, 1375.5511439080722, 12826.992360837332, 1227.743998097242, 2322.215942609417, 2108.1984163502852, 3179.391215812642, 2271.5488110411607, 2604.642280661354, 2074.829100984093, 3563.3786912207643, 1023.3119783029663, 1395.47235279846, 951.2576502706236, 1203.095019315903, 2302.2376144964855, 1524.7192802895524, 1704.7372864671077, 1707.6936982352522, 1935.5511839114226, 2784.7332406558517, 3065.605865159248, 1492.5785297680914, 762.8808452595653, 2884.951576842089, 1929.2249374203077, 2247.7950711142585, 2651.8709393685454, 1407.599625855067, 2341.728112096272, 1733.0428004094356, 986.0957083548591], [710, 711, 712, 713, 714, 715, 716, 717, 718, 719, 720, 721, 722, 723, 724, 725, 726, 727, 728, 729, 730, 731, 732, 733, 734, 735, 736, 737, 738, 739, 740, 741, 742, 743, 744, 745, 746, 747, 748, 749, 750, 751, 752, 753]], [14, 10271, [73603, 73854, 74108, 74348, 74612], [13689.02, 13674.314, 13661.99, 13675.607, 13797.624], [60472.283, 60482.287, 60474.349, 60473.307, 60463.739], [15.038, 8.234, 11.275, 7.937, 21.777], [1960.7054775760216, 2785.068357181112, 1812.063497461987, 2158.470664919199, 1700.9627897282508], [710, 711, 712, 713, 714]], [1, 10285, [73707, 73964, 74207, 74463, 74713, 74937, 75149], [34488.315, 34537.87, 34434.417, 34419.052, 34429.897, 34394.263, 34426.684], [3952.717, 3793.214, 3967.306, 3962.431, 3983.751, 3955.188, 3957.206], [20.888, 13.314, 15.975, 15.942, 10.631, 15.561, 17.531], [1026.1488347985312, 27476.00987301511, 1759.541901402444, 2010.9729088283905, 1439.6846456828764, 1457.6051385643855, 875.7397024049019], [710, 711, 712, 713, 714, 715, 716]], [8, 10318, [74526, 74770, 74984, 75205, 75419, 75634, 75836, 76047, 76253, 76456, 76658, 76860, 77052, 77259, 77458, 77662, 77865, 78063, 78236, 78373, 78543, 78731, 78922, 79104, 79274, 79438], [47194.985, 47263.874, 47234.29, 47218.205, 47223.579, 47198.042, 47228.7, 47246.405, 47256.319, 47242.021, 47235.02, 47185.082, 47157.325, 47188.624, 47210.44, 47216.124, 47233.109, 47135.961, 47220.012, 47152.408, 47194.792, 47242.979, 47253.486, 47225.753, 47216.292, 47210.467], [42635.328, 42432.241, 42554.504, 42644.86, 42635.207, 42641.985, 42633.302, 42661.179, 42652.613, 42597.718, 42639.72, 42657.752, 42610.324, 42645.194, 42622.272, 42631.363, 42624.669, 42583.315, 42625.501, 42559.653, 42603.039, 42594.527, 42660.64, 42647.426, 42631.734, 42648.537], [24.098, 29.382, 18.035, 17.275, 18.813, 16.536, 17.599, 14.123, 15.057, 17.95, 18.923, 18.156, 22.814, 11.65, 18.964, 21.176, 17.964, 24.327, 20.387, 27.865, 32.406, 33.78, 24.642, 18.499, 13.37, 14.995], [1215.3279126618445, 5398.671612752076, 11343.473944751639, 1627.0876831936014, 1567.541839988272, 1527.9193973313256, 1470.090142107436, 2740.6889176222844, 1830.552463348385, 1738.1605603338194, 2664.258398654151, 1939.1395111988338, 2079.854166988194, 2193.0106489205186, 1322.8188761667363, 573.9782053694054, 1240.1628270918661, 1835.5707333300202, 3659.9388991708447, 3533.517574798283, 2546.695539564976, 1860.057345470305, 1701.2770893058314, 946.5828271368713, 1500.796310010425, 2192.9019831173787], [713, 714, 715, 716, 717, 718, 719, 720, 721, 722, 723, 724, 725, 726, 727, 728, 729, 730, 731, 732, 733, 734, 735, 736, 737, 738]], [8, 10321, [74536, 74778, 74992, 75212, 75428], [49047.737, 49071.241, 49089.95, 49170.842, 49185.484], [42359.54, 42427.298, 42406.965, 42417.664, 42265.188], [32.554, 29.363, 35.54, 27.694, 40.652], [834.337948509824, 1544.1403418665468, 819.4217029511357, 681.1171962585721, 1151.761301854278], [713, 714, 715, 716, 717]], [5, 10326, [74055, 74294, 74557, 74798, 75015, 75232, 75447], [4066.368, 4008.849, 3981.02, 4096.725, 4107.603, 4063.093, 3966.422], [37716.187, 37619.17, 37557.662, 37694.342, 37637.919, 37557.105, 37455.483], [30.255, 15.963, 43.622, 29.404, 17.598, 23.539, 24.737], [2678.593677622359, 6124.713765604194, 890.948558465968, 1632.8280816889448, 7519.618882933865, 1150.1501040550957, 696.6365357531475], [712, 713, 714, 715, 716, 717, 718]], [5, 10327, [74556, 74796, 75013, 75230, 75446], [3443.869, 3407.889, 3407.418, 3399.662, 3325.027], [37144.938, 37083.06, 37129.56, 37042.957, 37054.105], [26.392, 21.706, 18.841, 13.059, 16.697], [2929.859756420912, 2452.762777883218, 8299.276628786543, 2450.216174741404, 1583.8294540077568], [714, 715, 716, 717, 718]], [3, 10332, [74065, 74305, 74568, 74807, 75021], [5623.413, 5604.711, 5565.88, 5545.618, 5518.857], [14583.438, 14610.627, 14599.353, 14606.495, 14640.404], [17.063, 24.143, 15.03, 22.469, 19.266], [397.06349399039664, 1218.8534319116889, 681.8546776815825, 627.1638605393056, 570.1511340445794], [712, 713, 714, 715, 716]], [12, 10334, [74572, 74809, 75027, 75243, 75456, 75674], [5787.706, 5741.56, 5876.664, 5654.221, 5790.027, 5856.231], [55250.474, 55311.526, 55278.491, 55349.57, 55204.735, 55194.324], [23.489, 38.492, 27.561, 29.603, 37.687, 20.743], [2841.283133870955, 2811.934546388259, 1487.395321793453, 704.7546647008629, 1673.2353640165795, 1412.8005877957057], [714, 715, 716, 717, 718, 719]], [7, 10357, [74128, 74376, 74638, 74874, 75089, 75305, 75522, 75731, 75935, 76148, 76349, 76553, 76757, 76959, 77161, 77354, 77556, 77752, 77961, 78151], [18326.352, 18382.673, 18383.861, 18373.542, 18462.077, 18417.358, 18423.019, 18377.428, 18345.909, 18338.443, 18359.526, 18408.424, 18374.664, 18362.75, 18390.821, 18347.8, 18382.341, 18482.664, 18469.217, 18565.86], [40774.09, 40805.464, 40711.01, 40829.4, 40843.096, 40890.067, 41067.78, 40897.027, 40916.498, 40856.66, 40987.393, 40962.06, 40803.005, 40808.691, 40830.793, 40808.804, 40891.433, 40937.967, 40898.299, 40965.141], [33.623, 18.337, 13.515, 11.118, 40.142, 27.281, 14.941, 31.358, 22.551, 17.361, 20.13, 23.74, 23.431, 30.538, 19.323, 11.147, 27.198, 30.819, 22.37, 27.342], [3545.8160461082116, 6094.221307409636, 69233.39849046872, 82487.84981041546, 1684.8775011107084, 2961.889468261802, 2498.9046499653205, 2925.033865981735, 9857.86512243721, 13378.950741871635, 3997.272421502694, 6557.023765454909, 3582.4798164019176, 3264.55180126222, 9355.841224109765, 53713.814418646165, 6623.141656737135, 617.3847434732388, 11658.747731455584, 2180.200054487351], [712, 713, 714, 715, 716, 717, 718, 719, 720, 721, 722, 723, 724, 725, 726, 727, 728, 729, 730, 731]], [13, 10378, [74454, 74705, 74930, 75144, 75366, 75583, 75783, 75989], [33009.443, 33004.461, 32990.742, 33015.156, 33000.618, 33016.262, 33005.981, 32990.837], [59253.32, 59237.293, 59203.011, 59229.521, 59254.702, 59255.226, 59214.357, 59260.085], [8.71, 12.061, 11.073, 9.232, 11.38, 11.797, 13.132, 16.394], [2125.4934434615893, 1798.309980828591, 2099.0489514156016, 1379.0074565002246, 1676.0676665872254, 1663.9624513166293, 1546.6414900702569, 1174.7811519932177], [713, 714, 715, 716, 717, 718, 719, 720]], [10, 10407, [74939, 75152, 75373, 75590, 75789, 75995, 76209], [34866.791, 34900.355, 34973.714, 34914.523, 34910.62, 34939.088, 34986.927], [54570.317, 54428.664, 54410.404, 54454.174, 54470.245, 54515.044, 54616.213], [25.19, 10.76, 41.163, 11.374, 23.018, 14.952, 21.305], [4163.204305209048, 820.1199579407213, 2966.7671493458665, 1213.873153415248, 2450.767066656525, 2695.6691744332375, 1082.570847551552], [715, 716, 717, 718, 719, 720, 721]], [7, 10428, [75303, 75521, 75730, 75933, 76144], [18279.434, 18232.886, 18157.666, 18090.211, 18198.834], [39882.583, 39780.479, 40007.892, 40150.947, 40097.915], [19.854, 18.557, 52.079, 13.278, 29.844], [1356.520727774674, 810.0030286083236, 2218.0427101450987, 1265.5374197005528, 4131.5107802158855], [717, 718, 719, 720, 721]], [4, 10465, [75432, 75648, 75846, 76059, 76262, 76464, 76665, 76868, 77064, 77269, 77467, 77666, 77872, 78072, 78243, 78379, 78548, 78739, 78931, 79110, 79279, 79444, 79613], [823.324, 838.892, 798.0, 776.257, 784.368, 653.276, 527.695, 599.67, 640.662, 561.362, 590.602, 593.441, 585.233, 590.85, 657.566, 632.16, 576.597, 604.52, 595.284, 678.005, 855.579, 870.723, 726.3], [14982.814, 15001.79, 14937.861, 14922.103, 14949.449, 15095.608, 15038.153, 15016.492, 15024.479, 15008.665, 15013.775, 15011.94, 15048.69, 15083.886, 15111.791, 15109.287, 15097.723, 15100.766, 15012.934, 15068.915, 15029.37, 15041.466, 14992.106], [10.462, 24.791, 11.016, 11.863, 18.207, 21.769, 19.319, 19.616, 22.371, 9.639, 10.312, 12.92, 12.194, 12.2, 9.615, 16.961, 15.862, 14.407, 15.5, 18.027, 21.248, 19.069, 28.759], [1182.2817667790591, 2315.4745279372783, 1465.7332264824756, 1479.8066391610723, 1058.9364373381384, 9466.080525363875, 2418.210807439704, 1972.7615302172712, 2406.8557592139928, 3009.6200484679193, 3231.1529912081496, 2406.605649386783, 3427.438850868266, 3621.961322325994, 55336.99085297414, 2665.204411285096, 4368.793496588027, 5004.631378398873, 1601.0171611910023, 1657.918300225675, 1510.4335883524307, 2288.4188760271923, 491.8444684766148], [718, 719, 720, 721, 722, 723, 724, 725, 726, 727, 728, 729, 730, 731, 732, 733, 734, 735, 736, 737, 738, 739, 740]], [3, 10472, [75022, 75242, 75454, 75670, 75871], [5478.698, 5505.162, 5481.334, 5515.654, 5585.503], [16436.508, 16500.176, 16423.591, 16429.36, 16490.349], [14.872, 16.86, 13.242, 12.61, 28.095], [545.8069807201867, 910.9454173697291, 1430.3348825314995, 604.275360077665, 1320.3059742231237], [716, 717, 718, 719, 720]], [12, 10474, [75458, 75678, 75876, 76088, 76290, 76499, 76703, 76900, 77101, 77296, 77497], [6537.755, 6580.197, 6560.288, 6531.312, 6504.723, 6446.308, 6338.962, 6275.009, 6264.155, 6288.202, 6040.069], [57672.025, 57574.038, 57449.443, 57352.979, 57398.359, 57467.558, 57504.175, 57481.595, 57433.769, 57436.129, 57411.299], [13.816, 16.134, 10.782, 18.261, 9.865, 14.945, 17.007, 9.141, 9.839, 13.131, 36.009], [1760.508930646489, 1342.3645358527679, 3491.4165915769127, 1333.7297702576627, 1776.9578516806876, 1732.4231166017364, 1261.7487464089825, 1545.6010473667782, 1119.8224277611948, 2207.5326037352324, 950.8676938609864], [718, 719, 720, 721, 722, 723, 724, 725, 726, 727, 728]], [2, 10476, [75255, 75465, 75685, 75885, 76095, 76295, 76508, 76713, 76910, 77112, 77308], [8802.084, 8872.774, 8843.278, 8839.145, 8870.856, 8876.876, 8859.833, 8898.933, 8852.69, 8874.21, 8886.479], [8914.438, 8893.029, 8986.609, 9000.752, 9030.138, 8986.447, 9029.226, 9043.99, 8982.248, 8969.26, 8991.725], [20.582, 20.956, 21.28, 16.348, 19.365, 18.199, 16.095, 26.845, 14.27, 13.051, 22.886], [2618.2257436297864, 8991.040594129418, 1917.8775781862037, 5306.4052984871305, 1164.7355438245079, 2933.0595630387625, 22448.14141552393, 2136.14104082658, 1306.9940845983563, 852.5355571954017, 1787.5912760456526], [717, 718, 719, 720, 721, 722, 723, 724, 725, 726, 727]], [14, 10489, [75285, 75500, 75716, 75917, 76130, 76333, 76535, 76739, 76940], [15071.72, 15144.476, 15160.59, 15169.72, 15190.748, 15213.345, 15185.387, 15203.841, 15174.856], [60680.674, 60905.191, 60974.941, 61000.923, 61004.74, 61037.479, 61022.218, 61002.52, 61013.273], [14.599, 29.395, 16.033, 14.018, 12.417, 15.372, 18.728, 17.024, 29.129], [1315.0622909338845, 3936.3939020974885, 1745.7106770040932, 2713.093528352162, 3023.94592451377, 2104.4602850479487, 1633.5644041004234, 2656.769948517356, 828.9823365780439], [717, 718, 719, 720, 721, 722, 723, 724, 725]], [5, 10539, [75663, 75860, 76073, 76276, 76484, 76682, 76886], [3208.671, 3314.227, 3324.144, 3293.91, 3340.247, 3349.742, 3332.232], [37279.863, 37145.439, 37125.794, 37125.619, 37017.714, 37140.461, 37145.479], [19.715, 21.66, 26.487, 21.99, 12.291, 19.939, 19.228], [7144.753300268646, 4607.193488705724, 4209.990309024446, 3848.7137816769455, 1731.7892994036688, 11448.901286074586, 14292.503522164556], [719, 720, 721, 722, 723, 724, 725]], [11, 10545, [75693, 75892, 76099, 76299, 76511], [9636.122, 9637.569, 9526.727, 9516.154, 9538.025], [54102.871, 54053.826, 53969.753, 54028.476, 54031.687], [13.299, 30.308, 26.893, 28.41, 25.769], [486.4811534338369, 712.0662322696784, 1879.3467803088135, 1586.6720894069863, 1504.8196758869574], [719, 720, 721, 722, 723]], [3, 10587, [76077, 76282, 76491, 76693, 76893, 77092, 77291, 77491, 77688, 77897, 78096, 78264, 78402, 78572, 78766], [4902.243, 4949.038, 4956.906, 4941.078, 4962.587, 5115.149, 4910.695, 5091.692, 5025.579, 5092.165, 5088.016, 5186.27, 5033.192, 5029.873, 5022.071], [16258.277, 16175.178, 16212.782, 16227.866, 16140.029, 16114.103, 16195.638, 16155.133, 16181.907, 16196.509, 16179.57, 16250.257, 16194.607, 16190.84, 16166.088], [13.42, 16.223, 22.284, 21.49, 29.09, 29.402, 15.913, 16.488, 22.436, 15.366, 26.532, 23.65, 21.203, 13.392, 14.845], [706.5444931595717, 843.0943560222594, 1502.1944371049958, 1962.272013381977, 3312.400822152478, 4844.416491627977, 971.4170312947012, 17441.787570340603, 3469.2176309305596, 2653.168698018949, 1650.9632442977588, 7355.72546053326, 2511.964150622414, 2605.2150173252235, 2868.012946947921], [721, 722, 723, 724, 725, 726, 727, 728, 729, 730, 731, 732, 733, 734, 735]], [3, 10589, [76079, 76285, 76492, 76697, 76896], [5121.075, 5189.672, 5124.873, 5148.909, 5176.896], [15231.728, 15004.902, 15050.025, 15032.883, 15183.587], [25.381, 16.276, 18.315, 13.332, 34.391], [7863.874428212093, 664.0957103881266, 1876.6185436089015, 1367.3777982129516, 2265.912730832565], [721, 722, 723, 724, 725]], [6, 10591, [76087, 76289, 76497, 76704, 76901, 77102], [6380.201, 6354.093, 6406.675, 6420.916, 6449.046, 6398.868], [38966.867, 38999.177, 39087.781, 39065.035, 39072.113, 39095.026], [27.378, 19.499, 10.001, 15.308, 13.013, 11.518], [1574.8155339611385, 1369.6281075627412, 1144.9560326713035, 2037.0662607989875, 1505.9125641218936, 1799.4200662776047], [721, 722, 723, 724, 725, 726]], [6, 10593, [76089, 76291, 76501, 76707, 76903, 77104, 77299, 77500], [6943.704, 6991.389, 6981.481, 7016.316, 6945.332, 6998.337, 7081.206, 7055.365], [40382.758, 40431.183, 40392.068, 40401.358, 40323.165, 40550.335, 40494.779, 40550.583], [18.672, 31.23, 20.24, 30.491, 35.034, 19.934, 25.827, 25.974], [16683.375761360927, 2746.6031544864477, 5081.0957974990115, 2965.99398673136, 7179.3401181662575, 1155.7678198704293, 791.5878263433946, 1207.994068325571], [721, 722, 723, 724, 725, 726, 727, 728]], [16, 10597, [76104, 76306, 76515, 76718, 76917, 77118], [9892.337, 9967.415, 9964.487, 9910.453, 9864.485, 9980.486], [67148.949, 67034.129, 67188.325, 67062.306, 67163.066, 67225.955], [22.038, 31.382, 26.879, 21.721, 25.972, 16.636], [7287.5358843415825, 1047.058166092129, 2044.0846488447175, 11101.087892806501, 877.9806959138963, 992.4813273565449], [721, 722, 723, 724, 725, 726]], [1, 10631, [76409, 76617, 76820, 77016, 77221, 77418, 77621], [36417.45, 36429.423, 36440.686, 36425.282, 36458.568, 36464.53, 36408.319], [4699.649, 4714.315, 4769.859, 4794.897, 4607.97, 4641.85, 4552.234], [24.895, 24.455, 23.971, 32.597, 23.268, 38.274, 22.255], [4029.151390809889, 1593.8262769591854, 2813.909730610932, 2054.954581736215, 2374.753719302206, 672.7142737654667, 2479.30426335025], [722, 723, 724, 725, 726, 727, 728]], [10, 10656, [76611, 76816, 77013, 77218, 77414], [34959.016, 34813.005, 34912.146, 34977.724, 34991.673], [54680.435, 54822.198, 54675.898, 54644.157, 54548.068], [24.712, 27.932, 49.481, 17.006, 21.825], [1480.9935912975427, 1537.152319988965, 1337.817590245781, 1175.967848549149, 1747.1359589217907], [723, 724, 725, 726, 727]], [2, 10670, [76503, 76709, 76905, 77106, 77301, 77502, 77696, 77911, 78107], [7890.397, 7837.913, 7852.873, 7909.127, 7898.945, 7948.726, 7927.032, 7927.88, 8006.97], [8348.965, 8371.464, 8323.875, 8469.094, 8446.449, 8443.652, 8430.43, 8427.6, 8444.617], [22.825, 26.768, 30.637, 21.046, 16.961, 13.883, 15.74, 8.986, 32.29], [699.3789790654674, 1197.0327128279232, 1416.7025920566527, 1500.6951653671815, 985.4615721195056, 856.7935045668687, 1642.1830812136877, 955.2118994532992, 1052.0132223642088], [723, 724, 725, 726, 727, 728, 729, 730, 731]], [14, 10674, [76529, 76734, 76936, 77136, 77333, 77530, 77727, 77939, 78131], [13716.41, 13830.958, 13819.991, 13866.243, 13852.251, 13875.227, 13892.557, 13900.437, 13950.447], [60865.693, 60922.282, 60921.585, 60972.912, 60987.165, 60972.431, 60991.398, 60969.353, 60993.96], [30.318, 25.638, 23.318, 18.239, 20.584, 21.116, 31.332, 14.106, 34.402], [701.1281458471047, 3685.282180748351, 7357.164130959384, 1596.392672587172, 2167.5100433892962, 1606.0864677067045, 2495.218670555569, 27644.97704121958, 630.1181787121753], [723, 724, 725, 726, 727, 728, 729, 730, 731]], [4, 10678, [77477, 77677, 77883, 78082, 78251], [2073.099, 2152.722, 2148.953, 2057.991, 1957.194], [15304.308, 15347.392, 15347.915, 15281.051, 15402.046], [31.943, 12.21, 18.841, 40.484, 11.35], [4311.307798160239, 1060.018146485227, 1514.9403499707264, 3408.503104235391, 386.85142325356804], [728, 729, 730, 731, 732]], [5, 10681, [77085, 77285, 77481, 77680, 77888, 78087, 78257, 78394, 78562], [3169.928, 3178.68, 3099.233, 3135.597, 3112.632, 3131.387, 3199.822, 3194.614, 3093.778], [37431.257, 37485.716, 37584.008, 37522.593, 37565.274, 37417.923, 37444.122, 37564.532, 37788.033], [22.256, 16.73, 20.361, 18.271, 24.158, 25.389, 27.515, 31.352, 31.518], [2102.2639828384163, 15579.638666374862, 4141.657947091472, 8393.94186888784, 11584.759588229897, 4203.1463514050465, 1909.155474624689, 2615.3363382375464, 3999.831998470205], [726, 727, 728, 729, 730, 731, 732, 733, 734]], [5, 10687, [77289, 77486, 77685, 77894, 78092, 78261, 78399, 78568, 78760, 78951, 79133, 79299, 79462, 79630, 79795, 79970, 80135, 80295, 80453, 80616, 80772, 80925, 81076, 81218, 81329, 81455, 81584, 81716, 81838, 81966, 82116, 82252, 82384], [4617.626, 4528.542, 4616.969, 4722.41, 4664.47, 4706.914, 4627.74, 4662.255, 4625.261, 4599.586, 4575.253, 4582.239, 4601.964, 4605.909, 4660.821, 4709.432, 4654.381, 4575.687, 4648.04, 4672.656, 4556.823, 4548.603, 4562.886, 4645.164, 4795.386, 4760.099, 4731.744, 4744.643, 4806.345, 4796.862, 4855.957, 4794.657, 4665.795], [38292.65, 38301.819, 38275.634, 38250.85, 38228.796, 38230.853, 38161.141, 38123.009, 38120.641, 38116.48, 38071.53, 38073.131, 38158.663, 38145.154, 38154.144, 38173.015, 38147.411, 38206.581, 38200.897, 38188.107, 38189.238, 38248.851, 38297.057, 38323.12, 38320.974, 38298.961, 38277.498, 38252.211, 38291.612, 38245.989, 38275.517, 38245.37, 38225.743], [21.793, 31.015, 20.651, 10.989, 16.739, 13.878, 18.556, 8.372, 7.236, 7.902, 7.144, 8.999, 7.582, 15.247, 15.2, 13.326, 13.921, 24.727, 17.048, 17.453, 20.141, 17.779, 32.707, 17.427, 12.345, 7.818, 19.379, 14.674, 13.987, 8.856, 10.309, 12.899, 18.424], [2663.2237822833513, 2542.734531487437, 6830.244659160094, 2302.784438660276, 2797.05907776233, 2791.0404055816416, 2731.68723111473, 3449.8464985462842, 3772.8144239674743, 2993.9264216651, 2962.7363371552387, 2630.277904393881, 2117.027765985559, 2245.8177063321045, 2294.0659317412087, 1681.1814789214927, 1942.1727915011209, 1200.5503763928054, 2570.463280514514, 2713.8665003784736, 2440.4794527966665, 1077.8477708436656, 1278.446549882604, 2305.4770892800916, 2781.9023998046587, 3287.6851251480507, 4435.679202731704, 3122.537398181408, 2902.5335445312166, 2186.343794052157, 3468.3478087024564, 2295.6094048467003, 1853.4003193177225], [727, 728, 729, 730, 731, 732, 733, 734, 735, 736, 737, 738, 739, 740, 741, 742, 743, 744, 745, 746, 747, 748, 749, 750, 751, 752, 753, 754, 755, 756, 757, 758, 759]], [12, 10688, [77293, 77494, 77691, 77900, 78097, 78265, 78404, 78576, 78769, 78958, 79136, 79304, 79467, 79633, 79798, 79972, 80138], [5860.469, 5658.14, 5739.055, 5894.274, 5948.703, 5905.538, 5865.07, 5734.979, 5713.62, 5717.553, 5724.57, 5665.915, 5694.894, 5659.817, 5661.836, 5621.829, 5622.761], [55342.279, 55436.349, 55513.249, 55608.743, 55649.765, 55580.203, 55598.375, 55638.014, 55763.035, 55694.749, 55576.412, 55458.937, 55405.86, 55329.936, 55311.434, 55290.366, 55304.48], [34.237, 11.57, 13.161, 11.115, 11.295, 17.378, 26.264, 10.439, 20.239, 17.581, 22.097, 12.275, 12.68, 13.728, 12.713, 14.888, 15.186], [5916.982773779665, 1733.9263590103224, 2042.5059620117445, 1071.6445619034796, 1563.844379008464, 1309.8563224172851, 1534.9472512534246, 1479.1813006091409, 1209.5998337771698, 1432.0704519517014, 1075.9662265223485, 942.5206508048949, 1108.1619691886253, 1290.5734391104463, 1156.9834289307464, 1438.327984413078, 1658.411030840057], [727, 728, 729, 730, 731, 732, 733, 734, 735, 736, 737, 738, 739, 740, 741, 742, 743]], [6, 10691, [77905, 78101, 78268, 78408, 78581], [6460.158, 6500.683, 6456.433, 6447.093, 6507.685], [39193.992, 39166.003, 39123.12, 39086.495, 39146.118], [9.963, 16.374, 21.773, 15.464, 21.301], [1615.3992791077405, 2314.5154104850544, 2216.7626320789136, 1840.2267776168608, 916.1671181794757], [730, 731, 732, 733, 734]], [12, 10695, [76902, 77103, 77298, 77499, 77693, 77906, 78102, 78267], [6424.794, 6515.142, 6478.737, 6444.222, 6424.217, 6478.982, 6285.057, 6102.688], [56162.026, 56146.071, 56199.884, 56227.948, 56248.415, 56176.171, 56240.569, 56394.464], [29.722, 18.059, 15.579, 20.085, 20.608, 16.06, 24.837, 32.67], [2188.097720799274, 1733.9980670446678, 2533.2032516674135, 1634.5914038472758, 7492.789629283188, 1694.698702923298, 8220.50713594642, 1680.719737123003], [725, 726, 727, 728, 729, 730, 731, 732]], [11, 10702, [77513, 77708, 77923, 78115, 78277, 78421, 78601, 78791, 78981, 79153, 79319, 79487, 79658, 79820, 79995, 80161], [10095.511, 10152.241, 10108.163, 9975.732, 10052.506, 10079.297, 10079.809, 10120.257, 10073.741, 10021.728, 10131.496, 10248.8, 10293.015, 10362.114, 10218.767, 10299.824], [53415.153, 53427.677, 53396.33, 53336.464, 53450.907, 53510.499, 53507.661, 53594.47, 53566.855, 53570.748, 53583.505, 53581.033, 53630.235, 53613.031, 53712.486, 53700.727], [22.578, 13.946, 19.08, 36.975, 22.971, 16.859, 17.453, 12.039, 18.012, 23.861, 21.942, 25.017, 32.559, 24.566, 12.15, 24.917], [1563.9895524842123, 869.1354628236048, 676.653456702237, 1729.927858387333, 6364.488554651982, 4230.358715696605, 2278.9361215543927, 4324.789590003749, 4009.878226744766, 3318.4136506711525, 3429.5495757067597, 2826.078099209642, 2103.4604738057596, 2287.8996468308333, 154517.48778621497, 17389.887935065482], [728, 729, 730, 731, 732, 733, 734, 735, 736, 737, 738, 739, 740, 741, 742, 743]], [11, 10703, [78119, 78280, 78426, 78605, 78796], [11045.273, 10970.271, 11062.399, 10993.725, 11037.357], [54572.899, 54544.108, 54635.099, 54626.383, 54597.82], [20.78, 11.724, 15.67, 23.804, 10.27], [2634.9937787376875, 50097.84330790677, 1267.8940645181221, 1550.563479496583, 938.9613018814933], [731, 732, 733, 734, 735]], [9, 10718, [77156, 77350, 77553, 77749, 77959, 78147, 78305, 78457, 78633, 78822, 79010, 79183, 79347, 79519, 79687, 79857, 80030, 80193, 80355, 80510, 80675], [18002.283, 17967.475, 17959.971, 17969.978, 17964.746, 17971.665, 17992.731, 18028.669, 17982.481, 18023.374, 18030.939, 17994.085, 17996.779, 17994.961, 18013.179, 18048.165, 17956.14, 18018.032, 17975.25, 18023.191, 17997.932], [46785.906, 46775.852, 46773.225, 46754.007, 46766.232, 46756.778, 46691.681, 46731.689, 46746.594, 46735.26, 46701.413, 46692.652, 46701.375, 46679.492, 46686.611, 46728.408, 46712.342, 46680.505, 46715.026, 46711.212, 46703.793], [13.22, 12.31, 14.601, 13.39, 17.417, 15.323, 24.986, 16.254, 12.209, 14.842, 12.692, 10.221, 13.317, 16.354, 12.061, 15.734, 14.511, 10.49, 12.551, 9.585, 7.874], [1565.6027644011283, 2283.6964762551092, 1551.9238044131423, 1581.9908120894888, 1540.4018010939476, 1534.6195493562752, 1190.6820756990055, 1547.8928511530564, 2388.190952151915, 1767.3571340456547, 1278.2391822050506, 1613.8592790020982, 2007.1879477522245, 2152.460865086762, 1996.3440899819154, 1603.2489358190617, 2449.3556905116925, 1964.0938676678054, 1922.290105514875, 1713.3095300612074, 1896.1766917873124], [726, 727, 728, 729, 730, 731, 732, 733, 734, 735, 736, 737, 738, 739, 740, 741, 742, 743, 744, 745, 746]], [1, 10736, [78024, 78197, 78346, 78509, 78698], [36450.473, 36477.671, 36526.566, 36646.08, 36662.443], [4732.277, 4790.582, 4823.954, 4796.75, 4796.941], [18.842, 20.3, 26.774, 17.385, 33.444], [3445.953109001262, 2975.4784555855554, 5086.438214327082, 7710.923318325685, 2699.1766083251805], [730, 731, 732, 733, 734]], [10, 10783, [77011, 77215, 77411, 77618, 77817, 78020, 78194], [34199.345, 34190.618, 34221.829, 34211.947, 34180.807, 34233.186, 34278.168], [53895.255, 53856.881, 53939.895, 53965.018, 53988.797, 53927.033, 53842.873], [43.534, 15.386, 16.575, 18.21, 13.489, 12.482, 17.933], [6823.050628643118, 2228.2234982394557, 1008.4100999266005, 2372.3969480722467, 1498.8276148914738, 2165.6676206436914, 2042.4230992743185], [725, 726, 727, 728, 729, 730, 731]], [4, 10848, [78389, 78558, 78749, 78941, 79123], [2214.507, 2105.57, 2138.222, 2041.606, 2004.196], [15357.673, 15393.79, 15376.637, 15330.117, 15321.176], [2.245, 15.782, 17.637, 31.007, 24.73], [459.9514421592075, 1204.489664893853, 1359.4238314995996, 2305.6919576372, 3537.550219940682], [733, 734, 735, 736, 737]], [14, 10868, [78438, 78617, 78808, 78995, 79168, 79331, 79502, 79671, 79837, 80012, 80175, 80342, 80492, 80660, 80812, 80970, 81119, 81245, 81367, 81498], [13854.481, 13851.787, 13958.151, 13941.167, 13893.73, 13909.341, 13937.868, 13860.377, 13917.791, 13898.911, 13903.577, 13914.006, 13916.756, 13922.048, 13871.075, 13905.051, 13873.343, 13920.668, 14002.453, 13939.065], [60924.437, 60895.466, 60931.402, 61011.855, 61004.089, 61017.269, 61004.605, 60987.659, 61008.974, 60964.548, 60989.499, 60974.133, 61029.634, 60948.679, 60998.748, 61004.497, 61004.74, 60977.239, 60989.228, 61039.885], [29.045, 19.936, 28.531, 25.215, 16.848, 18.944, 18.334, 11.326, 16.1, 18.077, 13.686, 33.639, 21.009, 25.706, 25.419, 19.587, 15.272, 21.659, 20.447, 30.257], [2434.505071010057, 912.3061537011971, 1896.0536523324713, 3369.573144829904, 1210.202917947523, 1194.5389255490845, 1044.4052622240513, 2585.502917061179, 2624.673640290886, 1819.1870272797476, 1710.436728499482, 1425.8468516192434, 1612.7115842165297, 2762.2053396900674, 1305.4917259459683, 1500.499958677727, 1258.4262325881023, 1387.2367824521493, 475.37253976253567, 1688.8862224877043], [733, 734, 735, 736, 737, 738, 739, 740, 741, 742, 743, 744, 745, 746, 747, 748, 749, 750, 751, 752]], [11, 10906, [78596, 78788, 78978, 79151, 79316, 79480, 79648], [9587.993, 9577.555, 9583.195, 9523.638, 9580.998, 9564.547, 9607.389], [54095.461, 54010.424, 53966.595, 53952.866, 53998.404, 54041.551, 54057.313], [15.768, 9.563, 10.428, 12.502, 14.114, 10.305, 14.865], [2072.269775667624, 2621.154708793669, 2557.1879336936468, 2757.6576408908704, 2673.1716586283314, 2479.289102761451, 2765.3663908866506], [734, 735, 736, 737, 738, 739, 740]], [7, 10914, [78638, 78826, 79015, 79187, 79351, 79523, 79691, 79860, 80035, 80197, 80359, 80515, 80680, 80832, 80987, 81138, 81259], [18514.341, 18503.527, 18428.38, 18440.167, 18549.188, 18445.243, 18494.295, 18584.059, 18549.801, 18568.35, 18519.783, 18513.81, 18514.679, 18487.503, 18518.483, 18522.548, 18469.622], [41042.21, 41048.969, 41117.346, 41036.11, 41041.983, 41091.354, 40972.429, 40972.365, 40939.027, 40872.253, 40890.331, 40946.419, 40938.859, 40930.458, 40948.464, 40880.406, 40965.724], [20.641, 28.532, 15.201, 38.813, 24.313, 17.248, 35.175, 22.483, 21.841, 18.946, 15.426, 16.244, 18.454, 18.623, 19.102, 39.306, 15.261], [497.44256874801556, 740.6795205198564, 656.0286972568256, 1949.3739562831827, 906.6714060595882, 526.2233816359021, 3509.183213158251, 660.4865684015607, 1695.7773590690517, 1817.499789749594, 1419.4483822005484, 1935.3291168066844, 2527.1219397471345, 1030.4110009491772, 1042.585838841135, 1474.692368919102, 20313.21303202548], [734, 735, 736, 737, 738, 739, 740, 741, 742, 743, 744, 745, 746, 747, 748, 749, 750]], [15, 10916, [78644, 78831, 79022, 79193, 79358, 79532, 79698, 79868, 80043, 80204, 80365, 80522, 80685, 80840, 80993], [21098.738, 21177.274, 21143.812, 21169.25, 21163.521, 21185.095, 21152.763, 21154.647, 21163.968, 21188.14, 21147.014, 21162.705, 21171.747, 21208.986, 21120.551], [62613.227, 62713.733, 62703.405, 62619.926, 62680.264, 62829.699, 62777.493, 62725.178, 62675.076, 62649.834, 62707.808, 62709.007, 62728.387, 62755.463, 62763.422], [12.416, 26.777, 11.509, 29.284, 29.595, 14.091, 15.064, 21.476, 18.645, 31.953, 14.607, 22.69, 20.993, 18.667, 21.616], [616.5720904813011, 1330.4444278127926, 1442.5873531976329, 2604.0992387257306, 1303.086469277282, 2632.4815510463936, 1674.7257648789418, 1187.2777158371707, 1286.713127540827, 1281.8241022890682, 954.5383571690745, 2677.503598598762, 974.266918746527, 602.9151601306176, 2609.238467483542], [734, 735, 736, 737, 738, 739, 740, 741, 742, 743, 744, 745, 746, 747, 748]], [2, 10937, [78586, 78779, 78970, 79142, 79309, 79473, 79639, 79804], [7878.697, 7870.557, 7871.368, 7803.209, 7804.932, 7852.328, 7921.332, 7890.185], [8424.336, 8422.86, 8416.55, 8374.3, 8385.638, 8311.832, 8370.275, 8349.879], [39.199, 16.923, 22.509, 19.058, 18.198, 19.386, 19.818, 15.249], [1649.5305269194112, 937.7879322118206, 2121.879922850952, 895.6845532991421, 973.9319427309549, 1449.064436525859, 1317.540902269085, 873.7719022480778], [734, 735, 736, 737, 738, 739, 740, 741]], [2, 10939, [78591, 78783, 78974, 79147, 79313, 79476, 79642, 79808, 79984, 80150, 80311, 80463], [8882.939, 8832.938, 8860.046, 8900.055, 8809.264, 8826.994, 8854.2, 8863.137, 8899.772, 8858.076, 8877.135, 8859.29], [8991.624, 8902.8, 9033.403, 9035.145, 9027.149, 8929.076, 8973.381, 8970.335, 8943.594, 8990.381, 8978.621, 9017.651], [28.461, 22.15, 13.37, 19.62, 6.997, 26.977, 25.442, 23.831, 29.413, 12.534, 15.713, 9.429], [1613.7749720566037, 1027.5888256303374, 1029.7095972089576, 1189.2083121467676, 625.2805389906392, 3737.579689326755, 3234.7002327738996, 1978.5874872587392, 4293.388302452914, 1749.1313600131425, 2269.7507728801775, 556.3521846480357], [734, 735, 736, 737, 738, 739, 740, 741, 742, 743, 744, 745]], [5, 10970, [78756, 78947, 79129, 79294, 79458, 79626], [4084.716, 4049.158, 4087.056, 4036.895, 3999.524, 3950.529], [38760.245, 38762.669, 38798.391, 38798.557, 38741.59, 38724.809], [17.018, 33.327, 21.423, 20.501, 16.678, 20.298], [645.7747063937223, 1089.5577517924692, 646.6612030840892, 848.1570799475586, 774.316959953419, 430.31297045606897], [735, 736, 737, 738, 739, 740]], [6, 10975, [78775, 78967, 79140, 79307, 79471], [6986.652, 7047.503, 7027.485, 7037.944, 7022.967], [40407.93, 40373.277, 40294.031, 40318.471, 40321.754], [25.151, 27.141, 17.674, 32.936, 13.99], [2191.806805970258, 1275.4276476114385, 670.0869488957726, 686.9782103991726, 1303.2200148030456], [735, 736, 737, 738, 739]], [12, 10986, [78959, 79137, 79306, 79468, 79634, 79801, 79973, 80140, 80302, 80455, 80621, 80777, 80927, 81078], [5900.858, 5834.163, 5953.596, 5803.775, 5877.182, 5833.783, 5790.446, 5889.921, 5820.021, 5833.311, 5837.697, 5839.452, 5823.619, 5777.664], [56332.753, 56440.162, 56382.672, 56431.654, 56448.44, 56484.67, 56448.188, 56453.686, 56474.869, 56471.11, 56488.583, 56498.762, 56480.472, 56442.504], [34.355, 18.908, 27.17, 12.304, 24.54, 11.714, 17.799, 20.632, 24.211, 15.395, 28.198, 12.192, 16.089, 17.256], [5598.1535741384305, 651.7071654647436, 2063.850293771735, 686.5646064889593, 1517.8281582922857, 722.2411623635055, 1166.6746227375636, 1295.9395704484084, 1052.4800156314475, 1029.0198832562517, 1665.1110447555775, 1226.5206602187163, 821.7048886698648, 1317.9238270238372], [736, 737, 738, 739, 740, 741, 742, 743, 744, 745, 746, 747, 748, 749]], [14, 10987, [78997, 79169, 79332, 79501, 79672, 79839, 80013, 80176], [14028.555, 14022.944, 14032.234, 14041.519, 14099.435, 14081.488, 14110.598, 14067.253], [59868.6, 59927.208, 59916.905, 59895.076, 60080.463, 60020.829, 59900.868, 59973.801], [17.306, 29.238, 24.401, 16.762, 18.775, 40.32, 17.55, 29.161], [1817.1956197517636, 1110.9171735035466, 1985.1948711549248, 1977.8538644483556, 6323.123346333312, 1266.8870234229828, 711.5338419059489, 4597.860660587001], [736, 737, 738, 739, 740, 741, 742, 743]], [7, 10989, [79007, 79180, 79343, 79516, 79685, 79853, 80029, 80190, 80353, 80507, 80674, 80827, 80983, 81132], [17764.496, 17723.066, 17755.698, 17714.123, 17783.362, 17754.899, 17756.569, 17715.633, 17733.204, 17727.713, 17754.657, 17791.111, 17801.588, 17818.589], [39031.897, 39048.561, 39073.258, 39108.391, 39065.484, 39114.892, 39052.08, 39084.356, 39072.106, 39111.129, 39077.737, 39029.821, 39055.689, 38992.053], [14.449, 18.488, 16.401, 25.723, 15.733, 24.868, 18.609, 10.996, 12.147, 21.465, 16.22, 12.027, 19.596, 14.953], [1952.5550890924364, 2531.395552589558, 1582.400247548351, 1992.65029573767, 2122.2771526638116, 1125.690605026334, 2597.997710257738, 1995.5804873894983, 3559.022886009675, 1562.8566746658669, 3043.84410890191, 2042.7791390462535, 4258.744823604477, 1924.9850192905315], [736, 737, 738, 739, 740, 741, 742, 743, 744, 745, 746, 747, 748, 749]], [11, 11011, [79157, 79321, 79490, 79660, 79824, 79999, 80169, 80330, 80480, 80648, 80799], [11008.382, 11040.167, 11010.28, 11020.147, 11045.263, 11010.914, 11014.778, 11054.017, 11014.388, 11035.138, 11020.438], [54626.285, 54625.689, 54627.418, 54627.773, 54624.78, 54577.401, 54653.191, 54643.625, 54627.221, 54640.641, 54653.808], [16.718, 17.063, 21.215, 11.685, 11.664, 22.792, 14.101, 16.589, 15.012, 16.734, 17.17], [1946.5601119351236, 1035.5054843371095, 1158.7348600726416, 2152.4088741609075, 1381.6595433011105, 1961.682812773061, 1807.7220480559804, 1403.7453927021038, 1636.2156775099643, 1074.2886935214133, 1310.9741860675424], [737, 738, 739, 740, 741, 742, 743, 744, 745, 746, 747]], [1, 11018, [79237, 79404, 79576, 79741, 79920], [36734.033, 36816.651, 36652.686, 36653.485, 36763.92], [5009.498, 5054.438, 5126.381, 4949.752, 5140.378], [21.442, 17.072, 25.987, 22.44, 18.887], [2897.759355425422, 533.9028514425122, 6528.239292476955, 4436.367152607129, 952.071906339157], [737, 738, 739, 740, 741]], [4, 11042, [79452, 79621, 79785, 79961, 80130, 80290], [2170.055, 2086.212, 2121.09, 2103.499, 2133.776, 2134.035], [15396.716, 15364.394, 15355.127, 15302.606, 15378.685, 15343.023], [19.991, 24.491, 22.089, 29.389, 12.974, 9.475], [1351.0802297574105, 2370.7128250436945, 1044.3198331419499, 1016.5134506381445, 371.24901962613296, 404.4746775835566], [739, 740, 741, 742, 743, 744]], [6, 11043, [79637, 79803, 79977, 80141, 80303, 80456, 80622, 80779, 80929, 81080, 81221, 81334, 81461, 81587, 81719, 81842, 81975, 82123, 82260, 82393, 82522, 82657, 82801, 82937, 83057, 83184, 83304], [6560.656, 6633.118, 6686.872, 6635.867, 6545.102, 6535.544, 6547.503, 6561.392, 6555.252, 6540.477, 6475.997, 6473.988, 6374.85, 6323.247, 6300.269, 6304.526, 6353.545, 6296.308, 6291.634, 6320.207, 6388.784, 6330.433, 6367.874, 6490.866, 6440.038, 6492.296, 6550.532], [40178.455, 40115.027, 40084.806, 40142.445, 40182.453, 40135.843, 40174.356, 40267.95, 40276.417, 40437.311, 40501.325, 40570.067, 40537.481, 40514.318, 40466.976, 40411.619, 40415.326, 40445.318, 40469.105, 40391.207, 40287.928, 40278.527, 40123.915, 40289.961, 40184.579, 40208.144, 40187.808], [13.281, 16.07, 13.189, 19.631, 15.9, 28.605, 33.894, 25.839, 15.831, 17.281, 22.378, 17.039, 11.358, 18.784, 17.286, 18.145, 12.344, 16.034, 13.992, 29.91, 14.698, 15.676, 24.926, 28.233, 2.109, 14.158, 15.325], [851.077816643981, 897.2615146118416, 2052.136739007317, 888.3233430833556, 1313.9741504878057, 985.8879208902582, 2703.899322155474, 2113.7993661892483, 2440.454210445852, 1302.2028942806255, 822.8534133628419, 1092.7511234264496, 1377.7721754979848, 2342.6369917006054, 1602.9880807170694, 1282.628685277989, 1338.8801453926426, 1165.7624084075662, 1371.8390558889946, 1052.8310397864368, 681.0191949588462, 1715.7823035445003, 730.0124580162199, 693.3142542311882, 358.89461910819597, 846.6241023419909, 1391.4532712925948], [740, 741, 742, 743, 744, 745, 746, 747, 748, 749, 750, 751, 752, 753, 754, 755, 756, 757, 758, 759, 760, 761, 762, 763, 764, 765, 766]], [11, 11046, [79651, 79813, 79986, 80154, 80318, 80469, 80634, 80793, 80940], [9589.609, 9613.26, 9554.734, 9541.985, 9713.249, 9774.322, 9667.91, 9728.486, 9583.908], [53970.101, 53810.934, 53863.841, 53814.532, 53782.21, 53925.321, 54022.183, 54061.829, 53872.835], [22.653, 29.797, 17.995, 25.724, 36.175, 13.206, 17.93, 23.178, 28.077], [1351.3537080808844, 1599.048021464292, 6214.613685716859, 2448.00244087651, 2973.9494015379505, 2022.5233226570754, 1049.2783430887812, 1812.4811450739119, 2540.6227668485108], [740, 741, 742, 743, 744, 745, 746, 747, 748]], [8, 11075, [79769, 79945, 80115, 80274, 80434, 80596, 80750, 80907, 81060, 81201], [47209.961, 47246.228, 47250.631, 47229.422, 47202.526, 47159.258, 47207.032, 47199.002, 47181.753, 47191.589], [42628.293, 42605.326, 42606.955, 42591.986, 42606.162, 42448.078, 42608.067, 42556.933, 42586.233, 42601.593], [21.517, 10.333, 14.609, 22.866, 31.8, 35.324, 26.43, 28.857, 16.62, 22.687], [1281.1726240323844, 998.4987891352788, 2006.9851600565808, 2011.893640379928, 937.705672789839, 2568.485172841845, 1054.319023500428, 804.3174065638323, 807.0722464005179, 918.0407689514984], [740, 741, 742, 743, 744, 745, 746, 747, 748, 749]], [4, 11087, [79776, 79952, 80122, 80279, 80439, 80600], [972.783, 854.053, 945.851, 902.019, 963.042, 921.481], [15310.174, 15168.808, 15338.734, 15300.226, 15354.526, 15285.463], [36.852, 12.325, 21.97, 23.307, 36.223, 29.642], [15105.174754587264, 36169.515098135664, 2134.4195496693887, 2975.1450606910075, 1986.767192775075, 3081.740030856824], [741, 742, 743, 744, 745, 746]], [6, 11092, [79976, 80142, 80304, 80457, 80623, 80780, 80930, 81081, 81222, 81335], [6624.815, 6545.149, 6596.563, 6644.142, 6609.422, 6616.813, 6556.701, 6602.15, 6539.605, 6597.026], [41128.462, 41077.803, 41046.777, 41050.555, 41088.908, 41086.801, 41049.182, 41053.332, 41052.536, 40896.244], [19.548, 13.795, 11.926, 18.95, 24.275, 24.251, 24.604, 26.171, 19.101, 25.062], [3148.2233390883252, 1496.5046858571852, 1112.834459344783, 1032.0203989001232, 1510.089051069977, 1263.0541570743646, 3357.3163030148835, 1579.0245941096478, 1213.753452554663, 9152.99419264882], [742, 743, 744, 745, 746, 747, 748, 749, 750, 751]], [1, 11141, [80403, 80566, 80723, 80880, 81032, 81172, 81295, 81420, 81552, 81675, 81797, 81928, 82075, 82212, 82347, 82472, 82615, 82742], [34047.996, 34082.582, 34081.32, 34088.418, 34124.262, 34152.853, 34152.512, 34236.931, 34217.11, 34074.132, 34161.418, 34113.726, 34110.114, 34155.44, 34174.959, 34152.051, 34153.2, 34063.238], [3276.522, 3259.9, 3241.011, 3177.861, 3144.28, 3156.625, 3106.825, 3073.411, 3118.298, 3161.327, 3142.467, 3144.382, 3136.304, 3129.853, 3129.586, 3099.077, 3145.667, 3175.826], [30.674, 16.313, 23.196, 17.262, 11.931, 17.672, 16.787, 18.645, 24.117, 26.669, 24.914, 22.799, 18.377, 16.993, 14.572, 27.248, 15.171, 25.326], [1594.2593982132523, 2171.1722417116757, 1363.52886518425, 2367.9807382741114, 2249.5683431291777, 2172.9290194356463, 1933.9817281103537, 1804.039512575394, 1154.5968872470496, 1200.2279466986736, 1319.2664307280938, 1581.952253280647, 843.3700750288579, 860.9231147508011, 788.4749059856433, 1543.5758656787661, 1709.153769239721, 1496.23468597318], [744, 745, 746, 747, 748, 749, 750, 751, 752, 753, 754, 755, 756, 757, 758, 759, 760, 761]], [2, 11152, [80320, 80468, 80636, 80791, 80943, 81095, 81227, 81345, 81472], [9841.715, 9806.012, 9796.554, 9775.653, 9787.511, 9734.273, 9649.166, 9638.267, 9520.785], [8903.263, 8954.075, 8969.134, 8933.461, 8980.341, 9037.678, 9045.212, 9123.222, 9089.612], [15.045, 23.441, 14.26, 17.718, 17.901, 17.228, 23.734, 20.999, 24.36], [1536.9472215598016, 1452.6360190328314, 1353.186752529359, 786.32357108584, 1414.3754686606794, 1856.748579850895, 633.9379927515603, 1816.234319462224, 22794.179653927655], [744, 745, 746, 747, 748, 749, 750, 751, 752]], [11, 11184, [80641, 80797, 80951, 81101, 81231, 81350, 81477, 81604], [10349.717, 10430.331, 10348.205, 10266.661, 10199.314, 10237.125, 10302.795, 10365.869], [53666.725, 53605.717, 53546.595, 53508.817, 53480.025, 53484.673, 53453.942, 53521.168], [30.189, 25.322, 25.599, 18.622, 18.099, 20.885, 19.607, 29.269], [13060.299675552274, 1893.575899211206, 1527.4382427008409, 1632.0701657387717, 2088.772236092802, 1176.5409182646306, 2090.3583287464644, 595.9686431568966], [746, 747, 748, 749, 750, 751, 752, 753]], [9, 11227, [80828, 80985, 81135, 81256, 81381, 81508, 81633, 81759, 81886, 82025, 82168, 82305], [17840.47, 17900.951, 17925.751, 17908.751, 17926.609, 17974.651, 17916.712, 17943.982, 17971.289, 17923.663, 17900.839, 17913.469], [46452.798, 46536.327, 46543.978, 46546.283, 46534.322, 46624.515, 46568.058, 46600.286, 46601.294, 46495.485, 46546.475, 46586.768], [30.712, 14.544, 14.695, 20.797, 18.143, 15.653, 15.708, 16.489, 12.639, 17.581, 31.012, 21.834], [2849.149283499421, 4383.698148296702, 4698.720444481872, 2692.915347889335, 4751.514231556353, 2250.956137282132, 3456.190316928016, 2224.7407727313534, 2659.613120590928, 2783.3412611678054, 4968.471743974298, 2869.3610497337245], [747, 748, 749, 750, 751, 752, 753, 754, 755, 756, 757, 758]], [13, 11232, [80872, 81028, 81168, 81291, 81416, 81548, 81673], [32454.605, 32466.176, 32448.934, 32456.327, 32481.649, 32598.058, 32558.865], [59869.266, 59818.649, 59902.578, 59808.924, 59886.45, 60065.646, 59990.736], [34.43, 34.525, 25.166, 30.292, 24.847, 31.378, 39.091], [1742.381699268351, 1698.6750975374466, 1152.26191952576, 764.9421191877171, 1012.7225731690756, 2023.1459293861822, 3177.4554257282025], [747, 748, 749, 750, 751, 752, 753]], [3, 11246, [81077, 81219, 81330, 81456, 81585, 81717], [5182.16, 5098.38, 5095.068, 5157.101, 5217.489, 5170.534], [15025.838, 15113.165, 15047.645, 15160.247, 15367.252, 15500.629], [24.878, 28.45, 21.68, 37.318, 34.751, 24.677], [1425.0610053835587, 7788.6267869492785, 771.4494226591537, 1302.1551571609864, 506.7919116779727, 774.5115576810174], [749, 750, 751, 752, 753, 754]], [0, 11280, [81906, 82050, 82190, 82328, 82451], [26060.507, 25992.461, 26024.906, 26001.187, 26104.045], [4889.847, 4937.351, 5002.361, 5090.613, 5073.017], [44.688, 33.29, 14.332, 22.575, 24.074], [1579.362412976491, 945.5195452263164, 560.0484757698316, 1249.1694539605307, 1769.5744449805395], [755, 756, 757, 758, 759]], [13, 11288, [82076, 82213, 82346, 82471, 82614, 82744, 82886], [34074.043, 34092.778, 34046.585, 34010.249, 34029.693, 34059.894, 34022.363], [61561.781, 61595.931, 61627.059, 61597.782, 61612.998, 61564.773, 61489.386], [23.143, 13.147, 10.781, 15.679, 11.013, 10.892, 22.769], [2097.8400140685626, 1537.985190408932, 1412.3838051559733, 2147.480904236577, 1485.0217803043374, 1598.9852189362332, 517.4912387202041], [756, 757, 758, 759, 760, 761, 762]], [8, 11304, [81695, 81821, 81947, 82102, 82238, 82372, 82499, 82636], [47187.149, 47116.046, 47094.544, 47066.319, 47145.521, 47220.342, 47173.5, 47231.342], [42441.995, 42239.913, 42264.516, 42170.15, 42377.24, 42503.393, 42523.312, 42617.571], [29.898, 37.617, 20.176, 29.818, 23.854, 16.588, 25.616, 17.128], [4579.539402850755, 2111.294279036602, 14197.947966904734, 1524.875144417136, 7078.445695781308, 3162.417816853701, 1570.0499626913413, 1452.6158363587786], [753, 754, 755, 756, 757, 758, 759, 760]], [4, 11306, [81706, 81832, 81961, 82112, 82246, 82378, 82510, 82644, 82785], [1968.455, 1947.736, 1953.899, 1928.795, 1898.405, 1944.711, 1964.304, 2025.061, 2074.373], [14766.034, 14731.463, 14735.523, 14745.855, 14740.231, 14755.578, 14768.65, 14768.248, 14922.746], [38.918, 14.716, 27.06, 21.145, 20.205, 20.092, 13.911, 16.709, 8.833], [1147.7546112092, 472.5568686226323, 895.7343331172716, 1703.6941304931165, 1507.7470525459944, 5601.345310242873, 1459.552142803403, 733.4432277424379, 90304.78623603127], [754, 755, 756, 757, 758, 759, 760, 761, 762]], [5, 11309, [82251, 82383, 82513, 82646, 82788, 82929], [4113.46, 4106.387, 4171.061, 4046.021, 4025.215, 4072.727], [39013.514, 38924.537, 38965.481, 38866.847, 38790.078, 38949.69], [15.456, 20.903, 25.0, 19.779, 20.468, 15.647], [1135.398263538208, 5066.23139293691, 1482.1928886285705, 3182.7888844396402, 1527.3123210958036, 2831.7876475144294], [758, 759, 760, 761, 762, 763]], [3, 11312, [82257, 82390, 82519, 82653, 82798, 82934, 83054, 83181, 83303], [5595.137, 5609.237, 5534.076, 5512.691, 5542.97, 5505.265, 5506.968, 5524.383, 5601.328], [15909.073, 16058.242, 16079.804, 16035.489, 16015.853, 16091.715, 16043.594, 16040.601, 16035.975], [26.411, 19.9, 15.071, 13.628, 10.345, 27.52, 25.466, 23.129, 20.657], [5486.73718354902, 1299.692654847174, 428.2132679199022, 1050.2228802412474, 765.7510096801757, 477.51010896733345, 1600.0370749099782, 1357.4692747302463, 622.7312222309827], [758, 759, 760, 761, 762, 763, 764, 765, 766]], [12, 11315, [81332, 81458, 81586, 81718, 81840, 81973, 82119, 82258, 82391, 82520, 82655, 82799, 82935, 83056, 83182], [5858.13, 5780.381, 5781.078, 5855.21, 5770.251, 5856.064, 5859.491, 5845.826, 5822.6, 5814.128, 5832.138, 5779.45, 5737.155, 5907.212, 5847.904], [56486.694, 56379.474, 56504.942, 56489.176, 56475.314, 56464.605, 56551.273, 56445.883, 56447.209, 56443.958, 56462.741, 56477.576, 56462.631, 56526.683, 56493.85], [28.344, 8.773, 21.294, 26.896, 13.12, 14.763, 18.172, 28.154, 33.753, 20.295, 14.682, 11.51, 35.114, 21.177, 12.871], [1374.0731367508097, 443.5818384347769, 1874.1162235440431, 1022.7355152842279, 1425.487406650882, 955.365178010971, 2019.219305875627, 2095.947916358282, 1892.130469848077, 1412.716848638076, 717.1272307334042, 1252.4966833960286, 1257.5526071206434, 1291.5741767228915, 904.921195804326], [751, 752, 753, 754, 755, 756, 757, 758, 759, 760, 761, 762, 763, 764, 765]], [6, 11317, [82263, 82395, 82523, 82658, 82802, 82938], [6943.634, 6925.861, 6949.082, 6899.649, 6924.454, 6886.693], [39825.676, 39963.078, 39855.268, 39844.679, 39780.985, 39827.903], [23.812, 28.733, 27.129, 14.464, 16.064, 22.714], [687.0012288134512, 913.6967006954834, 1051.5755017215924, 967.6126624485123, 1087.3594319592069, 814.3523048752206], [758, 759, 760, 761, 762, 763]], [2, 11319, [81342, 81469, 81595, 81729, 81850, 81983, 82130, 82269, 82403, 82530, 82668, 82811, 82945, 83063, 83193, 83311, 83416, 83545], [9003.499, 9079.455, 8976.158, 8980.95, 8981.554, 9006.667, 8952.932, 8952.281, 9040.319, 9046.447, 8995.682, 9050.674, 8988.881, 9011.769, 9048.35, 9020.572, 9029.112, 9021.404], [7817.978, 7885.375, 7910.166, 7889.313, 7878.071, 7916.52, 7921.493, 7944.973, 7869.152, 7857.299, 7885.74, 7893.588, 7908.396, 7881.858, 7894.808, 7900.28, 7893.293, 7828.716], [24.196, 17.573, 29.265, 20.855, 22.87, 25.691, 27.914, 18.114, 17.765, 12.496, 23.721, 11.79, 14.51, 15.065, 16.714, 19.23, 28.194, 12.825], [1743.9103893484466, 928.2839586020675, 4950.564763814356, 2011.6326599895767, 3586.1538335116747, 1525.6783698533347, 2232.429076761388, 2463.8477476659295, 8837.306469063884, 840.0237889834469, 3651.318279087517, 2237.570090925027, 2364.2133105843277, 2012.3860179564374, 2157.479778761772, 3437.529164699693, 1506.2477386125245, 590.070538456146], [751, 752, 753, 754, 755, 756, 757, 758, 759, 760, 761, 762, 763, 764, 765, 766, 767, 768]], [11, 11323, [81736, 81860, 81995, 82141, 82280, 82411, 82541, 82677, 82823, 82952, 83069, 83202, 83318], [10998.051, 11045.327, 11013.46, 11007.249, 11015.685, 11017.517, 11046.328, 11037.63, 11028.755, 11072.565, 11004.67, 11091.79, 11007.003], [54655.232, 54611.534, 54631.56, 54578.305, 54685.298, 54556.827, 54623.25, 54567.221, 54621.286, 54603.524, 54664.78, 54623.987, 54588.151], [17.64, 22.096, 12.802, 24.817, 20.952, 30.238, 13.663, 17.924, 18.879, 23.836, 23.181, 22.695, 27.542], [846.8858042781114, 1046.3006642393175, 1703.017345420642, 1306.6751898911457, 1457.396672285881, 3278.5935904860175, 1530.502040676309, 533.8342424872577, 1746.5236484126006, 1165.996833454029, 1852.4490721624657, 1136.000828943802, 848.9530435966942], [754, 755, 756, 757, 758, 759, 760, 761, 762, 763, 764, 765, 766]], [14, 11328, [81747, 81875, 82010, 82153, 82289, 82421, 82555, 82689, 82839, 82964, 83086, 83213, 83334, 83436, 83561], [13873.543, 13880.09, 13889.612, 13901.883, 13852.786, 13902.928, 13938.446, 13898.295, 13944.269, 13912.613, 13903.793, 13867.089, 13857.692, 13890.197, 13961.609], [61009.593, 60997.055, 60995.152, 60964.407, 61013.992, 60903.09, 60941.064, 60980.147, 60976.142, 60954.462, 61006.604, 60993.234, 61047.601, 60939.179, 60969.908], [22.948, 18.858, 27.362, 31.102, 9.682, 33.859, 25.231, 20.718, 22.406, 22.666, 16.875, 17.642, 18.839, 18.59, 23.598], [1822.6870971516353, 1489.356284566681, 1247.3270596686211, 2546.2149213470766, 1144.3828641021496, 1627.766221017996, 2284.9761266517353, 2155.9658597319776, 2071.7028889394433, 3631.1744133649768, 1935.7680658006996, 1754.9139780192424, 1350.9336138124102, 883.2919337256444, 3100.6274885154617], [754, 755, 756, 757, 758, 759, 760, 761, 762, 763, 764, 765, 766, 767, 768]], [14, 11331, [82012, 82156, 82292, 82423, 82556, 82691, 82840], [14066.428, 14101.052, 14147.577, 14166.692, 14142.514, 14120.831, 14173.148], [60149.966, 60179.708, 60237.965, 60226.325, 60210.648, 60244.275, 60235.398], [29.238, 28.41, 23.562, 13.72, 14.925, 34.762, 20.122], [3047.5638146729257, 1304.8165390277832, 1679.306520996652, 1872.5963056932958, 1470.6672382084203, 1968.3493521725827, 1232.1092682723145], [756, 757, 758, 759, 760, 761, 762]], [2, 11366, [81336, 81462, 81589, 81721, 81846, 81977, 82125], [7254.886, 7331.228, 7250.533, 7227.191, 7337.31, 7339.604, 7246.707], [7797.011, 7812.838, 7729.065, 7752.255, 7874.649, 7858.217, 7788.416], [33.458, 27.93, 19.155, 18.911, 25.019, 24.293, 20.906], [2767.8915185083115, 956.7459822748239, 1272.9733894497858, 1030.8138363522432, 839.908970722268, 786.5925504885988, 1079.697669576212], [751, 752, 753, 754, 755, 756, 757]], [2, 11461, [82399, 82527, 82665, 82808, 82944], [8468.284, 8425.741, 8441.188, 8400.296, 8382.696], [8497.598, 8623.797, 8439.433, 8373.477, 8294.823], [17.592, 24.299, 23.697, 36.762, 35.486], [372.3141305885128, 944.1810923105338, 2040.1748542084242, 3830.89972018461, 957.1487092331358], [759, 760, 761, 762, 763]], [14, 11478, [82842, 82968, 83090, 83217, 83337, 83443, 83565, 83693, 83825, 83947], [15175.945, 15237.797, 15262.145, 15244.524, 15206.555, 15199.556, 15108.152, 15144.908, 15239.5, 15241.957], [61043.833, 61068.514, 61097.282, 61082.958, 61118.77, 61191.493, 61159.708, 61268.514, 61161.006, 61176.631], [15.675, 21.957, 20.152, 13.484, 17.037, 21.04, 20.403, 27.119, 23.972, 17.077], [1474.7387680500567, 1638.1838310814562, 1520.3008689946162, 1442.731809683647, 1455.4948359412392, 1280.9058143026627, 788.4322892679323, 1672.4420644631948, 1127.9006426071417, 655.7048448020489], [762, 763, 764, 765, 766, 767, 768, 769, 770, 771]], [9, 11483, [82706, 82852, 82980, 83096, 83223, 83339, 83448, 83573], [18031.451, 17991.303, 17992.47, 17960.083, 17947.981, 17994.353, 17967.304, 17811.609], [46628.743, 46624.137, 46617.482, 46617.284, 46651.126, 46637.618, 46644.898, 46452.104], [17.679, 19.508, 19.694, 15.753, 26.439, 16.1, 13.523, 27.508], [1055.2710575601093, 1290.6819999845768, 1320.0975433068274, 1486.9237925417892, 1297.6216226372233, 1595.7548760213667, 2676.2955162445746, 5833.6362359636105], [761, 762, 763, 764, 765, 766, 767, 768]], [3, 11514, [82517, 82650, 82794, 82930, 83053, 83180, 83302, 83409, 83536, 83657, 83796, 83914, 84032, 84149, 84259, 84362, 84455, 84561, 84678, 84798, 84914, 85031, 85159], [5136.743, 5171.802, 5166.136, 5191.931, 5206.569, 5223.932, 5200.099, 5190.837, 5198.195, 5182.139, 5139.067, 5108.182, 5186.69, 5203.184, 5152.982, 5173.783, 5147.986, 5157.073, 5179.333, 5106.973, 5066.944, 5123.209, 5184.954], [15306.789, 15366.395, 15406.348, 15343.797, 15375.178, 15316.238, 15326.885, 15330.281, 15168.366, 15115.306, 15071.349, 15092.057, 15068.709, 15089.637, 15076.37, 15002.853, 15034.097, 15116.357, 14973.998, 15052.881, 15157.379, 15161.05, 15172.716], [8.673, 17.168, 10.238, 16.843, 20.121, 14.065, 26.503, 14.27, 11.358, 28.889, 25.24, 15.095, 10.653, 13.996, 22.632, 17.841, 23.489, 12.533, 14.124, 27.126, 26.841, 18.392, 21.159], [2524.4567917010645, 2374.3991798032016, 1820.4998153246734, 1530.051120285552, 1973.4981910168979, 1487.9004129645887, 3055.6650403776566, 1561.7767259881662, 1005.290953774206, 3658.0628543903995, 2267.0700966317695, 1413.1204133076028, 593.9173825891035, 1347.6722891798172, 628.2326446765854, 1117.061060509763, 929.2330078881062, 998.4269896900346, 1079.1005625867244, 675.228827197792, 2067.6602147829954, 1260.558925196314, 960.565144783968], [760, 761, 762, 763, 764, 765, 766, 767, 768, 769, 770, 771, 772, 773, 774, 775, 776, 777, 778, 779, 780, 781, 782]], [4, 11576, [83174, 83297, 83401, 83533, 83652, 83790, 83907, 84025], [2299.224, 2337.793, 2308.475, 2262.797, 2273.119, 2314.19, 2294.29, 2132.183], [15368.836, 15284.774, 15345.109, 15282.578, 15256.567, 15295.306, 15303.58, 15387.626], [27.4, 25.149, 19.324, 30.232, 24.893, 15.075, 23.666, 33.706], [1804.9224875584873, 2221.4540787232104, 4067.198917550641, 1463.7874227877064, 4581.599450423756, 18159.081711637133, 2869.931087834191, 1549.8310478549333], [765, 766, 767, 768, 769, 770, 771, 772]], [6, 11578, [83058, 83185, 83305, 83411, 83539, 83662, 83800, 83921, 84037, 84152, 84263], [7146.656, 7006.587, 7050.74, 7075.787, 6943.785, 6872.041, 6803.724, 6844.414, 6843.307, 6811.29, 6824.268], [40777.72, 40782.037, 40770.724, 40864.86, 40882.89, 40977.654, 40893.278, 40919.097, 40916.749, 40952.804, 40911.817], [12.328, 29.317, 26.025, 22.611, 19.454, 22.433, 37.251, 15.661, 13.614, 13.159, 16.184], [355.7432828699734, 1584.4655463377737, 815.7456046638366, 416.74345902016915, 1114.9938143848162, 1687.7400899344611, 1637.1883649858985, 2131.6810771219584, 1651.975960616187, 1108.3627060211718, 601.5015933102012], [764, 765, 766, 767, 768, 769, 770, 771, 772, 773, 774]], [10, 11612, [83492, 83614, 83750, 83870, 83989, 84104], [34931.003, 34900.988, 34925.424, 34994.528, 34986.425, 35028.796], [52845.718, 52844.466, 52799.563, 52766.784, 52710.092, 52737.225], [19.974, 12.738, 14.171, 8.43, 12.789, 20.023], [1183.6124958070682, 1515.1758471953929, 1287.8421242969578, 1657.7517918749222, 1056.1067364121573, 814.9372118576051], [767, 768, 769, 770, 771, 772]], [9, 11644, [83569, 83699, 83828, 83951, 84061], [17432.149, 17374.031, 17315.285, 17301.157, 17291.834], [47260.895, 47178.69, 47219.663, 47316.103, 47454.075], [3.349, 29.38, 20.705, 49.177, 19.82], [374.63528839967836, 3241.8398987894575, 797.9470119022236, 2206.4511777502908, 597.0699975443264], [768, 769, 770, 771, 772]], [17, 11650, [83730, 83860, 83976, 84084, 84201, 84318, 84414, 84514, 84625, 84748, 84865, 84979, 85106, 85223, 85355, 85481, 85593], [27430.646, 27506.0, 27513.517, 27506.601, 27566.854, 27607.922, 27557.482, 27547.13, 27588.491, 27648.47, 27720.597, 27628.03, 27610.568, 27603.575, 27620.503, 27599.209, 27688.04], [75426.296, 75470.886, 75469.859, 75374.684, 75485.264, 75436.89, 75417.202, 75387.533, 75298.285, 75396.586, 75438.172, 75358.124, 75288.121, 75352.66, 75132.567, 75160.052, 75100.034], [21.38, 21.072, 24.509, 23.059, 10.841, 23.788, 27.862, 22.626, 14.676, 20.359, 16.222, 16.179, 23.146, 26.55, 13.322, 24.57, 19.05], [1363.840708304651, 1240.758583823085, 2053.865479665492, 759.2110721660825, 525.6145503503584, 1785.853012141338, 1395.7904422629408, 1325.0314996980494, 795.285644603024, 1097.5894975512529, 1203.3714740117605, 513.8879262688802, 1722.372070142947, 1752.7706652455568, 715.7598213978858, 799.0111984843033, 663.9950509534528], [769, 770, 771, 772, 773, 774, 775, 776, 777, 778, 779, 780, 781, 782, 783, 784, 785]], [13, 11653, [83749, 83869, 83988, 84102, 84217, 84327, 84425, 84527, 84639], [34321.624, 34271.925, 34284.899, 34270.343, 34371.014, 34373.804, 34317.665, 34360.923, 34410.248], [61319.851, 61272.626, 61250.709, 61183.752, 61223.095, 61153.29, 61200.731, 61142.891, 61132.907], [16.232, 18.559, 21.117, 16.54, 23.926, 23.242, 20.33, 21.35, 30.882], [1137.1661158384948, 1256.6220190776253, 1372.7956939462679, 1218.9035246694941, 1182.2450622460822, 1037.4348313424764, 1328.1264084111667, 921.0831282733855, 956.084049864082], [769, 770, 771, 772, 773, 774, 775, 776, 777]], [8, 11663, [83775, 83896, 84015, 84131, 84241], [47203.271, 47196.962, 47241.347, 47210.896, 47186.62], [42603.55, 42570.895, 42623.196, 42582.474, 42679.341], [14.843, 23.932, 26.371, 20.911, 22.863], [444.77687773406893, 850.6796667183013, 3157.287431357511, 740.284740721079, 1179.2504676247513], [769, 770, 771, 772, 773]], [5, 11666, [83655, 83795, 83913, 84030, 84147, 84258, 84361, 84454, 84559], [4638.726, 4598.351, 4605.365, 4600.355, 4557.666, 4535.916, 4495.528, 4589.67, 4606.217], [38175.406, 38186.022, 38159.257, 38166.575, 38069.739, 38139.761, 38096.107, 38182.814, 38176.395], [20.398, 12.832, 9.097, 9.388, 17.346, 18.392, 34.79, 28.099, 25.64], [1093.073645014982, 1244.217525362671, 1357.987919848154, 1715.6798093802759, 3185.1049229820055, 1934.7804966340052, 3042.7522844890786, 721.2276831051566, 2400.8417943843447], [769, 770, 771, 772, 773, 774, 775, 776, 777]], [2, 11672, [83667, 83803, 83924, 84042, 84157, 84268], [8427.446, 8493.535, 8428.891, 8421.279, 8480.244, 8567.083], [8235.356, 8173.199, 8205.464, 8257.119, 8266.398, 8155.059], [33.183, 25.977, 28.348, 24.577, 26.272, 30.446], [1383.675650514565, 2779.702761697326, 3048.765378311295, 741.4094223792806, 1344.398322850248, 5836.621688254353], [769, 770, 771, 772, 773, 774]], [4, 11702, [84254, 84353, 84446, 84555, 84668], [1471.777, 1538.456, 1629.925, 1652.079, 1748.1], [15781.119, 15818.464, 15750.665, 15712.806, 15671.739], [16.016, 35.742, 14.443, 22.725, 18.466], [987.4068773288272, 1291.3884884065515, 842.5405044927516, 980.0402213837874, 2128.831754027445], [774, 775, 776, 777, 778]], [14, 11718, [84055, 84173, 84288, 84387, 84485, 84594, 84715, 84831], [13865.19, 13906.878, 13872.238, 13794.128, 13856.781, 13887.278, 13933.014, 13879.189], [60968.328, 60977.051, 61021.668, 60913.147, 60903.614, 61009.579, 60966.754, 61033.532], [22.094, 23.45, 24.078, 8.542, 28.533, 25.997, 21.222, 20.609], [815.7057175521525, 874.0758358413481, 1441.7929556727088, 759.4220163250076, 816.0492359965984, 1420.984506039093, 1552.4211731083215, 1480.6616507318583], [772, 773, 774, 775, 776, 777, 778, 779]], [14, 11720, [84175, 84290, 84388, 84486, 84596, 84719], [15229.958, 15184.96, 15141.093, 15229.284, 15077.244, 15123.189], [61173.573, 61183.129, 61263.891, 61268.418, 61368.811, 61535.919], [11.139, 19.77, 17.277, 30.014, 35.225, 22.134], [635.4825225855701, 1418.70621436873, 597.2596392361977, 1325.8206485675246, 905.2974866369756, 45996.430527798824], [773, 774, 775, 776, 777, 778]], [0, 11724, [84078, 84196, 84311, 84408, 84509, 84618, 84743, 84862, 84975, 85102, 85220, 85352, 85476], [24990.861, 24925.841, 24978.432, 24929.548, 24959.671, 24987.078, 25020.492, 24988.178, 24958.854, 24991.853, 25030.92, 25013.689, 25034.082], [3888.692, 3968.26, 4003.159, 3994.672, 3997.616, 4003.53, 4062.189, 3994.875, 3996.708, 4043.487, 4025.649, 4041.688, 4102.613], [30.169, 13.457, 17.892, 23.073, 13.029, 13.824, 19.893, 20.703, 14.293, 16.168, 28.953, 16.113, 26.826], [2581.517017856733, 1093.737256520096, 1824.4190541728606, 2935.120948414885, 1094.2461001780093, 2166.9895508944714, 1217.4233895482485, 2049.2348695845612, 1220.6458547052434, 1573.051895515251, 2287.7708660630624, 1705.0594506000027, 815.2235991531896], [772, 773, 774, 775, 776, 777, 778, 779, 780, 781, 782, 783, 784]], [13, 11727, [84214, 84324, 84422, 84524, 84634], [33204.667, 33266.832, 33236.249, 33256.236, 33227.841], [60689.067, 60680.382, 60663.258, 60632.488, 60693.867], [12.502, 14.012, 17.641, 13.664, 21.371], [1527.8486948546383, 448.06619198252173, 1271.1630922431882, 2309.20362085782, 2005.973386518896], [773, 774, 775, 776, 777]], [11, 11769, [84472, 84579, 84701, 84818, 84934], [10254.475, 10355.257, 10179.102, 10192.528, 10374.261], [53464.438, 53517.766, 53483.765, 53581.584, 53503.239], [24.858, 27.358, 25.456, 23.554, 29.087], [1563.8996294266217, 931.4949530301875, 2235.292624858901, 709.2919742656303, 991.9477980312001], [776, 777, 778, 779, 780]], [2, 11799, [84692, 84808, 84924, 85042, 85168, 85287], [8369.322, 8420.847, 8525.46, 8484.559, 8429.362, 8465.589], [8316.939, 8295.815, 8265.931, 8267.189, 8270.334, 8306.904], [23.192, 33.272, 33.815, 38.27, 21.446, 30.019], [1222.7666229119473, 1403.1245350334743, 3432.6827411678273, 726.1004841518732, 845.0133237357054, 2847.103872314203], [778, 779, 780, 781, 782, 783]], [2, 11800, [84577, 84699, 84816, 84931, 85049, 85173, 85292, 85412, 85541, 85649, 85751, 85868, 85988], [9751.892, 9774.832, 9771.649, 9768.806, 9800.592, 9818.3, 9846.074, 9821.822, 9848.925, 9936.682, 9839.919, 9818.505, 9867.459], [9002.727, 8973.94, 8962.862, 8927.514, 8865.762, 8804.894, 8835.038, 8808.278, 8787.283, 8743.39, 8754.963, 8780.48, 8798.592], [15.347, 12.956, 14.552, 13.875, 16.89, 17.534, 14.368, 18.142, 6.253, 16.845, 20.197, 21.503, 7.524], [952.641239585097, 1150.3095062841112, 1310.8318321569686, 702.9982192365584, 934.4340265575062, 1797.602560289211, 1899.411655230493, 1257.4281253722334, 599.0472053067272, 1425.8534258735297, 872.2392132927191, 817.7033737549087, 385.863443151957], [777, 778, 779, 780, 781, 782, 783, 784, 785, 786, 787, 788, 789]], [7, 11806, [84725, 84842, 84958, 85083, 85201], [18390.297, 18408.55, 18427.485, 18404.185, 18424.071], [39980.804, 39845.183, 40021.494, 40022.717, 39992.523], [16.899, 22.998, 17.209, 25.007, 18.043], [1584.0982749531731, 696.0160266628411, 692.6686547871951, 2299.771484277945, 685.0306564247007], [778, 779, 780, 781, 782]], [15, 11807, [84606, 84731, 84850, 84963, 85091, 85209, 85339, 85459, 85579], [20925.442, 20902.166, 20847.635, 20858.031, 20890.428, 20862.438, 20892.068, 20871.876, 20853.422], [62174.893, 62097.773, 62185.914, 62112.138, 62163.331, 62131.347, 62165.028, 62155.605, 62126.225], [18.416, 16.426, 14.895, 15.797, 16.332, 20.345, 19.496, 30.07, 23.832], [2674.195540695118, 2422.419131304778, 833.9919706974196, 2421.0592273706284, 1867.3160745559014, 1491.9389573290973, 1392.2095667091717, 1140.4727970824576, 1386.6793861395543], [777, 778, 779, 780, 781, 782, 783, 784, 785]], [5, 11822, [85027, 85155, 85277, 85398, 85527, 85639, 85735, 85856, 85974], [4324.175, 4468.66, 4576.294, 4606.312, 4720.48, 4637.658, 4595.016, 4656.32, 4712.155], [37900.155, 38067.884, 38106.711, 38174.423, 38253.638, 38232.488, 38213.996, 38220.1, 38248.046], [16.837, 32.898, 12.073, 13.67, 22.728, 12.884, 15.683, 25.376, 40.891], [2662.865460447729, 5334.214074253867, 1512.056427836039, 1745.8855485100976, 2555.6685225175943, 1655.596339108391, 1453.9107440600988, 2707.9173895604567, 3535.042156468524], [781, 782, 783, 784, 785, 786, 787, 788, 789]], [9, 11847, [85450, 85573, 85675, 85783, 85896, 86013, 86114, 86201, 86315, 86423, 86515, 86616, 86728, 86840, 86960, 87061, 87171, 87281, 87404, 87516, 87612, 87710], [17976.12, 17886.827, 17964.821, 17892.124, 17883.857, 17883.526, 17836.191, 17882.877, 17778.666, 17866.409, 17738.62, 17611.243, 17726.775, 17647.059, 17716.133, 17683.025, 17701.029, 17691.187, 17650.101, 17691.855, 17716.066, 17716.91], [46875.772, 47064.569, 47028.066, 47090.867, 47092.968, 47061.694, 47071.537, 47083.758, 47185.135, 47167.266, 47265.443, 47381.579, 47302.335, 47375.814, 47309.837, 47287.315, 47263.847, 47299.593, 47329.92, 47275.713, 47112.625, 47128.74], [22.354, 22.055, 26.63, 19.007, 21.19, 19.653, 24.167, 26.478, 34.789, 31.364, 21.198, 16.34, 25.999, 14.583, 22.799, 21.611, 14.622, 12.127, 13.11, 13.551, 21.966, 22.393], [1700.944907308329, 1471.9766421592738, 1427.458579619516, 1140.1754965132097, 427.4234528653456, 1182.0972238105269, 537.7079676602502, 2025.1994251059987, 4826.06426782435, 1442.054021662914, 9951.060050909555, 1285.656721889489, 7342.27824471792, 2053.772670412508, 1909.739580857722, 1570.1731716042843, 1400.0323121213103, 1793.134327741845, 1904.0814348142503, 989.688632960748, 769.0207094658945, 918.8306909430902], [784, 785, 786, 787, 788, 789, 790, 791, 792, 793, 794, 795, 796, 797, 798, 799, 800, 801, 802, 803, 804, 805]], [4, 11888, [84900, 85017, 85146, 85263, 85388, 85516], [625.77, 621.62, 759.573, 647.366, 679.14, 667.746], [15676.301, 15700.862, 15700.496, 15668.465, 15708.547, 15561.712], [15.055, 16.741, 39.781, 19.164, 21.54, 30.524], [1694.400688237253, 1365.4191018522476, 2653.093893598163, 3697.3262491477253, 2349.605970595407, 1402.6854889082858], [780, 781, 782, 783, 784, 785]], [9, 11901, [84953, 85079, 85198, 85329, 85446], [17165.43, 17208.163, 17152.934, 17063.877, 17146.831], [47448.412, 47449.348, 47415.306, 47444.435, 47404.841], [29.523, 14.971, 12.629, 21.916, 21.699], [861.4016942896748, 1012.2730666618365, 1454.1569016051753, 1295.7928498682888, 1194.146275939473], [780, 781, 782, 783, 784]], [4, 11921, [85630, 85725, 85848, 85965, 86073], [1285.425, 1332.293, 1281.02, 1330.51, 1454.4], [14815.691, 14799.275, 14789.487, 14765.874, 14630.204], [29.585, 32.737, 21.469, 17.358, 17.622], [819.6245351388002, 1704.0830231957536, 784.1035975678839, 1282.9478287159864, 8738.210366611518], [786, 787, 788, 789, 790]], [16, 11962, [85752, 85869, 85989, 86092, 86182, 86290, 86395, 86494, 86599, 86707, 86822, 86938, 87044, 87152, 87263, 87385, 87500, 87590], [9865.396, 9966.454, 9893.339, 10004.477, 10024.133, 9925.594, 9883.085, 9934.311, 10000.555, 9982.883, 10006.492, 10043.656, 10060.541, 10131.687, 10190.89, 10215.523, 10204.477, 10108.07], [67469.172, 67415.409, 67430.354, 67385.84, 67265.468, 67327.989, 67453.696, 67486.439, 67486.049, 67539.463, 67609.907, 67718.755, 67637.239, 67631.762, 67564.267, 67524.198, 67609.067, 67590.123], [20.705, 20.575, 17.427, 14.98, 19.403, 16.845, 14.93, 10.816, 11.563, 14.107, 14.301, 17.932, 11.402, 6.967, 8.452, 13.004, 21.551, 13.954], [908.394028145339, 1866.6644151196176, 1075.5712631584884, 1115.0442174545522, 7120.731437509936, 2056.539721616577, 1008.4460429804542, 1621.3392184531806, 1299.800943634082, 1240.8244644188087, 1747.9843288767484, 1642.4928557388187, 1512.221184557967, 1544.783725674671, 1795.4916687635837, 976.5159895495677, 864.6906423004713, 1385.5325810554814], [787, 788, 789, 790, 791, 792, 793, 794, 795, 796, 797, 798, 799, 800, 801, 802, 803, 804]], [17, 11984, [85923, 86035, 86129, 86226, 86331, 86441], [27775.608, 27712.452, 27808.328, 27610.423, 27682.911, 27722.772], [75359.6, 75416.897, 75516.932, 75429.325, 75443.865, 75485.279], [24.437, 22.421, 26.457, 15.627, 34.026, 30.162], [1817.7539703403754, 961.2449885980225, 691.9397463612768, 763.3521419209679, 826.8282049822325, 1502.8408996423284], [788, 789, 790, 791, 792, 793]], [7, 12080, [86618, 86730, 86843, 86959, 87060, 87173], [17848.21, 17838.849, 17890.517, 17718.768, 17806.933, 17818.457], [40499.705, 40566.338, 40504.855, 40506.859, 40564.424, 40615.58], [21.365, 28.649, 27.907, 25.408, 31.642, 18.109], [2308.1450908777747, 1398.8481143699107, 2892.713432111044, 8513.569760238946, 2499.3174004480734, 819.0077276558669], [795, 796, 797, 798, 799, 800]], [7, 12099, [87064, 87174, 87284, 87409, 87521, 87616, 87714, 87809, 87916, 88018, 88142, 88247], [18338.873, 18305.991, 18252.581, 18267.267, 18380.514, 18348.573, 18394.323, 18417.529, 18556.265, 18488.567, 18480.59, 18493.344], [40027.395, 40036.22, 40029.359, 40012.987, 40005.396, 40013.835, 40088.222, 40057.3, 40068.356, 40059.745, 40052.177, 40044.122], [14.849, 9.502, 7.68, 15.676, 9.632, 12.04, 13.586, 25.673, 17.888, 15.114, 19.825, 16.151], [2121.988573748978, 2051.2217688748874, 1802.4656764240103, 1351.6163722780204, 2491.325959613214, 2422.574063085802, 2631.64565733694, 1606.517649097542, 1293.579798885589, 2052.8701221104266, 1021.8763037437184, 1430.5044184348849], [799, 800, 801, 802, 803, 804, 805, 806, 807, 808, 809, 810]], [0, 12102, [86751, 86860, 86980, 87079, 87189, 87302, 87428, 87532, 87629], [25296.041, 25302.778, 25345.258, 25297.833, 25274.175, 25252.573, 25225.075, 25176.155, 25180.2], [4336.3, 4340.252, 4289.735, 4280.223, 4295.269, 4285.723, 4322.321, 4264.828, 4235.49], [23.167, 15.506, 14.042, 14.502, 12.946, 10.99, 15.509, 19.758, 28.657], [2364.6339120196553, 3623.4545349631126, 1855.4207163154224, 1336.6466395863886, 2592.643613345338, 2425.5124616401963, 1758.9866895066225, 1978.1930989454613, 1107.2863488147536], [796, 797, 798, 799, 800, 801, 802, 803, 804]], [1, 12108, [86772, 86879, 86997, 87097, 87212, 87318], [35665.183, 35530.669, 35670.423, 35716.282, 35705.592, 35746.864], [4068.776, 4107.509, 4058.535, 4029.767, 4008.222, 4031.069], [9.362, 32.509, 20.283, 20.09, 20.787, 23.355], [950.0862856142413, 3019.7817044208778, 658.5210171674727, 491.5880109188737, 956.6926513218988, 628.3053471050324], [796, 797, 798, 799, 800, 801]], [15, 12123, [87178, 87291, 87418, 87524, 87620, 87719, 87815, 87922, 88024], [20295.524, 20317.905, 20315.694, 20312.519, 20347.937, 20374.246, 20334.657, 20377.755, 20484.119], [62263.064, 62289.125, 62317.9, 62330.222, 62307.387, 62317.326, 62321.38, 62298.853, 62286.829], [8.453, 10.006, 10.819, 10.319, 11.952, 14.969, 19.208, 10.064, 17.413], [1749.148203480092, 1829.6114541066559, 2226.7606090746176, 3152.967058164215, 3478.0210119080657, 2533.0007908746666, 2808.4993766472876, 1498.9376808189866, 1892.0768650043997], [800, 801, 802, 803, 804, 805, 806, 807, 808]], [4, 12129, [87129, 87240, 87354, 87475, 87570], [523.223, 532.361, 533.529, 534.407, 530.187], [15087.699, 15129.454, 15162.016, 15226.845, 15172.527], [19.791, 18.705, 14.837, 26.197, 18.361], [2612.6581356812762, 1470.0064063675393, 1439.4381895861413, 943.3018368789941, 861.0535920022498], [800, 801, 802, 803, 804]], [5, 12132, [87138, 87248, 87364, 87483, 87575, 87677, 87776, 87879], [4374.792, 4558.98, 4579.009, 4588.196, 4577.673, 4567.342, 4548.779, 4577.82], [38002.824, 38020.451, 38130.098, 38130.933, 38076.219, 38003.49, 38192.686, 38095.166], [25.591, 22.961, 20.892, 33.07, 33.369, 42.406, 22.751, 34.573], [712.3157333237427, 622.9971039271264, 3783.4892643631906, 1471.891945618477, 1822.6579681402677, 1550.3838712639113, 634.2986607355593, 2170.657382430248], [800, 801, 802, 803, 804, 805, 806, 807]], [16, 12174, [87686, 87786, 87890, 87993, 88110, 88222, 88325, 88411, 88508, 88608, 88697, 88781, 88876], [9896.171, 10006.556, 9990.465, 9884.105, 9936.206, 9953.842, 9966.25, 9915.197, 10024.625, 10028.9, 9926.989, 9848.809, 9906.337], [67171.016, 67130.074, 67229.962, 67232.238, 67068.627, 67268.392, 67282.966, 67195.456, 67137.091, 67240.956, 67271.768, 67116.277, 67121.898], [21.142, 18.432, 22.75, 26.281, 22.498, 23.874, 25.649, 24.649, 20.793, 13.299, 24.465, 19.625, 24.518], [2035.2964361598347, 1996.4254617060008, 2058.6880141509637, 838.6190351852543, 1343.5403914654278, 1955.2826684433635, 1806.9034691331942, 2082.4830947877635, 2309.5871755183744, 1814.4550252668228, 1197.6365876547682, 887.0808567899815, 1060.8812679477294], [805, 806, 807, 808, 809, 810, 811, 812, 813, 814, 815, 816, 817]], [14, 12178, [87602, 87699, 87797, 87904, 88005, 88126, 88234, 88331, 88420, 88516, 88617, 88705, 88789, 88888, 88974], [14236.4, 14271.097, 14253.206, 14243.057, 14333.128, 14397.058, 14361.711, 14370.655, 14331.424, 14354.665, 14441.248, 14404.328, 14327.258, 14255.377, 14168.226], [61277.237, 61265.856, 61218.761, 61207.83, 61232.387, 61290.342, 61324.822, 61279.739, 61281.004, 61302.631, 61306.799, 61321.751, 61257.702, 61227.456, 61152.347], [20.228, 12.866, 17.378, 17.584, 18.824, 15.566, 22.944, 28.669, 24.504, 21.843, 16.743, 21.241, 18.534, 13.609, 15.972], [1411.6487052709065, 1676.3617818512912, 2736.7322369580675, 1758.0227514764363, 1476.4156889284652, 1260.940349500067, 1039.9646612729011, 2351.862973489514, 2333.709012385877, 1446.0682915211082, 1715.7347878103105, 903.2883746504849, 1978.170838125273, 1090.5744158802502, 513.9485926302682], [804, 805, 806, 807, 808, 809, 810, 811, 812, 813, 814, 815, 816, 817, 818]], [0, 12186, [87633, 87730, 87825, 87935, 88035, 88159, 88259, 88354, 88446, 88545, 88641, 88726, 88812, 88909], [25710.983, 25715.605, 25745.778, 25673.474, 25745.385, 25727.787, 25714.085, 25731.683, 25746.739, 25768.53, 25799.367, 25838.296, 25821.342, 25853.5], [5070.324, 5140.934, 5142.523, 5222.42, 5255.639, 5251.332, 5231.155, 5180.59, 5255.092, 5277.567, 5245.805, 5263.011, 5317.235, 5308.944], [24.128, 16.236, 14.177, 14.667, 15.043, 16.144, 13.975, 21.419, 15.983, 12.956, 22.273, 17.18, 15.963, 12.158], [1225.1885263349225, 1262.841437235705, 1278.1116279629284, 1102.2504925754906, 1951.7498486510106, 1645.331229068083, 619.3517042578412, 1201.2016107720285, 1167.1894327919895, 1292.1261031661365, 891.0051295364854, 1172.367562918592, 1230.9533802766994, 1624.9309838769123], [804, 805, 806, 807, 808, 809, 810, 811, 812, 813, 814, 815, 816, 817]], [16, 12245, [87787, 87893, 87995, 88112, 88226], [9998.615, 10013.177, 10099.516, 10090.638, 10005.085], [67724.818, 67857.773, 67788.996, 67654.182, 67426.497], [14.293, 14.221, 11.818, 15.414, 35.808], [1365.4132312494644, 2628.9787471705436, 1089.3760117538989, 848.5565445938314, 4569.689644491952], [806, 807, 808, 809, 810]], [7, 12305, [88526, 88624, 88712, 88799, 88895, 88980, 89065, 89147, 89237, 89332, 89420], [18041.075, 18068.638, 18031.613, 18054.707, 18061.117, 18021.99, 18042.797, 18046.243, 18057.04, 18056.669, 18072.188], [39377.36, 39342.711, 39337.149, 39304.223, 39340.336, 39298.12, 39308.381, 39335.452, 39319.171, 39311.718, 39394.291], [19.194, 16.425, 22.122, 12.064, 13.818, 18.623, 22.59, 12.924, 9.618, 17.159, 19.845], [990.005426443571, 1005.7942145627244, 702.0606978483286, 1498.2483425341172, 1569.5113876808869, 1823.7005084990021, 1379.2086497154135, 927.7796807599881, 993.6394791127972, 1018.3706613062129, 1118.567669125577], [813, 814, 815, 816, 817, 818, 819, 820, 821, 822, 823]], [4, 12394, [89031, 89116, 89202, 89292, 89385], [1287.603, 1203.951, 1231.51, 1244.819, 1302.576], [14880.046, 14918.461, 14910.681, 14898.479, 14915.566], [3.219, 21.749, 21.6, 13.538, 10.529], [326.08986512217757, 2270.4637791478945, 952.3959564910734, 1364.4662191080931, 531.8923200990112], [819, 820, 821, 822, 823]], [16, 12439, [89219, 89311, 89404, 89484, 89564, 89649, 89728, 89821, 89912, 89988], [10380.697, 10249.468, 10243.628, 10251.917, 10236.13, 10210.859, 10229.967, 10211.425, 10378.037, 10366.01], [67616.997, 67622.792, 67600.938, 67477.947, 67501.605, 67420.617, 67335.444, 67313.016, 67264.327, 67143.992], [20.602, 30.203, 17.166, 19.723, 13.121, 16.653, 15.717, 19.565, 20.681, 30.965], [888.5006811935073, 1548.04805834454, 850.0991750869232, 1455.844093772239, 1314.1417563939754, 604.1714438383552, 1121.7336660231933, 815.8164833194993, 1144.8170367153139, 5118.411045216809], [821, 822, 823, 824, 825, 826, 827, 828, 829, 830]], [7, 12454, [89421, 89499, 89584, 89668, 89745, 89836, 89923, 90005], [18124.856, 17979.615, 17962.557, 17985.33, 17958.711, 17948.472, 18063.395, 17972.972], [40012.407, 40067.57, 40065.962, 40081.735, 40062.145, 39992.525, 40020.113, 39909.725], [15.499, 10.547, 10.864, 8.966, 12.722, 26.709, 15.279, 22.461], [1094.9772847431286, 2091.835718046894, 1315.0649801506681, 1330.0621657231843, 1610.8873193974364, 796.5191833804375, 1353.7234207877473, 14899.944750816476], [823, 824, 825, 826, 827, 828, 829, 830]], [0, 12481, [89592, 89682, 89758, 89849, 89936, 90013, 90088, 90158, 90239, 90317, 90391, 90473], [24734.715, 24728.671, 24787.729, 24745.323, 24701.764, 24630.558, 24707.95, 24747.431, 24678.995, 24681.103, 24740.665, 24749.374], [3695.605, 3701.664, 3684.031, 3679.011, 3564.06, 3632.789, 3565.32, 3588.307, 3486.112, 3374.554, 3335.801, 3351.129], [35.98, 23.331, 24.924, 24.504, 27.74, 30.679, 16.171, 19.231, 20.256, 17.581, 15.388, 22.7], [1138.9702234816318, 759.1175231104248, 2803.5752217585296, 3429.6438647259815, 1127.4219941364443, 1492.9068610164436, 1236.28233724324, 1132.3128949590166, 1999.2674713383103, 1736.313535896928, 1190.7316580916643, 1247.5123645118056], [825, 826, 827, 828, 829, 830, 831, 832, 833, 834, 835, 836]], [16, 12499, [89822, 89915, 89990, 90068, 90138, 90212], [10613.377, 10637.65, 10529.955, 10649.712, 10618.034, 10611.04], [66785.605, 66746.233, 66789.545, 66816.961, 66728.405, 66688.52], [23.836, 28.928, 24.654, 23.983, 25.61, 18.408], [1927.1743157997, 3707.4993351242833, 730.7862791331498, 3806.363339621074, 544.79579367962, 861.2799336400515], [828, 829, 830, 831, 832, 833]], [7, 12558, [90151, 90231, 90307, 90383, 90464, 90552, 90635, 90718, 90805], [18004.751, 18117.138, 18087.515, 18017.883, 18113.346, 18207.476, 18215.209, 18283.866, 18320.293], [39995.675, 39953.781, 39992.479, 39954.922, 40025.652, 40027.505, 40064.354, 40023.648, 40018.193], [27.218, 13.556, 14.977, 6.198, 21.737, 13.281, 27.102, 14.993, 15.1], [1253.1089628807101, 1122.8957171928676, 2017.8225813580675, 457.6608624803818, 1656.852717088306, 1697.2788595706852, 1787.4072982361051, 1167.5051274007333, 1145.16596946572], [832, 833, 834, 835, 836, 837, 838, 839, 840]], [11, 12650, [90951, 91039, 91124, 91210, 91302], [10431.31, 10436.153, 10246.561, 10287.462, 10340.471], [53698.435, 53805.931, 53794.737, 53763.669, 53947.447], [16.798, 33.621, 15.038, 11.25, 32.782], [2672.1730331790395, 1802.641710353425, 1329.8908139930652, 1654.0100454710546, 678.1667927607789], [842, 843, 844, 845, 846]], [16, 12651, [90950, 91040, 91126, 91211, 91303, 91389, 91473, 91557, 91624, 91708], [10243.185, 10357.314, 10322.238, 10214.437, 10321.708, 10358.145, 10400.256, 10382.261, 10479.927, 10547.117], [67488.694, 67454.658, 67479.961, 67535.065, 67497.585, 67509.668, 67489.067, 67508.969, 67498.521, 67485.24], [14.52, 12.287, 20.348, 13.234, 11.737, 13.376, 11.104, 18.199, 21.182, 16.897], [1304.2228671164157, 1013.3511977556617, 1295.021716951941, 1677.3376180632326, 1177.0391228951812, 1429.8655122140055, 1117.1549571288767, 1039.0164918188252, 1028.1375121362476, 510.1233502707972], [842, 843, 844, 845, 846, 847, 848, 849, 850, 851]], [16, 12688, [91130, 91216, 91307, 91393, 91477, 91561, 91627], [10700.072, 10680.736, 10690.092, 10751.908, 10687.83, 10736.419, 10734.624], [66871.435, 66849.517, 66897.519, 66848.348, 66774.625, 66676.353, 66750.672], [17.217, 27.789, 33.232, 27.52, 25.328, 29.954, 31.832], [444.1996927168, 1024.5343101037124, 939.1687086313034, 1268.8865168627146, 731.5272551089922, 1871.0042337807988, 858.5169051732826], [844, 845, 846, 847, 848, 849, 850]], [4, 12694, [91194, 91284, 91375, 91458, 91541, 91612, 91688, 91778, 91862, 91938, 92011, 92075, 92138, 92203], [1515.039, 1637.426, 1635.681, 1489.45, 1671.433, 1772.793, 1741.959, 1755.31, 1726.594, 1768.065, 1764.44, 1726.846, 1776.191, 1805.759], [15435.181, 15491.248, 15391.786, 15410.799, 15510.273, 15664.786, 15670.03, 15684.703, 15675.668, 15550.029, 15581.371, 15659.798, 15554.81, 15447.668], [21.547, 23.889, 27.228, 21.142, 23.388, 12.557, 8.096, 15.678, 13.749, 25.104, 19.911, 19.285, 29.588, 41.111], [10876.784323117092, 7799.611225550092, 1823.9855424904304, 1554.6494552150382, 5685.141334387752, 685.1123470854353, 1508.6829685520288, 1592.3665032244187, 1111.995878996198, 6352.391444665926, 2830.662270323986, 1539.4550231172805, 2762.87221524816, 6089.970337006829], [845, 846, 847, 848, 849, 850, 851, 852, 853, 854, 855, 856, 857, 858]], [11, 12719, [91474, 91558, 91623, 91706, 91801, 91877], [10511.641, 10464.808, 10502.425, 10532.586, 10593.379, 10539.289], [53943.92, 53888.061, 53888.373, 53827.791, 53821.951, 53825.942], [31.866, 29.633, 13.263, 11.515, 11.422, 29.3], [1439.8460965327697, 1084.9646773933591, 1731.1996352761767, 1849.437812039652, 1779.5605949995186, 2505.7220273990793], [848, 849, 850, 851, 852, 853]], [5, 12783, [92142, 92207, 92275, 92348, 92414, 92479, 92562, 92641], [4633.297, 4544.088, 4684.36, 4568.083, 4544.962, 4341.905, 4447.735, 4299.448], [38356.498, 38311.133, 38330.137, 38252.034, 38176.052, 38253.58, 38212.596, 38155.172], [29.501, 14.385, 34.181, 22.224, 28.989, 9.486, 13.452, 35.938], [916.4606528184387, 1631.9854171481556, 1148.5549471686147, 945.2143311595594, 2006.962956217447, 402.6439211431637, 547.0157625217943, 725.8677532744572], [857, 858, 859, 860, 861, 862, 863, 864]], [13, 12829, [92384, 92457, 92526, 92609, 92690], [33437.449, 33468.766, 33434.301, 33431.886, 33432.656], [60671.875, 60704.026, 60731.77, 60736.096, 60758.829], [26.929, 8.081, 11.894, 20.03, 17.843], [748.5367280660928, 664.6580605923865, 1072.863049306158, 1484.772423098645, 552.1202371128855], [860, 861, 862, 863, 864]], [4, 12834, [92202, 92270, 92342, 92411, 92476, 92558, 92639, 92716], [1741.671, 1700.216, 1750.865, 1750.739, 1754.82, 1748.128, 1706.48, 1687.275], [15680.87, 15660.68, 15655.172, 15654.536, 15548.699, 15538.979, 15674.6, 15655.093], [12.511, 18.234, 10.785, 7.258, 27.088, 28.092, 19.531, 10.926], [1663.4260606638938, 1070.9561806638822, 1212.1896957428191, 802.4106867478903, 6468.300685417302, 3949.1997939928538, 3635.881130426727, 1000.4081458691652], [858, 859, 860, 861, 862, 863, 864, 865]], [4, 12867, [92475, 92559, 92640, 92717, 92783, 92845, 92919, 92991, 93053, 93131, 93190, 93265, 93338, 93405, 93480], [1803.403, 1894.249, 1897.661, 1913.675, 1972.22, 2013.835, 1996.113, 1968.807, 2020.279, 1994.181, 1982.907, 1937.163, 1879.294, 1875.959, 1934.73], [14713.835, 14731.311, 14747.325, 14746.289, 14797.449, 14807.889, 14836.112, 14814.429, 14861.854, 14839.924, 14856.673, 14852.464, 14771.684, 14770.024, 14810.818], [16.311, 9.392, 7.112, 7.743, 13.491, 18.316, 17.155, 12.533, 15.773, 21.188, 17.306, 16.625, 12.205, 12.849, 10.329], [1035.6952777976896, 2452.8583306583887, 2978.5654111516715, 2014.959136005725, 2875.5893125474586, 2545.1650182125954, 1536.7038192920675, 1918.3131352951336, 1945.561270257503, 792.419634917021, 2450.3368006159944, 5434.507139770289, 1780.2534784048237, 1404.3947988198847, 983.0184285101552], [862, 863, 864, 865, 866, 867, 868, 869, 870, 871, 872, 873, 874, 875, 876]], [12, 12869, [92644, 92720, 92787, 92849, 92926, 92995], [5557.323, 5600.479, 5718.088, 5748.012, 5784.828, 5749.871], [55257.572, 55198.714, 55121.475, 55109.234, 55187.237, 55115.657], [40.033, 34.21, 19.797, 20.662, 24.935, 22.472], [1385.3921133161782, 1213.7294097357035, 4376.466170579503, 2293.7247206869492, 3340.018776247803, 1319.2670831837986], [864, 865, 866, 867, 868, 869]], [6, 12872, [92566, 92649, 92724, 92790, 92852], [6897.153, 6832.418, 6847.453, 6941.338, 6941.405], [39913.962, 40017.615, 40107.865, 40099.3, 40046.412], [3.185, 26.542, 15.373, 22.585, 28.687], [372.2114628694016, 2012.135440281702, 814.9050304382343, 1105.058753659549, 2330.808774350712], [863, 864, 865, 866, 867]], [10, 12889, [92826, 92899, 92972, 93036, 93110, 93173, 93245, 93320, 93390, 93456, 93536, 93616], [34047.239, 34077.991, 34066.772, 34083.633, 34076.566, 34084.536, 34103.128, 34152.9, 34266.19, 34177.722, 34130.803, 34108.442], [54629.436, 54622.198, 54694.187, 54654.559, 54676.006, 54704.211, 54678.177, 54757.75, 54713.502, 54730.299, 54686.078, 54608.478], [16.817, 17.977, 12.976, 13.612, 9.317, 17.366, 9.655, 13.834, 28.396, 17.432, 13.116, 18.706], [3726.244588038464, 1818.6005850441784, 1181.6903235164364, 1355.8916081277919, 2003.1638333113367, 1254.2037351930194, 1978.6139908519417, 1431.4833206601832, 1377.9981441474056, 2094.6376581639306, 2115.7959422861986, 1639.9377290680056], [866, 867, 868, 869, 870, 871, 872, 873, 874, 875, 876, 877]], [13, 12911, [92897, 92971, 93034, 93107, 93172, 93244], [33407.355, 33534.41, 33542.947, 33493.77, 33483.344, 33423.856], [60750.16, 60698.102, 60809.584, 60722.631, 60780.276, 60757.331], [29.449, 17.401, 32.484, 26.986, 28.041, 25.492], [922.231339170636, 707.8153022912163, 1084.0074226687593, 1646.431001112025, 1434.4408455785722, 2334.523174990009], [867, 868, 869, 870, 871, 872]], [4, 12915, [92844, 92918, 92989, 93051, 93130], [1691.225, 1756.538, 1619.042, 1750.236, 1757.148], [15643.682, 15653.927, 15577.351, 15682.297, 15618.595], [22.367, 15.735, 21.514, 8.789, 21.169], [1717.1309747684995, 2153.292848718956, 6986.972251311006, 1410.9313169860711, 4716.037231538115], [867, 868, 869, 870, 871]], [12, 12933, [93196, 93270, 93343, 93411, 93483], [6565.529, 6462.543, 6430.051, 6379.402, 6317.221], [57115.77, 56938.367, 56929.455, 56922.241, 56908.336], [15.405, 15.267, 18.146, 15.779, 20.114], [825.3369012731864, 852.5606238888575, 1250.0234354900817, 488.36215129823415, 864.5664329589898], [872, 873, 874, 875, 876]], [11, 12936, [93067, 93143, 93205, 93278, 93353, 93419, 93495, 93572, 93654, 93722], [10484.781, 10499.64, 10554.212, 10522.792, 10441.841, 10404.707, 10408.604, 10311.61, 10349.997, 10320.516], [54520.533, 54535.146, 54637.965, 54622.242, 54687.767, 54648.075, 54656.908, 54664.603, 54525.33, 54484.607], [18.168, 16.152, 8.81, 15.314, 11.739, 10.843, 10.182, 10.106, 10.313, 20.536], [1550.4045886287347, 1681.964578494433, 2461.9805533849417, 842.070948993647, 1590.6300052398167, 2336.3791809162603, 2094.804181394447, 1399.8427437778387, 1938.8392766855598, 1787.8037547540562], [870, 871, 872, 873, 874, 875, 876, 877, 878, 879]], [16, 12938, [93005, 93069, 93144, 93206, 93280, 93354, 93422, 93499, 93576, 93657, 93724, 93798, 93868, 93938, 94010, 94089, 94165, 94285, 94475, 94740, 95046, 95358], [10609.598, 10559.499, 10511.117, 10537.818, 10556.201, 10602.681, 10595.222, 10648.814, 10593.027, 10573.744, 10573.584, 10547.562, 10523.171, 10551.418, 10492.841, 10461.612, 10479.798, 10494.673, 10536.936, 10580.785, 10624.474, 10622.114], [66710.118, 66725.743, 66566.371, 66688.216, 66755.836, 66766.019, 66771.295, 66720.901, 66813.86, 66882.801, 66947.778, 66996.466, 66990.229, 67012.742, 66956.884, 67031.105, 67039.888, 67049.31, 67022.305, 67058.816, 67017.358, 67090.347], [27.27, 30.82, 15.456, 19.322, 11.767, 10.301, 14.635, 17.167, 12.304, 7.982, 15.408, 24.72, 28.335, 32.822, 18.754, 19.917, 20.633, 22.623, 16.504, 19.202, 22.605, 30.2], [4233.4501206937675, 3132.281140659919, 700.5847213853256, 2401.6544781208186, 2671.8594530917157, 1920.5814651025207, 1290.2750620203344, 1208.229963573227, 2021.1260074346692, 1142.7672463717365, 1217.6580021191244, 1634.4336577456393, 787.0001902219201, 982.1472953136868, 1190.4970089222538, 647.2805508966514, 657.6768192500666, 778.2806490700873, 1489.9949050512432, 968.6734943158272, 980.8336306354223, 795.9083200249594], [869, 870, 871, 872, 873, 874, 875, 876, 877, 878, 879, 880, 881, 882, 883, 884, 885, 886, 887, 888, 889, 890]], [12, 12964, [93647, 93716, 93791, 93859, 93930, 94002, 94077], [6304.855, 6335.816, 6428.605, 6438.589, 6486.461, 6373.12, 6401.624], [56921.576, 56901.956, 56883.569, 56906.89, 56841.269, 56785.228, 56886.003], [21.031, 24.797, 27.634, 13.748, 8.45, 30.447, 14.358], [1069.8265060550184, 912.9162111861405, 784.1658004480688, 1383.2461210920546, 835.7881723314661, 725.4883122992426, 723.5651308252294], [878, 879, 880, 881, 882, 883, 884]], [11, 12965, [93651, 93718, 93795, 93863, 93934, 94005], [9489.969, 9445.461, 9495.33, 9526.337, 9560.005, 9430.815], [53852.119, 53818.231, 53880.663, 53881.467, 53934.636, 53917.295], [24.707, 31.599, 22.569, 25.319, 24.292, 18.893], [1858.7834476737987, 1366.0029685900265, 409.75058433193993, 1314.7933979756826, 1671.875427274705, 737.8352231704273], [878, 879, 880, 881, 882, 883]], [13, 12998, [93760, 93832, 93905, 93975, 94050], [33267.281, 33251.058, 33196.817, 33138.461, 33191.903], [59289.228, 59208.93, 59228.706, 59303.751, 59249.274], [14.799, 19.853, 34.317, 12.622, 31.605], [22421.488721905058, 5671.18655105095, 492.9943657464821, 49131.161135117414, 2958.395479379385], [879, 880, 881, 882, 883]], [14, 13041, [93876, 93947, 94022, 94102, 94178], [13885.438, 13915.188, 13930.065, 14013.682, 13963.102], [59847.72, 59801.347, 59759.038, 59917.188, 59884.578], [17.806, 14.3, 15.12, 18.903, 22.678], [483.4448612090016, 1299.2257878416656, 1272.9953204457497, 5174.628676608574, 1847.8759244834469], [881, 882, 883, 884, 885]], [13, 13074, [94121, 94225, 94364, 94597, 94880, 95198, 95495, 95811, 96125, 96452, 96812, 97181, 97525, 97862, 98204, 98546, 98876, 99195, 99503], [33432.289, 33513.766, 33495.953, 33425.678, 33498.836, 33483.739, 33563.681, 33493.466, 33409.845, 33490.488, 33403.185, 33386.331, 33288.382, 33343.075, 33367.969, 33381.354, 33471.477, 33565.298, 33462.151], [60527.133, 60600.332, 60596.564, 60505.896, 60539.219, 60518.432, 60498.457, 60517.639, 60554.41, 60561.187, 60559.656, 60585.839, 60542.932, 60531.95, 60543.486, 60553.225, 60595.809, 60580.818, 60613.892], [13.886, 20.728, 17.186, 17.104, 10.916, 13.584, 14.303, 11.512, 15.795, 19.372, 10.648, 19.876, 17.733, 20.251, 18.665, 24.689, 17.92, 14.837, 16.06], [1427.8658050187692, 2762.3751419966716, 3056.9233419649195, 3064.996408696468, 4414.74043401847, 3892.419042712714, 4391.571761650292, 6370.846729297362, 6109.700173939608, 12308.624849981163, 3801.172938225087, 1878.3374990979275, 2955.485818807388, 3608.322955387953, 2837.0098917179994, 2033.8309006535717, 3570.049391998745, 2194.959084576217, 20117.79046924208], [884, 885, 886, 887, 888, 889, 890, 891, 892, 893, 894, 895, 896, 897, 898, 899, 900, 901, 902]], [11, 13098, [94161, 94282, 94473, 94734, 95040, 95355, 95672, 95988, 96304, 96652, 97020, 97369, 97709, 98049, 98383, 98725, 99052], [10364.003, 10354.102, 10337.504, 10348.835, 10338.575, 10309.232, 10341.128, 10302.088, 10399.441, 10396.846, 10355.292, 10317.25, 10335.93, 10279.217, 10320.336, 10216.94, 10258.502], [54603.846, 54673.152, 54684.735, 54657.737, 54685.461, 54679.942, 54655.813, 54621.144, 54664.319, 54704.394, 54749.319, 54741.261, 54754.093, 54574.229, 54640.514, 54620.795, 54669.484], [26.995, 14.73, 14.315, 12.854, 15.478, 21.317, 18.053, 18.204, 18.774, 11.188, 14.172, 17.369, 20.348, 25.201, 18.421, 18.955, 13.819], [3125.1997571492484, 2641.5363911080035, 1489.7944397177127, 2147.947194307785, 2211.139645230826, 1413.9342382994146, 2338.716876087808, 3096.394638868142, 1237.1698342350564, 2425.514341099872, 2164.0172089146586, 1112.126378136465, 1039.697440545247, 8839.764807292118, 23021.327351237494, 2725.2295433833806, 2692.317453137256], [885, 886, 887, 888, 889, 890, 891, 892, 893, 894, 895, 896, 897, 898, 899, 900, 901]], [14, 13122, [94300, 94495, 94762, 95064, 95376, 95695], [14015.75, 14087.921, 14064.2, 14056.242, 14046.047, 14033.898], [60391.891, 60434.172, 60532.695, 60399.24, 60408.974, 60408.85], [36.318, 19.332, 31.852, 19.03, 10.704, 34.159], [934.2699425295148, 667.3218687040824, 1659.4821174055633, 591.48144962502, 544.5265092136783, 2016.8940728188782], [886, 887, 888, 889, 890, 891]], [7, 13127, [94317, 94520, 94787, 95095, 95404, 95726, 96037], [18364.345, 18238.688, 18304.677, 18334.268, 18293.485, 18211.354, 18277.164], [40818.565, 40680.59, 40699.549, 40680.732, 40715.952, 40663.852, 40622.887], [27.794, 16.201, 19.909, 20.197, 19.769, 14.752, 10.358], [3304.5395971746134, 10421.69913186324, 6035.337991165259, 2448.147936577061, 8407.605992927834, 18676.018378759196, 36208.939299430225], [886, 887, 888, 889, 890, 891, 892]], [11, 13163, [94470, 94731, 95037, 95352, 95669, 95982, 96299, 96649, 97019], [10133.563, 10142.699, 10205.663, 10190.786, 10202.48, 10094.37, 10148.576, 10213.819, 10173.976], [53876.04, 53863.268, 53832.066, 53798.47, 53753.86, 53795.614, 53746.198, 53785.232, 53797.81], [22.557, 16.867, 16.572, 17.935, 13.297, 13.763, 16.251, 12.454, 15.371], [4058.1373766866436, 4469.297934623298, 1695.0130073501127, 2210.6604365344715, 5104.577281249278, 7026.01222309251, 2805.8982157661108, 1994.9453114212447, 18097.93649254218], [887, 888, 889, 890, 891, 892, 893, 894, 895]], [14, 13166, [94493, 94760, 95060, 95373, 95690], [13832.843, 13779.936, 13677.623, 13736.671, 13730.009], [59863.643, 59860.988, 59858.239, 59828.741, 59897.298], [23.321, 16.36, 13.284, 18.905, 30.87], [1417.1912804869178, 4464.924263889293, 2816.9790779190917, 10952.245451381037, 2078.0451267662625], [887, 888, 889, 890, 891]], [9, 13175, [94508, 94776, 95083, 95391, 95709, 96023, 96343, 96691], [16629.047, 16597.279, 16591.702, 16635.908, 16647.24, 16678.691, 16643.26, 16788.262], [47946.195, 47964.092, 47878.722, 47961.102, 47923.889, 48011.105, 48051.092, 48190.04], [21.864, 14.251, 11.885, 21.87, 22.909, 23.17, 20.205, 18.031], [4956.204325334147, 2011.8598822970164, 1215.4073599605863, 2169.7982280756205, 898.9150092236516, 2065.9877368609514, 939.8716073387391, 21182.98819251612], [887, 888, 889, 890, 891, 892, 893, 894]], [15, 13182, [94532, 94802, 95109, 95415, 95736, 96048, 96370, 96726, 97095, 97443, 97780, 98126, 98458, 98796, 99122, 99441, 99739, 100037, 100349, 100637, 100922], [20882.516, 20865.304, 20993.406, 20967.301, 20995.76, 21002.146, 21041.957, 20983.947, 20995.543, 20946.163, 21005.008, 20911.847, 20920.568, 21099.043, 21109.138, 21121.455, 21091.342, 21039.966, 21036.094, 21108.828, 21012.783], [62172.566, 62161.912, 62129.176, 62141.28, 62204.493, 62158.969, 62168.432, 62133.085, 62209.942, 62224.557, 62191.728, 62221.683, 62135.116, 62137.549, 62132.513, 62188.1, 62297.321, 62329.351, 62322.9, 62152.444, 62261.0], [16.631, 14.062, 12.372, 13.525, 13.355, 9.537, 10.937, 10.286, 11.794, 25.161, 14.304, 26.584, 19.495, 12.774, 22.591, 15.764, 22.97, 34.492, 22.025, 19.558, 16.517], [2410.528192577873, 2737.796595646603, 3129.315153658704, 3860.0015311520765, 3484.2540730503456, 3675.5543825403624, 4827.282225737018, 4930.911365913345, 2517.4292678807024, 8223.542644509804, 3431.3705202471097, 6546.420089108884, 1688.4202318428395, 617.0174560001152, 1384.2769243795349, 1205.081534483892, 3920.1777138568714, 3277.927980817806, 5934.6917521583155, 1089.675537278621, 16284.695801202926], [887, 888, 889, 890, 891, 892, 893, 894, 895, 896, 897, 898, 899, 900, 901, 902, 903, 904, 905, 906, 907]], [17, 13191, [94557, 94842, 95154, 95457, 95775, 96087, 96412, 96772, 97140, 97484, 97827, 98166, 98500], [27168.276, 27215.199, 27181.425, 27208.091, 27101.24, 27099.303, 27192.411, 27161.05, 27128.507, 27188.078, 27205.137, 27172.167, 27214.483], [74188.656, 74219.284, 74196.091, 74212.828, 74205.888, 74181.701, 74198.966, 74233.657, 74246.333, 74195.644, 74191.933, 74229.549, 74219.431], [23.806, 17.234, 17.894, 25.825, 21.797, 23.226, 14.798, 21.101, 19.023, 20.782, 23.639, 26.957, 18.531], [2053.4450862643575, 1221.7768347748517, 1046.2927179349474, 1292.2314855641607, 7054.309305799182, 1875.4808134567959, 949.6268130736637, 1007.9280896850045, 1371.955907481743, 1287.3614733795498, 777.2072439194943, 960.9459075273645, 823.3158121655362], [887, 888, 889, 890, 891, 892, 893, 894, 895, 896, 897, 898, 899]], [13, 13198, [94591, 94875, 95193, 95490, 95805], [33086.684, 33046.451, 32998.332, 33075.365, 33056.422], [59391.53, 59347.45, 59224.865, 59332.705, 59253.406], [24.952, 22.213, 15.765, 27.587, 11.969], [3794.2529313944974, 4918.680902053199, 1796.766174365654, 5064.637089458778, 635.3781716615422], [887, 888, 889, 890, 891]], [10, 13204, [94604, 94892, 95209, 95508, 95826, 96142], [34930.42, 34931.755, 34841.387, 34678.462, 34781.267, 34866.296], [53120.199, 53130.118, 53110.34, 52999.395, 53069.31, 53109.928], [13.311, 19.842, 16.896, 36.817, 24.091, 22.12], [1163.7593655934445, 1691.8121722196356, 1278.2783426109286, 5794.169933428405, 16650.477832831897, 3143.4190015791323], [887, 888, 889, 890, 891, 892]], [1, 13205, [94606, 94894, 95211, 95510, 95827, 96143, 96471, 96833, 97196, 97542, 97877], [35449.298, 35472.245, 35468.085, 35424.742, 35310.036, 35321.004, 35248.386, 35221.021, 35331.575, 35226.51, 35315.79], [4816.84, 4750.323, 4735.652, 4722.533, 4603.019, 4592.808, 4493.198, 4481.595, 4610.938, 4451.623, 4395.887], [22.03, 13.451, 14.719, 17.095, 25.745, 19.32, 19.463, 20.864, 14.994, 16.739, 37.196], [1330.65929751577, 1034.7543162099312, 980.63173335241, 1418.0813601859163, 2501.982202540963, 482.58921124681626, 2659.358879311684, 4778.639292255867, 686.6385478849841, 2128.472378848447, 2524.456155993411], [887, 888, 889, 890, 891, 892, 893, 894, 895, 896, 897]], [12, 13241, [94447, 94703, 95008, 95324, 95633, 95951, 96266, 96609, 96977, 97329, 97669, 98004, 98343], [5984.245, 6147.602, 6121.784, 6123.878, 6135.932, 6070.914, 6154.817, 6126.169, 6186.505, 6181.739, 6079.427, 6169.91, 6144.105], [55445.21, 55424.486, 55433.084, 55423.302, 55392.33, 55307.833, 55244.631, 55354.979, 55352.372, 55382.971, 55359.666, 55407.812, 55417.945], [18.629, 11.802, 20.107, 16.318, 13.789, 16.173, 14.43, 16.602, 8.149, 12.721, 21.447, 12.042, 14.441], [18798.504204996752, 32212.888307508016, 9552.126196367684, 11904.533670620805, 10068.331760486944, 18094.896334015735, 2467.523250688932, 5322.602814578645, 2549.7384562862753, 3461.997792957385, 3829.5470614540814, 2510.7526478228024, 1833.2018956174472], [887, 888, 889, 890, 891, 892, 893, 894, 895, 896, 897, 898, 899]], [6, 13242, [94451, 94705, 95009, 95325, 95634, 95955, 96269, 96612, 96980, 97331, 97671, 98007, 98346, 98686, 99015, 99323, 99634, 99933, 100238, 100541, 100824, 101092, 101368, 101640], [6559.766, 6493.958, 6502.114, 6441.751, 6383.654, 6528.701, 6480.807, 6453.325, 6422.959, 6422.001, 6469.377, 6441.385, 6564.565, 6536.906, 6405.187, 6419.531, 6427.408, 6470.528, 6512.807, 6494.177, 6466.212, 6399.877, 6434.935, 6405.547], [39593.548, 39646.295, 39534.771, 39573.708, 39572.657, 39582.182, 39655.166, 39738.522, 39810.905, 39885.842, 39955.063, 39947.863, 40057.386, 39997.371, 39907.089, 39929.728, 39879.376, 39849.161, 39880.218, 39862.799, 39919.046, 39733.699, 39796.146, 39826.661], [37.103, 18.041, 13.757, 10.866, 22.069, 17.358, 16.997, 16.324, 6.965, 24.734, 25.261, 34.631, 28.009, 22.966, 23.155, 12.54, 8.762, 12.006, 12.238, 17.73, 19.008, 12.525, 25.86, 30.142], [900.8880882283219, 5822.358065379016, 3457.406220867422, 32340.784630296046, 2636.3111562882223, 5679.198674879276, 4278.7042240055525, 4566.286838513938, 1366.5132757393399, 2004.2264938164901, 5290.588646610152, 3539.837690064095, 2786.0832946495625, 3120.195313770427, 2800.5244911600216, 1604.151006540274, 2406.1256345973934, 2549.1639417845636, 2547.2591897686148, 1931.6683861756103, 3326.4768898334314, 804.33719721011, 4002.667206131571, 5181.199291914167], [887, 888, 889, 890, 891, 892, 893, 894, 895, 896, 897, 898, 899, 900, 901, 902, 903, 904, 905, 906, 907, 908, 909, 910]], [12, 13243, [94450, 94706, 95011, 95327, 95636, 95953, 96270, 96614, 96982, 97332, 97673, 98009, 98348], [6419.198, 6462.127, 6526.606, 6447.674, 6469.139, 6416.416, 6518.033, 6517.474, 6598.166, 6632.385, 6634.644, 6559.835, 6599.003], [57680.369, 57672.665, 57666.527, 57667.019, 57649.621, 57613.911, 57638.172, 57629.728, 57625.21, 57584.292, 57623.024, 57594.651, 57582.27], [10.983, 7.817, 9.476, 15.786, 20.941, 24.766, 21.574, 19.062, 10.001, 13.164, 10.361, 16.168, 13.853], [1801.3768176213287, 1925.4558931722377, 2611.9030535936363, 2560.397932716089, 1632.5827213719253, 2973.9789727290777, 3186.4670233235342, 1718.194601529506, 2530.0249856009373, 3051.3529420794835, 2960.3488257362324, 3682.491797301517, 1690.7623287632684], [887, 888, 889, 890, 891, 892, 893, 894, 895, 896, 897, 898, 899]], [2, 13247, [94461, 94717, 95025, 95341, 95653, 95970, 96284, 96632, 96998, 97345, 97685, 98025, 98363, 98703, 99036, 99342, 99649, 99947, 100255, 100559, 100839, 101104], [9040.528, 9026.944, 9059.042, 9022.944, 8946.578, 9109.564, 9018.211, 9111.168, 9096.985, 9047.555, 9070.527, 9067.39, 9082.947, 9053.017, 9177.948, 9065.346, 8907.496, 9010.873, 8958.361, 9040.427, 9008.564, 8781.348], [7940.138, 7955.719, 7954.113, 7957.122, 7953.45, 7961.183, 7987.022, 7964.9, 7953.063, 7992.786, 8023.954, 7957.674, 7971.526, 7992.853, 7992.86, 7959.365, 7957.473, 7926.787, 7967.82, 7967.701, 7957.972, 7934.359], [17.434, 11.783, 16.684, 13.785, 18.874, 14.863, 15.607, 13.068, 12.081, 16.515, 14.898, 12.851, 15.515, 20.62, 14.943, 24.504, 21.552, 24.593, 23.779, 16.963, 19.793, 23.276], [1576.6554630670053, 1588.1871595321838, 1686.65214769679, 14630.131501574655, 3550.1772397877835, 3799.488165313085, 5039.109656273842, 2034.424969783404, 3234.726264545613, 9474.935055026028, 8112.947266688347, 4227.92567316852, 6016.775255473826, 4118.402970565313, 8232.66777030932, 4365.754881431521, 5748.499616573206, 3911.0453726532296, 8395.641892176081, 11604.68736933412, 6898.833341234039, 1275.064944093877], [887, 888, 889, 890, 891, 892, 893, 894, 895, 896, 897, 898, 899, 900, 901, 902, 903, 904, 905, 906, 907, 908]], [8, 13265, [94961, 95281, 95581, 95895, 96213, 96545, 96916, 97274, 97611, 97953], [48994.919, 48860.751, 48921.977, 48845.209, 48937.858, 48856.722, 48778.914, 48863.424, 48901.877, 48943.199], [42741.073, 42809.17, 42812.253, 42858.115, 42806.721, 42892.131, 42869.135, 42797.098, 42768.704, 42729.694], [41.618, 23.367, 18.743, 20.376, 16.343, 21.7, 15.864, 32.087, 17.065, 25.204], [1691.124340486384, 2669.590680114879, 1291.7856687894985, 762.1607712007489, 1236.0700463105186, 2132.8723556392915, 842.2896582645533, 2336.9777772134107, 10751.139381556417, 3615.9643420974294], [888, 889, 890, 891, 892, 893, 894, 895, 896, 897]], [4, 13273, [94668, 94975, 95295, 95599, 95917, 96229], [1455.682, 1408.984, 1300.046, 1275.601, 1495.83, 1414.619], [15729.765, 15747.871, 15769.052, 15714.641, 15773.954, 15736.119], [21.488, 21.817, 23.218, 30.87, 22.525, 25.346], [1014.0892708423764, 1640.7815056638246, 1000.6260553359806, 3632.3942435337003, 1632.6673814664994, 1739.4998880461114], [888, 889, 890, 891, 892, 893]], [6, 13278, [94697, 95003, 95320, 95629, 95948, 96259, 96597, 96969, 97321, 97662], [5912.124, 5917.284, 5846.435, 5716.67, 5762.435, 5767.893, 5803.137, 5854.654, 5706.486, 5753.714], [39858.726, 39870.593, 39857.336, 39866.428, 39810.205, 39735.504, 39647.635, 39448.035, 39362.994, 39356.763], [18.293, 16.027, 19.767, 30.402, 39.423, 34.205, 35.136, 11.946, 15.141, 12.469], [8432.779089524052, 7001.831463816239, 6644.147498131853, 3575.1006391524816, 826.6025111342608, 1266.2770750581717, 3924.1271834818976, 83370.43655746653, 1327.3345257379763, 1454.7276615007], [888, 889, 890, 891, 892, 893, 894, 895, 896, 897]], [3, 13279, [94701, 95007, 95323, 95632, 95949, 96258], [6078.842, 6105.004, 6003.167, 5995.631, 5982.088, 5980.626], [15914.618, 15902.493, 16052.996, 15996.866, 15989.098, 16037.043], [21.369, 17.928, 22.617, 15.325, 15.799, 19.716], [2579.9084578524175, 1680.9628195223484, 6721.0626058094595, 9075.692507740614, 15108.61846217341, 28354.374238329176], [888, 889, 890, 891, 892, 893]], [6, 13281, [94702, 95010, 95326, 95637, 95954, 96272, 96616, 96983, 97333, 97672, 98008, 98347, 98687], [6283.292, 6444.784, 6540.288, 6531.387, 6494.452, 6696.827, 6696.837, 6668.212, 6537.361, 6460.241, 6540.686, 6627.83, 6742.07], [40584.191, 40545.184, 40562.074, 40514.352, 40558.027, 40668.751, 40724.043, 40783.268, 40807.005, 40818.65, 40889.099, 40919.732, 40730.158], [16.191, 12.666, 24.414, 23.487, 24.457, 12.332, 17.435, 24.717, 22.134, 14.821, 23.084, 15.916, 14.693], [17268.645904082394, 797.072815582627, 4932.954352791162, 4113.529581242035, 1522.9582319868891, 37722.96337917983, 30044.46547538347, 16036.137771737252, 25539.307232566465, 30610.471729620505, 2517.6706871828433, 1795.302047545317, 56444.29171569776], [888, 889, 890, 891, 892, 893, 894, 895, 896, 897, 898, 899, 900]], [2, 13283, [95016, 95332, 95645, 95960, 96278, 96622, 96988, 97338, 97679, 98017, 98355, 98695, 99024, 99334, 99644, 99942, 100248, 100552, 100832], [7693.101, 7609.188, 7713.834, 7697.409, 7785.804, 7811.565, 7687.203, 7791.51, 7870.057, 7889.439, 7933.354, 7807.447, 7900.74, 7932.248, 8093.097, 8115.109, 8139.876, 8054.189, 7995.532], [8128.084, 8127.062, 8246.516, 8224.48, 8205.072, 8131.614, 8194.073, 8258.734, 8267.917, 8338.86, 8355.805, 8372.456, 8352.114, 8385.905, 8384.454, 8427.853, 8404.975, 8248.698, 8244.672], [26.049, 22.16, 22.52, 15.754, 25.199, 18.137, 25.788, 23.732, 17.447, 10.365, 28.387, 20.29, 21.379, 13.603, 19.905, 29.74, 22.551, 22.662, 37.948], [4925.032256180022, 2936.2106449406588, 1472.0048531830982, 1785.8545322778718, 4233.273949200333, 30810.38323791456, 2680.4498459656943, 963.1461546484654, 1089.8003415100175, 920.07788997043, 1747.1124115790803, 582.0963923285764, 1653.9847170115463, 1397.4342675885212, 2496.212484956385, 1834.860090370312, 11231.244269245497, 9186.51311794263, 2582.423322253435], [889, 890, 891, 892, 893, 894, 895, 896, 897, 898, 899, 900, 901, 902, 903, 904, 905, 906, 907]], [2, 13288, [94718, 95024, 95340, 95654, 95969, 96283, 96631, 96997], [9039.709, 8988.516, 8973.786, 8924.695, 9083.285, 9042.089, 9002.74, 9050.512], [9124.359, 9091.371, 9121.682, 9128.493, 9134.137, 9000.926, 9146.998, 9030.671], [15.261, 13.576, 24.893, 16.467, 27.167, 18.97, 25.311, 31.508], [1259.5972468885934, 734.018137994232, 981.744399971595, 684.0927124742317, 749.0866289691496, 6538.25393828169, 864.1464370652778, 2483.3672087689783], [888, 889, 890, 891, 892, 893, 894, 895]], [7, 13311, [95094, 95401, 95719, 96036, 96353, 96704, 97080, 97426, 97766, 98108, 98434, 98774, 99105, 99412, 99714, 100015, 100324, 100616, 100903, 101162, 101444, 101709], [18114.036, 18001.975, 17915.638, 18019.242, 17914.62, 17919.796, 17890.574, 17936.648, 17971.655, 17949.66, 17957.024, 17888.304, 17898.832, 17846.228, 17945.077, 17776.173, 17822.113, 17798.41, 17817.113, 17683.684, 17803.5, 17722.784], [39197.873, 39266.949, 39339.618, 39232.024, 39291.309, 39223.345, 39214.662, 39196.405, 39225.687, 39255.445, 39248.137, 39216.426, 39380.998, 39430.748, 39422.485, 39448.118, 39422.006, 39328.801, 39427.741, 39407.492, 39536.143, 39400.912], [17.257, 15.076, 26.455, 14.189, 17.042, 23.053, 18.811, 16.77, 13.01, 22.084, 23.431, 21.971, 28.482, 26.055, 15.655, 19.328, 30.225, 22.446, 28.861, 27.191, 22.03, 25.64], [1700.1286970648302, 8244.643917352096, 9458.044686708503, 4431.441551260869, 8210.72832657468, 3773.897271889423, 6064.389690959009, 7501.577811696381, 39586.763576665566, 9736.94134734385, 4315.685486661716, 6265.6058366410225, 4557.790434577784, 3215.359689862042, 34081.918608305896, 882.6007670907803, 1747.1476786817852, 5479.221439729662, 1059.6180479995885, 644.3705661259953, 650.7180675962502, 1342.1398288336813], [889, 890, 891, 892, 893, 894, 895, 896, 897, 898, 899, 900, 901, 902, 903, 904, 905, 906, 907, 908, 909, 910]], [10, 13351, [94887, 95204, 95504, 95822, 96136, 96464, 96826, 97191, 97538, 97875, 98221, 98559, 98887, 99208, 99515], [34381.41, 34520.094, 34545.517, 34489.394, 34424.798, 34382.135, 34380.17, 34479.323, 34653.354, 34679.314, 34656.427, 34686.492, 34748.573, 34842.671, 34864.916], [52858.593, 52961.282, 52966.035, 52920.742, 52905.417, 52981.068, 53028.455, 53062.772, 53237.705, 53207.926, 53250.817, 53286.445, 53245.895, 53228.976, 53254.266], [13.56, 20.009, 14.862, 22.733, 22.246, 22.523, 20.698, 19.207, 11.369, 15.494, 7.352, 17.913, 11.213, 13.379, 12.966], [1034.283737880116, 8993.809667080704, 45222.81954905179, 4636.820404653722, 6889.8565287517895, 5145.430863942069, 2000.310789619906, 5278.774727421116, 1220.2945490757415, 2385.914477141314, 1123.3808048917692, 1485.4830065058013, 1769.5195986481212, 1617.5755258049112, 818.2457255850583], [888, 889, 890, 891, 892, 893, 894, 895, 896, 897, 898, 899, 900, 901, 902]], [10, 13352, [94889, 95207, 95505, 95818, 96137, 96460, 96827, 97189, 97534, 97870, 98217, 98555, 98882, 99207, 99513], [34418.591, 34456.588, 34470.583, 34375.138, 34370.5, 34240.078, 34315.681, 34247.749, 34277.395, 34234.959, 34249.394, 34236.461, 34270.637, 34468.812, 34549.186], [54453.401, 54528.457, 54545.047, 54735.116, 54588.97, 54640.838, 54599.469, 54591.724, 54557.457, 54531.421, 54629.794, 54678.941, 54665.183, 54551.217, 54617.56], [13.557, 10.36, 18.416, 26.854, 16.815, 19.368, 32.918, 22.615, 17.778, 14.13, 22.913, 17.856, 15.03, 11.948, 24.032], [1027.228661207524, 1778.9798020921369, 1705.3063070863432, 10022.735240958127, 1400.4502765744412, 6565.1570647518, 2416.7751699596533, 3131.882234634177, 1213.197763433715, 3906.190984406515, 7244.340931392896, 4986.285871785754, 21730.694134135214, 2220.6502416482126, 1207.6262594472541], [888, 889, 890, 891, 892, 893, 894, 895, 896, 897, 898, 899, 900, 901, 902]], [13, 13373, [95500, 95817, 96132, 96457, 96820], [33804.645, 33847.121, 33739.339, 33768.966, 33841.214], [60573.737, 60669.872, 60566.402, 60606.148, 60577.106], [13.651, 26.321, 20.301, 15.788, 21.331], [716.728993093075, 6735.903172131467, 4735.536858237452, 14210.769749463254, 7854.415068799254], [890, 891, 892, 893, 894]], [1, 13378, [95829, 96144, 96472, 96834, 97197], [36100.632, 35987.067, 35999.94, 35849.907, 35924.556], [4894.463, 5045.035, 5045.108, 4982.535, 4903.794], [25.765, 22.991, 14.674, 12.224, 24.785], [6009.394366672573, 1698.4866072760615, 763.8896637129752, 1344.469931829838, 1031.47649627196], [891, 892, 893, 894, 895]], [4, 13396, [95586, 95903, 96217, 96550, 96923, 97278, 97614, 97958, 98294, 98632], [515.375, 489.053, 517.193, 515.668, 475.557, 491.587, 515.907, 695.751, 462.168, 543.132], [15423.01, 15338.227, 15369.664, 15357.613, 15426.45, 15351.701, 15403.77, 15441.521, 15421.61, 15446.256], [23.225, 19.595, 16.203, 18.783, 12.074, 11.982, 17.18, 30.143, 14.496, 13.701], [2468.444139068151, 806.226364503493, 1464.3671715250116, 2696.4884692937935, 899.0108208879665, 1226.2353796228533, 1056.9124387331492, 8090.609053328603, 1022.2774094553895, 901.5079672051138], [891, 892, 893, 894, 895, 896, 897, 898, 899, 900]], [4, 13403, [95300, 95606, 95921, 96233, 96571, 96945, 97299, 97635, 97975, 98312, 98653, 98983, 99296, 99604, 99905, 100210, 100513, 100799, 101065], [1945.883, 1921.409, 1917.553, 1906.927, 1909.32, 2032.22, 2046.809, 1994.528, 2045.605, 2154.328, 2118.535, 2101.183, 2125.37, 2160.871, 2155.519, 2056.427, 2027.355, 2001.873, 1921.445], [14773.608, 14836.817, 14877.298, 14784.535, 14785.073, 14816.202, 14821.912, 14782.689, 14783.757, 14789.651, 14790.047, 14781.214, 14806.089, 14816.063, 14752.767, 14743.008, 14726.029, 14727.371, 14800.602], [16.777, 14.584, 15.211, 9.741, 12.536, 15.882, 13.014, 17.061, 16.583, 26.406, 11.813, 15.507, 22.332, 14.321, 17.501, 16.58, 20.154, 22.294, 28.133], [2098.918730072044, 7377.555777693909, 19829.838070390375, 2176.8097314580004, 2423.3019807855553, 2801.5567805740893, 2725.2700377395618, 1995.8025814553876, 2122.626496829991, 954.1227145567304, 1870.9962669633978, 1720.1171402098453, 1060.9817396506803, 1251.3006169549567, 1077.2364204497342, 964.0328952625789, 1404.6003137715766, 1061.8544230883929, 2791.1864887975894], [890, 891, 892, 893, 894, 895, 896, 897, 898, 899, 900, 901, 902, 903, 904, 905, 906, 907, 908]], [16, 13451, [95983, 96297, 96646, 97011, 97362, 97701, 98043, 98378, 98720], [10104.645, 10007.364, 9935.804, 9902.722, 9946.005, 9992.212, 9977.381, 9967.884, 9980.559], [66291.62, 66201.395, 66208.148, 66257.976, 66277.725, 66325.137, 66309.029, 66234.706, 66168.495], [19.219, 15.036, 9.954, 11.547, 10.938, 12.564, 12.538, 18.049, 14.477], [1831.8968308171907, 1215.4758502718103, 1872.7622812739899, 2697.894893861767, 2264.712632170633, 2373.2699925757747, 1543.7446417528374, 1833.4550892914956, 2568.09963848332], [892, 893, 894, 895, 896, 897, 898, 899, 900]], [16, 13453, [95994, 96307, 96656, 97024, 97377, 97716, 98057], [10617.059, 10607.159, 10576.255, 10679.293, 10727.387, 10849.618, 10797.302], [67194.508, 67073.967, 67217.853, 67273.237, 67429.834, 67491.213, 67576.102], [24.65, 22.818, 27.801, 36.746, 34.608, 22.413, 31.11], [8623.891061735078, 1631.8364394464745, 4334.281104452185, 2341.4091310372555, 5897.064507073004, 913.391143730854, 3431.1375413833825], [892, 893, 894, 895, 896, 897, 898]], [15, 13460, [96049, 96369, 96727, 97096, 97444], [20998.478, 20973.251, 20956.637, 20997.436, 20943.557], [63213.439, 63207.933, 63167.714, 63187.028, 63171.306], [19.016, 11.206, 15.107, 15.047, 16.45], [1657.8780216298298, 2414.5437225079486, 2618.758149704008, 1941.1965010877955, 4294.006098325623], [892, 893, 894, 895, 896]], [0, 13467, [96082, 96405, 96765, 97132, 97475, 97814, 98158, 98491, 98831, 99146, 99468, 99763, 100063, 100373, 100663, 100946, 101210], [26204.688, 26303.222, 26271.884, 26304.624, 26319.07, 26334.285, 26409.169, 26336.6, 26359.142, 26300.756, 26230.303, 26186.387, 26036.877, 26126.528, 26054.647, 26129.441, 26042.466], [4203.43, 4241.019, 4220.996, 4265.165, 4255.179, 4309.125, 4342.187, 4328.146, 4272.848, 4309.129, 4221.098, 4137.254, 3994.303, 4054.999, 4068.175, 4116.561, 4037.853], [22.042, 21.855, 22.592, 16.36, 18.584, 12.023, 10.815, 16.18, 14.669, 25.619, 20.021, 29.165, 22.18, 24.811, 22.476, 17.727, 17.406], [1857.805059197821, 815.6328266103213, 1100.6561308464409, 1551.855632837077, 1253.3870216700507, 1024.3043521752743, 1512.4124478361605, 1783.1570908377378, 1533.5917169849047, 1171.4840267448685, 938.7037906532441, 2099.354046358565, 650.179644112274, 1052.2751732776146, 1148.3488174590382, 2609.482574969401, 801.8901309702353], [892, 893, 894, 895, 896, 897, 898, 899, 900, 901, 902, 903, 904, 905, 906, 907, 908]], [5, 13497, [96252, 96589, 96960, 97312, 97650, 97987, 98328], [4972.255, 4866.474, 4834.532, 4806.738, 4733.073, 4756.806, 4699.256], [38877.413, 39040.607, 39057.811, 39031.351, 39096.269, 39090.177, 39122.482], [29.645, 9.319, 8.863, 11.484, 20.276, 19.489, 10.51], [4385.898646739084, 937.7971269359793, 1606.929122358664, 1510.500630142631, 2310.0801190970433, 2199.922675007978, 1709.343213363721], [893, 894, 895, 896, 897, 898, 899]], [3, 13498, [96592, 96964, 97315, 97653, 97990, 98330, 98667], [5184.935, 5311.8, 5164.263, 5127.527, 5169.984, 5236.679, 5252.587], [14746.433, 14793.146, 14765.216, 14765.068, 14787.316, 14774.544, 14777.246], [20.358, 18.673, 19.383, 16.841, 21.192, 21.789, 27.893], [1018.6348882880087, 12984.749928163597, 1378.5392172698284, 1281.6701568304854, 1869.6069234673514, 4050.241568453328, 6591.8882910825105], [894, 895, 896, 897, 898, 899, 900]], [3, 13500, [96965, 97316, 97655, 97991, 98331, 98668, 99000, 99311, 99620, 99921, 100224, 100529, 100814, 101082], [5265.793, 5206.252, 5200.434, 5158.499, 5104.028, 5090.997, 5148.061, 5129.763, 5120.678, 5115.997, 5099.726, 5116.143, 5143.141, 5107.013], [15591.17, 15637.962, 15693.601, 15673.989, 15669.644, 15609.854, 15756.032, 15723.093, 15828.522, 15924.597, 15848.012, 15883.808, 15878.323, 15880.587], [25.151, 15.204, 17.927, 13.556, 17.282, 21.176, 24.134, 11.659, 18.888, 13.154, 13.011, 20.171, 30.62, 26.656], [3342.9768093508787, 1306.3322606998324, 758.4305211029479, 1459.3380757506634, 738.9285636819945, 529.2933969663256, 1497.221105623428, 1272.4728637094588, 883.5858304893785, 893.1460583521634, 1492.2630721332212, 1521.1643714915494, 1294.9371388423983, 978.1702569864648], [895, 896, 897, 898, 899, 900, 901, 902, 903, 904, 905, 906, 907, 908]], [12, 13501, [96257, 96594, 96968, 97319, 97657, 97994, 98337, 98674], [5706.829, 5644.302, 5608.051, 5629.956, 5701.658, 5622.543, 5598.824, 5719.577], [56205.952, 56043.322, 56083.326, 56052.801, 56083.931, 56113.436, 56012.133, 56037.717], [28.483, 22.256, 26.837, 19.454, 37.694, 23.286, 12.971, 25.988], [7250.8597976983865, 5036.665093330615, 1770.296809027325, 1747.5707122629192, 4397.745584257638, 4231.726964230654, 1601.7226389463392, 7791.688813074763], [893, 894, 895, 896, 897, 898, 899, 900]], [3, 13503, [96600, 96970, 97323, 97664, 98000, 98339, 98676, 99007, 99318, 99627, 99928, 100229, 100535, 100820, 101088, 101365], [5789.837, 5821.716, 5856.629, 5876.01, 5848.754, 5901.501, 5875.769, 5876.378, 5832.184, 5829.178, 5809.607, 5908.524, 5849.483, 5937.39, 5958.767, 5978.419], [16256.574, 16318.088, 16189.026, 16237.918, 16272.49, 16220.26, 16177.072, 16112.353, 16176.451, 16395.117, 16402.7, 16317.434, 16419.131, 16406.105, 16376.358, 16357.539], [28.247, 12.838, 16.448, 22.047, 15.692, 20.299, 28.901, 23.432, 22.606, 11.328, 23.379, 27.572, 10.624, 10.384, 11.99, 11.196], [4611.295121755085, 1667.1184723883327, 3333.6690157689072, 3624.7772896997276, 1676.2519335231955, 3053.7418795278422, 4315.430563586481, 12344.50862675211, 5024.492699971299, 796.5129686718974, 1591.3225853688334, 4873.287509860536, 1364.364261355693, 1467.0775633389262, 1559.2266460275628, 957.152234189416], [894, 895, 896, 897, 898, 899, 900, 901, 902, 903, 904, 905, 906, 907, 908, 909]], [12, 13504, [96598, 96972, 97322, 97660, 97998], [5742.29, 5809.611, 5909.203, 5733.314, 5885.358], [56951.574, 56983.13, 56829.285, 56893.67, 56879.975], [20.181, 28.555, 26.123, 18.538, 19.673], [791.704007592986, 2582.8574971785874, 15877.914201439922, 1436.2311778760068, 8338.010596205491], [894, 895, 896, 897, 898]], [3, 13505, [96602, 96973, 97325, 97667, 98002, 98340, 98681], [5818.705, 5948.629, 5970.203, 6006.795, 5966.397, 5962.162, 6039.815], [14496.356, 14338.295, 14477.974, 14504.655, 14685.535, 14661.336, 14501.964], [38.06, 16.043, 17.785, 20.792, 17.985, 21.407, 20.204], [2983.245613794392, 1572.1642889425445, 3482.2548575645997, 1587.548293481702, 24962.34341365365, 11569.733581578314, 1012.8983554741], [894, 895, 896, 897, 898, 899, 900]], [3, 13506, [96605, 96976, 97326, 97668, 98003, 98342, 98682, 99012], [6053.74, 6034.639, 6057.0, 6061.836, 6083.828, 6122.627, 6059.988, 6096.936], [15485.538, 15335.994, 15247.958, 15273.975, 15158.702, 15164.267, 15404.552, 15160.324], [23.196, 22.037, 20.13, 32.591, 11.46, 23.867, 24.741, 33.143], [7357.508256721804, 2577.8044724959, 1079.1082060685671, 2584.1855263930624, 2665.5053826454887, 2104.552328911049, 1630.6567173157284, 3270.9645656782445], [894, 895, 896, 897, 898, 899, 900, 901]], [12, 13507, [96611, 96979, 97330, 97670, 98006, 98344, 98685, 99016, 99324, 99635], [6408.027, 6303.1, 6267.726, 6230.559, 6258.287, 6252.751, 6246.35, 6420.081, 6335.932, 6218.81], [56261.85, 56276.411, 56301.444, 56339.532, 56337.115, 56287.703, 56253.887, 56261.693, 56241.373, 56423.156], [21.968, 15.141, 17.844, 20.42, 20.791, 25.165, 34.537, 16.899, 22.715, 23.217], [1507.7492642541122, 3762.722980560969, 2532.304986979004, 2786.6986652519763, 2267.5698866051994, 2732.5317833395197, 4174.257337524033, 1396.5701852002037, 8003.95750999146, 5794.597296589609], [894, 895, 896, 897, 898, 899, 900, 901, 902, 903]], [11, 13515, [96640, 97004, 97353, 97692, 98034, 98369, 98710, 99041, 99350, 99657, 99956, 100263, 100566], [9605.46, 9608.037, 9615.023, 9625.392, 9591.889, 9563.639, 9568.138, 9519.963, 9574.354, 9571.647, 9495.173, 9493.327, 9493.671], [53900.205, 53916.266, 53888.078, 53951.327, 53981.897, 53954.686, 53948.881, 53878.519, 54009.362, 54014.57, 53881.755, 53655.881, 53707.045], [18.971, 18.984, 22.932, 17.997, 17.015, 9.288, 14.103, 15.99, 10.78, 20.527, 14.676, 11.977, 35.649], [5273.202338777818, 10932.283266055396, 8619.07285707475, 14978.889789768038, 7215.4747581638985, 5692.234413081527, 4719.808502027559, 2761.0523404283344, 3705.5363760007504, 3189.8117627785355, 4572.550501922314, 1835.770600003593, 3503.944490892229], [894, 895, 896, 897, 898, 899, 900, 901, 902, 903, 904, 905, 906]], [11, 13519, [97365, 97705, 98045, 98382, 98724, 99051], [10160.163, 10186.128, 10233.323, 10258.345, 10150.618, 10242.478], [53533.799, 53509.17, 53603.665, 53691.462, 53729.25, 53632.427], [23.368, 16.431, 18.304, 24.664, 19.177, 13.798], [2699.3227260734757, 3365.0858629107393, 9955.008391818441, 3016.52783993898, 2766.0961137242866, 1614.4479111047092], [896, 897, 898, 899, 900, 901]], [14, 13531, [96320, 96668, 97041, 97394, 97732, 98076, 98404, 98747], [13810.756, 13838.784, 13801.407, 13818.208, 13742.414, 13939.292, 13751.773, 13763.728], [59891.456, 59909.402, 59888.763, 59893.527, 59959.276, 59855.676, 59723.473, 59736.899], [20.968, 17.555, 13.546, 28.48, 27.47, 45.229, 30.537, 19.641], [7261.686380294598, 30744.095390068982, 29242.54250341436, 14606.66136297632, 10746.42310009436, 2461.087973346385, 2236.3039472416262, 1714.4108371040954], [893, 894, 895, 896, 897, 898, 899, 900]], [14, 13532, [96323, 96673, 97045, 97396, 97737, 98078, 98407, 98749, 99083, 99390, 99692, 99998, 100305, 100596, 100879, 101147, 101422, 101689, 101949], [14363.45, 14295.075, 14204.49, 14235.908, 14326.786, 14280.822, 14294.001, 14293.423, 14333.911, 14457.433, 14456.348, 14476.857, 14522.66, 14498.374, 14601.529, 14679.201, 14743.941, 14641.459, 14621.766], [61124.208, 61095.385, 61052.534, 61028.125, 61063.958, 60993.0, 61107.607, 61136.257, 61186.754, 61212.927, 61201.069, 61210.008, 61240.659, 61191.553, 61228.694, 61297.399, 61273.823, 61203.53, 61219.584], [17.326, 17.362, 18.132, 16.287, 14.106, 15.067, 26.192, 17.978, 13.796, 23.066, 18.016, 9.412, 10.762, 13.047, 19.654, 12.549, 12.052, 12.92, 13.817], [1312.9107734153956, 1223.9038355815799, 2082.2837204355283, 1558.213719759079, 1021.9833001794525, 1706.9375537471863, 2547.4587800027425, 1485.6925108364876, 1850.4831061425486, 2942.310806080676, 3458.7057973990063, 1233.69229856634, 1909.7575387941342, 1811.8092313981506, 3541.6239969438225, 1552.2289272696294, 1553.6139458573139, 1374.2421844975672, 2354.6102337510997], [893, 894, 895, 896, 897, 898, 899, 900, 901, 902, 903, 904, 905, 906, 907, 908, 909, 910, 911]], [14, 13533, [97398, 97739, 98080, 98410, 98752, 99084, 99391], [14837.297, 14812.471, 14724.295, 14881.302, 14796.282, 14813.679, 14866.217], [60542.803, 60481.491, 60509.813, 60469.292, 60478.819, 60431.22, 60576.285], [22.589, 18.157, 23.737, 10.622, 21.601, 18.443, 22.983], [1359.1818229596317, 1181.5763084986365, 3031.281981748949, 691.5443015465237, 1236.324717998637, 1156.080360239039, 4826.37702566573], [896, 897, 898, 899, 900, 901, 902]], [9, 13541, [97075, 97423, 97762, 98103, 98430], [17613.071, 17666.735, 17669.209, 17639.586, 17633.632], [47429.727, 47366.22, 47316.324, 47299.685, 47276.106], [23.356, 26.104, 22.189, 21.588, 14.768], [518.5174551857824, 1290.6470343279493, 1021.3977936793441, 1091.5923098247042, 1265.4135050345183], [895, 896, 897, 898, 899]], [7, 13542, [96708, 97083, 97429, 97768, 98110, 98436, 98776, 99107, 99416, 99720, 100017], [18255.985, 18288.682, 18206.577, 18320.145, 18221.387, 18067.991, 18116.782, 18127.317, 18090.486, 18103.2, 17972.96], [40122.645, 40310.019, 40218.73, 40076.348, 40086.401, 40132.935, 40175.273, 40083.369, 40253.407, 40185.714, 40279.185], [22.216, 26.093, 24.891, 12.828, 12.703, 29.928, 30.504, 33.637, 19.712, 23.109, 9.179], [6691.607496579222, 4225.222461606036, 4759.792363303616, 1064.894830001614, 1017.8741452139727, 2982.5571326242048, 2662.5160470129294, 3224.3572101476907, 5197.476362827677, 3376.430235185816, 87248.31800636921], [894, 895, 896, 897, 898, 899, 900, 901, 902, 903, 904]], [7, 13543, [97081, 97428, 97767, 98112, 98437, 98777, 99108, 99420, 99721, 100021, 100329], [18158.427, 18176.191, 18235.966, 18354.851, 18263.333, 18182.325, 18275.726, 18264.297, 18239.669, 18204.571, 18235.384], [40623.248, 40675.318, 40740.245, 40638.785, 40857.974, 40884.163, 41031.759, 41038.909, 40889.36, 40719.386, 40933.523], [10.53, 20.448, 10.185, 13.965, 10.947, 28.928, 20.622, 27.45, 25.41, 30.961, 29.474], [71208.27577896578, 5348.374285135697, 62594.602698542185, 25588.804532892646, 19192.28287140859, 3887.6150999273796, 2581.824277889945, 998.9856067731654, 9990.150225422978, 8611.344345214107, 4038.189021265134], [895, 896, 897, 898, 899, 900, 901, 902, 903, 904, 905]], [15, 13547, [97442, 97779, 98125, 98457, 98795, 99121, 99439, 99737, 100034, 100346, 100636, 100920, 101183, 101463, 101729, 101977, 102217, 102451, 102695], [20793.321, 20795.034, 20780.605, 20778.548, 20826.405, 20828.004, 20863.965, 20858.309, 20861.196, 20917.938, 20785.009, 20732.13, 20706.919, 20669.131, 20727.186, 20726.1, 20788.965, 20728.255, 20677.974], [62666.475, 62700.731, 62620.162, 62604.613, 62671.674, 62714.04, 62713.217, 62682.206, 62683.348, 62525.536, 62700.967, 62731.315, 62691.43, 62680.758, 62694.366, 62594.957, 62552.029, 62657.009, 62584.033], [11.902, 18.773, 13.854, 17.775, 15.883, 15.586, 13.7, 12.825, 17.951, 35.174, 18.001, 18.738, 10.434, 18.837, 11.161, 22.111, 26.583, 17.405, 10.721], [1196.9865305067644, 1020.8641576826479, 1329.3831985651047, 1249.9587924999912, 1827.2763570955794, 2114.2709557131116, 923.7091892684457, 1112.715068365276, 1134.6405544537438, 3338.195331203599, 1061.0642415044224, 640.8470240861708, 1066.5473960556762, 998.5858433866847, 1289.051818989997, 1387.955420544337, 5250.527333002791, 975.9787678969624, 1102.6076757859898], [896, 897, 898, 899, 900, 901, 902, 903, 904, 905, 906, 907, 908, 909, 910, 911, 912, 913, 914]], [0, 13561, [96766, 97133, 97478, 97817, 98159, 98492], [26434.485, 26469.202, 26494.005, 26469.873, 26491.371, 26472.091], [5019.922, 5046.803, 4966.458, 4969.76, 5014.821, 5046.893], [20.141, 29.442, 27.708, 19.322, 23.898, 18.136], [1714.7674328475466, 1597.6126154031303, 1918.526448235723, 1808.936565632986, 1959.591753205527, 1924.997962168031], [894, 895, 896, 897, 898, 899]], [8, 13605, [96918, 97275, 97612, 97954, 98289, 98627, 98957, 99272, 99581, 99882, 100189, 100491], [49042.66, 49022.808, 49063.346, 49041.168, 49050.28, 49030.945, 49072.643, 49154.429, 49107.34, 49118.622, 49180.6, 49148.488], [42305.986, 42306.187, 42311.004, 42310.493, 42325.252, 42316.422, 42268.057, 42318.586, 42203.716, 42264.958, 42339.816, 42432.849], [18.556, 12.139, 16.424, 15.668, 19.227, 13.922, 20.959, 23.225, 17.931, 20.425, 22.172, 37.111], [3967.5522744799887, 4229.3350086722, 4806.4809295489285, 2961.5180719080868, 3213.3218308836504, 1575.6251997689546, 8256.53017059336, 1684.9349001828325, 11813.217764450095, 4710.543919485584, 2882.4998555144703, 912.9029956643996], [894, 895, 896, 897, 898, 899, 900, 901, 902, 903, 904, 905]], [0, 13707, [97810, 98154, 98489, 98826, 99142, 99464, 99759, 100057, 100370, 100661], [25775.678, 25730.398, 25739.699, 25708.608, 25675.06, 25653.522, 25724.144, 25736.519, 25717.132, 25781.204], [3450.858, 3377.071, 3339.935, 3269.94, 3277.665, 3239.
[truncated: 2,981,760 more chars]
