# Supplementary material for: The lipoprotein Pal stabilises the bacterial outer membrane during constriction by a mobilisation-and-capture mechanism
Source: Nat Commun. 2020 Mar 11;11:1305. doi: 10.1038/s41467-020-15083-5 (PMC7066135; doi:10.1038/s41467-020-15083-5)
Supplement: Supplementary file 3 — Source Data [file 41467_2020_15083_MOESM3_ESM.zip › source_files/PGI_Raw_Data_Figure_1/RKCK19_27_c2_f1_Checked.txt]

[[10, 97, [935, 1011, 1100, 1183, 1263, 1343, 1413], [40152.315, 40130.873, 40012.546, 40025.801, 40143.826, 40321.318, 40416.614], [44058.45, 44048.773, 44010.649, 43996.834, 43966.014, 44000.26, 44069.452], [28.229, 14.253, 12.936, 18.982, 15.357, 12.557, 16.321], [3324.5924839468307, 2565.4328238194125, 2481.926353285814, 2995.1804710725432, 2923.0966775262355, 1334.0082338668349, 1060.058430803951], [41, 42, 43, 44, 45, 46, 47]], [10, 98, [936, 1012, 1101, 1184, 1261, 1341, 1411, 1483, 1561, 1635], [40113.844, 40098.69, 40081.134, 40091.955, 40045.232, 40038.674, 40145.347, 40107.686, 40139.19, 40107.078], [44692.646, 44730.061, 44704.965, 44725.674, 44709.384, 44715.307, 44683.172, 44739.986, 44697.303, 44742.621], [11.489, 10.623, 19.189, 13.672, 14.268, 25.812, 20.888, 14.955, 14.36, 21.171], [3074.3289567853753, 2598.2555084224346, 2835.938388226702, 2332.978697813974, 2131.527567323982, 2200.9856076020965, 1048.8736503733464, 2079.315682010166, 2185.2786165847615, 1186.5535224151508], [41, 42, 43, 44, 45, 46, 47, 48, 49, 50]], [8, 112, [1419, 1489, 1568, 1640, 1704, 1770], [43642.777, 43578.287, 43486.096, 43567.7, 43496.287, 43477.331], [33323.216, 33420.344, 33502.582, 33476.054, 33458.846, 33445.374], [11.144, 12.645, 10.978, 14.788, 10.081, 16.163], [2381.4541429529086, 2812.6689051758863, 2473.3881162733087, 2693.164483912632, 2284.3953093022938, 979.0271978602628], [47, 48, 49, 50, 51, 52]], [9, 114, [1268, 1347, 1420, 1490, 1569, 1641], [43771.298, 43651.188, 43687.458, 43665.567, 43601.124, 43600.997], [38888.294, 38924.2, 39008.851, 39022.79, 39007.312, 38958.933], [20.266, 13.549, 14.456, 17.08, 18.102, 12.547], [23415.91624624435, 3917.4134932116913, 2470.8236196722487, 3177.816565727196, 2036.7728118726893, 1418.1624283875933], [45, 46, 47, 48, 49, 50]], [12, 116, [1280, 1359, 1431, 1504, 1589, 1655], [9192.378, 9197.686, 9190.702, 9191.348, 9179.298, 9176.605], [54674.433, 54688.877, 54672.365, 54704.687, 54705.672, 54678.349], [17.527, 13.243, 8.1, 8.658, 11.186, 10.805], [3840.805320191957, 2871.2352278533235, 3537.2102353367495, 3777.1079429772867, 2923.275597353982, 2727.8059507765074], [46, 47, 48, 49, 50, 51]], [15, 118, [1288, 1365, 1437, 1509, 1595, 1660], [13436.973, 13524.621, 13422.349, 13344.107, 13387.631, 13479.456], [65073.18, 65133.958, 65151.972, 65123.95, 65102.856, 65118.151], [34.206, 31.448, 17.004, 12.719, 19.0, 12.381], [3230.693286186992, 5985.192323767267, 16503.522627592043, 1668.5840135251938, 2360.5708494115847, 39419.2963883305], [46, 47, 48, 49, 50, 51]], [15, 119, [1047, 1136, 1212, 1290, 1366, 1438, 1511], [13866.739, 13895.98, 13891.309, 13909.94, 13906.588, 13919.321, 13925.604], [65328.759, 65297.663, 65275.421, 65304.375, 65255.19, 65310.901, 65273.758], [14.388, 19.688, 13.722, 18.56, 19.436, 16.089, 19.319], [1882.0755295126846, 1813.3544077225781, 2753.1931916728818, 1803.336946673479, 4633.950069666896, 2575.5030751394665, 3542.185151610662], [43, 44, 45, 46, 47, 48, 49]], [15, 121, [1296, 1368, 1440, 1517, 1599, 1665], [16250.79, 16333.007, 16230.836, 16110.412, 16032.537, 16042.985], [66000.124, 66049.866, 66055.388, 66193.846, 66238.634, 66267.481], [25.608, 24.213, 20.718, 24.727, 22.91, 27.85], [1862.442816921696, 4744.12037448656, 2383.5288416660496, 24458.395142958147, 8100.953221334563, 6842.218824091314], [46, 47, 48, 49, 50, 51]], [4, 126, [1071, 1155, 1233, 1310, 1378, 1448, 1530], [21481.44, 21408.93, 21460.654, 21504.944, 21491.369, 21446.308, 21460.41], [19816.191, 19970.679, 19799.289, 19882.989, 19934.311, 19932.213, 19943.443], [22.35, 27.954, 30.751, 20.928, 9.175, 11.632, 23.22], [1839.5767177437742, 8897.574144505199, 3612.0731691116002, 4123.88688646032, 4751.20339641988, 3703.877152616838, 1008.5093318194622], [43, 44, 45, 46, 47, 48, 49]], [16, 143, [988, 1077, 1159, 1235, 1314], [23967.922, 24063.219, 24038.67, 24043.035, 24183.304], [72842.946, 72897.2, 72868.921, 72819.466, 72677.019], [34.046, 22.881, 15.221, 14.745, 10.649], [1858.0739473281988, 2902.7953200885504, 2074.2883179959326, 2303.6011494744407, 1913.8816028652277], [42, 43, 44, 45, 46]], [6, 147, [994, 1087, 1167, 1245, 1325, 1393], [25843.754, 25894.661, 25769.804, 25772.917, 25832.531, 25768.824], [26008.848, 26069.989, 26212.885, 26237.799, 26403.448, 26315.428], [25.983, 8.857, 20.102, 33.561, 26.032, 30.283], [12877.658009487963, 84876.63633897672, 1293.067682272316, 3293.131978571557, 2302.0502596868014, 3063.366913540925], [42, 43, 44, 45, 46, 47]], [15, 188, [1515, 1598, 1666, 1732, 1797, 1869, 1932, 1998, 2060, 2111, 2175, 2238, 2313, 2383], [15932.19, 16026.49, 16029.319, 16003.609, 15920.768, 15976.853, 15987.204, 15946.198, 15918.967, 15920.671, 15890.656, 15902.647, 15930.424, 15893.773], [66346.961, 66253.935, 66268.222, 66266.243, 66346.46, 66204.336, 66126.362, 66266.236, 66299.642, 66345.778, 66329.476, 66349.443, 66332.475, 66336.483], [10.177, 28.863, 27.493, 13.605, 15.02, 24.332, 17.989, 23.227, 16.977, 9.246, 9.859, 15.995, 9.603, 9.091], [670.7093699136697, 5993.543264151534, 6236.124626984136, 12412.842294710135, 2002.1411494067097, 7356.603758158898, 6763.273350329131, 5023.015192694078, 4012.063919625885, 1794.656500569234, 2609.5127189854243, 1542.4669947685036, 1999.7768058021293, 1725.4246225814518], [49, 50, 51, 52, 53, 54, 55, 56, 57, 58, 59, 60, 61, 62]], [6, 195, [1462, 1539, 1618, 1684, 1751, 1822, 1895, 1954], [25662.042, 25604.891, 25651.696, 25674.071, 25786.051, 25639.086, 25598.394, 25738.449], [26078.099, 25978.418, 25952.047, 26022.328, 26029.609, 26052.678, 26066.619, 26048.565], [34.83, 15.31, 10.975, 11.328, 27.352, 24.992, 18.028, 21.635], [1106.5292425029202, 2479.849094852959, 4997.112030111061, 2486.9763328949944, 1962.5598910643732, 4857.7475692688095, 1242.6112188812963, 3080.302408845477], [48, 49, 50, 51, 52, 53, 54, 55]], [13, 207, [1581, 1648, 1712, 1781, 1854], [5922.974, 5892.305, 5976.365, 6017.778, 6002.958], [58847.915, 58876.0, 58766.524, 58794.61, 58816.529], [24.676, 27.511, 21.675, 19.929, 19.029], [2156.9901348518783, 2359.0500780890684, 2071.7861441574, 2048.88121437607, 6950.350530303165], [50, 51, 52, 53, 54]], [7, 211, [1433, 1505, 1590, 1656, 1719, 1786, 1860, 1923, 1991], [9767.196, 9723.51, 9624.881, 9633.568, 9549.146, 9574.41, 9521.3, 9581.533, 9616.121], [29050.575, 29024.09, 29114.835, 29154.934, 29221.48, 29159.957, 29188.662, 29240.327, 29211.651], [14.052, 15.147, 14.747, 16.957, 17.31, 15.766, 14.46, 26.637, 18.788], [1339.4034265496512, 2566.6576026833636, 4173.444521528581, 5624.040223138682, 3564.0000729007934, 1296.5088234040254, 2570.5623604487178, 5830.412301044924, 13629.429045950399], [48, 49, 50, 51, 52, 53, 54, 55, 56]], [7, 212, [1591, 1657, 1721, 1787, 1863, 1926, 1994, 2055, 2107], [10460.543, 10340.36, 10245.118, 10217.657, 10263.231, 10240.029, 10293.223, 10379.047, 10379.381], [28565.333, 28624.664, 28745.091, 28849.655, 28706.596, 28779.495, 28737.157, 28681.022, 28637.406], [34.819, 21.075, 19.652, 33.926, 16.118, 9.653, 10.143, 16.201, 15.064], [3113.4140919676643, 2771.231672869744, 1435.0182310021028, 4859.39472818257, 1341.237801762585, 3333.52558020658, 3641.050621818655, 2723.789611966132, 3971.5227031155023], [50, 51, 52, 53, 54, 55, 56, 57, 58]], [15, 215, [1662, 1728, 1795, 1866, 1930, 1996, 2058, 2110, 2172, 2234, 2309, 2378, 2443], [13850.389, 13929.057, 13931.955, 13960.124, 14009.846, 13933.727, 13933.222, 13950.722, 13886.715, 13870.678, 13867.536, 13888.895, 13879.222], [65213.368, 65260.169, 65287.675, 65279.713, 65270.387, 65314.088, 65318.345, 65313.47, 65350.628, 65274.618, 65291.68, 65332.438, 65366.418], [28.216, 25.319, 16.812, 14.762, 16.547, 23.503, 11.861, 14.951, 13.089, 11.088, 11.745, 30.514, 23.131], [4244.3569847846775, 4120.094055374949, 3235.949747111858, 2656.915242243298, 3211.0745588297013, 4207.458231986632, 3300.7285763896443, 4226.13059083461, 2277.7504473986173, 2192.3012404364918, 3945.65138984286, 2026.7886213528884, 887.0145973708902], [51, 52, 53, 54, 55, 56, 57, 58, 59, 60, 61, 62, 63]], [13, 232, [1855, 1918, 1987, 2049, 2102, 2162, 2222, 2293, 2367, 2431, 2492, 2538, 2582, 2638, 2696, 2745, 2799, 2849, 2898, 2944], [6182.075, 6263.234, 6173.689, 6172.601, 6240.574, 6257.075, 6190.338, 6182.534, 6192.139, 6229.624, 6253.168, 6269.998, 6286.076, 6194.069, 6218.768, 6216.326, 6266.081, 6188.934, 6205.418, 6215.17], [59881.814, 59815.84, 59864.351, 59851.824, 59852.912, 59835.656, 59843.775, 59768.46, 59874.537, 59870.643, 59831.945, 59835.279, 59827.169, 59872.031, 59776.349, 59852.189, 59817.6, 59829.554, 59882.056, 59842.488], [24.82, 25.596, 18.076, 28.349, 21.679, 22.463, 23.206, 24.519, 15.017, 16.878, 23.317, 17.694, 21.757, 19.953, 25.159, 24.909, 32.639, 19.319, 13.041, 24.278], [1338.939432249626, 1552.3212444360604, 2223.9983699346567, 3494.3426650807437, 1923.182395816419, 1882.4841567197038, 4913.9681100443795, 6327.1470791849015, 2418.656824119139, 1503.8617986870074, 2626.0641991954094, 1962.9392180261996, 2154.208475635064, 1453.6958151357726, 2645.5183890720846, 4091.029396586762, 3901.940730352833, 2995.670491700128, 2164.3406100991974, 3910.8736748009383], [54, 55, 56, 57, 58, 59, 60, 61, 62, 63, 64, 65, 66, 67, 68, 69, 70, 71, 72, 73]], [12, 234, [1858, 1921, 1990, 2053, 2105], [8952.484, 8949.891, 9018.368, 9000.031, 9039.409], [53393.929, 53355.203, 53413.608, 53411.502, 53412.065], [19.787, 18.856, 16.264, 7.328, 18.371], [3001.383217459406, 2523.7400526310694, 1537.2282845239513, 3234.382780817322, 1688.680231356522], [54, 55, 56, 57, 58]], [16, 242, [1893, 1951, 2016, 2075, 2126, 2192, 2255], [24477.234, 24457.379, 24564.163, 24581.134, 24617.77, 24616.742, 24629.498], [70485.262, 70456.241, 70379.329, 70363.239, 70347.547, 70349.104, 70357.562], [16.423, 22.542, 11.698, 10.36, 8.655, 12.873, 8.858], [1957.4239776234315, 1716.5249927104705, 4035.6145930534253, 3564.147458401751, 3714.1206587827605, 3129.8419259740012, 2162.2463603485976], [54, 55, 56, 57, 58, 59, 60]], [3, 247, [1964, 2030, 2086, 2139, 2204, 2270, 2352, 2416], [33931.348, 33988.633, 33942.372, 34059.883, 34108.543, 34100.722, 34095.351, 34022.889], [17311.116, 17306.24, 17297.851, 17296.717, 17278.492, 17250.621, 17313.605, 17322.279], [30.773, 18.79, 19.168, 19.827, 21.31, 17.096, 16.604, 11.815], [1812.3273884665064, 1898.154887473707, 2222.1286835830324, 3048.714481408525, 2581.8472316821135, 1582.266056121057, 1041.5250191734797, 2355.4232550429247], [55, 56, 57, 58, 59, 60, 61, 62]], [10, 249, [1969, 2034, 2092, 2142, 2209, 2272], [38731.5, 38676.471, 38799.182, 38671.133, 38690.559, 38693.672], [44923.279, 44903.641, 44957.955, 44994.797, 44977.491, 45022.036], [32.896, 15.791, 33.521, 24.069, 25.439, 20.752], [2241.5334906096564, 1874.1713700128514, 1151.9089823050474, 2182.150218664478, 1438.148097524945, 1091.0239797821787], [55, 56, 57, 58, 59, 60]], [13, 278, [2158, 2220, 2290, 2364, 2429, 2490, 2533, 2580, 2635, 2692, 2742, 2795], [4141.621, 4247.525, 4190.364, 4232.652, 4253.434, 4227.836, 4254.584, 4266.778, 4316.885, 4283.869, 4302.723, 4224.302], [60086.597, 60195.333, 60127.45, 60098.935, 60085.405, 60094.799, 60066.71, 60050.829, 60115.367, 60156.836, 60215.349, 60169.622], [18.842, 19.232, 23.734, 15.935, 17.921, 12.387, 7.783, 8.433, 7.851, 7.103, 8.594, 14.067], [986.5852628913335, 2518.256587797965, 2014.2621226820427, 1721.6521298800658, 2270.2738704724143, 1548.1988130580762, 3331.442047131908, 3937.420939639491, 5917.851859831591, 4653.756413527219, 4010.1852304747176, 2110.0730108816038], [59, 60, 61, 62, 63, 64, 65, 66, 67, 68, 69, 70]], [14, 302, [2350, 2414, 2474, 2519, 2564], [33641.465, 33643.458, 33687.23, 33598.344, 33503.89], [59676.283, 59792.951, 59748.699, 59794.784, 59822.483], [19.253, 28.208, 24.969, 33.648, 33.745], [1767.5339893403777, 1261.568918319485, 2337.480077202517, 4947.567999155251, 1371.2633445824226], [61, 62, 63, 64, 65]], [8, 305, [2423, 2486, 2527, 2573, 2628, 2689, 2737, 2791, 2840, 2888, 2936, 2975, 3016, 3059, 3100, 3141, 3180, 3222, 3272], [43364.263, 43402.992, 43493.673, 43542.885, 43599.886, 43502.563, 43498.003, 43472.158, 43529.455, 43552.173, 43595.568, 43607.891, 43635.727, 43549.868, 43559.781, 43607.142, 43698.114, 43768.044, 43693.805], [33352.937, 33316.911, 33232.338, 33252.269, 33243.868, 33211.284, 33091.788, 33030.505, 33234.957, 33249.416, 33252.911, 33230.808, 33244.51, 33288.531, 33412.785, 33494.975, 33396.836, 33489.173, 33425.665], [10.094, 11.605, 11.319, 9.524, 9.191, 11.482, 16.983, 22.441, 19.196, 16.354, 11.787, 9.297, 16.809, 19.754, 14.878, 18.821, 33.686, 15.386, 20.147], [435.28214735273684, 2534.8661445473163, 4325.611009950317, 4385.8888136157475, 4715.400500035161, 4178.501878653131, 4913.255198015782, 6124.96844078965, 7824.197008770428, 9395.349661233975, 3415.5365874906483, 3236.415416868145, 4053.1874272590703, 2798.1573389481428, 2967.659413293465, 1912.9881144581414, 4674.3300071300055, 1046.1819770371944, 743.2475205382817], [62, 63, 64, 65, 66, 67, 68, 69, 70, 71, 72, 73, 74, 75, 76, 77, 78, 79, 80]], [7, 346, [2647, 2699, 2750, 2804, 2855, 2905], [11291.235, 11302.721, 11301.732, 11201.949, 11191.895, 11184.463], [28553.047, 28551.038, 28540.119, 28542.518, 28558.616, 28541.019], [9.353, 8.978, 10.197, 16.789, 10.597, 20.017], [1860.000979956522, 2171.7346275626824, 1822.4679713304001, 1501.508984548058, 3108.773830500174, 1664.9555561239367], [67, 68, 69, 70, 71, 72]], [2, 366, [2756, 2808, 2863, 2909, 2954, 2993, 3036, 3075, 3119, 3157, 3199, 3242, 3289, 3322, 3361, 3403, 3436], [15188.369, 15254.45, 15288.844, 15358.539, 15382.497, 15535.008, 15606.229, 15487.525, 15392.615, 15401.408, 15429.251, 15476.813, 15545.895, 15544.066, 15558.942, 15555.242, 15525.291], [12908.14, 12975.849, 13080.137, 13115.449, 13177.612, 13255.918, 13191.554, 13203.365, 13172.129, 13108.911, 13108.087, 13150.486, 13211.764, 13151.244, 13148.502, 13141.25, 13149.237], [15.754, 29.436, 29.83, 9.859, 14.995, 18.257, 12.175, 15.332, 21.497, 29.998, 12.806, 10.109, 16.166, 18.491, 26.561, 11.147, 11.906], [2623.8292843335903, 3185.495682640601, 1740.8912247727874, 34627.21815095684, 2745.0083647208644, 2193.489303672816, 2382.772799530198, 2397.0690992297514, 1613.0781198717107, 3060.0995174185623, 3647.71245517977, 1808.0388523380327, 2327.0743714552837, 2373.4133853304147, 2700.4062673238864, 1878.2660479115295, 3226.820696486555], [69, 70, 71, 72, 73, 74, 75, 76, 77, 78, 79, 80, 81, 82, 83, 84, 85]], [11, 372, [2968, 3009, 3052, 3096, 3136], [39133.819, 39176.717, 39186.535, 39192.199, 39129.704], [52116.749, 52168.063, 52115.487, 52197.124, 52148.992], [27.349, 22.05, 23.754, 26.214, 25.937], [1411.094825916224, 934.3232813579754, 905.5419725946792, 1752.3080234811132, 1192.666452479431], [73, 74, 75, 76, 77]], [5, 373, [3010, 3053, 3097, 3137, 3175, 3217, 3264, 3307, 3335, 3380, 3415, 3447, 3476, 3506, 3542], [40134.369, 40123.676, 40165.649, 40244.63, 40365.662, 40300.504, 40202.75, 40180.747, 40212.425, 40188.528, 40135.298, 40188.662, 40286.883, 40316.817, 40253.014], [25908.342, 25973.805, 26008.776, 26059.193, 25905.532, 25883.432, 25951.108, 25935.732, 25904.3, 25869.011, 25964.747, 25922.496, 25871.543, 25955.329, 25986.587], [8.952, 7.664, 13.346, 15.38, 12.985, 8.567, 14.872, 14.02, 23.414, 19.3, 17.95, 14.072, 15.839, 23.449, 36.697], [2638.208519647158, 2135.8957859113257, 2769.453608607944, 1504.3765941413924, 3428.865672912728, 2593.248305684718, 1762.7244989681, 1899.6423226180377, 1749.8928342510485, 1458.4996889668923, 1174.3075275416795, 1116.3184484676203, 2555.8347325851046, 2094.920022094534, 4219.258376062305], [74, 75, 76, 77, 78, 79, 80, 81, 82, 83, 84, 85, 86, 87, 88]], [13, 375, [2897, 2943, 2983, 3023, 3066, 3106, 3149], [5998.326, 5982.818, 6085.424, 6017.091, 5956.265, 6012.851, 5989.924], [58858.568, 58680.586, 58813.357, 58831.299, 58802.491, 58806.861, 58947.986], [29.668, 32.372, 26.875, 30.934, 20.325, 26.385, 24.189], [4039.876857368235, 2031.3013519372232, 1089.4792995137664, 1582.4765501976783, 9863.127883510197, 4680.889793303898, 1196.7606693798768], [72, 73, 74, 75, 76, 77, 78]], [11, 376, [2929, 2970, 3012, 3055, 3098], [40738.259, 40766.22, 40829.027, 40771.858, 40845.724], [50832.538, 50902.697, 50863.842, 50872.177, 50829.736], [27.561, 18.528, 15.964, 34.524, 21.347], [4359.052694998021, 1900.3795440927522, 1277.268531228539, 3116.538683037204, 1054.4772314084678], [72, 73, 74, 75, 76]], [12, 377, [2987, 3027, 3069, 3109, 3154, 3190], [9058.187, 9036.402, 9038.983, 8986.135, 8945.588, 8965.339], [54386.8, 54347.1, 54241.411, 54335.081, 54270.378, 54412.67], [10.486, 11.843, 32.461, 22.789, 15.327, 25.916], [2264.3182929877185, 1907.4172050595962, 2330.7874025355127, 3069.9612645292837, 1799.7953009814246, 2551.4977971906887], [74, 75, 76, 77, 78, 79]], [9, 379, [2937, 2976, 3017, 3060, 3101, 3140, 3178, 3221, 3271, 3309], [43704.466, 43667.507, 43645.919, 43609.483, 43545.883, 43475.1, 43565.566, 43645.671, 43574.366, 43501.731], [39445.315, 39425.573, 39462.085, 39436.047, 39354.194, 39228.247, 39219.168, 39149.505, 39161.935, 39212.757], [13.86, 15.527, 20.776, 23.661, 24.726, 25.355, 14.551, 23.037, 21.985, 20.036], [2592.7966341778756, 3053.7152695791924, 2282.727685095808, 4116.171559588809, 1587.7520606118217, 1613.8049277824211, 3581.783170877078, 3507.05099107441, 3235.9433178395443, 2241.0515114071754], [72, 73, 74, 75, 76, 77, 78, 79, 80, 81]], [8, 416, [3270, 3310, 3339, 3384, 3419, 3450, 3478, 3509, 3545, 3579], [43687.356, 43609.408, 43559.757, 43669.582, 43643.19, 43555.482, 43580.948, 43502.03, 43458.824, 43448.546], [33423.489, 33424.414, 33355.258, 33434.575, 33490.675, 33445.866, 33493.093, 33538.825, 33562.2, 33622.139], [20.12, 36.424, 27.326, 22.223, 15.292, 18.766, 24.994, 25.148, 24.052, 10.531], [728.4731984270101, 2849.10945738087, 8776.33616212017, 2290.7135398381697, 2112.466116556622, 1239.68889842171, 2876.3921779971265, 1921.9061393584905, 1705.7785344570696, 1260.9123139505114], [80, 81, 82, 83, 84, 85, 86, 87, 88, 89]], [13, 418, [3318, 3350, 3394, 3429, 3458, 3488], [5996.044, 5941.866, 5917.695, 5942.082, 5911.746, 5985.281], [58987.801, 58939.079, 59001.514, 59064.648, 58988.518, 58926.258], [29.256, 25.922, 17.941, 15.983, 21.239, 22.296], [988.3656486592064, 1291.0012290819195, 904.396024833583, 1554.9752779716523, 1183.7422605671104, 1550.8396437947506], [82, 83, 84, 85, 86, 87]], [7, 492, [3913, 3947, 3976, 4011, 4040], [10558.977, 10568.207, 10506.613, 10536.333, 10531.85], [29355.819, 29334.35, 29386.007, 29432.259, 29393.905], [22.151, 22.896, 22.019, 32.488, 33.95], [1386.9054267498536, 634.1642766427249, 1138.8517211301078, 1301.639814121095, 3201.699382441216], [101, 102, 103, 104, 105]], [15, 494, [3820, 3845, 3878, 3921, 3953, 3981, 4017, 4043, 4078], [16087.848, 16128.056, 16078.153, 16171.145, 16156.857, 16073.55, 16108.967, 16052.521, 16012.247], [65886.631, 65881.592, 65894.43, 65976.454, 65978.561, 65856.374, 65888.577, 65898.422, 65819.076], [16.474, 20.187, 14.262, 16.622, 16.408, 25.516, 33.463, 21.698, 16.718], [3142.2042111918577, 3200.869157761997, 2181.981192413714, 2251.1671876373653, 2129.002085898445, 2324.9764319398946, 2475.889054172434, 1783.0068210876818, 901.8564168827415], [98, 99, 100, 101, 102, 103, 104, 105, 106]], [16, 530, [4283, 4323, 4362, 4387, 4414], [24640.159, 24552.09, 24649.051, 24619.343, 24679.87], [71596.629, 71593.256, 71594.232, 71588.445, 71628.153], [25.418, 19.115, 11.199, 23.562, 15.533], [1206.8635438837516, 3819.970563978098, 1657.0898054850948, 2768.9980334664097, 1409.2464805276084], [112, 113, 114, 115, 116]], [8, 540, [4399, 4423, 4443, 4463, 4494, 4522, 4549, 4577, 4608, 4635, 4662, 4689, 4716, 4747, 4783, 4811, 4841, 4876, 4906], [43658.215, 43736.258, 43678.931, 43802.526, 43916.893, 43825.367, 43762.084, 43858.127, 43887.983, 43948.048, 43939.613, 44004.898, 44104.169, 44137.222, 44144.056, 44141.96, 44274.135, 44301.479, 44288.412], [33314.702, 33335.692, 33261.236, 33169.093, 33105.174, 33164.06, 33246.738, 33249.891, 33223.217, 33184.554, 33220.595, 33126.322, 33124.883, 33180.595, 33117.56, 33111.73, 33123.709, 33139.042, 33079.448], [26.841, 21.786, 18.991, 11.154, 17.951, 20.336, 9.869, 16.995, 19.134, 22.918, 18.69, 16.37, 19.393, 17.733, 12.356, 12.872, 16.495, 13.622, 31.152], [1472.1548055560484, 2515.313040277013, 5201.814896088401, 1600.809228760298, 2089.6450700614264, 2699.1664408307197, 2681.2436526191905, 1917.4696156443904, 2219.6577589732465, 1299.9545050420197, 1117.9518719248103, 2981.281029715865, 1317.778085641301, 962.729001813212, 2203.2978075291403, 1584.8435626351138, 2428.962507508947, 1900.2519023258453, 3248.9771160673045], [115, 116, 117, 118, 119, 120, 121, 122, 123, 124, 125, 126, 127, 128, 129, 130, 131, 132, 133]], [6, 582, [4770, 4799, 4827, 4862, 4890, 4924, 4957, 4996, 5028, 5054, 5076, 5097, 5119], [25439.867, 25387.361, 25326.188, 25300.202, 25307.461, 25263.133, 25276.26, 25267.455, 25303.595, 25286.636, 25288.103, 25272.144, 25286.496], [27486.287, 27480.938, 27466.11, 27500.915, 27474.22, 27478.865, 27490.769, 27491.552, 27454.602, 27476.155, 27505.205, 27492.654, 27488.079], [24.224, 19.009, 30.523, 9.962, 15.496, 15.695, 12.905, 10.789, 19.573, 15.715, 13.382, 19.962, 19.254], [1299.1982054245912, 2111.1693402085966, 2395.990794446213, 1011.8416433671448, 2486.0516565311364, 955.8372842006157, 2825.8946389557746, 2152.4756119620956, 3020.8802203057944, 1952.9013878425046, 3213.332618294594, 3563.6923848494207, 2396.195975593748], [129, 130, 131, 132, 133, 134, 135, 136, 137, 138, 139, 140, 141]], [1, 591, [4873, 4899, 4931, 4971, 5007, 5037, 5062, 5081, 5100, 5126, 5148, 5177, 5197, 5234, 5273, 5341, 5436, 5551, 5649, 5756, 5868, 5976, 6103, 6217], [39386.061, 39397.609, 39261.494, 39220.482, 39195.923, 39240.16, 39241.567, 39276.342, 39228.23, 39271.413, 39224.374, 39258.96, 39217.768, 39207.937, 39394.833, 39546.064, 39528.572, 39587.759, 39660.78, 39727.278, 39837.179, 39782.438, 39797.605, 39816.858], [3934.544, 3945.703, 3979.97, 3897.355, 3828.186, 3745.187, 3742.146, 3735.207, 3785.108, 3748.109, 3792.449, 3793.151, 3736.394, 3749.22, 3688.261, 3847.352, 3890.09, 3653.711, 3690.624, 3721.0, 3666.179, 3720.09, 3660.865, 3596.336], [30.933, 17.308, 29.501, 10.847, 9.119, 13.903, 14.455, 15.133, 13.615, 12.547, 15.766, 15.639, 12.356, 13.592, 15.967, 31.441, 21.076, 24.973, 16.146, 27.872, 18.895, 13.662, 14.581, 17.826], [1421.8150306640719, 1166.9318035425445, 1368.1748813560125, 2398.4756708584778, 1771.0831362297233, 2082.632573482439, 2149.3751095332364, 3052.457753323673, 1954.990011558645, 1377.4817077798155, 1323.9590699304376, 1067.326641218469, 1392.4206420445503, 1514.5525268581534, 1016.8304229156735, 2541.2240876950855, 1812.6336664689893, 809.9814873152242, 1181.1517470307053, 1651.0153328487422, 1670.2133451423201, 1459.9152263643834, 1064.4833278614788, 1713.9089121922295], [132, 133, 134, 135, 136, 137, 138, 139, 140, 141, 142, 143, 144, 145, 146, 147, 148, 149, 150, 151, 152, 153, 154, 155]], [13, 628, [5183, 5211, 5247, 5293, 5366, 5467, 5582, 5675, 5785], [5882.784, 5910.586, 5884.583, 5884.456, 5901.094, 5924.038, 5764.17, 5767.345, 5808.425], [59981.096, 60017.09, 60031.534, 59977.927, 59882.542, 59941.3, 59890.142, 59829.657, 59866.111], [20.43, 26.459, 21.284, 25.581, 21.389, 25.453, 8.604, 14.572, 9.644], [2975.2746844717876, 1835.9579295053322, 2562.353762086466, 3589.117591830078, 13428.031076504853, 5127.9762467045875, 134950.12665791332, 33215.16836978482, 130212.03175289939], [144, 145, 146, 147, 148, 149, 150, 151, 152]], [4, 631, [5217, 5261, 5321, 5396, 5507, 5615, 5715, 5821], [20678.701, 20648.544, 20476.174, 20472.255, 20605.727, 20398.566, 20406.272, 20469.41], [20028.197, 20158.346, 20232.285, 20218.402, 20285.951, 20361.902, 20390.692, 20424.056], [19.298, 32.229, 14.704, 9.563, 22.365, 10.376, 10.019, 31.761], [1246.9831300288995, 2459.66043836957, 1580.1644361726032, 3007.8877302524356, 5969.343522435924, 18548.577036271014, 16660.980610216087, 6494.865951614888], [145, 146, 147, 148, 149, 150, 151, 152]], [6, 644, [5265, 5328, 5413, 5523, 5626, 5729], [25071.676, 25076.288, 25098.435, 25093.676, 25059.066, 25100.996], [27103.073, 27118.589, 27123.279, 27113.128, 27143.608, 27225.84], [21.241, 9.23, 18.689, 14.257, 19.622, 19.313], [961.0972732612679, 4233.022193633004, 3279.832654097929, 3739.5074699529628, 15049.649259078957, 1795.4158198853042], [146, 147, 148, 149, 150, 151]], [6, 645, [5266, 5333, 5420, 5529, 5633, 5735], [26102.944, 26238.655, 26210.777, 26140.856, 26143.766, 26026.194], [26259.142, 26234.941, 26046.737, 25907.99, 26026.015, 26137.273], [31.768, 14.328, 23.067, 22.386, 15.275, 25.431], [1488.5827063645697, 2240.1924842660974, 7409.266113940593, 1462.311177051317, 3101.204112240371, 9733.104417365821], [146, 147, 148, 149, 150, 151]], [7, 655, [6152, 6253, 6337, 6433, 6525, 6617, 6712, 6793, 6866], [11586.488, 11489.948, 11541.971, 11438.654, 11474.362, 11426.946, 11385.032, 11454.591, 11397.232], [28752.402, 28952.946, 28928.962, 28893.075, 29001.0, 28971.16, 28996.612, 28886.027, 29124.201], [13.365, 18.535, 20.993, 21.309, 23.951, 22.32, 20.111, 28.031, 18.86], [3380.907945229208, 4458.873188970364, 3393.263310880254, 5744.058310142125, 1908.9487302934886, 3360.763858183998, 2498.194678285353, 5463.5092401146885, 1410.1740498069455], [155, 156, 157, 158, 159, 160, 161, 162, 163]], [15, 656, [5691, 5801, 5917, 6036, 6158, 6258, 6342, 6436, 6530, 6623, 6716, 6798, 6871, 6940], [14919.732, 14931.238, 14838.138, 14794.455, 14806.003, 14747.433, 14738.021, 14817.143, 14932.249, 14969.874, 14951.362, 14898.108, 14908.97, 14896.448], [65191.343, 65228.598, 65276.969, 65325.955, 65358.445, 65380.27, 65390.895, 65294.758, 65298.937, 65301.151, 65296.081, 65413.642, 65362.331, 65278.46], [19.377, 22.98, 23.722, 16.032, 14.552, 17.22, 13.481, 16.113, 10.191, 8.833, 9.177, 12.95, 24.109, 41.483], [1432.5521070158647, 2380.68318193658, 2559.122087589353, 3339.7437516945824, 4126.789271669514, 2882.1536483272266, 4111.618845013199, 6010.816708251795, 5093.135088507916, 3141.338980973666, 2367.1549351122917, 4741.643881503185, 6878.372455197636, 4144.835757058611], [151, 152, 153, 154, 155, 156, 157, 158, 159, 160, 161, 162, 163, 164]], [2, 657, [5692, 5803, 5919, 6038, 6160, 6260, 6344, 6437], [15319.779, 15288.713, 15378.489, 15473.486, 15619.707, 15700.178, 15639.71, 15634.201], [12990.17, 12829.392, 12946.65, 13053.46, 13115.646, 13222.252, 13246.198, 13211.516], [36.162, 23.557, 21.241, 8.615, 10.969, 23.615, 30.028, 24.022], [2931.6955771940343, 12398.182692292577, 4718.565813605468, 2652.8165243018084, 3714.6076365881777, 1455.2148054305496, 2099.0958767829434, 2974.569799712008], [151, 152, 153, 154, 155, 156, 157, 158]], [15, 658, [5694, 5804, 5920, 6039, 6161, 6259, 6345, 6438, 6532, 6625, 6718], [15482.862, 15566.442, 15611.868, 15577.715, 15434.568, 15598.514, 15631.912, 15631.216, 15607.927, 15595.461, 15640.024], [65406.447, 65514.752, 65528.6, 65515.78, 65330.789, 65515.83, 65510.353, 65479.653, 65502.474, 65513.761, 65502.012], [39.813, 10.665, 15.864, 15.459, 32.863, 11.431, 24.707, 36.912, 20.569, 24.328, 16.713], [3561.0000990916833, 1416.1405235563275, 1610.8439041283732, 2009.7976780693505, 6893.607554276648, 1916.9206471839407, 1040.4492418012292, 2107.7252019505972, 1020.3727319754647, 6758.190336652225, 1147.6048893124519], [151, 152, 153, 154, 155, 156, 157, 158, 159, 160, 161]], [4, 665, [6059, 6178, 6270, 6356, 6446, 6542], [20112.673, 20239.938, 20302.081, 20338.205, 20280.432, 20269.395], [20572.945, 20512.569, 20511.157, 20558.732, 20518.504, 20521.807], [28.11, 31.777, 29.502, 28.249, 20.993, 38.838], [5697.761941422854, 6294.334416738234, 1415.8072982073336, 1521.045229102383, 1568.5282371148737, 4250.821590847263], [154, 155, 156, 157, 158, 159]], [4, 667, [5323, 5398, 5509, 5618, 5718, 5825, 5938, 6063, 6180, 6271, 6357, 6449, 6545, 6638, 6729], [21088.707, 21042.989, 21085.437, 21072.622, 21124.41, 21019.39, 21053.867, 21038.675, 21079.487, 21112.375, 21187.636, 21085.729, 21086.56, 21030.721, 21057.675], [19867.475, 19857.978, 19860.421, 19838.957, 19762.37, 19942.935, 19818.027, 19794.445, 19875.879, 19881.215, 19781.121, 19833.324, 19864.142, 19905.467, 19979.909], [15.14, 17.22, 14.822, 19.126, 10.924, 18.751, 20.053, 12.14, 12.714, 16.714, 17.936, 13.356, 11.182, 12.383, 19.26], [1252.9734618797522, 2082.8121339555264, 15613.784838151387, 13648.794110817435, 2850.7152301557257, 30765.07092451377, 7526.048137602358, 8271.873398658423, 5354.191376200451, 3956.871498273732, 2085.194177225279, 1574.0813312561304, 2128.5347909873794, 1511.5435398298516, 1115.545062399691], [147, 148, 149, 150, 151, 152, 153, 154, 155, 156, 157, 158, 159, 160, 161]], [6, 673, [5631, 5732, 5841, 5952, 6080, 6195, 6283, 6369, 6461, 6556, 6653, 6741, 6822, 6893], [25435.936, 25527.244, 25412.72, 25445.174, 25618.062, 25421.034, 25370.022, 25319.756, 25293.677, 25377.875, 25406.206, 25417.717, 25411.604, 25431.202], [26035.979, 26162.814, 26326.01, 26268.437, 26125.046, 26216.491, 26400.391, 26517.897, 26386.237, 26245.806, 26200.257, 26114.676, 26112.259, 26107.435], [25.281, 24.086, 12.159, 14.035, 20.969, 20.902, 34.109, 10.801, 8.795, 11.859, 12.595, 18.887, 16.26, 25.683], [4418.275544095044, 11944.442973727873, 82954.8869383623, 3308.710952512327, 27701.456484553222, 4539.929942692433, 1906.665094446594, 3963.054678069234, 4830.539529060104, 3569.408877754422, 2381.7196575443677, 1898.6922563109385, 2618.852789311901, 5905.283052344727], [150, 151, 152, 153, 154, 155, 156, 157, 158, 159, 160, 161, 162, 163]], [6, 675, [5956, 6083, 6199, 6288, 6374, 6466, 6560, 6657, 6743, 6826, 6898, 6974, 7049, 7117], [26054.162, 26007.369, 26147.385, 26302.165, 26331.765, 26201.029, 26172.122, 26163.339, 25920.917, 25944.749, 25956.061, 25843.341, 26029.014, 26009.708], [26079.034, 26087.675, 26057.906, 25886.649, 25958.841, 25907.278, 25880.579, 25812.445, 25828.741, 25822.357, 25854.386, 25831.52, 25760.83, 25767.781], [16.575, 18.04, 19.573, 12.225, 23.611, 10.084, 6.909, 10.439, 8.829, 15.64, 10.893, 21.434, 11.557, 15.772], [5153.719155928228, 7773.524896207169, 8081.488262854764, 3518.407520895648, 5170.1554650076505, 5891.593656244055, 8197.178987107, 3306.7591903365933, 3953.9276412788877, 2303.6168092801004, 4301.183710765398, 8677.871720691393, 2582.933312129347, 2452.614847048696], [153, 154, 155, 156, 157, 158, 159, 160, 161, 162, 163, 164, 165, 166]], [3, 678, [5645, 5748, 5858, 5966, 6090, 6210, 6295, 6380, 6477, 6572, 6669], [34295.269, 34302.706, 34377.305, 34441.206, 34432.918, 34439.225, 34360.805, 34417.913, 34410.862, 34256.714, 34269.357], [15806.031, 15752.223, 15749.869, 15748.184, 15773.029, 15817.852, 15726.645, 15579.332, 15549.917, 15644.382, 15727.075], [19.09, 22.866, 11.961, 16.77, 22.611, 21.202, 30.446, 21.858, 27.138, 12.946, 30.841], [1824.6590923602291, 1367.9090347886627, 1983.6928400435706, 5019.4830163649285, 4545.840269440799, 26737.523951426312, 2943.345802175359, 3004.2564955990692, 1530.1333840945854, 1272.7532904775392, 1896.1485472029872], [150, 151, 152, 153, 154, 155, 156, 157, 158, 159, 160]], [3, 679, [5431, 5546, 5646, 5751, 5861, 5968, 6093, 6211, 6296, 6384, 6478, 6574, 6670, 6754, 6840, 6908, 6986, 7059], [35006.572, 35051.034, 35077.276, 35034.465, 35054.577, 35124.007, 35099.833, 35098.756, 35118.173, 35090.654, 35106.061, 35104.318, 35095.946, 35086.468, 35097.34, 35085.117, 35129.17, 35208.928], [15412.297, 15475.112, 15590.042, 15685.571, 15646.741, 15595.789, 15597.661, 15600.978, 15592.398, 15563.655, 15610.482, 15650.286, 15678.849, 15672.444, 15665.144, 15713.679, 15751.506, 15728.209], [17.027, 16.06, 11.744, 26.283, 21.793, 15.851, 14.438, 16.133, 17.503, 15.779, 12.015, 22.835, 11.585, 10.588, 9.435, 12.859, 19.57, 14.32], [2154.3120939282044, 2083.1396539808507, 4965.773281039068, 6663.966382624094, 8209.340667428254, 3572.6613996233446, 2717.890416427984, 2315.554190788406, 3208.5727913777596, 4692.401472654945, 1862.6604734949158, 3033.2938119435644, 1735.4829880580746, 2514.5997998511752, 2544.7985382771567, 1817.3495551558838, 1442.3543821376286, 1041.0533387044593], [148, 149, 150, 151, 152, 153, 154, 155, 156, 157, 158, 159, 160, 161, 162, 163, 164, 165]], [8, 692, [5765, 5879, 5994, 6118, 6230, 6309, 6403], [43192.564, 43338.499, 43371.358, 43429.442, 43484.548, 43473.199, 43465.281], [33203.111, 33167.391, 33280.28, 33308.695, 33340.659, 33444.818, 33550.419], [17.231, 10.116, 11.972, 12.382, 10.144, 10.856, 12.815], [1627.5781265576884, 2157.236631453753, 2280.3046438037236, 2047.7725429833602, 2025.5320652692371, 1744.3858105692354, 1973.6697366579633], [151, 152, 153, 154, 155, 156, 157]], [9, 693, [5769, 5882, 5996, 6119, 6231, 6312, 6407, 6499, 6590, 6688, 6770, 6850], [44210.114, 44241.655, 44325.738, 44268.843, 44243.947, 44274.212, 44065.215, 44232.428, 44223.816, 44208.801, 44201.839, 44161.334], [38825.746, 38778.16, 39012.003, 38921.248, 38916.917, 38962.889, 38828.491, 38702.573, 38713.392, 38709.432, 38730.323, 38705.863], [26.073, 25.608, 10.234, 9.368, 11.055, 18.946, 16.542, 11.869, 9.116, 13.733, 13.9, 14.147], [3611.33965363555, 1903.4418304605097, 4355.050374164774, 10349.942432848919, 8426.754875042692, 4710.351189288197, 18724.362985473956, 5153.0371206743375, 3748.69591662325, 2033.0902717840993, 2619.9899759528807, 2920.805341987783], [151, 152, 153, 154, 155, 156, 157, 158, 159, 160, 161, 162]], [15, 707, [5382, 5485, 5600, 5689, 5798], [14031.314, 13987.967, 14000.322, 14037.087, 13986.601], [64368.977, 64382.335, 64340.42, 64464.855, 64399.468], [24.637, 9.511, 18.2, 24.376, 20.557], [1274.6118125797602, 904.0804844796459, 1934.026079376558, 4045.778717555464, 1109.2397034406415], [148, 149, 150, 151, 152]], [4, 713, [5322, 5397, 5508, 5617, 5717, 5823], [20882.1, 20887.51, 20914.501, 20843.198, 20655.386, 20574.185], [20229.991, 20220.338, 20179.985, 20233.797, 20346.031, 20414.673], [21.236, 22.6, 13.427, 23.585, 22.333, 32.488], [11873.321718150428, 15684.302895379298, 48621.85120449418, 12878.114729963714, 9018.472221763059, 1589.3818293643806], [147, 148, 149, 150, 151, 152]], [16, 715, [5409, 5517, 5622, 5725, 5833, 5942, 6073, 6190], [24478.327, 24407.262, 24420.665, 24370.148, 24421.289, 24441.731, 24374.103, 24376.803], [71534.499, 71597.117, 71573.571, 71551.04, 71573.259, 71531.38, 71575.928, 71574.597], [37.056, 14.614, 10.944, 18.457, 14.038, 16.617, 18.471, 20.268], [2917.5639636396872, 3275.884136686045, 2577.1996992263653, 1484.6323624985266, 2155.876382763605, 1709.1249816993586, 2002.7147311646, 2297.3532603721233], [148, 149, 150, 151, 152, 153, 154, 155]], [14, 726, [5336, 5429, 5541, 5643, 5745, 5856, 5965], [33445.026, 33423.7, 33332.583, 33358.153, 33449.765, 33304.793, 33334.826], [59082.659, 59077.137, 59087.453, 59161.624, 59057.605, 58859.357, 58905.618], [21.257, 26.444, 20.662, 18.002, 22.055, 24.226, 33.277], [1810.4323176733653, 1505.224480743467, 6371.482427539972, 1596.9166189471364, 2940.609340105895, 583.160602944305, 5518.761392651181], [147, 148, 149, 150, 151, 152, 153]], [5, 729, [5345, 5439, 5553, 5651, 5757, 5870, 5980, 6106, 6221], [40601.133, 40601.732, 40603.301, 40580.441, 40606.302, 40623.789, 40569.612, 40584.144, 40538.701], [25658.419, 25599.897, 25532.741, 25417.073, 25460.658, 25452.44, 25381.956, 25351.463, 25389.699], [20.036, 21.086, 29.313, 15.888, 16.039, 15.899, 15.784, 21.472, 23.648], [1594.5389573654022, 2970.0129209284014, 1553.8711011579164, 4305.130831378412, 1767.209756206787, 1907.5489840439773, 2929.285125707863, 1129.7499365032163, 1474.7885311657058], [147, 148, 149, 150, 151, 152, 153, 154, 155]], [9, 749, [5562, 5658, 5767, 5881, 5995], [43477.473, 43491.152, 43484.408, 43486.25, 43528.494], [39261.668, 39238.077, 39244.183, 39144.301, 39017.897], [21.992, 20.491, 18.508, 25.11, 15.162], [1398.425644741884, 2374.7649280443043, 1913.0857545639676, 3926.741952601227, 1202.020523588733], [149, 150, 151, 152, 153]], [13, 753, [5460, 5577, 5670, 5780, 5896], [4452.033, 4332.435, 4397.92, 4577.38, 4582.011], [59448.138, 59492.573, 59409.053, 59401.803, 59491.843], [35.142, 30.508, 18.815, 23.613, 10.916], [2479.5482628592854, 3629.9539283866734, 2588.647420614202, 12409.14653695942, 201417.79807678083], [149, 150, 151, 152, 153]], [9, 790, [6311, 6405, 6495, 6587, 6685], [43750.053, 43794.12, 43654.587, 43625.795, 43644.705], [38956.894, 38907.399, 39036.975, 39011.553, 38988.893], [22.742, 22.977, 16.685, 18.848, 21.564], [6799.544359364717, 6167.673882640343, 3135.5967038850845, 1341.8437217563157, 986.0596606808126], [156, 157, 158, 159, 160]], [13, 792, [6325, 6421, 6513, 6604, 6698, 6783], [5166.324, 5117.333, 5168.156, 5131.072, 5209.967, 5112.484], [60300.207, 60208.352, 60210.814, 60298.257, 60299.699, 60303.06], [35.321, 28.521, 25.97, 24.124, 27.701, 29.529], [1132.0224931410842, 2387.9816991044854, 3952.1793839266384, 1451.047759315634, 1050.340255111406, 803.2881261044257], [157, 158, 159, 160, 161, 162]], [7, 795, [6251, 6334, 6430, 6522, 6614, 6709], [10136.519, 10174.158, 10129.768, 10244.47, 10217.66, 10252.232], [29790.244, 29778.563, 29784.6, 29772.901, 29784.645, 29802.334], [24.437, 14.815, 19.119, 21.343, 18.855, 23.781], [1487.8209698975488, 2597.8387059868282, 2056.5691006950224, 696.7146409066631, 2067.005637842356, 1536.1663595198675], [156, 157, 158, 159, 160, 161]], [7, 796, [6252, 6335, 6431, 6523, 6615, 6711, 6792, 6865, 6936, 7018], [10678.215, 10635.849, 10797.706, 10723.544, 10787.167, 10810.752, 10789.034, 10784.364, 10735.399, 10740.37], [28962.198, 28888.858, 29020.909, 28994.728, 28983.645, 29035.247, 29023.566, 29023.836, 28979.728, 29022.89], [19.933, 26.912, 11.637, 21.16, 22.65, 14.849, 13.49, 17.187, 19.678, 23.619], [4433.25040200669, 1866.8100750948101, 2460.4231040828054, 2381.3829406656973, 1343.7616882415293, 2649.79117118165, 2175.295804114151, 1015.050306266528, 1954.196392511859, 2217.208479851882], [156, 157, 158, 159, 160, 161, 162, 163, 164, 165]], [4, 798, [6272, 6358, 6450, 6546, 6639], [21200.287, 21243.536, 21197.496, 21237.503, 21254.161], [20389.287, 20416.795, 20433.143, 20451.676, 20435.499], [13.553, 9.899, 17.363, 15.079, 14.034], [2361.5110896283622, 2191.739671679483, 2057.6278483098945, 2178.938287249182, 2839.942141149321], [156, 157, 158, 159, 160]], [11, 807, [6393, 6487, 6581, 6676, 6760, 6845, 6912, 6990, 7063], [39701.483, 39896.571, 39887.214, 39877.524, 39818.211, 39839.268, 39736.883, 39665.04, 39635.522], [51939.365, 51996.66, 52011.316, 52115.166, 52116.915, 52250.977, 52280.219, 52216.075, 52257.444], [22.449, 20.672, 13.349, 12.835, 15.833, 21.759, 22.032, 27.334, 24.708], [2648.293980888018, 2448.9353759758824, 3488.2960790329284, 3348.9842503951663, 1253.8450993057747, 2443.1532542455634, 2161.6732344006996, 2457.759382837032, 1332.610959919605], [157, 158, 159, 160, 161, 162, 163, 164, 165]], [6, 813, [6462, 6557, 6654, 6739, 6821, 6894, 6966, 7044, 7113, 7184, 7253, 7324, 7402, 7470, 7526], [25446.843, 25415.989, 25396.937, 25342.926, 25335.487, 25341.257, 25231.692, 25150.391, 25208.711, 25203.7, 25197.157, 25199.984, 25185.559, 25185.643, 25254.303], [27254.454, 27256.652, 27265.571, 27312.742, 27316.481, 27341.309, 27307.045, 27330.665, 27258.858, 27344.023, 27347.18, 27337.547, 27347.796, 27343.303, 27344.322], [15.387, 20.627, 16.897, 15.122, 10.927, 16.279, 16.402, 23.618, 27.079, 22.001, 13.592, 16.353, 16.764, 14.534, 15.539], [1798.9032698231076, 3945.7227982066247, 3370.1072439733116, 2378.603393466859, 3231.0819186186723, 1174.1180638159492, 1372.1255518519754, 2327.0863399643567, 1052.1804451223206, 2938.737537174174, 2020.2360979374785, 3665.734957140427, 6356.632012112256, 2007.5629250034967, 2632.4106125597395], [158, 159, 160, 161, 162, 163, 164, 165, 166, 167, 168, 169, 170, 171, 172]], [15, 838, [6529, 6620, 6715, 6796, 6869, 6938, 7020, 7090], [13998.528, 14025.627, 14047.051, 13972.156, 13965.038, 14005.903, 14015.16, 13986.594], [64325.708, 64376.814, 64397.906, 64424.414, 64302.653, 64444.524, 64385.837, 64359.87], [20.894, 14.866, 16.041, 31.74, 20.556, 24.504, 19.506, 19.619], [3264.8804462388343, 1218.9502056361246, 1350.6655816351772, 2228.789436336266, 1060.0291911243337, 1762.851112248456, 2123.1378254830292, 1039.28637214556], [159, 160, 161, 162, 163, 164, 165, 166]], [8, 872, [6686, 6768, 6849, 6916, 6997, 7070], [43650.617, 43502.584, 43462.561, 43444.883, 43355.479, 43284.486], [33653.694, 33596.079, 33598.541, 33578.138, 33602.862, 33609.695], [38.522, 13.046, 12.304, 15.419, 26.82, 17.489], [2490.9641318924914, 2240.3562847587227, 3969.0263669134165, 2662.1652751856786, 1252.1642302847945, 1118.153646449938], [160, 161, 162, 163, 164, 165]], [17, 875, [6622, 6717, 6797, 6870, 6942, 7023, 7093, 7163, 7232, 7301, 7384, 7451, 7518, 7577, 7637, 7691, 7740, 7803, 7859], [14793.193, 14873.59, 14816.605, 14851.839, 14871.451, 14913.039, 14914.148, 15009.984, 14881.878, 14914.202, 14830.098, 14847.651, 14753.724, 14790.015, 14664.983, 14722.9, 14686.431, 14581.153, 14617.927], [73518.151, 73532.464, 73459.813, 73543.292, 73463.146, 73442.587, 73503.122, 73564.741, 73588.179, 73651.84, 73743.964, 73886.154, 73857.81, 73930.677, 74028.398, 73942.095, 73954.211, 73926.35, 73851.516], [19.284, 12.494, 12.767, 9.069, 19.73, 20.039, 23.116, 17.524, 16.336, 23.925, 22.945, 10.469, 21.672, 18.602, 22.678, 30.417, 27.407, 41.235, 24.648], [1905.5385718518805, 2474.657630622654, 1926.638063103699, 1750.7725824112258, 2673.31826800388, 1720.766020984862, 2578.7587179470834, 1132.9169063349614, 3259.144625064002, 870.2301646503903, 5660.424222536516, 1316.0119635035935, 1690.2448138781904, 836.0833759499568, 2107.507333631117, 4527.249098013888, 1138.3791541757973, 971.6588180727618, 8007.770426476509], [160, 161, 162, 163, 164, 165, 166, 167, 168, 169, 170, 171, 172, 173, 174, 175, 176, 177, 178]], [2, 888, [6799, 6874, 6943, 7024, 7095, 7164, 7234], [15793.418, 15603.126, 15621.782, 15679.458, 15752.266, 15777.603, 15729.137], [12447.479, 12475.085, 12354.498, 12292.468, 12209.256, 12168.27, 12162.005], [16.326, 15.743, 13.831, 21.726, 20.613, 10.567, 30.798], [2021.6640518154752, 2593.836669993159, 2073.496305271672, 1373.6221651441413, 2037.9768698407256, 3424.9087144188584, 1564.9468006450304], [162, 163, 164, 165, 166, 167, 168]], [1, 900, [6759, 6844, 6911, 6989, 7062, 7124, 7202], [39645.17, 39664.75, 39585.221, 39537.742, 39584.938, 39518.399, 39500.001], [3746.65, 3745.468, 3757.015, 3777.377, 3822.383, 3790.924, 3797.399], [16.578, 17.303, 17.259, 11.594, 30.339, 14.318, 20.607], [5574.853360944682, 11091.084463660507, 5248.473135797443, 2700.969376908756, 5674.379951500309, 2141.8754913847, 1159.7964521344336], [161, 162, 163, 164, 165, 166, 167]], [16, 905, [7042, 7110, 7180, 7248, 7318, 7400, 7468], [24192.137, 24329.379, 24439.112, 24427.737, 24433.235, 24407.835, 24436.403], [71952.574, 71891.928, 71778.517, 71762.998, 71766.931, 71747.899, 71752.968], [36.429, 33.668, 19.384, 13.632, 9.13, 9.317, 12.644], [8492.204301506712, 10862.915496635422, 2121.8992646968645, 2137.750796899792, 2470.394696813168, 3555.5673410986224, 2438.1946555952686], [165, 166, 167, 168, 169, 170, 171]], [6, 906, [6970, 7046, 7114, 7186, 7254, 7326, 7404, 7472], [25706.111, 25505.729, 25393.52, 25492.658, 25586.311, 25725.023, 25539.408, 25586.23], [25870.345, 25966.987, 26001.655, 26029.519, 25927.768, 25872.819, 25963.253, 25955.42], [28.481, 15.033, 22.369, 29.958, 14.369, 27.986, 22.302, 32.467], [5378.048859495221, 3062.208556070797, 2946.9503251869246, 1061.6427093472562, 3565.561811316157, 10998.989025979039, 7488.563479792966, 3485.7182548143996], [164, 165, 166, 167, 168, 169, 170, 171]], [12, 912, [6933, 7016, 7083, 7154, 7223, 7294, 7377], [8996.282, 8995.35, 8982.924, 8978.429, 8978.451, 8996.849, 8962.189], [54384.133, 54374.696, 54350.041, 54346.853, 54336.026, 54370.922, 54335.753], [22.253, 10.948, 13.04, 9.425, 6.654, 13.304, 16.884], [1859.6151875931855, 2800.575820001269, 3160.6635028793357, 4202.6988487170565, 3447.0517948444294, 2060.2906551146048, 1409.4192128389209], [164, 165, 166, 167, 168, 169, 170]], [15, 920, [7092, 7162, 7231, 7300, 7381, 7450, 7517, 7576, 7636, 7690], [14273.929, 14329.941, 14154.498, 14015.968, 14007.246, 14184.414, 14268.073, 14322.953, 14378.835, 14284.19], [65460.292, 65585.334, 65495.602, 65415.464, 65457.418, 65483.952, 65401.588, 65457.696, 65434.895, 65420.608], [33.027, 24.712, 29.851, 23.708, 18.07, 30.536, 31.079, 7.828, 15.703, 12.145], [4899.070961300598, 5101.727043393843, 1589.5520163238195, 2887.9138467446755, 8741.791024618173, 1072.3646297813798, 3578.5176061910965, 2446.304442169523, 2499.4468577303187, 3739.1610323066557], [166, 167, 168, 169, 170, 171, 172, 173, 174, 175]], [4, 924, [7174, 7245, 7314, 7396, 7463], [20594.51, 20574.719, 20588.739, 20579.833, 20549.658], [20090.754, 20135.317, 20021.497, 20071.611, 20070.255], [18.31, 16.603, 17.069, 14.642, 16.791], [2162.7814246166154, 2543.093363039513, 1333.527492278891, 2008.3925131616888, 1851.1736285308878], [167, 168, 169, 170, 171]], [10, 934, [7125, 7203, 7268, 7340, 7423, 7486, 7543, 7606, 7659, 7712, 7767], [39760.769, 39900.244, 39847.623, 39812.454, 39937.008, 39913.032, 39925.95, 39936.536, 39889.541, 39867.567, 39965.153], [44799.979, 44704.015, 44676.124, 44666.696, 44606.613, 44644.073, 44639.878, 44631.074, 44568.654, 44630.825, 44763.333], [22.889, 16.449, 19.068, 10.039, 19.613, 16.83, 22.056, 7.98, 7.958, 19.45, 15.809], [2929.025796028917, 1680.3532258233663, 1708.242898825169, 779.1170212757394, 1615.2653363014854, 873.0313332064849, 2317.2606958928964, 3310.1033268774236, 4584.155966067482, 2387.1076274282564, 2583.0339747818334], [166, 167, 168, 169, 170, 171, 172, 173, 174, 175, 176]], [13, 961, [7438, 7506, 7561, 7624, 7677], [4192.524, 4134.016, 4137.844, 4107.796, 4146.281], [60217.647, 60206.232, 60223.842, 60210.059, 60190.103], [30.142, 23.268, 15.042, 13.728, 37.117], [3197.397890406025, 1332.5899286065355, 2197.345687447037, 3111.223458393414, 1968.7406684639247], [171, 172, 173, 174, 175]], [16, 969, [7644, 7699, 7749, 7814, 7869], [24630.421, 24656.258, 24629.819, 24499.642, 24327.561], [71737.686, 71704.609, 71723.633, 71829.926, 71983.98], [15.003, 15.106, 24.203, 18.071, 16.673], [1881.255699120814, 1982.2251416494084, 1912.5628946111844, 846.4442761780247, 3201.107182779812], [174, 175, 176, 177, 178]], [3, 972, [7538, 7600, 7653, 7705, 7762], [33812.502, 33801.647, 33807.014, 33794.308, 33663.474], [16595.538, 16570.564, 16571.142, 16563.206, 16518.051], [15.128, 11.869, 10.168, 18.375, 23.988], [1878.0762381489872, 2471.241441883938, 1869.0339643578172, 1515.0064971161503, 1329.4029351871654], [172, 173, 174, 175, 176]], [6, 987, [7703, 7753, 7816, 7873, 7929, 7977, 8030, 8075, 8129, 8182, 8230, 8277, 8325], [25199.993, 25195.532, 25221.126, 25279.383, 25274.895, 25276.646, 25259.176, 25288.694, 25279.747, 25184.524, 25217.845, 25205.777, 25294.306], [27361.073, 27350.073, 27326.125, 27340.942, 27323.341, 27282.878, 27308.979, 27335.537, 27311.955, 27304.294, 27281.914, 27264.978, 27270.433], [15.653, 15.485, 15.513, 21.414, 12.476, 23.39, 14.213, 14.726, 18.283, 21.366, 19.634, 16.929, 25.877], [2446.3052294707672, 2406.533717755355, 2333.341725495014, 2012.97952226514, 2429.1054460309865, 1133.998694324378, 1691.5201607270078, 1956.7727009359062, 1605.881965822085, 1508.474034309674, 878.1856723871974, 736.4272530518431, 1293.2682559259767], [175, 176, 177, 178, 179, 180, 181, 182, 183, 184, 185, 186, 187]], [3, 988, [7708, 7765, 7827, 7882, 7935, 7987, 8038, 8085, 8144, 8191, 8240, 8284, 8334, 8371, 8419, 8470], [35159.196, 35195.902, 35154.271, 35128.415, 35121.266, 35112.218, 35163.397, 35123.89, 35080.941, 35104.539, 35099.393, 35057.697, 35030.168, 34948.431, 35002.58, 34981.757], [15784.658, 15812.863, 15794.557, 15765.505, 15856.256, 15800.051, 15842.803, 15752.42, 15748.024, 15763.198, 15717.469, 15806.893, 15752.695, 15824.58, 15817.158, 15749.968], [27.737, 28.668, 24.089, 20.79, 28.904, 20.136, 13.302, 23.715, 15.334, 20.02, 26.811, 11.561, 13.571, 11.88, 18.478, 11.161], [1517.2356499450095, 3128.0730552624127, 1771.435981213482, 1628.047919467443, 1176.5967052830426, 995.1441796158099, 1008.328978005206, 1360.3611903431706, 693.658020535068, 1483.0148467098027, 822.072242525421, 1946.8455300071423, 1791.472090409044, 2137.4180414122943, 2158.034393551272, 2111.400675944424], [175, 176, 177, 178, 179, 180, 181, 182, 183, 184, 185, 186, 187, 188, 189, 190]], [16, 1001, [7748, 7813, 7870, 7927, 7973, 8026, 8072, 8125, 8179, 8228, 8275, 8324, 8363, 8410, 8460, 8505], [24477.382, 24448.528, 24451.523, 24448.082, 24451.13, 24474.413, 24452.907, 24457.035, 24461.427, 24462.139, 24479.925, 24454.858, 24482.954, 24449.373, 24438.227, 24438.86], [70784.573, 70799.41, 70775.178, 70772.418, 70799.027, 70778.964, 70792.214, 70778.017, 70775.62, 70765.406, 70771.663, 70802.134, 70778.548, 70754.974, 70765.131, 70787.428], [11.342, 12.248, 11.17, 11.981, 8.238, 14.41, 7.013, 8.74, 11.197, 12.665, 6.617, 11.817, 9.685, 8.881, 13.37, 10.924], [1877.940942908842, 3321.1846442079873, 2818.0625564508055, 3084.4472105551995, 2962.187510758557, 3054.4326773962584, 3520.694799858503, 2367.5628308557325, 2029.9746695439744, 2854.462793747799, 2105.7520697085306, 2855.653082906808, 2573.0032539431927, 3747.4104420052454, 3152.014950705514, 2461.2571368475233], [176, 177, 178, 179, 180, 181, 182, 183, 184, 185, 186, 187, 188, 189, 190, 191]], [13, 1026, [7902, 7953, 8008, 8054, 8101, 8158, 8207, 8257, 8296], [4855.664, 4721.294, 4723.231, 4692.369, 4746.305, 4744.399, 4710.427, 4730.701, 4881.248], [60223.514, 60192.941, 60231.243, 60165.831, 60115.619, 60172.488, 60139.059, 60109.973, 60309.382], [39.144, 22.31, 26.304, 18.908, 9.566, 19.738, 14.818, 15.947, 33.778], [2078.231794908949, 1762.5779091098277, 7011.386323216286, 1570.9289593684912, 3983.382454347084, 3577.695433432096, 2787.024703806421, 10523.390358328617, 1491.6382275966637], [179, 180, 181, 182, 183, 184, 185, 186, 187]], [12, 1055, [7958, 8010, 8057, 8103, 8161, 8210, 8258, 8298, 8346, 8390, 8438, 8489], [8638.614, 8629.465, 8696.819, 8645.259, 8644.447, 8534.604, 8600.819, 8595.24, 8522.621, 8526.35, 8501.537, 8616.042], [54487.202, 54532.352, 54696.967, 54633.924, 54541.717, 54507.368, 54538.949, 54494.305, 54462.62, 54500.424, 54491.918, 54488.994], [16.196, 13.827, 18.946, 19.682, 14.84, 30.513, 25.195, 18.264, 15.188, 23.117, 16.806, 16.581], [2108.7294224418465, 1840.1146228475461, 3050.552416898985, 2395.642185527432, 2517.626148766244, 1136.0430326007465, 1061.3980849568477, 1098.4948003634827, 1865.229652138113, 1773.5547564604556, 1261.90572002725, 785.1775094530174], [180, 181, 182, 183, 184, 185, 186, 187, 188, 189, 190, 191]], [7, 1060, [8106, 8165, 8213, 8260, 8301, 8348], [9855.704, 9856.893, 9839.514, 9839.536, 10008.873, 10068.271], [29645.232, 29614.665, 29627.52, 29617.748, 29579.805, 29556.968], [8.254, 9.147, 8.981, 9.519, 23.947, 25.059], [2134.1021122769384, 2576.6154929616114, 3313.357382127332, 3132.293205287578, 7923.7395445150105, 8064.732160374662], [183, 184, 185, 186, 187, 188]], [7, 1069, [8214, 8262, 8303, 8349, 8393, 8441, 8491, 8533], [10374.565, 10361.244, 10231.842, 10224.923, 10231.828, 10276.663, 10288.748, 10293.037], [28920.142, 28862.989, 28845.812, 28861.175, 28798.823, 28775.678, 28783.401, 28740.187], [7.092, 8.141, 7.489, 27.533, 14.021, 9.773, 12.613, 34.197], [1732.6230532757052, 4579.035596110705, 2934.4873774877283, 3680.9627801549536, 1436.2691792407306, 1138.873241642031, 2299.904425008406, 2127.295707696172], [185, 186, 187, 188, 189, 190, 191, 192]], [15, 1106, [8584, 8619, 8663, 8700, 8744, 8775, 8808, 8851, 8889, 8933], [14085.652, 13981.179, 13944.082, 13811.23, 13905.364, 13939.804, 13885.081, 13978.551, 13940.343, 13982.402], [65320.634, 65348.717, 65322.494, 65247.465, 65266.924, 65280.238, 65335.807, 65370.837, 65445.55, 65392.78], [19.195, 12.208, 10.208, 14.469, 12.824, 13.611, 17.42, 27.595, 17.33, 24.198], [1043.8339363954963, 2152.0749081114095, 3496.637395271575, 2597.6758258183913, 2564.290221109606, 1656.038241145651, 1854.2671849936705, 1697.6454596663157, 1351.1580697485228, 2629.3518779761444], [193, 194, 195, 196, 197, 198, 199, 200, 201, 202]], [3, 1112, [8511, 8560, 8598, 8633, 8673, 8719, 8761, 8789, 8826, 8868], [33929.973, 33976.087, 34110.565, 34044.468, 34010.027, 33913.749, 33899.518, 33835.834, 33928.498, 33977.237], [16873.974, 16904.367, 16872.154, 16877.539, 16850.538, 16853.676, 16853.523, 16902.647, 16922.51, 16931.688], [17.995, 8.987, 10.596, 8.175, 8.82, 10.992, 7.937, 16.039, 12.895, 13.131], [1605.5414030615145, 3359.734803374161, 2503.827782897926, 3132.904385969145, 3492.6160549394563, 2526.3449172768333, 2851.5266042452517, 3705.4669888583817, 2335.1696678658236, 2349.157437646724], [191, 192, 193, 194, 195, 196, 197, 198, 199, 200]], [10, 1114, [8603, 8641, 8681, 8725, 8766, 8793, 8835, 8874], [40522.39, 40613.167, 40676.897, 40611.027, 40537.317, 40396.231, 40300.224, 40251.094], [44415.821, 44426.782, 44476.734, 44498.202, 44515.235, 44519.281, 44512.798, 44591.25], [12.427, 9.701, 17.466, 11.84, 12.866, 11.86, 13.324, 16.823], [1836.05989726864, 2434.5684526037708, 1172.936671960001, 2384.6823630022905, 1945.1830957658447, 2743.4933556563815, 2832.6192493603303, 2293.357576760195], [193, 194, 195, 196, 197, 198, 199, 200]], [3, 1131, [8634, 8675, 8720, 8763, 8790, 8828, 8869, 8904, 8951], [34930.183, 34906.863, 34913.523, 34974.658, 34910.071, 34948.47, 34900.983, 34963.735, 34964.058], [15802.138, 15800.316, 15848.961, 15820.288, 15773.16, 15752.574, 15790.763, 15778.603, 15781.137], [14.092, 13.696, 12.566, 13.866, 16.044, 10.96, 17.029, 16.381, 14.607], [1784.3291310400027, 1766.3062229670409, 1743.192772273225, 1642.3135032804432, 1894.1317107600626, 895.3020287202296, 1545.5480784689341, 1967.5956516492815, 2370.053515113682], [194, 195, 196, 197, 198, 199, 200, 201, 202]], [5, 1151, [8834, 8873, 8911, 8956, 8984, 9018, 9052, 9099, 9136, 9170, 9214, 9264, 9311, 9352, 9399, 9441, 9485, 9520, 9560, 9599, 9642], [39480.484, 39562.867, 39725.967, 39609.606, 39659.887, 39671.16, 39655.88, 39591.154, 39686.743, 39717.085, 39632.072, 39549.912, 39403.485, 39391.887, 39304.445, 39286.228, 39272.279, 39342.892, 39459.176, 39419.192, 39425.352], [26438.355, 26443.709, 26492.037, 26450.762, 26410.682, 26379.08, 26356.915, 26311.943, 26430.685, 26510.941, 26637.234, 26613.171, 26570.068, 26569.032, 26525.783, 26512.761, 26586.695, 26640.946, 26586.082, 26593.947, 26647.794], [16.783, 13.178, 15.994, 9.6, 13.737, 17.075, 16.02, 11.573, 12.492, 9.65, 24.787, 21.36, 11.535, 11.476, 6.768, 12.307, 11.043, 15.013, 22.525, 16.991, 22.467], [1054.200123078221, 1937.1313205490685, 1749.3491092172248, 3093.365404006622, 3472.0389954993148, 4326.551247472409, 2046.0744384293503, 3122.1977564602835, 2361.6103150201307, 1798.278115276469, 2090.1889261282804, 2025.1943093047178, 2025.5893804397153, 1863.119851861181, 2985.080500416776, 2673.1941292564143, 2297.789344837815, 2887.929825466377, 1887.7428309391864, 1898.6075999951795, 1502.6379167361754], [199, 200, 201, 202, 203, 204, 205, 206, 207, 208, 209, 210, 211, 212, 213, 214, 215, 216, 217, 218, 219]], [16, 1155, [8817, 8858, 8896, 8943, 8975], [24544.617, 24426.086, 24390.703, 24370.702, 24265.15], [71655.727, 71521.805, 71566.385, 71666.992, 71764.812], [20.766, 10.838, 17.229, 26.523, 21.799], [1450.0415055238025, 1967.455547841873, 2211.625437429044, 2090.966314672715, 1575.3261875364067], [199, 200, 201, 202, 203]], [2, 1160, [8854, 8892, 8938, 8968, 9001, 9033, 9068, 9111, 9150, 9193, 9238, 9289, 9330, 9375, 9419, 9460, 9504, 9540], [16471.201, 16614.683, 16467.836, 16465.289, 16497.731, 16559.236, 16649.222, 16744.08, 16727.146, 16739.47, 16776.434, 16781.604, 16736.527, 16786.22, 16771.665, 16783.51, 16778.821, 16693.356], [12403.917, 12281.856, 12337.744, 12379.213, 12380.779, 12339.073, 12172.533, 12182.448, 12250.561, 12322.609, 12303.374, 12312.53, 12337.496, 12333.074, 12334.076, 12334.908, 12330.943, 12315.376], [28.197, 3.046, 29.747, 30.293, 16.602, 18.829, 12.41, 15.946, 17.581, 23.947, 9.206, 13.918, 14.54, 11.24, 11.085, 12.658, 18.42, 19.302], [2255.768963216793, 546.5802549305486, 3011.922554822323, 2259.486435340046, 971.5392704205575, 2331.771005060523, 1874.8968388559492, 1167.89613410732, 1291.90473251431, 1145.1404200075049, 2065.1830959107256, 1984.6481198246952, 1964.5787122252361, 2569.0491595542153, 1953.0904718850427, 2627.07225277751, 1862.728757790718, 847.6402176999386], [200, 201, 202, 203, 204, 205, 206, 207, 208, 209, 210, 211, 212, 213, 214, 215, 216, 217]], [13, 1164, [8845, 8882, 8922, 8961, 8991, 9025, 9062, 9107, 9143, 9182, 9227, 9276, 9324, 9364, 9409, 9453, 9495, 9532, 9571], [5345.452, 5311.929, 5302.693, 5367.167, 5378.774, 5310.575, 5331.679, 5332.528, 5399.307, 5310.946, 5306.554, 5328.735, 5317.656, 5319.759, 5341.138, 5302.055, 5336.9, 5384.593, 5345.021], [59653.06, 59676.312, 59711.768, 59637.464, 59705.576, 59637.96, 59649.068, 59675.659, 59660.561, 59662.403, 59699.212, 59686.362, 59680.716, 59683.911, 59687.15, 59707.772, 59678.709, 59713.426, 59708.511], [17.878, 18.577, 23.114, 17.168, 28.884, 12.984, 16.454, 11.768, 33.893, 7.707, 15.938, 18.878, 14.453, 15.253, 16.187, 24.641, 20.674, 32.035, 13.886], [1007.4326230460237, 769.7511966083567, 1277.4264521834061, 1196.46712044598, 1715.6032123475247, 1608.840695969909, 1740.5385143747767, 1862.2897632026454, 2299.0490948606266, 633.8812101981748, 1217.9588713545018, 2458.1070347907166, 1737.0945217654555, 1572.515254164455, 1873.74352233458, 1025.8318143990152, 1677.7790973283918, 1158.769996671023, 2170.9885270273635], [200, 201, 202, 203, 204, 205, 206, 207, 208, 209, 210, 211, 212, 213, 214, 215, 216, 217, 218]], [3, 1190, [9014, 9047, 9093, 9129, 9164, 9208], [33967.408, 34077.192, 34188.899, 34074.608, 34075.063, 34039.978], [17047.032, 17213.946, 17171.499, 17225.153, 17291.272, 17225.846], [25.72, 32.947, 15.648, 19.869, 31.223, 25.09], [1227.2210524156358, 1618.3911958491096, 2163.010721032827, 1845.394368647348, 2279.318833473388, 5304.715848303284], [204, 205, 206, 207, 208, 209]], [3, 1191, [9015, 9048, 9094, 9130, 9165, 9210, 9259], [34944.887, 34943.142, 34944.094, 34950.976, 34926.106, 35006.081, 34944.361], [15808.286, 15813.781, 15803.805, 15779.209, 15773.383, 15771.363, 15800.015], [17.606, 10.795, 15.132, 13.433, 10.508, 18.688, 18.823], [2777.564443187119, 1619.12227294942, 2660.5687252610787, 1965.0133103771007, 2965.7111731325285, 1242.581992972816, 1236.3611573155863], [204, 205, 206, 207, 208, 209, 210]], [16, 1198, [9039, 9080, 9118, 9155, 9199, 9249, 9301, 9337, 9385, 9422, 9468, 9511], [24504.704, 24401.352, 24392.234, 24579.733, 24584.732, 24620.943, 24619.227, 24607.458, 24567.622, 24573.105, 24598.079, 24592.582], [71940.672, 71975.461, 72028.254, 72114.862, 72093.517, 72109.895, 72125.654, 72144.998, 72100.157, 72120.298, 72071.599, 72098.943], [16.101, 18.504, 14.425, 12.484, 18.953, 16.453, 18.305, 23.929, 12.548, 7.563, 15.336, 23.995], [1463.722509499614, 2799.464295714025, 1992.9747130286062, 1912.8771150312887, 1499.8128602688978, 1307.4850633381461, 1575.6901408398717, 980.265378163625, 911.9133188043123, 1011.5872041411305, 2029.4650497593748, 1698.6777571589294], [205, 206, 207, 208, 209, 210, 211, 212, 213, 214, 215, 216]], [15, 1215, [9190, 9233, 9283, 9329, 9372, 9415, 9457], [13225.934, 13239.961, 13198.49, 13220.077, 13237.487, 13248.035, 13227.712], [64535.16, 64522.991, 64527.816, 64533.678, 64536.542, 64535.507, 64561.075], [16.585, 17.251, 14.764, 13.388, 11.541, 11.084, 9.218], [1184.986902105207, 2070.84491850326, 1517.572698905344, 2210.2761732202007, 2441.5438269848537, 1647.3903159879142, 2491.4767573232416], [209, 210, 211, 212, 213, 214, 215]], [15, 1257, [9539, 9577, 9617, 9651, 9688, 9721, 9754, 9793], [14684.49, 14701.103, 14742.284, 14785.231, 14739.666, 14752.204, 14682.262, 14645.817], [64919.986, 64949.474, 64935.534, 65001.795, 64969.257, 65011.414, 64994.7, 65016.198], [10.716, 19.32, 13.789, 13.664, 12.524, 15.251, 14.247, 14.319], [826.0258626862895, 2866.7799061700994, 1505.023394874861, 2366.351474733907, 2293.2302695249637, 3715.6178547458962, 2287.458788573145, 1136.4695119638748], [217, 218, 219, 220, 221, 222, 223, 224]], [16, 1261, [9661, 9695, 9727, 9762, 9801, 9842, 9877, 9905, 9936, 9970, 10003, 10035, 10062, 10086, 10126, 10159, 10196, 10225, 10255, 10283, 10306, 10332, 10367, 10402, 10467, 10565, 10684, 10813], [24580.658, 24614.597, 24554.292, 24612.492, 24562.054, 24591.812, 24583.245, 24564.424, 24608.059, 24613.688, 24589.554, 24568.304, 24573.4, 24604.702, 24615.961, 24591.812, 24578.573, 24579.406, 24578.247, 24635.421, 24637.334, 24601.259, 24524.507, 24587.007, 24665.485, 24642.475, 24650.607, 24498.42], [72105.544, 72114.071, 72088.44, 72100.893, 72114.57, 72080.08, 72154.481, 72127.489, 72062.8, 72091.732, 72081.22, 72104.484, 72131.315, 72085.673, 72076.44, 72088.808, 72069.98, 72121.77, 72037.331, 72103.194, 72114.927, 72119.756, 72168.089, 72034.426, 72051.968, 72051.241, 71987.583, 71923.202], [18.255, 18.433, 25.463, 14.257, 15.293, 22.006, 14.091, 14.257, 21.495, 18.878, 17.407, 19.918, 11.018, 12.349, 14.731, 25.73, 20.19, 16.133, 17.866, 25.122, 16.171, 20.304, 10.761, 21.91, 18.327, 30.015, 15.886, 25.074], [2393.6276338754888, 1492.6180961452742, 789.417672883647, 1175.6704985308454, 1330.341659141405, 843.776027867156, 1210.2910073148853, 1008.041962484477, 1310.7699968909571, 1422.0878865473003, 1418.3562497439048, 1838.877852701613, 1026.1674317091085, 1027.8052129066793, 1597.0703387144772, 1050.422479935379, 1505.6467207198693, 1072.1386952157159, 1623.018738471397, 893.2138998815157, 1051.950286786533, 891.5641224342296, 82506.48850461475, 1375.0146236664998, 1461.6591075304318, 1873.2918148362278, 1427.1450582188868, 4132.067884118546], [220, 221, 222, 223, 224, 225, 226, 227, 228, 229, 230, 231, 232, 233, 234, 235, 236, 237, 238, 239, 240, 241, 242, 243, 244, 245, 246, 247]], [5, 1279, [9772, 9815, 9853, 9886, 9914, 9945, 9980], [39330.315, 39293.641, 39308.585, 39359.27, 39399.003, 39278.52, 39362.71], [26583.299, 26585.116, 26610.153, 26600.338, 26550.702, 26605.799, 26626.919], [24.861, 19.078, 18.068, 28.605, 23.957, 20.675, 20.146], [831.6940263152292, 1124.1785115523649, 945.3635036875917, 862.0897405959603, 857.9419898164341, 865.8757922822857, 887.5074952040143], [223, 224, 225, 226, 227, 228, 229]], [7, 1302, [9924, 9954, 9989, 10024, 10048], [10178.169, 10127.137, 10069.537, 10077.323, 10153.972], [28707.551, 28682.518, 28792.094, 28832.889, 28739.912], [15.984, 23.238, 18.524, 25.447, 23.824], [1717.2948401964395, 973.4466540893848, 2577.7892578598958, 1572.5928596159713, 1639.6659905658798], [228, 229, 230, 231, 232]], [5, 1322, [10094, 10136, 10168, 10201, 10232, 10262], [39332.415, 39314.699, 39310.084, 39317.284, 39307.799, 39356.638], [26590.303, 26594.112, 26589.971, 26607.016, 26557.154, 26610.791], [20.393, 21.655, 17.053, 24.287, 14.694, 37.12], [659.3886367677976, 2298.996169251249, 784.439498732175, 1262.6491637483098, 671.9856844316881, 1512.956874531602], [233, 234, 235, 236, 237, 238]], [9, 1368, [10423, 10497, 10604, 10737, 10875, 11010, 11150, 11283, 11404, 11518, 11623], [44276.076, 44322.648, 44173.018, 44182.66, 44192.478, 44213.971, 44259.616, 44283.229, 44195.452, 44211.51, 44165.958], [39084.042, 39145.327, 39067.149, 39132.238, 39106.335, 39114.66, 39214.26, 39210.751, 39325.352, 39319.754, 39322.308], [18.411, 15.617, 20.61, 11.871, 16.266, 11.87, 11.844, 13.694, 22.644, 11.454, 26.468], [1157.646019827026, 3042.0825656640855, 4917.713809053755, 8357.56434336606, 5545.874389603894, 6018.049463929229, 7187.320959217833, 2380.556826006562, 2231.0740695494806, 2188.251307712041, 3427.872390892296], [243, 244, 245, 246, 247, 248, 249, 250, 251, 252, 253]], [2, 1369, [10392, 10446, 10538, 10648, 10785, 10922], [16107.413, 16178.229, 16070.665, 16227.631, 16204.464, 16236.993], [11973.382, 11943.159, 12076.641, 11954.997, 11904.032, 12146.687], [23.225, 12.046, 33.703, 12.937, 20.959, 23.911], [1862.8437487826557, 3199.694411282388, 4602.280439928775, 1618.461650132046, 1320.648911767102, 15271.886350025225], [243, 244, 245, 246, 247, 248]], [13, 1379, [10427, 10504, 10615, 10750, 10889, 11026, 11165], [4131.168, 4127.744, 4118.166, 4180.802, 4106.701, 4163.018, 4248.005], [59706.976, 59587.783, 59614.906, 59602.291, 59574.159, 59561.718, 59582.742], [20.613, 13.588, 15.115, 19.491, 12.858, 17.497, 12.542], [2568.131406629122, 6516.068887010364, 8077.989682146925, 4669.670021708412, 1579.404657100983, 2474.860010154803, 33610.79875415168], [244, 245, 246, 247, 248, 249, 250]], [13, 1380, [10429, 10509, 10617, 10752, 10891, 11029, 11167], [4797.265, 4918.071, 4794.384, 4728.573, 4690.845, 4731.124, 4731.297], [59500.295, 59539.743, 59513.246, 59471.3, 59477.687, 59461.669, 59501.213], [9.113, 21.799, 27.15, 12.578, 11.534, 8.916, 25.058], [3044.651047894416, 7447.68138879985, 7638.555161904946, 1747.4064908188598, 1369.8859089875955, 1807.5032999561192, 1637.0876272522057], [244, 245, 246, 247, 248, 249, 250]], [12, 1384, [10435, 10519, 10629, 10764, 10905, 11044], [9263.947, 9285.0, 9276.929, 9242.866, 9214.916, 9208.687], [52943.905, 52850.088, 52961.057, 52923.34, 52908.545, 52986.955], [18.253, 15.477, 22.757, 11.478, 8.646, 17.296], [10434.937621054967, 6722.049407197769, 4336.354033182974, 1997.5718084541013, 2954.568730192062, 1818.782271725932], [244, 245, 246, 247, 248, 249]], [7, 1385, [10438, 10524, 10633, 10768, 10909, 11048, 11185, 11310, 11430, 11545], [10848.503, 10807.915, 10880.162, 10924.625, 10895.657, 10839.444, 10981.966, 10829.907, 10934.373, 11042.996], [29323.526, 29246.891, 29296.827, 29227.097, 29291.224, 29316.165, 29176.545, 29336.948, 29254.604, 29183.912], [8.069, 43.361, 15.079, 34.451, 12.293, 16.309, 23.706, 29.111, 25.248, 30.801], [2402.9237204551396, 1154.8415405015412, 1138.9773249384432, 2815.2119268027536, 1561.1252685004727, 1806.7470467484159, 5819.499888115047, 1450.6186510954028, 4418.830386227968, 8155.326365048588], [244, 245, 246, 247, 248, 249, 250, 251, 252, 253]], [15, 1388, [10443, 10536, 10645, 10780, 10919, 11060, 11198, 11322, 11440, 11556, 11659], [15688.408, 15795.991, 15708.726, 15757.595, 15723.509, 15745.133, 15724.506, 15747.194, 15658.106, 15670.573, 15678.346], [65675.463, 65713.08, 65542.58, 65407.02, 65407.519, 65406.023, 65353.582, 65356.586, 65369.191, 65357.762, 65358.501], [12.296, 15.387, 19.661, 14.08, 19.785, 12.489, 12.88, 24.249, 24.99, 22.232, 18.093], [45054.476378230036, 5176.010358480405, 13033.853306844177, 3270.0965667508817, 4249.531322793195, 3502.0092297451524, 2514.2159988020153, 1395.1389600643809, 3972.3825208863345, 2594.2350558050234, 3185.264264362947], [244, 245, 246, 247, 248, 249, 250, 251, 252, 253, 254]], [3, 1402, [10485, 10589, 10710, 10841, 10979, 11120, 11252, 11375, 11499, 11603, 11706], [34599.086, 34544.125, 34528.875, 34413.736, 34431.309, 34415.988, 34621.197, 34651.177, 34433.541, 34331.949, 34422.852], [15484.266, 15509.009, 15605.661, 15574.228, 15487.822, 15493.513, 15426.6, 15462.356, 15458.663, 15502.456, 15456.91], [28.544, 41.38, 13.841, 21.5, 15.826, 9.232, 26.751, 33.455, 23.356, 33.03, 22.82], [1983.6385614346568, 5190.446621645081, 988.0070478747389, 4837.936168032273, 2215.011567257721, 2528.028130548364, 5613.182013356344, 3562.466512423462, 4039.9646604973573, 2343.550430278785, 2729.2321231578644], [244, 245, 246, 247, 248, 249, 250, 251, 252, 253, 254]], [12, 1409, [11542, 11649, 11747, 11830, 11922], [9362.068, 9380.147, 9350.72, 9395.346, 9347.56], [54116.327, 54071.15, 54094.675, 54091.007, 54064.521], [17.631, 9.521, 17.982, 26.742, 23.901], [2493.400650791517, 2781.5315707149443, 3868.5790134309423, 974.8856440831526, 1105.0798496505488], [253, 254, 255, 256, 257]], [7, 1410, [10908, 11050, 11184, 11312, 11432, 11548, 11651, 11749, 11833], [10864.248, 10907.638, 11071.945, 11282.179, 11375.422, 11301.242, 11324.737, 11183.456, 11153.621], [28543.898, 28553.602, 28599.786, 28707.632, 28572.614, 28581.424, 28761.541, 28647.962, 28754.046], [14.964, 18.519, 36.254, 25.527, 16.67, 16.612, 19.572, 21.35, 31.818], [2316.186530758032, 2422.3768764414312, 3356.1029323345333, 7371.550778993523, 3992.1621511261415, 2848.7341079247035, 11168.38091063459, 3604.934874745977, 1914.2269886621536], [248, 249, 250, 251, 252, 253, 254, 255, 256]], [7, 1411, [11547, 11652, 11750, 11834, 11925, 12011, 12101], [11201.81, 11313.045, 11211.622, 11137.235, 11008.934, 10859.111, 10745.838], [29130.375, 28926.378, 28949.674, 29016.803, 29013.676, 29065.389, 29133.208], [22.71, 15.336, 33.133, 22.575, 21.481, 15.91, 14.009], [871.4366770491083, 34452.03282538586, 8170.654953564058, 2743.9494243115737, 2020.4420312796058, 591.3418700207466, 904.8748509964782], [253, 254, 255, 256, 257, 258, 259]], [15, 1413, [11656, 11752, 11837, 11928, 12018, 12109, 12204, 12294, 12373, 12450, 12519, 12575, 12631, 12695, 12757, 12828, 12890, 12942, 12990, 13043], [14618.571, 14688.926, 14719.862, 14728.359, 14711.728, 14724.042, 14683.687, 14663.041, 14703.219, 14647.17, 14572.362, 14523.741, 14518.61, 14564.587, 14595.934, 14592.975, 14552.273, 14663.988, 14524.827, 14435.776], [65390.969, 65366.563, 65405.65, 65361.485, 65311.557, 65371.056, 65388.246, 65399.662, 65343.833, 65415.692, 65503.271, 65525.639, 65550.38, 65524.345, 65499.665, 65516.843, 65426.382, 65462.267, 65452.862, 65272.128], [15.655, 11.055, 13.843, 11.989, 18.715, 13.224, 13.198, 16.255, 14.239, 14.836, 12.578, 15.548, 21.422, 13.943, 11.714, 8.416, 42.747, 13.861, 26.051, 23.24], [1368.7547782529878, 2681.2270035844945, 3275.3527743436075, 1839.1405955868515, 3206.281507781586, 2427.713228386622, 3506.4856683063895, 3489.341985259546, 2590.9340203172824, 5623.81213429953, 6711.430695065758, 3944.4657397606866, 5819.670679207377, 4036.27569188258, 4424.790402356041, 4276.656964302982, 3769.5125567030336, 8064.634050691918, 2121.632910394839, 26813.038119752546], [254, 255, 256, 257, 258, 259, 260, 261, 262, 263, 264, 265, 266, 267, 268, 269, 270, 271, 272, 273]], [2, 1417, [10782, 10923, 11063, 11201, 11325, 11441, 11557, 11663, 11756, 11841, 11934, 12022, 12117, 12208], [16100.006, 16119.558, 16153.067, 16174.5, 16130.356, 16059.146, 16038.854, 16116.092, 16315.1, 16267.925, 16326.431, 16309.679, 16373.185, 16297.326], [12507.158, 12610.755, 12427.684, 12362.338, 12275.486, 12166.314, 12105.506, 12010.026, 11986.85, 11999.278, 11945.243, 12038.079, 11961.307, 12021.247], [15.032, 22.108, 11.962, 13.819, 10.377, 11.113, 11.924, 15.462, 20.829, 18.055, 20.204, 20.406, 20.126, 19.2], [3652.5299659658044, 3872.4274811972914, 3333.1560287693023, 2967.865227865852, 3336.1422213561746, 5413.543912006685, 3805.7876350609895, 9141.7029452841, 5925.686335810546, 9596.599244259809, 3677.2722998835875, 3411.3902493862934, 3572.761559035241, 11462.381568447308], [247, 248, 249, 250, 251, 252, 253, 254, 255, 256, 257, 258, 259, 260]], [16, 1428, [10678, 10808, 10946, 11087, 11220, 11343, 11466, 11580, 11685, 11769, 11859, 11949], [23816.494, 23845.29, 23960.549, 23977.719, 24007.323, 24145.614, 23980.863, 24006.727, 23934.497, 23846.859, 23823.22, 23839.713], [72715.255, 72855.397, 72926.603, 72985.942, 73043.304, 73120.394, 72983.087, 73033.931, 72939.898, 72865.022, 72833.657, 72856.436], [11.916, 10.282, 12.489, 5.685, 10.79, 17.494, 12.715, 11.389, 14.569, 12.217, 13.63, 12.747], [2339.851343264819, 2629.48160486173, 2573.898227297173, 5604.0717646180065, 5096.912499395155, 2817.645046107711, 3854.1635013772457, 6450.166210910139, 1525.9801132139735, 2116.5335905574684, 1935.5834097153838, 2038.6704856039617], [246, 247, 248, 249, 250, 251, 252, 253, 254, 255, 256, 257]], [16, 1430, [10950, 11091, 11224, 11346, 11470, 11582, 11688, 11771, 11862], [24467.62, 24453.265, 24539.565, 24420.509, 24383.219, 24421.522, 24481.283, 24423.877, 24514.423], [71591.962, 71698.178, 71477.834, 71502.054, 71664.793, 71503.048, 71518.642, 71510.022, 71520.625], [37.445, 37.306, 22.022, 18.343, 38.034, 23.922, 11.295, 39.549, 34.548], [3441.8273359837626, 4661.449309144417, 1959.8397523597384, 5186.428458290137, 7916.647180649336, 2560.362598186138, 43116.10684376727, 2185.863714447612, 3118.911434361797], [248, 249, 250, 251, 252, 253, 254, 255, 256]], [6, 1435, [10574, 10693, 10823, 10961, 11104, 11236, 11358, 11482, 11590, 11695, 11779, 11868, 11964, 12052, 12151, 12239, 12327, 12399], [25962.776, 25982.057, 26067.707, 26080.664, 26059.643, 26112.812, 26111.556, 26080.659, 26029.755, 26090.039, 26203.219, 26075.583, 26060.622, 26162.437, 26361.858, 26335.329, 26327.692, 26321.933], [26556.9, 26648.859, 26592.133, 26593.608, 26565.559, 26459.111, 26415.058, 26479.646, 26609.729, 26463.199, 26257.726, 26196.425, 26095.665, 26031.289, 25909.259, 25923.221, 25965.46, 25907.304], [14.995, 9.897, 14.417, 10.644, 18.068, 10.062, 7.658, 18.959, 21.48, 15.695, 12.563, 11.36, 15.909, 18.194, 16.947, 8.568, 12.822, 19.924], [3898.8772222311, 4442.1815922309115, 4437.582024028447, 9014.158987199826, 5258.597433772884, 8833.024666564675, 7664.510685861691, 9506.814643311105, 26138.762061782545, 6568.4375590121435, 3561.0321863997538, 4656.732863769147, 1210.412568665383, 1597.4606256812276, 1836.517792730128, 2429.92446424429, 5517.984562418951, 3396.1598106750153], [245, 246, 247, 248, 249, 250, 251, 252, 253, 254, 255, 256, 257, 258, 259, 260, 261, 262]], [14, 1442, [11250, 11373, 11497, 11601, 11705, 11790, 11879, 11976, 12065, 12163, 12248, 12335, 12411, 12482], [33819.676, 33775.957, 33765.823, 33627.271, 33631.489, 33578.05, 33638.528, 33556.75, 33548.971, 33664.833, 33792.591, 33745.975, 33757.192, 33713.848], [59415.16, 59447.793, 59447.584, 59532.092, 59527.927, 59514.672, 59442.883, 59353.748, 59341.651, 59286.13, 59278.981, 59299.605, 59266.567, 59273.305], [14.526, 25.051, 8.768, 10.302, 9.482, 13.093, 29.605, 15.471, 9.515, 8.815, 20.56, 12.867, 25.787, 15.508], [604.8153267964829, 2928.0958406041036, 2971.7722727509918, 3179.8034189486307, 3012.0236139039757, 3676.4091363026278, 1259.297638762039, 1762.1703382625255, 2187.8017988329348, 2547.4928349851834, 1396.8326090881633, 1957.9843712368088, 1305.153663094124, 1895.2975016675368], [250, 251, 252, 253, 254, 255, 256, 257, 258, 259, 260, 261, 262, 263]], [3, 1443, [11604, 11707, 11791, 11880, 11978], [34379.531, 34365.616, 34383.556, 34430.293, 34441.323], [16310.07, 16323.043, 16323.6, 16357.51, 16253.823], [9.797, 10.412, 12.981, 29.19, 26.03], [2349.3457511516253, 1896.388282807812, 1466.774960052921, 1519.4602169063876, 729.0724063756737], [253, 254, 255, 256, 257]], [10, 1444, [10594, 10722, 10854, 10991, 11130, 11262, 11386, 11504, 11607, 11712, 11793, 11883], [39586.042, 39652.531, 39673.221, 39607.88, 39614.952, 39590.293, 39585.116, 39627.816, 39565.235, 39548.184, 39591.35, 39401.802], [44975.631, 44948.05, 44964.716, 44992.828, 44992.123, 45032.095, 45021.339, 45024.665, 45062.892, 45041.736, 45057.527, 45153.929], [16.195, 8.633, 13.079, 14.178, 12.356, 18.294, 15.234, 17.785, 24.08, 28.143, 18.54, 26.974], [1179.361373072928, 2156.152505586245, 2708.2445772801675, 2594.0935189537745, 2817.270332816161, 3523.4482013168554, 2887.3959112611597, 1876.436549114235, 3655.2576443873622, 3938.4877516440956, 4329.449973343157, 1973.5241123683272], [245, 246, 247, 248, 249, 250, 251, 252, 253, 254, 255, 256]], [8, 1452, [10873, 11008, 11149, 11278, 11400, 11516, 11621, 11725, 11810], [43774.038, 43687.43, 43643.161, 43692.665, 43608.152, 43647.958, 43728.279, 43674.363, 43692.044], [32740.994, 32738.586, 32741.779, 32765.705, 32708.506, 32659.13, 32606.144, 32637.179, 32679.142], [15.211, 9.996, 12.09, 12.003, 17.881, 22.208, 20.933, 24.746, 18.622], [2547.2633788480684, 2759.481976858785, 2373.077459540336, 1425.669965217149, 1542.2700897394704, 1610.764307450122, 1237.2508315256846, 2196.7653539641533, 1374.6052481330019], [247, 248, 249, 250, 251, 252, 253, 254, 255]], [13, 1455, [11527, 11634, 11734, 11817, 11907, 11999, 12091, 12184, 12273, 12359, 12435], [4108.628, 4058.619, 4128.724, 4124.655, 4143.896, 4152.664, 4140.186, 4253.428, 4153.198, 4238.757, 4244.614], [60072.016, 60151.429, 60226.678, 60218.647, 60096.661, 60200.072, 60257.503, 60265.024, 60258.995, 60308.176, 60389.039], [27.831, 16.365, 9.057, 13.362, 24.146, 16.545, 16.715, 25.568, 13.158, 19.268, 35.954], [2674.5665611528198, 2482.1727112879935, 4140.6167724181205, 3579.7713077404305, 6680.800051946875, 1477.8590734484637, 2156.587779485483, 1363.3111416573802, 1656.3268468531398, 1513.8353694527598, 1529.610293098184], [253, 254, 255, 256, 257, 258, 259, 260, 261, 262, 263]], [13, 1457, [10756, 10893, 11033, 11168, 11297, 11420, 11531, 11636, 11736, 11820, 11909, 12001, 12092, 12185], [5330.123, 5319.279, 5319.986, 5316.032, 5310.766, 5268.37, 5287.188, 5275.927, 5260.469, 5291.801, 5320.918, 5341.813, 5288.052, 5352.561], [59827.423, 59904.439, 59888.153, 59893.799, 59884.643, 59893.501, 59876.059, 59857.783, 59919.472, 59918.17, 59910.572, 59879.611, 59901.166, 59749.164], [9.523, 10.186, 9.396, 9.667, 7.984, 8.935, 9.099, 10.772, 7.038, 10.553, 14.333, 11.887, 12.795, 31.277], [4125.3697984408755, 8220.589730340078, 8709.9803553557, 9283.54468642722, 7756.893226220101, 8601.852272105256, 7300.963457366663, 5262.83226624953, 5517.224121359383, 6212.939539019497, 9153.327522508846, 5885.605987879576, 3407.9544650358175, 729.7521099120049], [247, 248, 249, 250, 251, 252, 253, 254, 255, 256, 257, 258, 259, 260]], [12, 1465, [11540, 11647, 11745, 11828, 11918, 12008], [8985.381, 8919.596, 9020.883, 8974.008, 8923.294, 8975.686], [53420.025, 53386.025, 53374.011, 53356.138, 53384.996, 53379.228], [18.483, 20.086, 20.592, 17.902, 25.712, 21.631], [13448.425388788994, 2420.670779095712, 2703.1860299572813, 1765.2448976249925, 7008.6129482273545, 2687.4048982953723], [253, 254, 255, 256, 257, 258]], [3, 1493, [10713, 10843, 10980, 11122, 11255, 11377, 11500, 11606, 11708], [34892.1, 34944.898, 34888.549, 34776.468, 34815.401, 34721.739, 34712.872, 34952.218, 34961.596], [15308.428, 15331.836, 15344.752, 15379.054, 15384.797, 15428.097, 15435.881, 15384.364, 15333.786], [17.049, 10.356, 23.065, 28.327, 19.205, 20.846, 25.436, 17.921, 21.318], [2335.2836649035576, 2034.3875718128486, 3539.8114772574377, 6616.739864365553, 4913.190152355631, 9971.371832169027, 7181.728525172945, 1476.6392845161654, 1832.7472683240344], [246, 247, 248, 249, 250, 251, 252, 253, 254]], [7, 1506, [10526, 10634, 10772, 10912, 11052, 11188, 11313], [11468.832, 11465.86, 11538.575, 11568.813, 11555.734, 11371.641, 11296.088], [28488.95, 28591.778, 28696.802, 28860.714, 28922.17, 28970.402, 28952.873], [13.939, 12.391, 15.455, 18.543, 14.885, 17.659, 31.28], [2734.276051375928, 3066.9289888490725, 2941.330739825542, 2392.230205012127, 2615.301641599928, 40944.33267497161, 4616.928035884368], [245, 246, 247, 248, 249, 250, 251]], [7, 1528, [11047, 11183, 11307, 11429, 11543], [9699.337, 9775.683, 9823.071, 9796.264, 9710.44], [29300.773, 29389.38, 29402.456, 29446.013, 29395.169], [13.433, 12.357, 11.458, 10.239, 32.278], [2955.0092711112984, 3639.1600603668708, 3075.9233020606594, 2419.4331528113166, 3865.0674993275416], [249, 250, 251, 252, 253]], [15, 1532, [10640, 10776, 10915, 11056, 11194, 11319, 11436, 11553], [13983.191, 13991.44, 14035.411, 14058.598, 14041.152, 14103.02, 14172.186, 14178.77], [65398.265, 65410.67, 65387.922, 65390.154, 65444.072, 65394.387, 65460.361, 65450.208], [14.775, 17.414, 9.488, 11.321, 20.449, 18.169, 27.46, 20.294], [3559.8629442382403, 2711.874842374145, 4061.8421114893367, 3251.933108933405, 4513.0268576342905, 1448.7852259988526, 2824.244486536481, 4266.504853723168], [246, 247, 248, 249, 250, 251, 252, 253]], [10, 1547, [10989, 11128, 11260, 11385, 11503], [39515.729, 39427.4, 39292.971, 39277.203, 39320.444], [44354.541, 44433.831, 44377.869, 44275.628, 44273.155], [28.676, 12.851, 13.837, 28.692, 20.086], [6976.414419124652, 1810.383399859309, 2264.743666949657, 2336.8814018838957, 3079.7440861841947], [248, 249, 250, 251, 252]], [4, 1558, [11852, 11945, 12035, 12129, 12218, 12307], [19893.679, 19728.675, 19637.326, 19663.138, 19672.221, 19696.353], [20126.148, 20014.157, 20039.374, 20028.784, 19985.87, 20023.843], [10.078, 26.244, 26.658, 11.361, 12.592, 15.203], [87537.53581840717, 1782.8750129655969, 1070.7089585644276, 4747.15226631275, 3464.0091741986976, 3149.612387685387], [256, 257, 258, 259, 260, 261]], [9, 1565, [11898, 11991, 12083, 12178, 12266], [44012.25, 44098.47, 44066.119, 44038.746, 44070.085], [38494.257, 38506.988, 38543.247, 38517.34, 38508.298], [21.047, 12.416, 15.048, 13.095, 14.673], [2528.612182197527, 2521.1983068826185, 1840.4287547193646, 2094.7932549812604, 1469.9305979763974], [256, 257, 258, 259, 260]], [15, 1567, [10641, 10779, 10917, 11057, 11195], [15023.478, 15047.584, 14994.685, 14836.642, 14839.217], [65569.235, 65484.597, 65442.78, 65393.916, 65247.719], [18.602, 32.266, 33.195, 12.363, 29.925], [26001.467029057785, 3839.380842226893, 5900.149226573225, 57120.83109776001, 1894.2136030514362], [246, 247, 248, 249, 250]], [4, 1594, [10800, 10938, 11080, 11215, 11337], [20046.888, 20133.063, 19912.902, 19811.422, 19800.006], [20237.916, 20258.662, 20328.589, 20416.465, 20638.676], [12.56, 33.548, 17.947, 17.195, 28.69], [105145.34885541073, 776.9155993658474, 16407.916999651698, 23185.166110771796, 2048.550887960281], [247, 248, 249, 250, 251]], [8, 1630, [12348, 12426, 12495, 12556, 12614, 12674, 12735, 12803, 12868, 12927, 12975, 13019, 13077, 13142, 13200, 13255], [43376.186, 43365.695, 43284.86, 43240.635, 43240.623, 43300.109, 43349.898, 43321.545, 43204.142, 43212.495, 43161.734, 43259.092, 43275.124, 43277.625, 43327.343, 43348.545], [33580.956, 33549.228, 33582.404, 33595.231, 33605.377, 33582.504, 33595.882, 33606.495, 33636.341, 33635.578, 33598.581, 33606.904, 33604.95, 33620.293, 33595.7, 33649.009], [28.054, 24.62, 22.852, 15.781, 15.163, 12.287, 15.523, 9.022, 12.355, 19.339, 22.145, 18.231, 14.719, 11.565, 9.823, 16.989], [2408.095647174513, 4666.0897983257055, 2024.3144346327722, 999.4968144482639, 2235.004907611401, 3012.812523825854, 4006.057311104131, 3186.350805950663, 2000.1646636379705, 2410.3224434869403, 3420.6713143038437, 1947.2514900515087, 2617.7615573912426, 2531.056419044387, 2332.0996584428603, 2376.7365927870123], [261, 262, 263, 264, 265, 266, 267, 268, 269, 270, 271, 272, 273, 274, 275, 276]], [8, 1631, [12176, 12265, 12349, 12428, 12496, 12557], [43729.609, 43662.067, 43553.619, 43602.911, 43532.675, 43483.643], [32635.4, 32589.66, 32643.287, 32569.318, 32520.863, 32502.969], [19.553, 18.344, 14.867, 17.769, 15.42, 19.698], [928.5752805165123, 1014.5270480899268, 1377.5488288005656, 2504.9009708304256, 2036.6007346085735, 1846.7222059911226], [259, 260, 261, 262, 263, 264]], [12, 1636, [12191, 12279, 12363, 12443, 12508, 12567, 12624], [8776.618, 8823.573, 8820.971, 8796.642, 8802.076, 8795.526, 8799.315], [53417.434, 53506.494, 53470.127, 53539.608, 53379.111, 53503.218, 53538.955], [23.213, 12.805, 22.903, 34.316, 22.982, 26.377, 21.672], [913.4580442690961, 749.0786348241282, 1628.5868110529084, 1345.679479368826, 2099.863290137235, 3068.301479591766, 1856.7191724850773], [260, 261, 262, 263, 264, 265, 266]], [12, 1637, [12366, 12444, 12511, 12569, 12625, 12688, 12749, 12821, 12882, 12937], [9248.458, 9348.223, 9346.857, 9217.262, 9159.248, 9104.249, 9130.81, 9186.541, 9214.542, 9170.575], [52828.093, 52818.997, 52821.409, 52869.386, 53014.296, 53136.101, 53212.402, 53200.261, 53180.168, 53082.802], [11.296, 9.23, 5.995, 9.8, 6.709, 5.179, 6.028, 7.295, 10.242, 15.797], [1956.2216629262794, 2862.039140515043, 5225.527094290009, 2420.4085681381252, 4726.31950136536, 3580.5378250235717, 3362.318098881411, 5228.979463384117, 2724.854201459749, 3409.156236972658], [262, 263, 264, 265, 266, 267, 268, 269, 270, 271]], [17, 1638, [12449, 12520, 12576, 12632, 12696, 12758, 12829, 12891, 12941, 12991], [14591.229, 14556.64, 14558.559, 14615.04, 14582.943, 14568.302, 14563.758, 14545.699, 14564.873, 14552.805], [73263.097, 73276.144, 73250.345, 73240.942, 73272.035, 73275.714, 73265.605, 73273.539, 73280.849, 73274.927], [14.688, 10.173, 12.494, 9.697, 10.181, 7.253, 7.39, 10.329, 14.417, 15.294], [1870.7294835059336, 3353.050775799023, 2071.6851360853284, 2942.8082722184113, 2370.066256621996, 2952.821809502057, 2953.4729365304433, 2871.7468088569167, 4067.844086722191, 3314.223655973221], [263, 264, 265, 266, 267, 268, 269, 270, 271, 272]], [4, 1643, [12462, 12528, 12584, 12641, 12708], [20197.591, 20159.536, 20156.529, 20118.837, 20062.263], [19887.698, 19865.235, 19891.846, 19893.301, 19902.685], [15.421, 8.424, 11.46, 10.285, 26.039], [2264.841817558785, 2478.2991180954346, 2125.5337664218687, 2696.2290803808937, 5219.053691776959], [263, 264, 265, 266, 267]], [15, 1658, [11932, 12020, 12112, 12205, 12296, 12375], [15665.695, 15627.621, 15544.301, 15483.223, 15554.415, 15570.345], [65317.033, 65268.146, 65225.079, 65186.098, 65271.478, 65273.604], [13.343, 17.337, 13.979, 20.346, 16.343, 20.616], [857.7637572867142, 1771.8100296921011, 1877.960639038047, 1109.6627371174966, 2698.7261098393406, 1451.6038906162528], [257, 258, 259, 260, 261, 262]], [6, 1663, [11958, 12048, 12142, 12229, 12316, 12392], [25089.479, 25055.392, 25218.353, 25251.557, 25267.435, 25177.864], [26838.261, 26872.963, 26918.92, 26790.468, 26760.445, 26755.795], [14.31, 9.628, 19.298, 28.977, 26.397, 26.488], [3156.155648240526, 4873.901696276815, 2205.1310612032894, 1180.2600157219051, 2292.07565949518, 6395.3830057589375], [257, 258, 259, 260, 261, 262]], [11, 1667, [11980, 12069, 12167, 12254, 12338, 12415], [39295.013, 39218.729, 39274.227, 39341.777, 39438.984, 39317.825], [52277.082, 52092.303, 52104.77, 52119.189, 52003.471, 52109.207], [22.028, 13.265, 19.714, 23.036, 27.478, 13.125], [6324.734412801771, 1166.5396669901909, 3446.776350603465, 1885.0992005637324, 2291.8877308361098, 2116.4361661741464], [257, 258, 259, 260, 261, 262]], [13, 1678, [12563, 12620, 12684, 12744, 12812], [5504.631, 5499.586, 5451.129, 5481.286, 5464.596], [59096.079, 59055.288, 59128.497, 59109.874, 59118.869], [17.663, 20.453, 12.028, 22.389, 26.858], [3381.0259534011416, 1797.116153102351, 1953.9927374766405, 2081.2062854598307, 4010.644408922661], [265, 266, 267, 268, 269]], [14, 1682, [12599, 12655, 12723, 12791, 12854], [33748.527, 33769.947, 33760.12, 33702.652, 33692.45], [59285.565, 59297.983, 59297.52, 59275.444, 59289.658], [17.505, 19.478, 28.336, 10.571, 11.28], [2320.7663014705827, 1115.1600718281159, 997.735290521631, 730.0894427614116, 723.9861682460269], [265, 266, 267, 268, 269]], [8, 1693, [12673, 12734, 12802, 12869, 12928, 12976, 13020, 13079, 13143, 13199, 13254, 13315, 13366, 13418, 13469, 13529, 13578, 13632, 13679, 13716, 13767, 13819, 13863, 13920, 13978, 14037, 14083, 14134, 14181, 14242, 14299, 14360, 14415, 14458, 14494, 14534, 14577, 14626, 14660, 14703, 14748, 14800, 14837, 14876, 14916, 14953, 15000, 15051, 15104, 15153, 15204, 15244, 15293, 15335, 15374], [43382.547, 43387.875, 43379.456, 43385.819, 43381.969, 43378.099, 43394.189, 43357.171, 43378.64, 43378.46, 43376.909, 43367.714, 43375.934, 43383.199, 43384.398, 43392.919, 43366.787, 43393.683, 43394.794, 43403.157, 43385.611, 43371.554, 43381.122, 43367.163, 43399.594, 43382.364, 43385.591, 43394.71, 43396.141, 43390.128, 43372.624, 43379.462, 43380.534, 43383.666, 43397.518, 43398.344, 43376.391, 43387.567, 43374.834, 43361.578, 43360.093, 43365.563, 43375.18, 43359.932, 43361.428, 43366.014, 43375.601, 43352.162, 43358.851, 43367.54, 43371.194, 43386.388, 43394.576, 43376.7, 43372.293], [32356.566, 32350.766, 32358.838, 32356.189, 32355.956, 32362.824, 32349.289, 32358.037, 32353.184, 32361.875, 32354.653, 32357.269, 32345.971, 32373.81, 32346.218, 32350.898, 32326.796, 32337.309, 32341.136, 32341.664, 32342.179, 32339.079, 32329.225, 32351.562, 32340.206, 32352.421, 32322.417, 32344.473, 32349.143, 32349.297, 32347.629, 32330.069, 32345.876, 32341.111, 32323.069, 32338.907, 32352.093, 32339.233, 32356.582, 32369.679, 32385.087, 32360.029, 32374.727, 32412.482, 32387.854, 32380.779, 32406.455, 32384.636, 32377.591, 32372.986, 32347.141, 32343.57, 32334.251, 32339.463, 32349.664], [8.64, 6.691, 6.323, 8.995, 11.775, 12.401, 11.468, 9.272, 7.162, 6.204, 7.397, 12.06, 9.178, 11.085, 10.123, 7.762, 6.31, 7.537, 12.373, 17.53, 8.826, 9.378, 5.252, 8.183, 7.315, 6.991, 8.062, 7.983, 9.903, 5.37, 5.84, 6.562, 7.236, 8.45, 7.509, 7.478, 9.692, 5.35, 8.459, 13.536, 9.866, 9.713, 10.799, 8.189, 10.704, 9.677, 8.218, 11.765, 11.365, 8.027, 10.27, 8.894, 5.902, 7.507, 8.523], [4473.95035708746, 4219.019596490734, 5726.333895301525, 5625.452664680324, 4840.852107603225, 6621.910475799725, 5989.242874711572, 5736.054086974204, 5982.665825677591, 6690.403979485197, 5733.56693422019, 3730.615044893112, 4115.910937354947, 5222.041071912825, 4823.027959505796, 4219.904531529861, 4780.2390671573075, 5841.753872952086, 3095.0125367552077, 5591.177754437769, 4342.471876203353, 4393.538580891106, 4773.796082925153, 4601.194860917173, 4110.511155619401, 3749.2598268618817, 3977.8766719652117, 4044.9790736463865, 4482.841838746329, 4273.938776056212, 5052.692326057653, 4385.605334367856, 5047.02728461876, 4260.1277185784875, 2824.8443824034466, 3601.813368394485, 4663.887364391424, 3804.0471277626502, 3977.477030947071, 4289.548095899239, 4495.891035775244, 3841.938385274712, 4531.151818918705, 6024.628344552857, 6092.019695846771, 5364.13077825895, 7583.638759012922, 5335.909714483116, 5341.366028757253, 5847.164802112044, 3639.787474784378, 3724.9108387456567, 3599.70170168583, 4046.5308909577916, 3489.301167654058], [266, 267, 268, 269, 270, 271, 272, 273, 274, 275, 276, 277, 278, 279, 280, 281, 282, 283, 284, 285, 286, 287, 288, 289, 290, 291, 292, 293, 294, 295, 296, 297, 298, 299, 300, 301, 302, 303, 304, 305, 306, 307, 308, 309, 310, 311, 312, 313, 314, 315, 316, 317, 318, 319, 320]], [7, 1714, [12751, 12823, 12885, 12938, 12985, 13035, 13093, 13154, 13213, 13272], [10269.034, 10345.767, 10414.233, 10386.643, 10376.673, 10383.391, 10320.714, 10408.417, 10436.774, 10461.686], [29778.748, 29709.16, 29654.891, 29652.574, 29719.37, 29684.55, 29707.395, 29591.348, 29549.77, 29452.231], [30.078, 10.796, 13.456, 22.52, 17.444, 14.639, 13.237, 8.153, 10.187, 10.722], [2576.885859074285, 2956.594345009597, 3079.3666555667874, 4101.72452574842, 2187.0307506189934, 2193.5416364587268, 4117.659176374829, 2451.755873495759, 2736.214930967994, 4177.173778527624], [268, 269, 270, 271, 272, 273, 274, 275, 276, 277]], [5, 1740, [12965, 13013, 13071, 13133, 13190, 13244, 13308, 13358, 13408, 13462, 13518], [39161.599, 39080.499, 38979.332, 39047.459, 39014.808, 39119.941, 39032.11, 39166.291, 39146.006, 39206.275, 39168.04], [26427.124, 26450.75, 26495.952, 26529.641, 26522.667, 26457.815, 26435.736, 26580.697, 26581.851, 26598.265, 26545.169], [28.979, 14.257, 20.782, 16.545, 16.272, 20.036, 17.097, 11.125, 17.32, 12.089, 19.453], [1223.753032221829, 2162.3842918924147, 3753.4888792575243, 1659.1104308505917, 1444.8163604131046, 2745.96200933975, 14982.363718410283, 3420.427802664147, 1337.103596403696, 4333.307912021734, 1682.538060758194], [271, 272, 273, 274, 275, 276, 277, 278, 279, 280, 281]], [7, 1759, [13036, 13094, 13155, 13214, 13273, 13330], [11220.773, 11225.55, 11230.962, 11213.59, 11228.526, 11235.831], [28408.243, 28345.636, 28319.509, 28322.331, 28363.968, 28329.382], [32.338, 25.246, 18.109, 9.939, 17.145, 17.438], [2857.4415842847984, 2955.3402187011566, 1285.5109883860443, 4210.381253366108, 3342.4029238925964, 2452.916090976836], [273, 274, 275, 276, 277, 278]], [16, 1762, [13054, 13119, 13174, 13231, 13294, 13347, 13394, 13449, 13502, 13555], [24485.352, 24574.388, 24470.872, 24480.5, 24473.409, 24471.663, 24560.23, 24511.366, 24474.279, 24567.513], [71557.756, 71545.456, 71639.941, 71542.883, 71550.848, 71548.845, 71531.643, 71486.695, 71630.214, 71568.267], [17.788, 34.567, 28.784, 18.895, 26.869, 32.194, 18.004, 24.324, 24.209, 29.266], [2489.2436651941416, 3155.299638817574, 4546.415405511518, 12137.586641771477, 1476.3981628475974, 1959.8055050003586, 1214.3398386321787, 1533.9130856209267, 2975.088889097341, 1392.904331059601], [273, 274, 275, 276, 277, 278, 279, 280, 281, 282]], [15, 1782, [13102, 13160, 13217, 13279, 13332, 13380, 13434, 13490], [14617.4, 14671.849, 14646.128, 14676.976, 14669.718, 14645.63, 14702.023, 14689.082], [65466.087, 65416.177, 65422.146, 65404.157, 65369.783, 65446.151, 65333.924, 65276.165], [36.875, 17.47, 11.221, 14.097, 11.502, 14.138, 24.911, 25.6], [1290.4565030656333, 1668.04049568229, 3549.0138793493416, 2152.283026256398, 1958.0183928135898, 1795.457972291323, 3095.728565679123, 8133.001795014638], [274, 275, 276, 277, 278, 279, 280, 281]], [15, 1785, [13336, 13383, 13436, 13492, 13542, 13598, 13650, 13695, 13739], [15434.671, 15389.493, 15400.106, 15381.33, 15432.992, 15381.381, 15290.545, 15296.627, 15193.682], [66334.91, 66353.566, 66263.484, 66251.771, 66179.336, 66095.261, 66069.407, 66054.567, 66033.521], [9.212, 9.349, 9.398, 6.889, 8.872, 10.118, 13.355, 23.884, 28.193], [2880.651434785617, 3630.779624878836, 2363.2073876112872, 3567.1217049848574, 3189.9212264003645, 2719.4792218166613, 2890.5843442354485, 1015.0825506414631, 1163.744378723329], [278, 279, 280, 281, 282, 283, 284, 285, 286]], [4, 1792, [13290, 13343, 13391, 13447, 13500, 13552], [20944.373, 20818.064, 20851.637, 20983.729, 21004.665, 21027.26], [19626.511, 19590.939, 19607.097, 19629.618, 19664.653, 19594.737], [25.81, 13.61, 15.369, 22.508, 14.68, 23.815], [6443.959922771283, 3178.9387042855674, 3885.500237309501, 4385.235124447106, 6497.757973403083, 6216.821349690069], [277, 278, 279, 280, 281, 282]], [8, 1799, [13251, 13313, 13364, 13416, 13466, 13526, 13575], [42801.634, 42759.584, 42755.587, 42758.376, 42756.929, 42760.883, 42809.874], [32871.903, 32875.353, 32875.358, 32874.412, 32871.15, 32874.431, 32724.344], [10.476, 8.095, 3.244, 2.574, 3.179, 4.584, 26.538], [3317.0262449894017, 21740.773286679352, 19676.070384009017, 18918.814149715217, 18593.44788757945, 19279.415023648846, 1197.3529650664782], [276, 277, 278, 279, 280, 281, 282]], [6, 1812, [13506, 13559, 13615, 13664, 13706], [25610.401, 25554.508, 25591.612, 25435.617, 25479.729], [25937.987, 25841.195, 25832.591, 25942.722, 25951.665], [20.278, 22.556, 26.223, 37.815, 19.439], [2364.455514441003, 1524.1031571811886, 1182.0112291987416, 4131.553513784584, 27754.074570053595], [281, 282, 283, 284, 285]], [6, 1849, [13662, 13705, 13753, 13805, 13849], [25292.126, 25200.316, 25346.528, 25337.668, 25315.829], [27400.787, 27484.24, 27318.365, 27272.369, 27245.104], [22.894, 33.724, 13.581, 7.118, 16.015], [3937.2454883300584, 2074.204586337229, 3487.1370687265958, 3127.031149452857, 2164.7447000918096], [284, 285, 286, 287, 288]], [5, 1859, [13134, 13192, 13246, 13309, 13359, 13409], [40285.741, 40140.814, 40067.636, 40016.048, 40090.247, 40079.0], [25049.427, 25016.753, 25036.775, 25090.065, 25142.397, 25091.629], [42.279, 11.461, 17.783, 32.159, 17.396, 20.574], [1685.0729208263801, 1165.9467238864079, 1227.016548784892, 2976.430956222819, 1655.0215522460976, 1436.6746426982995], [274, 275, 276, 277, 278, 279]], [15, 1877, [13891, 13948, 13999, 14057, 14105, 14149, 14204, 14269], [14609.236, 14601.709, 14555.48, 14535.327, 14530.018, 14503.462, 14525.013, 14494.594], [64719.789, 64721.465, 64685.153, 64714.472, 64650.793, 64643.846, 64640.377, 64665.787], [34.878, 23.458, 12.7, 14.819, 18.141, 14.612, 15.912, 17.612], [2105.396771764872, 1644.5151774232925, 2184.8037969475713, 2960.8476508869617, 2884.4166070191523, 1554.0747498732273, 1773.2910327976247, 1027.3700527006072], [289, 290, 291, 292, 293, 294, 295, 296]], [3, 1882, [13762, 13815, 13855, 13907, 13969], [34257.305, 34295.499, 34287.465, 34269.222, 34292.661], [16848.712, 17005.495, 16975.006, 17083.779, 17010.041], [28.36, 32.828, 15.537, 30.348, 28.05], [5872.295060782853, 1998.041579826062, 1115.016865312043, 1837.0628418209453, 3537.2853956320073], [286, 287, 288, 289, 290]], [13, 1890, [13827, 13872, 13931, 13989, 14048, 14092], [6077.113, 6027.304, 6253.017, 6120.647, 6113.347, 6058.439], [59938.162, 59899.737, 59833.667, 59810.4, 59856.137, 59840.936], [14.268, 17.77, 15.878, 14.55, 17.071, 23.513], [2351.697702585721, 2886.489633284884, 1545.539760003401, 13608.995766936185, 4076.96936608562, 728.8311627780818], [288, 289, 290, 291, 292, 293]], [7, 1894, [13885, 13941, 13995, 14055, 14100, 14146, 14200, 14263, 14320, 14380, 14431, 14472, 14510, 14548], [11531.024, 11504.315, 11501.921, 11516.609, 11384.435, 11549.096, 11440.993, 11461.233, 11489.855, 11597.263, 11544.128, 11469.856, 11434.222, 11367.755], [28840.295, 28805.485, 28747.525, 28867.196, 28890.468, 28733.778, 28731.279, 28782.394, 28786.463, 28729.202, 28627.336, 28640.311, 28616.146, 28636.241], [16.135, 10.597, 10.103, 12.275, 15.106, 17.496, 8.56, 8.524, 9.26, 24.134, 16.034, 21.321, 19.62, 29.811], [1136.9009635970733, 3128.3798098342213, 2901.018230961198, 1891.813737290169, 1707.0480806154474, 1839.0779515520828, 4166.403578616391, 3694.9186667103663, 3967.795222166373, 1845.2133755981956, 1738.3131136807633, 3204.846487386336, 2841.8498062497156, 19096.026504969104], [289, 290, 291, 292, 293, 294, 295, 296, 297, 298, 299, 300, 301, 302]], [6, 1900, [14066, 14121, 14165, 14223, 14285, 14344], [25598.252, 25606.938, 25511.439, 25454.892, 25373.878, 25438.091], [26110.317, 26068.545, 26043.441, 26086.923, 26126.313, 26251.756], [20.488, 13.52, 9.388, 16.436, 14.218, 25.192], [3417.641799128785, 1796.3165273995264, 2207.1306472555216, 2815.3100108709796, 3039.878033924021, 8027.151785546068], [292, 293, 294, 295, 296, 297]], [3, 1903, [14029, 14077, 14126, 14173, 14231, 14293, 14351, 14405, 14452, 14489, 14530, 14569, 14617], [34655.068, 34677.687, 34641.941, 34573.194, 34632.894, 34490.954, 34486.005, 34590.602, 34571.611, 34569.641, 34636.904, 34650.859, 34621.362], [15346.896, 15319.417, 15316.624, 15349.325, 15263.715, 15372.367, 15322.37, 15244.626, 15276.024, 15256.123, 15260.318, 15202.513, 15256.999], [15.612, 18.686, 14.74, 21.581, 18.289, 27.086, 20.266, 25.053, 24.076, 15.843, 19.919, 16.148, 12.328], [1825.0923178796563, 1011.2945921108084, 2424.4004369916934, 8269.136695618568, 1746.8801350210879, 9999.906301007546, 1209.0052990341653, 1470.1169880363445, 2252.927855896986, 1359.402946884333, 1607.3986204275313, 1877.5046643131848, 1738.0802919291177], [291, 292, 293, 294, 295, 296, 297, 298, 299, 300, 301, 302, 303]], [13, 1932, [14424, 14465, 14502, 14540, 14586, 14634], [4764.169, 4770.347, 4684.27, 4749.037, 4795.217, 4764.972], [60281.845, 60269.955, 60279.054, 60254.986, 60256.268, 60274.983], [7.703, 6.376, 25.989, 9.755, 16.401, 18.793], [3420.044922546508, 4417.130361351498, 1944.5953637231219, 3336.0049815553543, 2129.1529769228687, 1536.4737559919183], [299, 300, 301, 302, 303, 304]], [13, 1950, [14466, 14503, 14542, 14587, 14636, 14672, 14714, 14761], [6058.107, 6067.865, 6086.7, 6114.054, 6087.971, 6055.381, 6010.071, 5958.065], [59402.56, 59422.584, 59372.397, 59378.045, 59372.91, 59315.637, 59372.08, 59389.59], [19.841, 8.759, 11.027, 9.545, 10.58, 15.332, 20.648, 15.144], [908.5067019358771, 3635.179740025263, 3304.2405491557897, 3121.7457605877403, 3287.9627019390105, 2364.80446424475, 1602.0631694554145, 2004.772893711931], [300, 301, 302, 303, 304, 305, 306, 307]], [7, 1988, [14643, 14680, 14721, 14768, 14815, 14852, 14890], [11490.013, 11514.219, 11443.907, 11560.804, 11498.267, 11485.747, 11488.179], [28930.88, 29022.076, 28955.669, 28870.998, 28800.083, 28875.4, 29034.953], [42.484, 22.723, 27.496, 17.286, 27.418, 27.284, 38.948], [1373.6534695617324, 8874.096454331606, 1991.9288812604718, 1821.482679419632, 1637.4374489300267, 3665.4384214337956, 1761.1862603291365], [304, 305, 306, 307, 308, 309, 310]], [13, 2009, [14883, 14919, 14961, 15005, 15061, 15108, 15163, 15212, 15255], [4284.62, 4333.056, 4225.304, 4275.065, 4282.284, 4277.8, 4326.118, 4314.632, 4253.233], [60322.463, 60333.461, 60383.435, 60283.755, 60380.521, 60327.831, 60347.94, 60294.737, 60320.42], [25.113, 26.75, 25.295, 33.236, 16.955, 23.162, 35.514, 29.615, 23.655], [1653.5802494221987, 4073.197081034101, 1610.7432411482778, 1786.2975190903912, 1221.2737181616717, 1116.0163602606515, 3715.7218958721423, 2923.6647681600034, 619.1724363261799], [310, 311, 312, 313, 314, 315, 316, 317, 318]], [6, 2015, [14905, 14938, 14983, 15036, 15086], [25270.77, 25295.333, 25222.393, 25197.776, 25314.063], [27279.827, 27330.469, 27344.321, 27377.933, 27399.461], [25.056, 13.18, 8.321, 12.819, 15.936], [1464.8075759991993, 1962.177855909266, 1973.45727355746, 2937.757470592832, 2564.160826311888], [310, 311, 312, 313, 314]], [6, 2016, [14828, 14864, 14906, 14939, 14984], [25726.283, 25604.416, 25732.668, 25841.547, 25924.823], [26470.459, 26452.635, 26362.305, 26256.197, 26212.565], [38.196, 32.051, 18.375, 22.103, 16.116], [2865.2054270781273, 1135.318400836227, 1861.4702829887744, 1059.5331627691726, 810.7637956975587], [308, 309, 310, 311, 312]], [15, 2032, [14971, 15019, 15070, 15119, 15172], [14235.695, 14213.616, 14211.01, 14184.524, 14191.536], [65489.84, 65485.124, 65485.161, 65563.499, 65480.049], [15.119, 17.099, 29.478, 37.04, 23.687], [2546.3367851789526, 6507.413453169052, 1261.8132338200417, 1427.7443507579264, 1582.6670772710488], [312, 313, 314, 315, 316]], [4, 2037, [15032, 15080, 15129, 15185, 15231, 15272], [19663.034, 19674.88, 19652.935, 19641.431, 19671.439, 19681.633], [19964.648, 20146.599, 20071.721, 20070.054, 20001.626, 20081.762], [15.477, 18.266, 23.648, 18.828, 21.315, 26.839], [1037.4769780870527, 1988.8857125092975, 1341.688958153795, 2951.4718589343465, 1617.3941722614754, 4727.574951471745], [313, 314, 315, 316, 317, 318]], [0, 2041, [15105, 15154, 15207, 15246, 15295], [43685.499, 43725.903, 43717.145, 43679.201, 43694.694], [3048.892, 3097.322, 3105.857, 3065.01, 3079.713], [25.712, 20.461, 38.159, 25.273, 24.128], [873.6187801343103, 881.4517625708667, 2754.177984221903, 2001.3771995492802, 1337.366057621004], [314, 315, 316, 317, 318]], [9, 2060, [15206, 15245, 15294, 15334, 15373, 15417, 15453, 15492, 15534, 15582, 15638, 15681, 15724], [43493.124, 43473.306, 43339.42, 43269.678, 43286.084, 43276.155, 43244.591, 43145.998, 43132.926, 43165.261, 43244.589, 43296.0, 43227.108], [38875.383, 38935.422, 38926.661, 38921.745, 38857.53, 38845.959, 38833.526, 38776.799, 38901.294, 38971.931, 38938.793, 38976.687, 39007.169], [10.64, 11.885, 12.689, 14.081, 17.945, 10.3, 11.414, 22.266, 23.287, 15.193, 15.287, 26.097, 18.695], [2280.7070628477773, 3203.50756050703, 2739.9390401708333, 1107.3637257109717, 1948.2971082325796, 3480.4756901129776, 2500.9177437127596, 2362.614884743337, 1496.4164700452266, 3982.5353781533645, 2444.084362391312, 1657.234154987309, 1386.6568734181378], [316, 317, 318, 319, 320, 321, 322, 323, 324, 325, 326, 327, 328]], [8, 2062, [15336, 15375, 15418, 15454, 15493, 15536, 15584, 15639, 15682, 15726, 15767, 15804, 15838, 15871, 15901, 15935, 15967, 16004, 16044, 16080, 16118, 16159, 16205, 16249, 16298, 16341], [43527.702, 43407.725, 43426.298, 43477.704, 43477.432, 43497.531, 43484.885, 43466.424, 43469.727, 43472.86, 43456.096, 43431.192, 43458.82, 43464.172, 43444.307, 43472.519, 43496.451, 43437.544, 43486.216, 43433.696, 43449.01, 43486.091, 43482.769, 43469.603, 43438.1, 43436.763], [33601.206, 33616.797, 33639.184, 33668.636, 33662.137, 33556.946, 33607.68, 33642.416, 33678.418, 33585.473, 33576.854, 33638.772, 33550.196, 33587.64, 33628.198, 33642.851, 33597.876, 33623.426, 33583.14, 33580.816, 33607.166, 33637.497, 33615.886, 33670.37, 33642.554, 33575.11], [32.508, 28.186, 23.397, 25.414, 18.932, 23.523, 23.29, 27.703, 23.611, 27.809, 43.72, 23.637, 22.03, 22.359, 21.55, 19.225, 18.65, 18.462, 25.822, 20.34, 33.745, 18.864, 22.04, 17.482, 15.878, 21.726], [1508.405624724481, 1341.7382159615922, 1847.946878401086, 904.6062787281894, 892.4926868590065, 4906.6714823602, 1310.209023043855, 1434.6379202044964, 1295.3591528285258, 1335.9582501180464, 1162.8478076318236, 1288.5782349355152, 2015.1173121951067, 3043.9926154346285, 1644.51386230605, 1992.815168243, 2263.513090527293, 2009.4172386988816, 3083.246698390006, 2446.4616003960546, 1392.726573549572, 1401.7921729534505, 1349.335723720915, 2403.505805541915, 2305.66072810343, 1791.0853374666378], [319, 320, 321, 322, 323, 324, 325, 326, 327, 328, 329, 330, 331, 332, 333, 334, 335, 336, 337, 338, 339, 340, 341, 342, 343, 344]], [15, 2066, [15265, 15312, 15351, 15393, 15434], [13377.002, 13333.551, 13376.174, 13382.02, 13405.504], [64413.327, 64413.61, 64387.449, 64401.778, 64446.108], [18.331, 14.195, 11.117, 9.083, 24.277], [1711.8131031502032, 1794.4801969991447, 2896.3791705106937, 2049.5425724546653, 1052.289697360009], [318, 319, 320, 321, 322]], [3, 2073, [15367, 15412, 15449, 15488, 15526, 15579, 15629], [34151.599, 34066.672, 34051.164, 34231.068, 34184.253, 34197.689, 34260.003], [17005.591, 16973.094, 16958.281, 16965.288, 16959.545, 17002.326, 17063.385], [21.343, 13.317, 17.058, 34.252, 11.42, 19.321, 16.09], [1418.5577610996784, 3581.277450654037, 3976.0109219033934, 851.6763697765854, 1319.800144186324, 2178.3974617591916, 1167.1734791662095], [320, 321, 322, 323, 324, 325, 326]], [7, 2095, [15507, 15553, 15602, 15653, 15695, 15738, 15778, 15815, 15847, 15881, 15911, 15943], [10307.771, 10287.524, 10187.513, 10329.039, 10355.297, 10367.128, 10292.921, 10271.864, 10309.83, 10286.153, 10324.267, 10244.217], [29520.215, 29458.257, 29521.295, 29381.275, 29375.102, 29456.131, 29473.53, 29385.661, 29272.462, 29267.545, 29200.537, 29126.876], [14.693, 10.035, 13.062, 16.375, 21.513, 13.476, 18.304, 15.637, 11.837, 10.453, 23.944, 25.581], [3978.152370347659, 2598.3557917988214, 2330.716070904363, 2154.849976789339, 2119.7641609808447, 2273.279063116469, 2159.013540967061, 3544.2906099419956, 1788.6007076807243, 1895.888674649587, 3860.9681341257656, 2208.6492729626457], [324, 325, 326, 327, 328, 329, 330, 331, 332, 333, 334, 335]], [7, 2096, [15555, 15606, 15655, 15696, 15739, 15779, 15816, 15848, 15882], [11073.006, 11119.14, 11097.284, 10949.784, 10895.615, 10887.597, 10962.967, 11000.894, 11004.39], [28539.216, 28499.664, 28685.347, 28598.838, 28540.188, 28517.312, 28477.263, 28463.635, 28462.174], [16.246, 18.746, 12.187, 16.552, 11.609, 26.065, 6.464, 8.581, 11.695], [3231.982461339689, 2013.5301741774897, 2643.8007012801154, 2830.4344970469874, 2676.4186744205977, 2082.918330580164, 2449.8799786950967, 2214.542671679289, 1947.5736084642967], [325, 326, 327, 328, 329, 330, 331, 332, 333]], [3, 2102, [15632, 15672, 15719, 15759, 15799, 15833, 15865, 15896, 15932, 15959, 16000, 16037, 16078], [34758.365, 34740.947, 34766.618, 34802.484, 34809.334, 34873.972, 34910.812, 34794.024, 34826.008, 34849.416, 34853.435, 34795.099, 34811.64], [15894.994, 15929.78, 16141.244, 16164.059, 16234.004, 16184.824, 16188.644, 16271.164, 16215.387, 16302.921, 16215.181, 16248.696, 16232.431], [11.593, 14.925, 10.822, 14.348, 18.432, 17.213, 11.967, 18.804, 18.679, 13.292, 12.03, 21.604, 13.894], [1326.4832477538716, 2341.9059768766406, 2534.410119526205, 2208.906979752452, 1518.1688905297751, 1637.2508198828723, 2145.790888535985, 2563.439849961618, 2310.076810021986, 2247.168624067091, 2324.7475944097164, 1954.3448928805915, 874.6140970114684], [326, 327, 328, 329, 330, 331, 332, 333, 334, 335, 336, 337, 338]], [15, 2112, [15702, 15745, 15785, 15821, 15851], [15473.462, 15474.259, 15463.357, 15459.915, 15461.165], [65773.617, 65782.675, 65769.006, 65754.561, 65771.038], [10.253, 18.331, 8.232, 10.145, 8.058], [2292.9681537182164, 2453.9462143412993, 2599.345198002217, 2783.369401702866, 1935.8496897819393], [328, 329, 330, 331, 332]], [4, 2163, [16068, 16103, 16140, 16185, 16232, 16284, 16331, 16363], [21342.286, 21334.495, 21309.573, 21322.728, 21321.551, 21299.569, 21288.56, 21133.047], [19762.364, 19806.81, 19751.838, 19862.086, 19850.117, 19893.836, 19942.509, 19952.937], [41.56, 22.322, 21.076, 32.029, 34.786, 22.598, 22.535, 25.96], [2404.292312531715, 3912.040741347759, 1778.1601416755834, 1111.2052254018568, 2881.187351928766, 2945.7501090431297, 1468.8985529388026, 721.7944867334738], [338, 339, 340, 341, 342, 343, 344, 345]], [15, 2181, [16361, 16386, 16426, 16463, 16515], [15928.051, 15915.827, 15973.332, 15970.567, 15960.839], [66052.441, 66024.222, 66065.903, 66106.8, 66154.833], [11.065, 12.106, 9.717, 7.783, 13.598], [2388.066886527685, 2454.9423674166487, 2856.251746238359, 2919.437753382055, 1627.0458595761936], [345, 346, 347, 348, 349]], [9, 2183, [16371, 16405, 16439, 16486, 16533, 16578, 16619, 16662, 16708, 16743], [43522.99, 43442.062, 43413.293, 43355.497, 43399.818, 43316.414, 43178.74, 43322.107, 43475.989, 43458.281], [38232.782, 38371.941, 38368.1, 38391.402, 38511.026, 38463.665, 38376.404, 38360.019, 38354.47, 38375.703], [31.376, 13.646, 8.762, 19.19, 9.577, 11.846, 13.217, 15.004, 13.798, 12.67], [1379.7510174336555, 4418.147603863614, 4267.349652510608, 2864.018366446762, 2960.7543258858304, 3238.699217281043, 2004.2490284449184, 2527.8192921243103, 3016.68050315743, 3005.3950428490803], [345, 346, 347, 348, 349, 350, 351, 352, 353, 354]], [15, 2201, [16383, 16421, 16461, 16510, 16550], [13154.495, 13143.983, 13145.312, 13140.621, 13111.623], [64605.929, 64593.788, 64645.93, 64637.016, 64640.43], [14.906, 20.377, 16.044, 17.624, 13.133], [1521.7307709198549, 1562.1969115751024, 1189.4550034858357, 1776.0465908972128, 1316.5308214405604], [346, 347, 348, 349, 350]], [5, 2203, [16437, 16482, 16531, 16575, 16616, 16657, 16705, 16739, 16771, 16807, 16850, 16888], [40134.566, 40023.957, 39837.536, 39783.233, 39766.564, 39909.788, 39873.911, 39860.608, 39839.511, 39851.62, 39838.332, 39851.162], [25161.361, 25198.975, 25281.295, 25247.283, 25245.636, 25228.9, 25236.09, 25216.461, 25232.858, 25221.678, 25228.521, 25238.724], [10.439, 11.779, 9.515, 9.723, 9.175, 9.637, 8.67, 8.475, 9.876, 9.483, 10.874, 9.751], [1527.9093044423182, 2934.7825715692593, 3076.0628853773255, 2783.4836184087644, 2936.8290772923524, 2909.2816788720065, 2449.583993324561, 3000.184086026887, 2612.492063781582, 2962.1712464080415, 2553.33703718419, 2315.8166549344737], [347, 348, 349, 350, 351, 352, 353, 354, 355, 356, 357, 358]], [1, 2217, [16576, 16617, 16658, 16706, 16740], [40589.77, 40455.913, 40564.522, 40565.619, 40582.543], [3903.944, 4009.301, 4007.479, 4008.575, 3954.601], [29.309, 15.554, 15.431, 14.157, 19.608], [3001.5263590809245, 1620.1807930510404, 1616.4966561196018, 945.8327444724017, 1738.9781668802998], [350, 351, 352, 353, 354]], [3, 2252, [16946, 16980, 17014, 17050, 17075, 17109, 17146, 17182, 17219, 17258], [33815.768, 33819.494, 33897.514, 33889.833, 33943.165, 33973.939, 33889.507, 33939.601, 34044.516, 34161.559], [16814.891, 16666.017, 16640.658, 16598.838, 16581.476, 16633.933, 16657.969, 16735.675, 16709.365, 16727.397], [21.024, 16.051, 17.957, 9.635, 12.154, 10.752, 8.624, 15.921, 9.714, 16.856], [730.5524641019084, 3100.6097791970083, 2083.542602363705, 2180.7389593135536, 2064.234614041735, 2569.077539772472, 2328.423875031131, 2656.4217869905847, 1982.5000811621542, 2976.26335614316], [360, 361, 362, 363, 364, 365, 366, 367, 368, 369]], [6, 2264, [17008, 17042, 17067, 17103, 17141, 17176], [25786.381, 25965.151, 25872.591, 25925.857, 25959.03, 25893.693], [26160.226, 26052.125, 26164.696, 26110.64, 26191.257, 26041.106], [17.117, 9.398, 23.817, 8.987, 34.097, 27.584], [11763.399006040607, 118207.851870636, 10042.735725960694, 106748.47073169297, 7549.398701217186, 5405.750581166529], [362, 363, 364, 365, 366, 367]], [16, 2271, [17065, 17100, 17139, 17174, 17210, 17245, 17284, 17323, 17388, 17481, 17591, 17711], [24945.087, 24913.132, 24880.77, 24784.133, 24773.667, 24711.944, 24736.716, 24706.326, 24699.634, 24641.105, 24638.37, 24629.877], [70616.165, 70694.909, 70570.081, 70593.693, 70583.327, 70634.045, 70671.132, 70677.441, 70747.144, 70725.46, 70789.097, 70735.844], [11.955, 12.061, 14.101, 17.322, 22.468, 18.486, 21.545, 21.437, 15.315, 25.018, 11.448, 27.173], [2434.7640187312963, 2085.396135501497, 2039.427700775735, 1348.5855728649926, 1829.9665840822336, 1154.5938931069638, 2076.6169449228883, 1345.0261553876048, 1941.6916398324222, 2070.84552265744, 1395.6071218703948, 998.1461382941928], [364, 365, 366, 367, 368, 369, 370, 371, 372, 373, 374, 375]], [7, 2285, [17162, 17202, 17232, 17271, 17307, 17363, 17448], [11190.311, 11220.114, 11200.145, 11301.563, 11323.776, 11290.559, 11298.152], [28949.825, 28950.745, 28888.753, 28831.239, 28841.621, 28819.54, 28883.689], [23.946, 9.851, 10.963, 7.601, 9.861, 19.963, 13.904], [1207.6287181512125, 1803.3178374185397, 2406.9017543091722, 3029.280959180249, 3000.315177018605, 3006.0650986473775, 987.8919473733997], [367, 368, 369, 370, 371, 372, 373]], [4, 2295, [17282, 17319, 17384, 17475, 17585, 17706, 17833, 17949], [21402.729, 21402.12, 21447.452, 21422.216, 21423.604, 21412.758, 21429.757, 21384.388], [20187.344, 20153.196, 20193.014, 20252.544, 20279.875, 20216.501, 20258.195, 20259.213], [12.062, 12.508, 10.941, 7.121, 11.143, 19.13, 13.835, 17.19], [3163.70713427634, 2963.5870578284366, 4709.988028669262, 8296.366776043815, 4581.810454555523, 4241.927351820797, 4860.950937420353, 1351.5046528364464], [370, 371, 372, 373, 374, 375, 376, 377]], [5, 2298, [17291, 17339, 17408, 17510, 17627, 17749, 17874, 17988, 18114], [39803.116, 39872.429, 39850.504, 39845.301, 39923.03, 39898.106, 39860.457, 39864.346, 39847.578], [25211.61, 25207.401, 25222.237, 25241.054, 25238.257, 25242.905, 25227.523, 25250.677, 25274.515], [25.23, 13.242, 8.238, 10.307, 9.988, 17.05, 11.352, 9.271, 11.532], [1283.8550166354896, 2251.1049457119307, 2769.2701040929865, 3321.2251684320986, 4834.293788977469, 5153.057924013517, 3096.082999951854, 3143.5059249200294, 3730.2287227252014], [370, 371, 372, 373, 374, 375, 376, 377, 378]], [13, 2320, [17299, 17347, 17429, 17536, 17656, 17781, 17903, 18026, 18145, 18268, 18378, 18478, 18572], [4484.141, 4504.294, 4504.897, 4303.026, 4422.195, 4543.446, 4440.5, 4226.449, 4171.873, 4182.267, 4227.165, 4184.458, 4174.876], [60355.522, 60401.137, 60341.251, 60258.459, 60274.199, 60298.348, 60339.471, 60241.823, 60172.608, 60219.856, 60169.166, 60051.479, 60159.419], [15.642, 13.171, 19.619, 18.169, 21.801, 26.953, 21.197, 14.401, 20.562, 37.225, 36.952, 26.683, 35.52], [1470.5951351974527, 2803.67552722019, 1962.7436825616883, 20331.72632641477, 12005.67977450922, 8976.648226985824, 2889.846556925239, 2292.66017969411, 1296.3952803668533, 1932.9094968666761, 1500.3514380218817, 9369.95295757889, 2086.948270029725], [371, 372, 373, 374, 375, 376, 377, 378, 379, 380, 381, 382, 383]], [9, 2333, [17415, 17519, 17637, 17758, 17882, 18000, 18128, 18251, 18365, 18466], [43105.657, 43121.991, 43222.422, 43198.438, 43185.75, 43098.64, 43110.763, 43094.391, 43133.843, 43097.112], [38427.503, 38465.246, 38501.363, 38510.927, 38548.061, 38489.116, 38558.754, 38529.033, 38526.413, 38669.577], [28.218, 13.078, 8.042, 9.374, 9.584, 17.513, 15.953, 15.384, 28.839, 22.685], [685.0710023640371, 3623.6115928470044, 4109.413587459519, 4658.416001270963, 2452.1022836160364, 2308.031068632787, 2682.122472454251, 2793.8213342545628, 2770.1001976261805, 1341.014890806851], [372, 373, 374, 375, 376, 377, 378, 379, 380, 381]], [8, 2334, [17416, 17520, 17638, 17759, 17881], [43297.884, 43255.746, 43293.473, 43313.072, 43299.162], [32899.758, 32875.707, 32844.333, 32830.471, 32918.272], [18.884, 16.969, 7.948, 15.326, 30.367], [2051.3929329610746, 3638.6828038204258, 5013.655813926181, 2827.856718185852, 7193.544449377678], [372, 373, 374, 375, 376]], [13, 2339, [17350, 17433, 17540, 17660, 17785, 17907, 18030], [5489.846, 5454.346, 5463.69, 5527.779, 5528.984, 5581.581, 5606.816], [59158.787, 59135.373, 59192.774, 59326.853, 59324.207, 59365.525, 59349.062], [13.602, 11.277, 14.687, 17.195, 20.341, 27.422, 19.09], [1998.8460561828565, 1785.106767497021, 3151.370628918049, 14630.878270603667, 5238.360512265261, 5835.3676074518335, 19116.343711287063], [372, 373, 374, 375, 376, 377, 378]], [4, 2353, [17383, 17474, 17584, 17703, 17832, 17946, 18069, 18189], [20880.514, 21000.514, 20836.545, 20728.441, 20679.267, 20453.606, 20523.993, 20414.695], [19636.642, 19721.367, 19692.815, 19797.568, 19689.779, 19693.053, 19719.643, 19651.008], [16.876, 17.978, 34.605, 26.847, 20.293, 12.968, 17.099, 15.032], [4359.945558960019, 11591.430208079402, 1951.6318938394813, 6397.18644314893, 8233.178925860435, 8170.352387084457, 4275.974808649083, 2549.723614764984], [372, 373, 374, 375, 376, 377, 378, 379]], [3, 2358, [17400, 17501, 17616, 17736, 17865, 17981, 18108, 18228, 18344, 18450, 18541], [34166.986, 34315.299, 34318.471, 34196.179, 34057.154, 33962.275, 34053.912, 33964.202, 33883.048, 33914.295, 33952.519], [15621.288, 15698.148, 15761.104, 15801.677, 15797.929, 15961.974, 16003.308, 16156.706, 16251.516, 16079.207, 16061.688], [30.382, 15.207, 30.546, 28.207, 15.076, 24.592, 20.611, 34.711, 21.239, 12.786, 12.858], [898.6319553329662, 3225.833768206127, 2545.474038595723, 6881.842253810134, 3468.1959275706263, 3337.237081807944, 10445.781554264991, 3843.400781222294, 12802.457508149562, 4330.979414690315, 3065.0392016567835], [372, 373, 374, 375, 376, 377, 378, 379, 380, 381, 382]], [5, 2360, [17406, 17505, 17623, 17742, 17871, 17985, 18113, 18235, 18350, 18455, 18546, 18627, 18706, 18798, 18873, 18960, 19052, 19129, 19204, 19280, 19343, 19408, 19482, 19542], [38487.143, 38492.561, 38485.446, 38503.203, 38503.845, 38494.691, 38493.869, 38478.546, 38497.794, 38480.001, 38543.692, 38511.892, 38546.201, 38486.208, 38493.068, 38518.991, 38498.98, 38456.455, 38503.647, 38497.784, 38487.239, 38510.154, 38509.269, 38505.299], [26233.033, 26237.437, 26226.397, 26231.452, 26234.152, 26236.218, 26245.019, 26227.826, 26247.593, 26242.503, 26213.633, 26267.355, 26267.493, 26235.49, 26237.501, 26223.634, 26238.873, 26251.278, 26242.348, 26229.861, 26239.189, 26220.503, 26231.492, 26216.071], [14.951, 5.248, 4.52, 6.916, 7.035, 7.964, 6.606, 7.324, 14.217, 11.461, 14.752, 18.125, 12.536, 8.305, 11.111, 13.447, 7.176, 7.667, 10.458, 7.447, 9.846, 3.829, 4.882, 3.944], [3546.7584450285062, 5308.748315451239, 6833.884376351707, 5424.711384670218, 5880.341202864897, 4302.25087254408, 2913.168042004607, 3558.7673414728433, 1855.1361139789653, 2357.8384092087063, 3625.5959575294173, 2346.305537159944, 2383.4740352084273, 3236.301169669126, 2757.1109655446908, 2352.5527744999936, 2505.728718825293, 3730.30217650633, 3043.511296311465, 2565.3633905354113, 3805.0660643837596, 5044.386977864701, 6958.054526591204, 4615.2635957282655], [372, 373, 374, 375, 376, 377, 378, 379, 380, 381, 382, 383, 384, 385, 386, 387, 388, 389, 390, 391, 392, 393, 394, 395]], [9, 2362, [18003, 18131, 18255, 18368, 18469, 18560, 18635, 18713, 18806, 18882, 18966, 19062], [43704.872, 43673.958, 43680.906, 43633.609, 43671.69, 43654.23, 43626.048, 43700.129, 43685.527, 43671.588, 43685.768, 43652.866], [37847.544, 37894.969, 37892.535, 37857.605, 37848.87, 37820.795, 37886.054, 37869.122, 37890.401, 37907.324, 37864.876, 37997.232], [14.733, 19.869, 17.108, 22.971, 15.601, 18.118, 15.386, 17.735, 22.502, 17.621, 15.368, 23.736], [1777.5253200302145, 2775.679198267121, 2338.0860198017554, 1676.1928596762082, 2311.745191175649, 3569.1531550588434, 3112.218719735747, 2981.3942405798284, 2066.50420563433, 2388.9391384894566, 1408.7651805883584, 4520.689284080912], [377, 378, 379, 380, 381, 382, 383, 384, 385, 386, 387, 388]], [8, 2364, [18370, 18471, 18563, 18637, 18715, 18810, 18886, 18970], [44287.17, 44407.052, 44444.121, 44488.62, 44600.482, 44699.691, 44640.202, 44673.127], [32611.168, 32663.668, 32756.018, 32797.198, 32793.065, 32706.344, 32764.309, 32879.166], [26.237, 36.069, 19.064, 22.776, 24.715, 26.003, 26.55, 27.782], [5389.175332074132, 1904.7140038523332, 17931.850683581102, 1582.9545711454373, 855.0922614532137, 3445.8539873156833, 8581.741794524216, 1773.0581253730518], [380, 381, 382, 383, 384, 385, 386, 387]], [13, 2367, [18380, 18479, 18573, 18646, 18728, 18816], [4626.294, 4624.857, 4635.71, 4702.005, 4701.923, 4777.876], [59270.854, 59303.555, 59254.6, 59230.662, 59252.748, 59249.919], [28.239, 14.289, 25.257, 25.909, 25.777, 19.166], [2554.1775186125597, 8707.123889519366, 3566.2984904382783, 2187.028871296066, 11420.007901199497, 7983.584300769514], [381, 382, 383, 384, 385, 386]], [13, 2368, [18272, 18382, 18480, 18574, 18648, 18730, 18819, 18894, 18983, 19076, 19148], [5455.914, 5495.218, 5472.979, 5613.126, 5466.745, 5478.653, 5494.92, 5451.243, 5463.238, 5443.036, 5426.257], [59171.851, 59144.961, 59198.753, 59139.673, 59195.917, 59207.267, 59260.016, 59166.3, 59224.174, 59171.214, 59211.695], [18.205, 18.508, 22.99, 26.7, 24.608, 17.182, 29.638, 16.267, 19.101, 9.569, 30.258], [1512.5374821538758, 2697.831646057986, 2160.536821718761, 1788.9674396987182, 4261.633467153529, 6125.829704718758, 7843.765884765678, 1938.877744773909, 2891.7213738539763, 1504.7176026334575, 3947.4956879767165], [380, 381, 382, 383, 384, 385, 386, 387, 388, 389, 390]], [13, 2369, [17788, 17909, 18032, 18150, 18274, 18384, 18481, 18576], [6096.671, 6281.442, 6295.102, 6257.352, 6239.811, 6237.001, 6266.573, 6191.516], [58976.168, 58826.164, 58774.391, 58809.638, 58796.812, 58776.541, 58823.641, 58927.625], [30.656, 11.261, 25.555, 9.964, 24.943, 22.21, 12.613, 23.42], [7557.465783634397, 1652.5763840590985, 1277.1383681409218, 3086.3626938359967, 2187.7839012084246, 1977.7098370571332, 2468.180315056255, 7977.080009963456], [376, 377, 378, 379, 380, 381, 382, 383]], [7, 2374, [18163, 18289, 18393, 18490, 18582], [11016.024, 11162.892, 11176.684, 11072.037, 10982.925], [28995.612, 28985.917, 28958.234, 28971.283, 29029.797], [16.698, 23.692, 21.659, 24.15, 29.99], [935.384824177568, 1327.9525414466807, 540.6148584343679, 961.2982204225094, 1425.6122728938888], [379, 380, 381, 382, 383]], [15, 2376, [18495, 18585, 18661, 18744, 18827, 18910, 18998, 19088], [15174.235, 15189.709, 15067.258, 15035.269, 15015.861, 14989.569, 15092.17, 15139.58], [65764.968, 65771.149, 65766.712, 65762.004, 65772.483, 65797.351, 65825.838, 65854.252], [25.062, 26.565, 20.262, 12.854, 28.662, 17.799, 17.82, 12.94], [1322.4339349215652, 2407.6787813659876, 2455.6669087277346, 1732.6179106992613, 3290.4186536428197, 1298.29264811964, 1680.9370971234594, 1477.6888963567972], [382, 383, 384, 385, 386, 387, 388, 389]], [2, 2377, [17928, 18054, 18173, 18296, 18401, 18498, 18587], [15743.636, 15895.399, 15875.774, 15940.607, 15901.483, 15790.518, 15781.524], [12885.009, 12766.447, 12712.488, 12740.138, 12695.27, 12770.641, 12734.453], [16.506, 21.069, 21.874, 9.341, 14.973, 16.022, 28.034], [3070.5220756009776, 23663.407515578423, 8177.955184002603, 5790.421709621939, 3045.617643268519, 2135.4311188222223, 1726.9617886986007], [377, 378, 379, 380, 381, 382, 383]], [4, 2380, [18511, 18594, 18675, 18757, 18839, 18921, 19012], [20098.34, 20045.12, 20136.563, 20096.877, 20082.952, 20075.78, 19957.644], [20204.009, 20226.611, 20135.183, 20220.868, 20230.3, 20204.679, 20132.885], [23.721, 16.841, 28.736, 20.037, 12.604, 14.505, 27.913], [1694.139874467045, 1389.8237953691585, 1804.881864437685, 1786.1237134206083, 1214.5296864725556, 2283.20217365393, 10653.151447962231], [382, 383, 384, 385, 386, 387, 388]], [4, 2381, [18415, 18512, 18595, 18676, 18758, 18840], [20521.302, 20426.269, 20439.721, 20361.024, 20342.144, 20427.323], [19680.665, 19734.262, 19705.143, 19838.105, 19681.382, 19697.37], [34.207, 35.653, 18.274, 10.008, 22.012, 20.613], [3601.048777179083, 3265.978417445157, 12051.936453612288, 144482.0770242685, 3115.239620470574, 7305.644768326879], [381, 382, 383, 384, 385, 386]], [4, 2382, [17948, 18071, 18191, 18313, 18417, 18513, 18596, 18677, 18760, 18841, 18924, 19014], [21088.088, 21092.322, 21005.442, 20948.059, 20902.098, 20927.367, 20958.542, 21039.188, 20926.528, 21022.342, 21180.239, 21101.413], [19840.224, 19702.68, 19653.461, 19628.247, 19658.34, 19636.365, 19640.847, 19642.789, 19702.29, 19643.933, 19609.95, 19596.432], [18.569, 18.45, 13.55, 13.47, 22.191, 16.588, 14.063, 12.875, 28.184, 18.409, 18.004, 15.314], [9206.222523074963, 1206.2135366670204, 3168.266629864145, 3852.4142864821392, 3972.865321425168, 2731.6782199730956, 3081.607453131797, 3410.826004916098, 6359.4234108893115, 8879.552155237829, 2855.728513237836, 3611.941845253666], [377, 378, 379, 380, 381, 382, 383, 384, 385, 386, 387, 388]], [16, 2383, [17837, 17957, 18077, 18195, 18315, 18421, 18515, 18598, 18679, 18763], [24099.408, 23999.925, 24027.354, 24058.733, 24066.496, 24056.646, 24065.05, 24180.955, 24059.951, 24091.824], [73024.328, 73115.732, 72882.655, 72862.022, 72899.436, 72801.3, 72881.779, 72848.343, 72811.805, 72875.066], [23.969, 12.884, 16.764, 14.974, 11.856, 23.402, 14.321, 20.328, 16.285, 17.995], [2017.0597803596825, 1450.202028724058, 3001.846972818827, 1870.3254599850877, 2131.682399264135, 2924.600727108446, 2047.0934275496945, 4324.195303267961, 19074.003088955917, 1900.4611346474785], [376, 377, 378, 379, 380, 381, 382, 383, 384, 385]], [6, 2386, [18200, 18318, 18424, 18518, 18603, 18683, 18772, 18849, 18935], [25056.598, 24889.38, 24855.974, 25056.983, 25049.461, 25091.658, 25144.109, 25081.838, 25271.975], [26753.822, 26872.135, 26811.562, 26757.853, 26666.681, 26595.755, 26697.527, 26629.161, 26660.45], [10.337, 11.806, 13.289, 22.919, 16.494, 24.257, 25.627, 23.039, 17.134], [3284.4103062195886, 17846.67829299115, 9201.078222756552, 7916.025506284299, 5496.945956334402, 1607.8059547824562, 3044.7718509911933, 1799.9331516125367, 18770.680453309797], [379, 380, 381, 382, 383, 384, 385, 386, 387]], [16, 2387, [18520, 18600, 18681, 18771, 18848, 18934, 19023, 19109, 19180, 19256, 19326, 19394, 19463, 19526], [24811.908, 24713.171, 24798.013, 24915.517, 24933.639, 24928.165, 24966.781, 24846.659, 24858.63, 24899.437, 24792.498, 24794.294, 24805.291, 24867.9], [70278.646, 70190.352, 70251.045, 70336.454, 70371.927, 70413.826, 70361.803, 70350.306, 70323.272, 70331.122, 70246.316, 70289.811, 70298.701, 70260.441], [26.383, 20.738, 28.732, 20.411, 16.433, 26.227, 16.703, 19.359, 23.165, 26.767, 18.21, 30.531, 23.934, 14.443], [3888.958995396485, 6768.33519916468, 1817.703102650596, 925.3729406769032, 1681.8172937179372, 1057.9898421549083, 1127.922990917842, 16889.73754417248, 5716.470726379669, 1578.6296007921749, 6206.673759467091, 1994.7283861349713, 5742.279533384538, 1408.240565005404], [382, 383, 384, 385, 386, 387, 388, 389, 390, 391, 392, 393, 394, 395]], [14, 2399, [17735, 17864, 17980, 18107, 18227, 18343, 18449, 18540, 18623, 18701, 18795], [33771.752, 33726.772, 33704.407, 33736.405, 33658.57, 33647.079, 33628.225, 33631.344, 33622.079, 33684.247, 33656.061], [59598.527, 59625.751, 59570.059, 59588.897, 59528.137, 59508.184, 59403.322, 59275.278, 59273.555, 59292.654, 59274.996], [17.81, 10.837, 14.711, 15.426, 8.511, 8.656, 13.545, 15.698, 18.905, 11.796, 9.719], [1711.9726868959156, 2196.530238492116, 2657.6452414489136, 2280.879355958136, 2398.961945540095, 2347.5022999996636, 3492.234329213279, 2097.78467076232, 2283.0926990016683, 2201.0063624547242, 3229.4459030339185], [375, 376, 377, 378, 379, 380, 381, 382, 383, 384, 385]], [3, 2400, [18452, 18542, 18624, 18703, 18796, 18870, 18957, 19050, 19126, 19201, 19276, 19340, 19406, 19479, 19539, 19605, 19662, 19726], [34827.877, 34835.592, 34817.103, 34843.926, 34830.885, 34847.802, 34836.209, 34810.351, 34822.098, 34798.071, 34767.909, 34790.495, 34775.189, 34770.342, 34680.87, 34554.667, 34447.656, 34503.19], [15381.512, 15347.696, 15379.177, 15327.133, 15316.793, 15397.179, 15441.582, 15534.927, 15444.316, 15497.022, 15435.407, 15454.084, 15425.788, 15333.057, 15330.859, 15293.385, 15342.102, 15307.237], [18.436, 13.814, 21.908, 18.165, 14.009, 17.616, 10.427, 19.315, 8.923, 21.259, 16.956, 19.713, 9.429, 10.153, 10.038, 10.615, 13.4, 7.532], [1861.859402647504, 1849.26862483741, 5925.78057076739, 2340.556016972196, 1863.0173206230359, 1399.4870359477054, 1608.3460127104017, 3886.2910283630767, 1015.8728714899981, 816.1624544828378, 1578.263391758048, 1619.3947896281807, 2589.7393904897235, 3690.773838191172, 2972.345347157201, 2320.054595251287, 2476.171858388978, 3048.4697204715667], [381, 382, 383, 384, 385, 386, 387, 388, 389, 390, 391, 392, 393, 394, 395, 396, 397, 398]], [5, 2403, [18548, 18629, 18708, 18800, 18876, 18963, 19056, 19132, 19208, 19283, 19346, 19412, 19485, 19546, 19613, 19669, 19731, 19793, 19853, 19911, 19978, 20036, 20092, 20143, 20201, 20250, 20311, 20378, 20431, 20487, 20545, 20607, 20675, 20728, 20783], [39872.785, 39896.072, 39853.238, 39835.462, 39835.542, 39849.484, 39859.01, 39872.035, 39979.89, 39959.213, 39947.13, 39958.4, 39938.267, 39932.848, 39935.358, 39909.485, 39961.202, 39913.534, 39940.761, 39941.78, 39931.539, 39958.986, 39916.312, 39970.075, 39926.56, 39937.293, 39946.589, 39933.003, 39922.349, 39962.471, 39920.788, 39937.732, 39958.424, 39947.581, 39951.072], [25214.456, 25224.052, 25228.638, 25222.286, 25217.942, 25245.153, 25219.212, 25227.796, 25227.401, 25206.974, 25217.763, 25201.776, 25211.648, 25232.516, 25203.552, 25213.464, 25197.986, 25199.435, 25206.927, 25177.939, 25193.598, 25188.992, 25205.587, 25178.675, 25184.896, 25192.221, 25215.765, 25186.698, 25198.738, 25232.701, 25201.554, 25195.96, 25183.244, 25204.649, 25218.259], [8.812, 13.431, 10.258, 9.633, 6.575, 7.186, 7.207, 12.227, 12.799, 11.902, 7.742, 11.329, 10.979, 10.649, 9.015, 14.317, 14.912, 16.466, 15.886, 17.089, 33.978, 12.177, 8.962, 11.648, 17.164, 14.33, 13.116, 8.106, 12.309, 23.553, 15.03, 12.848, 19.156, 7.708, 11.67], [3409.3836902502885, 2567.0977673037632, 3459.7128307839102, 3302.8414853393715, 2836.0088502471194, 3676.905405646782, 3932.6896703623556, 2217.775657041338, 1855.173536005126, 2534.164077229014, 2601.562008362686, 3266.065345670534, 2365.2845477417486, 2301.244475884231, 3426.293268712481, 2620.6600844296086, 1193.9473178996914, 1368.820731316661, 2560.2475543222004, 1516.0962444298075, 1302.3033371673941, 1255.020164933972, 2104.0333044492886, 2602.874893427559, 3592.4250860313555, 3595.4743597142306, 2936.6717599463736, 2797.061448997809, 2211.7528669275202, 2556.8442703643586, 2072.0141648081208, 1882.326940133612, 2640.8565558162736, 2293.2501204890787, 1480.5168167668685], [382, 383, 384, 385, 386, 387, 388, 389, 390, 391, 392, 393, 394, 395, 396, 397, 398, 399, 400, 401, 402, 403, 404, 405, 406, 407, 408, 409, 410, 411, 412, 413, 414, 415, 416]], [10, 2404, [18243, 18358, 18458, 18550, 18631, 18710, 18801, 18877, 18964, 19057], [40450.681, 40418.98, 40371.419, 40340.51, 40428.124, 40437.493, 40564.166, 40558.18, 40585.51, 40568.816], [43749.621, 43780.949, 43856.719, 43876.138, 43854.823, 43778.162, 43816.213, 43864.471, 43862.296, 43855.692], [25.546, 16.381, 3.259, 18.415, 17.005, 13.606, 12.278, 8.881, 11.324, 13.218], [1263.228898382452, 1455.9632399582993, 438.9713287151736, 2571.151109035272, 1682.094896531465, 3351.0785497898064, 2814.4887981244187, 2115.5053390089693, 3401.320305294379, 2674.1036056856683], [379, 380, 381, 382, 383, 384, 385, 386, 387, 388]], [5, 2405, [18242, 18357, 18457, 18551, 18630], [40317.767, 40402.251, 40415.359, 40389.176, 40366.088], [25175.952, 25098.475, 25129.717, 25120.905, 25089.997], [16.386, 14.287, 13.819, 19.386, 36.627], [1714.7763869242517, 2538.2037156930546, 2956.7301334599188, 6325.376256695507, 2468.3504695645975], [379, 380, 381, 382, 383]], [11, 2406, [17992, 18119, 18244, 18360, 18459, 18552, 18632], [40697.694, 40739.766, 40751.383, 40651.278, 40643.293, 40595.923, 40385.422], [51443.064, 51385.645, 51260.279, 51445.286, 51376.096, 51317.509, 51289.701], [20.726, 19.791, 15.022, 17.057, 15.456, 12.912, 20.322], [1514.6822163049233, 1840.7502454864077, 538.095602551643, 2405.0847440985885, 2329.2606599845326, 1944.177817105787, 565.2838728663672], [377, 378, 379, 380, 381, 382, 383]], [15, 2411, [18586, 18663, 18745, 18828, 18911, 18999, 19089, 19164, 19240, 19313, 19378, 19446, 19512, 19580, 19641, 19699, 19760, 19818, 19882, 19944, 20007, 20070, 20123, 20174, 20229, 20279, 20343, 20402, 20459, 20518, 20578, 20646, 20701, 20755, 20817, 20868, 20910, 20955], [15434.01, 15478.172, 15563.704, 15461.497, 15557.116, 15450.063, 15613.104, 15685.935, 15696.649, 15801.448, 15857.768, 15832.088, 15832.988, 15873.529, 15820.14, 15717.012, 15694.94, 15762.555, 15827.883, 15886.953, 15900.398, 15934.131, 15977.089, 15959.229, 16018.983, 16112.738, 15983.311, 15926.651, 15957.796, 16024.67, 15956.082, 15983.785, 16022.931, 16086.331, 16029.606, 15987.139, 15922.957, 15918.219], [66502.962, 66542.58, 66529.507, 66618.96, 66568.954, 66580.544, 66622.792, 66741.325, 66710.65, 66655.814, 66698.245, 66660.53, 66669.725, 66633.256, 66655.387, 66669.434, 66672.181, 66666.132, 66681.037, 66672.103, 66678.633, 66621.453, 66611.229, 66651.666, 66645.882, 66603.037, 66604.937, 66682.894, 66625.777, 66611.99, 66620.56, 66637.609, 66588.557, 66566.633, 66598.783, 66490.389, 66515.621, 66473.652], [26.805, 17.913, 22.216, 18.769, 23.207, 30.567, 26.631, 24.858, 27.952, 7.201, 28.822, 17.712, 14.574, 23.119, 11.725, 15.129, 21.965, 22.134, 15.771, 17.017, 20.901, 22.595, 19.238, 22.82, 24.324, 18.166, 16.136, 14.152, 18.227, 16.833, 24.864, 15.758, 14.012, 14.538, 20.575, 30.027, 18.843, 19.857], [1983.5597353135154, 4537.549734386262, 8707.762044877662, 1875.3414166266318, 1811.3367545860008, 1749.1801066777373, 2631.178034235965, 1176.8719131754153, 1276.689215132288, 827.4473630540618, 2526.9157339470753, 2377.940001625977, 2954.8874704769732, 4746.077049320033, 1906.8759663727642, 1945.1372852063353, 3404.647661451046, 2412.128485541726, 1510.8568037066063, 2855.0680693465624, 1618.264190052433, 3288.2701925528463, 2718.7294461098713, 2436.3154670924655, 1622.6836871886326, 2238.832058347447, 1914.6782910621546, 2789.0839782151365, 2145.602772625462, 2686.4192633503435, 3160.8624880154266, 2339.1998840572787, 1985.8621020774792, 1624.9160043153638, 3229.265170589977, 4663.966021725756, 5968.080608284688, 2785.940445118396], [383, 384, 385, 386, 387, 388, 389, 390, 391, 392, 393, 394, 395, 396, 397, 398, 399, 400, 401, 402, 403, 404, 405, 406, 407, 408, 409, 410, 411, 412, 413, 414, 415, 416, 417, 418, 419, 420]], [4, 2423, [17947, 18070, 18190, 18312, 18416], [20636.135, 20541.737, 20570.986, 20494.244, 20695.428], [20539.311, 20536.871, 20580.523, 20527.979, 20521.949], [19.4, 34.862, 23.483, 9.153, 21.605], [14236.325018565447, 2950.2177071810906, 2510.385154059181, 107857.8290039547, 2074.941779742871], [377, 378, 379, 380, 381]], [6, 2428, [17485, 17596, 17717, 17843, 17964, 18088, 18203, 18320, 18427, 18522], [25484.63, 25466.008, 25313.396, 25291.642, 25290.827, 25443.179, 25370.405, 25379.066, 25389.647, 25283.095], [26140.518, 26099.005, 26284.209, 26193.509, 26223.732, 26188.835, 26137.852, 26132.532, 26141.767, 26131.773], [18.66, 18.002, 19.351, 17.953, 23.606, 16.558, 19.713, 14.447, 16.954, 18.709], [12806.886235345415, 8248.69863000278, 9611.809239418531, 7969.268292037011, 6998.361950000159, 37087.32491605787, 13684.355437590377, 17342.610419255616, 15750.72632258769, 1537.6859357662627], [373, 374, 375, 376, 377, 378, 379, 380, 381, 382]], [3, 2436, [18110, 18231, 18347, 18453, 18543], [34957.606, 34986.764, 35022.696, 35034.144, 34983.862], [15809.331, 15876.405, 15841.423, 15860.427, 15823.747], [20.569, 13.347, 16.016, 20.693, 14.012], [2728.8539712250927, 2750.3985695479587, 1142.1066980717562, 1211.169556320923, 1062.4738499151238], [378, 379, 380, 381, 382]], [5, 2439, [17509, 17625, 17748, 17873, 17987, 18115, 18238, 18353, 18456], [39598.367, 39642.003, 39541.652, 39697.864, 39746.2, 39827.909, 39833.51, 39830.663, 39769.094], [26623.741, 26589.811, 26593.704, 26551.506, 26468.978, 26377.419, 26365.182, 26366.094, 26496.376], [14.732, 16.746, 18.563, 26.05, 32.874, 23.817, 18.246, 32.778, 19.12], [2275.1552799845035, 3832.3190265608023, 3213.7354285323145, 2545.343118638422, 3471.453125528459, 1531.050799614292, 7948.578562403788, 1554.362677846498, 887.8156467047418], [373, 374, 375, 376, 377, 378, 379, 380, 381]], [10, 2440, [17512, 17628, 17750, 17875, 17989, 18116, 18240, 18352], [40005.905, 39967.128, 39919.784, 39840.961, 39904.333, 39887.004, 39795.801, 39769.226], [43799.056, 43777.883, 43820.343, 43790.049, 43801.563, 43816.726, 43879.417, 43860.396], [24.19, 15.767, 27.219, 12.191, 16.363, 19.232, 17.949, 27.874], [12563.95140671795, 3466.6184759635275, 2351.717889351572, 1872.0852057322306, 2430.1731838924175, 2737.663536141455, 1600.499559835782, 1071.8308814851641], [373, 374, 375, 376, 377, 378, 379, 380]], [0, 2448, [17524, 17644, 17769, 17889, 18009, 18137, 18262, 18372], [44679.789, 44718.853, 44832.926, 44771.689, 44839.715, 44818.999, 44840.46, 44865.345], [4843.839, 4768.149, 4776.13, 4790.367, 4787.617, 4823.906, 4760.084, 4766.992], [21.732, 14.905, 17.76, 19.126, 16.648, 13.065, 15.591, 17.316], [2400.164749729714, 1885.332066135039, 1192.5264177506049, 2785.566305073325, 2259.6414809321045, 2350.6459295271447, 2075.765309508077, 1663.2248224454017], [373, 374, 375, 376, 377, 378, 379, 380]], [13, 2450, [17426, 17534, 17653, 17778, 17901, 18025, 18146, 18269], [4327.524, 4281.821, 4250.364, 4255.462, 4414.538, 4340.012, 4349.759, 4220.059], [59515.332, 59488.665, 59526.407, 59561.211, 59521.311, 59492.861, 59478.766, 59512.639], [8.965, 18.719, 19.132, 29.254, 29.868, 21.418, 19.08, 26.136], [107524.56396080514, 6988.398409179867, 17140.336362515336, 1852.6137322146685, 4611.870637412239, 12258.379264636367, 14198.34011725392, 5506.323631269141], [373, 374, 375, 376, 377, 378, 379, 380]], [13, 2452, [17434, 17541, 17661, 17787, 17908, 18031, 18149, 18273, 18383], [6134.225, 5978.512, 5990.045, 6069.344, 6081.554, 5882.507, 5842.933, 6018.256, 5934.576], [59123.939, 59260.11, 59485.008, 59393.091, 59462.769, 59489.384, 59536.191, 59582.78, 59577.286], [23.149, 17.2, 10.498, 10.557, 15.602, 19.563, 15.611, 11.97, 25.102], [1455.865535748947, 23065.55962111565, 4866.918386750463, 27307.42006983798, 8326.52865701867, 8372.439022693103, 3113.736058288763, 2875.934827624548, 26697.68219842331], [373, 374, 375, 376, 377, 378, 379, 380, 381]], [12, 2456, [17547, 17668, 17796, 17915, 18038, 18156, 18280, 18387, 18484], [8665.72, 8669.825, 8645.504, 8627.332, 8656.901, 8578.421, 8606.909, 8544.808, 8664.993], [54105.589, 53944.462, 54048.783, 53893.82, 53942.155, 53858.467, 53914.608, 54036.061, 54075.56], [29.785, 21.194, 26.623, 20.639, 23.111, 32.9, 34.06, 25.176, 41.289], [4263.048382727467, 3253.697137691399, 2985.9181145288076, 2019.777869980557, 10275.225982943739, 1062.3978681152007, 1640.3772082370012, 1410.6655535676068, 1985.8513356485312], [374, 375, 376, 377, 378, 379, 380, 381, 382]], [15, 2459, [17563, 17682, 17814, 17927, 18052, 18170, 18293, 18397], [15581.846, 15460.926, 15457.391, 15558.935, 15441.569, 15501.998, 15473.678, 15449.793], [65392.559, 65406.489, 65447.471, 65601.272, 65568.055, 65545.907, 65527.607, 65564.878], [16.369, 18.227, 20.018, 14.949, 15.272, 11.582, 12.971, 23.882], [3731.763188252436, 4141.673214050165, 4875.745235389566, 2704.7406409780756, 7310.011832132076, 6485.776963325445, 11804.45111804233, 6477.275836174037], [374, 375, 376, 377, 378, 379, 380, 381]], [12, 2461, [17672, 17803, 17919, 18043, 18159], [9624.506, 9678.987, 9662.166, 9656.066, 9587.87], [53267.544, 53264.443, 53333.322, 53300.958, 53291.455], [19.044, 20.407, 17.41, 12.762, 18.332], [2983.372990235345, 2309.93130763735, 591.9920503405017, 1449.041089438087, 1609.5721826544268], [375, 376, 377, 378, 379]], [15, 2464, [17456, 17559, 17679, 17811, 17925, 18051, 18169], [14174.527, 14261.511, 14158.933, 14123.416, 14087.064, 14071.136, 14153.081], [65443.678, 65418.014, 65433.08, 65413.011, 65397.214, 65452.989, 65466.727], [13.01, 18.433, 13.832, 17.151, 17.386, 21.704, 24.767], [2483.457251535728, 5782.7927775323005, 3003.5234088270017, 3551.752131892162, 4417.816118236659, 6161.774247941854, 3934.7954222546036], [373, 374, 375, 376, 377, 378, 379]], [2, 2465, [17567, 17686, 17817, 17930, 18055], [16355.058, 16232.494, 16118.569, 16070.145, 16066.283], [12299.909, 12123.126, 12198.342, 12285.938, 12519.997], [12.944, 12.754, 18.551, 13.285, 20.038], [2791.525396622405, 2652.815149312748, 2288.449440792277, 2224.235713356502, 2632.6537683750644], [374, 375, 376, 377, 378]], [14, 2479, [17613, 17734, 17863, 17979, 18106], [32766.622, 32796.405, 32800.157, 32837.86, 32816.494], [59057.488, 59078.882, 58985.817, 59070.299, 59031.753], [25.134, 34.649, 26.507, 22.815, 26.806], [5179.080418928911, 2916.426431698151, 1227.701019004811, 2233.0141254737628, 1246.311424218045], [374, 375, 376, 377, 378]], [13, 2491, [17432, 17539, 17659, 17784, 17906], [5013.34, 4955.403, 4881.719, 4786.554, 4891.033], [60237.456, 60272.728, 60258.104, 60243.921, 60236.369], [17.53, 17.047, 20.152, 24.481, 37.805], [1956.5789025219842, 3607.800234120435, 12278.754992621025, 13089.93709295634, 3866.624604047771], [373, 374, 375, 376, 377]], [15, 2541, [18666, 18747, 18832, 18913, 19001], [15892.218, 15841.241, 15867.225, 15849.939, 15833.527], [66077.978, 66119.214, 66067.798, 66059.653, 66059.663], [15.49, 21.032, 10.87, 6.101, 12.843], [2566.3708467608485, 1190.4796456312663, 2624.606902130811, 3338.4695537315547, 3052.5332729489487], [384, 385, 386, 387, 388]], [6, 2587, [18941, 19030, 19114, 19185, 19264, 19332], [26215.891, 26234.1, 26188.478, 26299.535, 26189.12, 26242.722], [25920.33, 25884.728, 26021.743, 26222.355, 26054.296, 25913.787], [20.322, 19.789, 25.942, 21.845, 7.963, 23.215], [3550.210088071364, 2435.9213763339826, 5026.02031553771, 1439.1297858409569, 110300.54727276516, 4263.696136319698], [387, 388, 389, 390, 391, 392]], [12, 2597, [18990, 19083, 19157, 19230, 19304], [9515.596, 9489.432, 9281.146, 9218.714, 9210.656], [52662.463, 52669.624, 52762.697, 52897.168, 52857.966], [20.802, 15.623, 13.754, 30.467, 30.039], [3848.168708530125, 1236.9031750914596, 19286.678322627533, 1845.7064449064349, 1866.7861969637997], [388, 389, 390, 391, 392]], [8, 2607, [19137, 19216, 19291, 19353, 19419], [44698.312, 44617.085, 44536.372, 44490.73, 44452.751], [32773.106, 32782.887, 32804.693, 32832.279, 32907.151], [11.597, 16.142, 20.595, 15.265, 32.224], [3105.141523156371, 4372.567049732264, 4300.3776995704075, 6100.781737467386, 2907.8448760969673], [389, 390, 391, 392, 393]], [13, 2609, [19077, 19147, 19224, 19297, 19362, 19426, 19498, 19560, 19625, 19686, 19747, 19807, 19868], [5354.487, 5212.254, 5190.59, 5316.033, 5279.15, 5211.459, 5204.044, 5092.718, 4963.337, 4931.309, 5041.306, 4994.398, 5014.276], [60104.069, 60090.258, 60064.595, 59913.662, 59882.852, 59912.762, 59913.607, 60022.841, 59944.305, 59872.454, 59869.886, 59851.476, 59863.479], [26.008, 19.324, 12.849, 19.784, 30.015, 17.967, 20.2, 15.048, 15.628, 12.787, 16.583, 15.482, 12.295], [4172.072283821994, 1393.6525627546027, 1216.7752467205767, 2027.028365979419, 2240.125717629963, 3163.714939875855, 2209.6671668492086, 1760.5194745333213, 1777.8526451909543, 1818.4883065480171, 1512.4824897385608, 2148.0351789254464, 1800.2743523055797], [389, 390, 391, 392, 393, 394, 395, 396, 397, 398, 399, 400, 401]], [12, 2611, [19082, 19158, 19231, 19305, 19369], [9283.219, 9282.109, 9269.843, 9325.781, 9324.188], [53346.168, 53341.108, 53338.863, 53237.321, 53285.157], [10.818, 8.582, 17.422, 30.508, 16.628], [1891.9661332221167, 2520.138761564976, 1136.763931414752, 5252.259388308476, 18010.743580442766], [389, 390, 391, 392, 393]], [2, 2614, [19162, 19239, 19312, 19376, 19444, 19510], [15522.226, 15519.73, 15637.388, 15687.909, 15700.415, 15609.684], [13214.279, 13226.518, 13180.311, 13186.011, 13136.354, 13052.2], [11.452, 14.382, 8.252, 12.749, 9.88, 7.575], [2313.896017581472, 1723.8632417930085, 1480.6893804861684, 2644.702724449255, 2978.8263775970822, 2257.9111852944743], [390, 391, 392, 393, 394, 395]], [4, 2618, [19102, 19174, 19249, 19320, 19387, 19456, 19519, 19586, 19651, 19708, 19769, 19829, 19891, 19955, 20014, 20075, 20131, 20182, 20236, 20284, 20349, 20409, 20464, 20523, 20585], [20912.171, 21041.05, 21138.629, 21144.321, 21158.362, 21211.19, 21196.038, 21196.863, 21201.268, 21151.76, 21115.031, 21112.117, 21092.678, 21238.971, 21247.536, 21237.961, 21245.794, 21237.979, 21286.257, 21266.91, 21232.537, 21251.976, 21237.371, 21254.592, 21175.914], [19784.056, 19723.744, 19620.58, 19620.806, 19594.309, 19568.613, 19566.301, 19569.656, 19537.939, 19523.072, 19562.355, 19580.143, 19582.958, 19572.58, 19569.808, 19457.395, 19518.877, 19535.253, 19527.917, 19499.549, 19538.312, 19529.808, 19567.065, 19508.127, 19534.357], [42.83, 28.008, 11.247, 12.413, 11.581, 13.127, 14.003, 13.43, 11.093, 14.215, 18.345, 8.113, 14.721, 21.427, 22.498, 27.929, 17.266, 25.431, 25.506, 24.065, 26.867, 17.652, 14.631, 30.746, 2.58], [6678.759085085171, 11549.808821110004, 3168.6170950641645, 2999.731365581855, 4617.6275026533, 5348.242685689679, 2362.591999295956, 3057.5950655820025, 2397.5283511285356, 3785.069886253016, 3486.5784583521377, 5525.664935184009, 3993.0799481088875, 2282.801740964167, 728.2224883596338, 1794.522220716058, 1400.3976118458615, 3255.8804968079708, 1862.5183947889548, 1412.5700042069689, 1862.5566001160867, 2842.887490559759, 1687.0837319748757, 3181.553342106039, 609.1283439841542], [389, 390, 391, 392, 393, 394, 395, 396, 397, 398, 399, 400, 401, 402, 403, 404, 405, 406, 407, 408, 409, 410, 411, 412, 413]], [10, 2629, [19282, 19345, 19410, 19483, 19545, 19612, 19667, 19730, 19791, 19850], [39602.982, 39519.35, 39563.471, 39501.693, 39579.524, 39605.168, 39527.477, 39568.166, 39589.348, 39526.567], [45016.917, 44870.646, 44820.516, 44859.124, 44760.372, 44626.35, 44590.705, 44611.795, 44657.77, 44642.918], [22.893, 27.398, 26.379, 12.727, 14.209, 18.787, 15.41, 13.223, 11.071, 14.217], [1109.170258135992, 4193.7641182253055, 4196.6920383245615, 2729.6049563686006, 4016.106544855645, 2724.7296035460026, 3818.6485648514454, 3400.38117452365, 3432.0839902526714, 1672.523745148139], [391, 392, 393, 394, 395, 396, 397, 398, 399, 400]], [15, 2635, [19238, 19311, 19375, 19442, 19509, 19575, 19638, 19697, 19758], [15134.456, 15022.059, 14988.67, 14998.979, 14952.815, 14958.878, 15038.743, 15070.206, 15106.731], [65855.969, 65772.4, 65739.87, 65792.163, 65770.144, 65742.621, 65833.787, 65869.092, 65940.091], [13.792, 14.426, 17.86, 14.274, 22.744, 25.481, 19.35, 24.804, 13.398], [1855.1797694514464, 1581.8406690727613, 2415.3939589055035, 1475.1204653511338, 2863.5434501094715, 1499.71603378796, 2226.8057326551148, 797.1604894298712, 1670.6506912391712], [391, 392, 393, 394, 395, 396, 397, 398, 399]], [16, 2647, [19392, 19460, 19524, 19591, 19654, 19711, 19773, 19834, 19892, 19961], [23798.442, 23827.222, 23831.465, 23783.978, 23807.043, 23834.374, 23808.96, 23816.765, 23789.893, 23831.749], [70809.765, 70753.462, 70782.645, 70762.2, 70725.156, 70666.404, 70641.467, 70678.931, 70636.35, 70774.505], [14.448, 18.365, 15.089, 32.823, 31.527, 9.996, 19.049, 21.569, 21.811, 18.544], [2393.6775168036584, 1348.6570594734935, 2241.9488821244695, 1254.2765725923987, 936.5662199816196, 2425.268040859388, 2534.578500670378, 2550.6823539966645, 1181.4270136333369, 990.9136602025006], [393, 394, 395, 396, 397, 398, 399, 400, 401, 402]], [4, 2671, [19455, 19518, 19585, 19648, 19706, 19767, 19827], [20213.657, 20124.003, 20130.429, 20078.003, 20081.536, 20138.39, 20120.718], [20164.011, 20258.593, 20228.65, 20317.527, 20340.283, 20386.512, 20396.276], [25.417, 15.536, 17.435, 17.529, 16.408, 13.927, 11.089], [7416.991387069846, 1521.6135423046387, 3393.692962890141, 1608.5189479995179, 980.3181675595882, 766.342138126961, 847.0206692661726], [394, 395, 396, 397, 398, 399, 400]], [9, 2683, [19617, 19675, 19738, 19799, 19859, 19916, 19981, 20040, 20098, 20150, 20205, 20256, 20318, 20383, 20439, 20495], [43299.304, 43387.321, 43324.395, 43309.206, 43414.035, 43376.983, 43442.021, 43391.985, 43411.864, 43339.763, 43355.738, 43386.983, 43315.213, 43327.655, 43323.98, 43271.433], [39239.106, 39219.755, 39109.283, 39175.791, 39194.736, 39101.94, 39119.943, 39122.723, 39120.981, 39066.599, 39135.724, 39149.239, 39093.158, 39052.024, 39022.234, 39056.556], [30.867, 18.687, 11.159, 26.326, 16.131, 14.779, 13.578, 13.341, 25.231, 17.935, 17.934, 20.867, 18.414, 14.697, 11.283, 24.699], [1052.1977928036538, 6285.490099683547, 3300.6832800251423, 1535.8229678471678, 1033.0520093077698, 2250.2464161178636, 1714.7996933285951, 2426.4420712533065, 2590.1193646369234, 3431.6934738038804, 1718.8858339727005, 2000.5302561246517, 1561.0931599543865, 2106.265904377634, 1613.2776295422123, 1689.8674103073731], [396, 397, 398, 399, 400, 401, 402, 403, 404, 405, 406, 407, 408, 409, 410, 411]], [8, 2685, [19739, 19801, 19861, 19918, 19984, 20044, 20101, 20152, 20208, 20259], [44400.743, 44399.675, 44436.138, 44499.719, 44419.171, 44482.481, 44387.008, 44358.888, 44383.802, 44507.884], [32949.314, 32987.986, 32915.408, 32897.012, 32810.55, 32846.859, 32808.442, 32886.785, 32858.747, 32708.642], [17.162, 24.255, 26.263, 19.422, 16.461, 15.479, 12.153, 14.396, 17.392, 21.646], [1996.6521929630987, 2630.416434293293, 1332.031621897046, 2106.8555960247177, 7393.525137022093, 7760.64490882221, 11559.82976979526, 2506.7149381301524, 4395.62902083631, 2923.30453097221], [398, 399, 400, 401, 402, 403, 404, 405, 406, 407]], [15, 2695, [19817, 19880, 19942, 20005, 20066, 20120, 20171, 20227], [15165.121, 15030.165, 14973.008, 14913.837, 14950.313, 14985.72, 14929.011, 15025.328], [65063.743, 65071.265, 65003.628, 65070.21, 65063.036, 65023.336, 65054.425, 65013.471], [21.331, 15.221, 14.089, 12.603, 14.165, 13.304, 10.61, 18.746], [1871.3872423597418, 4563.653773590697, 4073.2364582951463, 3560.90795746466, 2936.766345648725, 3187.8416015705525, 4146.536256656357, 3173.0836588882826], [400, 401, 402, 403, 404, 405, 406, 407]], [15, 2714, [20003, 20063, 20119, 20170, 20225, 20277, 20339, 20400], [13725.996, 13793.798, 13699.605, 13650.814, 13656.604, 13601.594, 13621.022, 13653.882], [65281.134, 65255.329, 65220.222, 65250.112, 65251.565, 65259.127, 65267.151, 65262.634], [24.799, 34.106, 21.998, 21.717, 27.462, 22.958, 20.377, 13.46], [6401.331772770012, 2330.7674773988833, 12646.077173810625, 5136.301438775298, 1445.8361484497043, 3288.169409738331, 1618.9732198418985, 835.7908449281441], [403, 404, 405, 406, 407, 408, 409, 410]], [4, 2723, [20073, 20128, 20180, 20234, 20282, 20347, 20406, 20462], [19928.48, 19963.902, 19972.744, 19964.655, 19995.525, 20015.543, 20021.736, 19910.703], [20564.878, 20598.031, 20626.428, 20581.895, 20510.066, 20482.944, 20502.127, 20432.574], [30.419, 13.526, 18.98, 19.128, 29.061, 24.566, 14.753, 36.213], [2830.039493016062, 5042.542016125475, 2971.959429036844, 3424.307754434203, 3075.63056051125, 3822.50178514249, 3774.320979420924, 1110.5718001940052], [404, 405, 406, 407, 408, 409, 410, 411]], [7, 2730, [20115, 20165, 20221, 20273, 20337, 20399], [10543.388, 10590.117, 10545.751, 10557.839, 10560.641, 10580.253], [29312.566, 29355.578, 29344.029, 29352.438, 29350.669, 29332.233], [22.449, 12.084, 8.744, 10.919, 11.782, 16.259], [1206.9021399776334, 4170.013671601898, 3246.73339396026, 4363.704444423928, 2718.4912135301597, 2424.8351276129138], [405, 406, 407, 408, 409, 410]], [10, 2732, [20141, 20199, 20248, 20309, 20376, 20429, 20485, 20543], [39322.957, 39358.932, 39389.738, 39372.385, 39448.553, 39402.375, 39513.094, 39504.095], [44578.508, 44625.77, 44676.398, 44757.831, 44774.187, 44743.878, 44883.75, 45035.429], [29.833, 33.509, 16.927, 11.401, 10.332, 28.606, 30.208, 20.274], [2404.365923162676, 2018.731258740665, 1314.7111727652155, 3803.38006669579, 4458.512771125698, 3130.7626926120333, 1202.9418987672516, 2431.3047091651983], [405, 406, 407, 408, 409, 410, 411, 412]], [11, 2733, [20145, 20203, 20251, 20312, 20379, 20432, 20488, 20547, 20609, 20676, 20729, 20786, 20847, 20889, 20933], [40505.014, 40518.941, 40488.421, 40386.62, 40497.893, 40515.003, 40378.281, 40400.372, 40358.343, 40388.472, 40316.17, 40275.557, 40227.734, 40229.084, 40308.184], [49905.005, 49921.428, 49920.687, 49959.75, 49946.693, 49854.292, 49860.939, 49933.824, 50080.963, 50088.506, 50004.681, 50006.982, 49976.796, 49781.365, 49805.101], [35.805, 20.383, 24.973, 18.037, 13.105, 10.297, 13.236, 17.675, 14.554, 20.685, 13.593, 12.851, 17.994, 24.983, 9.036], [1100.4349788752718, 2611.986808284939, 3375.089056642694, 2286.0492874296474, 2263.440103499825, 2213.4289229002966, 2467.3936434772922, 3313.487687838165, 4027.4281187573597, 3449.152819272976, 1947.4857438696772, 2256.378160799689, 3220.050244712911, 5392.576686161191, 2164.4162038189124], [405, 406, 407, 408, 409, 410, 411, 412, 413, 414, 415, 416, 417, 418, 419]], [13, 2740, [20159, 20216, 20269, 20330, 20394, 20450, 20509, 20563, 20632, 20690, 20745, 20803], [5167.212, 5299.417, 5150.398, 4969.485, 4998.076, 5016.478, 5014.98, 5079.005, 5068.049, 5098.118, 5061.032, 5200.331], [59325.863, 59364.48, 59354.303, 59372.762, 59388.07, 59412.424, 59475.486, 59515.603, 59426.801, 59442.015, 59508.864, 59657.236], [28.663, 25.164, 24.757, 8.452, 8.397, 15.478, 15.314, 20.083, 20.092, 13.058, 15.695, 17.173], [6224.014217177683, 3696.2019300348434, 1579.821240716715, 3822.6656397617658, 3671.4022246014833, 4561.799267561992, 3030.950138446683, 2149.7376353917953, 3047.1066774682135, 3120.250701242826, 1279.0989192069053, 936.503522839653], [406, 407, 408, 409, 410, 411, 412, 413, 414, 415, 416, 417]], [3, 2750, [19725, 19786, 19846, 19906, 19970], [33809.122, 33749.187, 33697.03, 33791.265, 33669.541], [17121.221, 17083.452, 17022.975, 16886.153, 16780.031], [32.677, 22.398, 20.523, 20.861, 24.033], [1323.9585248539472, 619.8643572562455, 1917.300656190384, 1209.615535378115, 1131.4285346074696], [398, 399, 400, 401, 402]], [15, 2811, [20515, 20573, 20641, 20695, 20750, 20813, 20865, 20907], [13582.249, 13581.31, 13624.855, 13634.187, 13638.958, 13662.27, 13642.153, 13529.964], [65230.554, 65267.837, 65264.183, 65281.063, 65316.556, 65248.088, 65312.285, 65220.711], [27.104, 15.801, 13.418, 14.75, 14.492, 24.479, 29.06, 35.487], [5359.503901834838, 1558.092691160184, 2873.626796050112, 2754.5944702610004, 2113.5970663393196, 1345.9561780226836, 2492.7670621616626, 1160.3876276606975], [412, 413, 414, 415, 416, 417, 418, 419]], [9, 2823, [20682, 20735, 20794, 20852, 20894, 20938], [43187.452, 43138.721, 43249.361, 43351.747, 43309.263, 43281.113], [38431.675, 38259.69, 38269.54, 38371.031, 38464.278, 38561.82], [14.024, 14.002, 10.074, 11.652, 16.697, 16.017], [1956.1349651116946, 2556.125115215702, 2056.017513681651, 2521.314087184133, 2468.65601259819, 1960.5164601861673], [414, 415, 416, 417, 418, 419]], [2, 2829, [20576, 20644, 20697, 20752, 20815], [15563.709, 15575.002, 15590.56, 15639.291, 15719.923], [12810.216, 12837.277, 12789.138, 12710.78, 12732.523], [30.21, 21.141, 16.847, 23.143, 17.316], [1016.6334678846606, 1608.0010671264185, 1436.6857784841204, 1448.0360535188115, 1261.7114198959423], [413, 414, 415, 416, 417]], [16, 2853, [20766, 20828, 20878, 20918, 20966, 21016, 21062], [24201.191, 24222.307, 24279.417, 24332.219, 24424.0, 24366.705, 24472.737], [71436.726, 71433.539, 71472.448, 71515.911, 71655.684, 71595.552, 71438.092], [17.402, 15.684, 18.646, 29.388, 28.003, 32.259, 23.302], [3069.645894279446, 5084.9458072696925, 5635.9578400204355, 1144.9765937470888, 6325.686877979747, 1691.9083352324383, 4025.815218967294], [416, 417, 418, 419, 420, 421, 422]], [13, 2856, [20860, 20899, 20945, 20995, 21048], [5849.981, 5899.817, 5928.82, 5851.113, 5847.089], [59424.217, 59494.597, 59443.229, 59459.302, 59442.428], [17.875, 20.562, 20.433, 16.408, 12.94], [2368.391846137942, 4746.986834804842, 5731.292333527075, 1410.293782266755, 1807.30133487912], [418, 419, 420, 421, 422]], [12, 2858, [20904, 20949, 21000, 21052, 21107, 21156, 21202], [9292.999, 9317.721, 9201.803, 9338.086, 9330.806, 9298.313, 9248.252], [53404.111, 53371.528, 53382.129, 53331.161, 53321.345, 53343.147, 53370.057], [25.911, 31.973, 17.168, 18.339, 19.618, 17.243, 34.267], [977.0857968724056, 3848.8571112122527, 744.8873774790305, 1290.5452432701904, 1908.3950996667395, 1945.860062503665, 1764.8614542911473], [419, 420, 421, 422, 423, 424, 425]], [15, 2861, [20814, 20866, 20908, 20953, 21004], [14951.592, 15011.656, 14971.221, 14844.127, 14860.43], [64973.081, 64967.636, 65152.924, 65242.027, 65172.035], [23.501, 33.003, 19.745, 17.513, 19.981], [1479.1654016633427, 754.0380910850141, 1324.8768857058258, 1891.6676560926833, 1965.0179940532335], [417, 418, 419, 420, 421]], [9, 2873, [20985, 21038, 21090, 21146, 21187, 21234, 21287, 21333, 21380, 21434, 21483, 21537, 21585, 21635, 21678, 21718, 21760, 21795, 21848, 21903], [43387.917, 43356.603, 43256.852, 43294.357, 43265.53, 43297.23, 43269.948, 43234.591, 43258.175, 43379.934, 43381.447, 43456.996, 43433.326, 43423.768, 43272.694, 43354.237, 43355.549, 43450.391, 43454.793, 43399.821], [39007.022, 39174.903, 39047.733, 39046.191, 39100.087, 39066.089, 39070.727, 38985.554, 38950.944, 39045.447, 38969.316, 38967.899, 39067.457, 39035.736, 39018.702, 39025.1, 39100.792, 39099.095, 39209.206, 39240.516], [34.363, 21.061, 21.694, 11.491, 17.199, 22.747, 12.888, 19.077, 23.92, 15.539, 25.109, 18.748, 15.959, 19.203, 27.043, 19.06, 14.676, 17.52, 19.572, 20.988], [2978.1862426439347, 1798.770432741228, 1494.5639067925117, 932.7843074268609, 2068.9483217122006, 2428.520770215617, 877.4348154686168, 2369.8405381154976, 1068.1754132881833, 1064.7238478101733, 1093.6420026949922, 1634.8001100668225, 2022.6525789258899, 1059.4422749807716, 1060.4248834471582, 1281.8295918090755, 2396.2443687320183, 1825.946665779881, 1345.064354198178, 1414.6262184777754], [420, 421, 422, 423, 424, 425, 426, 427, 428, 429, 430, 431, 432, 433, 434, 435, 436, 437, 438, 439]], [16, 2901, [21171, 21216, 21263, 21314, 21356, 21411, 21462, 21510, 21562, 21615, 21659, 21706, 21743, 21782], [24493.136, 24462.313, 24585.688, 24506.931, 24520.053, 24553.747, 24473.698, 24569.847, 24479.884, 24546.685, 24475.183, 24487.963, 24528.609, 24545.297], [71616.911, 71589.805, 71553.63, 71553.717, 71579.662, 71590.617, 71607.026, 71575.764, 71559.48, 71592.633, 71562.372, 71624.702, 71618.988, 71605.031], [20.282, 27.342, 32.787, 24.542, 27.072, 23.646, 17.382, 18.674, 22.466, 19.099, 31.528, 17.856, 10.367, 27.848], [745.7574950337888, 1730.128000436946, 2149.477876551231, 1431.6369689307348, 1693.0395438436303, 1213.3821923405778, 1471.625073052212, 3180.9997005647247, 2228.537814306658, 1199.6151710053218, 3290.8100516512036, 1138.0431721896912, 1271.8488029496082, 2187.388850732931], [424, 425, 426, 427, 428, 429, 430, 431, 432, 433, 434, 435, 436, 437]], [10, 2902, [21177, 21227, 21278, 21326, 21374, 21427], [39493.957, 39593.199, 39377.408, 39430.831, 39534.078, 39491.218], [44720.438, 44718.162, 44827.616, 44896.964, 44901.369, 44799.473], [23.487, 24.378, 26.462, 27.328, 22.833, 35.553], [1855.7669270504355, 1482.0114283227906, 2321.2844935516027, 1954.5468632062546, 1694.7874893038202, 1518.5391521107388], [424, 425, 426, 427, 428, 429]], [12, 2906, [21201, 21246, 21301, 21346, 21396, 21449, 21501], [8761.701, 8719.933, 8766.554, 8751.224, 8814.001, 8770.264, 8797.009], [54593.564, 54570.271, 54598.978, 54623.082, 54636.614, 54595.689, 54561.072], [26.337, 22.919, 21.64, 18.782, 22.541, 18.476, 26.732], [3455.757628347988, 6754.967772003682, 2629.0756423455646, 2066.079044781451, 3284.66665988832, 1927.9309012437054, 1517.9145498976454], [425, 426, 427, 428, 429, 430, 431]], [8, 2919, [21334, 21382, 21436, 21485, 21539, 21586, 21636, 21679, 21720, 21761, 21797, 21851, 21906, 21951, 21994, 22046, 22096, 22140], [44269.31, 44278.052, 44396.115, 44421.027, 44474.106, 44516.163, 44462.151, 44472.15, 44572.23, 44611.05, 44676.922, 44704.429, 44702.723, 44697.748, 44673.402, 44621.278, 44697.919, 44698.032], [32773.466, 32673.091, 32543.234, 32480.793, 32358.677, 32340.987, 32280.954, 32370.596, 32398.809, 32408.607, 32534.607, 32391.381, 32338.545, 32297.936, 32351.349, 32426.834, 32440.53, 32481.154], [33.652, 26.14, 15.606, 14.989, 10.268, 9.923, 10.342, 12.988, 9.697, 9.962, 12.753, 9.102, 11.993, 8.943, 17.064, 11.98, 13.715, 21.689], [8871.462877446833, 5374.913593945343, 1807.5730402030742, 1534.6332881345456, 2122.261277844201, 1588.3988127411099, 2075.362813039839, 1738.3529719774508, 1934.916335770382, 2747.315189926366, 2482.936117630081, 2560.6136079256016, 2606.4177331477604, 2946.5343656176983, 1969.9143053578612, 2447.4521266817464, 2900.727065983668, 1260.941562733584], [427, 428, 429, 430, 431, 432, 433, 434, 435, 436, 437, 438, 439, 440, 441, 442, 443, 444]], [13, 2921, [21241, 21295, 21341, 21390, 21445, 21493], [5005.565, 4964.121, 4916.619, 4954.589, 4980.325, 5032.212], [59435.366, 59419.811, 59397.221, 59385.591, 59290.217, 59209.595], [30.43, 20.423, 20.68, 23.038, 21.614, 41.625], [1298.9848999348415, 1096.9830362349223, 1758.383662593247, 1413.9820993643777, 2364.633765734625, 1807.8498911107245], [426, 427, 428, 429, 430, 431]], [13, 2923, [21242, 21297, 21343, 21393, 21447], [5865.216, 5846.383, 5818.278, 5859.422, 5874.499], [59443.627, 59452.979, 59458.846, 59460.316, 59445.962], [14.822, 15.65, 15.838, 13.398, 22.378], [2272.9411754045755, 1539.5249488204736, 1669.3393897769056, 1595.7973115488694, 1284.7609460257836], [426, 427, 428, 429, 430]], [6, 2928, [21360, 21414, 21464, 21513, 21566, 21618], [25219.391, 25214.362, 25128.483, 25049.626, 25101.475, 25067.374], [26588.602, 26585.512, 26663.445, 26784.763, 26870.832, 26933.137], [10.635, 13.259, 11.368, 12.517, 9.998, 9.956], [3342.314904709017, 2316.329258210057, 1992.7658236205573, 2862.1793413775235, 3174.5400575200124, 1465.6198439304594], [428, 429, 430, 431, 432, 433]], [3, 2937, [21421, 21470, 21523, 21574, 21625], [33917.924, 33980.145, 34039.849, 34089.82, 33971.37], [16627.376, 16637.653, 16533.755, 16479.216, 16413.18], [23.49, 16.125, 11.539, 19.421, 30.825], [10919.740953066712, 9868.305364930358, 1656.7930214184141, 4071.3293220915866, 1883.7366608863679], [429, 430, 431, 432, 433]], [17, 2958, [21604, 21648, 21696, 21736, 21776, 21814, 21865, 21925, 21969], [14395.046, 14292.88, 14263.731, 14231.187, 14142.608, 14017.726, 13985.506, 14024.209, 14085.218], [73143.676, 73166.149, 73184.661, 73176.128, 73249.53, 73226.337, 73289.586, 73223.125, 73233.004], [11.017, 21.705, 17.383, 21.815, 11.118, 12.787, 17.273, 21.475, 33.693], [1717.4320719168825, 2854.172342456132, 2478.7607130370693, 1451.1494136497763, 1548.643777141735, 2469.807523527286, 1541.770857723815, 1789.9569801919267, 1849.867544205297], [433, 434, 435, 436, 437, 438, 439, 440, 441]], [6, 2961, [21660, 21707, 21744, 21783, 21829, 21884, 21938], [24916.412, 24876.933, 24851.176, 24788.693, 24907.029, 24928.235, 24879.827], [27372.991, 27296.448, 27207.692, 27225.952, 27119.972, 27191.68, 27231.92], [20.271, 26.26, 19.778, 20.055, 34.794, 18.728, 15.154], [1785.4804965170138, 1999.7424545448039, 2275.378673363344, 3587.8622968273066, 2179.1667946597363, 895.6650307656929, 3558.433879318547], [434, 435, 436, 437, 438, 439, 440]], [6, 2963, [21619, 21663, 21710, 21748, 21786, 21832, 21886, 21941, 21983], [25902.618, 25858.984, 25829.15, 25785.322, 25856.467, 25847.882, 25847.54, 25857.046, 25920.167], [26885.497, 26925.832, 26983.173, 27000.079, 26934.095, 26982.431, 26940.655, 26969.492, 26927.568], [14.902, 10.084, 10.356, 24.118, 11.899, 13.46, 10.784, 12.583, 21.775], [1977.3877297990168, 2038.7951440854386, 2511.4569912425354, 5800.405994919191, 3052.7708172207863, 2009.674301688884, 2939.209417871583, 2383.6061121948815, 1912.7971617571784], [433, 434, 435, 436, 437, 438, 439, 440, 441]], [13, 2976, [21732, 21769, 21807, 21861, 21917, 21961, 22000, 22051, 22102, 22147, 22178, 22220, 22252], [5839.483, 5873.29, 5851.989, 5873.178, 5844.935, 5864.67, 5869.102, 5865.169, 5868.856, 5912.282, 5835.792, 5880.778, 5877.009], [59441.269, 59423.685, 59416.712, 59443.606, 59450.826, 59436.462, 59388.696, 59410.901, 59408.392, 59420.826, 59435.347, 59449.092, 59449.938], [16.34, 33.545, 24.726, 15.522, 2.627, 11.854, 12.325, 9.312, 8.043, 9.09, 13.822, 16.166, 17.665], [2301.311851041424, 1145.115570529604, 3323.7914621423383, 1711.6473460883835, 552.052027363761, 1890.8443466395702, 2208.9254900299193, 3270.490921076996, 4346.799967131371, 2582.8563182617772, 1640.8187910606837, 1618.1486149341256, 2112.1380413650686], [436, 437, 438, 439, 440, 441, 442, 443, 444, 445, 446, 447, 448]], [0, 2987, [21798, 21852, 21907, 21952, 21995, 22047, 22097], [44809.937, 44833.017, 44852.592, 44827.083, 44899.373, 44872.454, 44908.53], [3501.665, 3652.756, 3729.652, 3597.82, 3746.577, 3820.848, 3844.291], [22.452, 16.36, 22.551, 20.492, 27.087, 19.778, 13.867], [1672.2294482685443, 1010.6763518868942, 1252.8269292960535, 1078.4929499197272, 2031.1483676722005, 1645.5418338277314, 1542.4901028794973], [437, 438, 439, 440, 441, 442, 443]], [16, 2991, [21882, 21937, 21980, 22029, 22076, 22126, 22163, 22198, 22238, 22269, 22304, 22345], [24545.078, 24548.548, 24543.404, 24534.544, 24560.99, 24525.056, 24484.406, 24462.536, 24484.8, 24361.612, 24340.664, 24319.266], [71587.43, 71557.235, 71571.224, 71592.49, 71593.148, 71534.397, 71593.189, 71568.656, 71613.819, 71591.388, 71593.96, 71581.759], [26.216, 19.008, 21.353, 19.815, 15.143, 22.198, 14.721, 13.908, 19.292, 13.212, 8.678, 14.808], [831.7852128347357, 2453.431779244216, 1150.598028631293, 1459.9111456464211, 1385.4273917169153, 1149.434885405876, 2356.0099862803354, 3046.1571137958545, 3715.093830176436, 2502.048857937882, 1915.8557305562601, 1739.0653959348147], [439, 440, 441, 442, 443, 444, 445, 446, 447, 448, 449, 450]], [9, 3012, [22044, 22094, 22138, 22172, 22212], [43509.617, 43530.17, 43516.593, 43489.125, 43563.567], [39303.378, 39259.225, 39246.178, 39276.756, 39213.174], [11.688, 9.46, 17.722, 12.4, 35.393], [1683.8177652657519, 1612.0487721953575, 2279.4449623413934, 1882.1695803841537, 3881.671810391743], [442, 443, 444, 445, 446]], [7, 3014, [21968, 22008, 22060, 22111, 22153, 22186, 22228, 22259], [11041.457, 11221.472, 11222.577, 11130.098, 11087.038, 11223.668, 11289.354, 11311.949], [29196.0, 29199.591, 29253.161, 29202.876, 29211.782, 29129.031, 29117.157, 29044.949], [35.604, 19.646, 15.302, 16.99, 18.171, 17.072, 16.305, 30.384], [1880.3898580377163, 1420.4533695062923, 1080.5125864694257, 6210.886521742012, 1340.2291268541403, 1374.2762180965144, 1156.6503690692114, 1163.496036905314], [441, 442, 443, 444, 445, 446, 447, 448]], [4, 3027, [22193, 22236, 22267, 22300, 22344], [21502.977, 21483.022, 21526.872, 21564.476, 21565.434], [20208.844, 20205.411, 20138.34, 20077.673, 20038.587], [20.595, 18.028, 17.802, 16.021, 8.309], [3513.187159118966, 2637.1850516386676, 3117.522971668119, 1585.553185048384, 2887.685183420725], [446, 447, 448, 449, 450]], [14, 3089, [22711, 22754, 22789, 22814, 22843, 22873, 22915, 22955, 22986], [32116.396, 32033.497, 31913.767, 31942.059, 31918.88, 31869.18, 31883.744, 31923.648, 31948.116], [59993.706, 59922.258, 59866.86, 59813.198, 59814.823, 59711.08, 59701.4, 59608.712, 59478.559], [38.003, 13.553, 13.081, 13.414, 10.217, 12.173, 9.345, 9.663, 9.984], [1297.20520893392, 1410.3114553501948, 2886.90666419916, 2816.2632808833314, 3141.252576157854, 3194.181149367789, 1822.6417173104405, 2142.5326762016834, 2748.7656574581943], [461, 462, 463, 464, 465, 466, 467, 468, 469]], [4, 3131, [22976, 23007, 23042, 23074, 23104], [20346.247, 20345.428, 20339.617, 20326.478, 20190.928], [19735.168, 19723.766, 19792.33, 19769.169, 19904.386], [11.502, 17.781, 19.82, 13.228, 26.857], [3122.341114097483, 1404.368047586696, 1821.6284359670938, 3287.575055693182, 771.8696214283372], [469, 470, 471, 472, 473]], [15, 3134, [23035, 23068, 23099, 23130, 23162, 23196], [13437.453, 13400.086, 13521.992, 13442.809, 13534.183, 13576.013], [65181.851, 65186.76, 65234.274, 65179.895, 65246.7, 65213.177], [15.587, 29.885, 13.662, 12.023, 27.986, 29.483], [1022.153941568451, 2153.3699273262764, 1929.3992458124603, 3136.6243068323306, 1598.8033351971908, 1107.259560254711], [471, 472, 473, 474, 475, 476]], [4, 3153, [23201, 23237, 23269, 23292, 23328, 23364], [21191.833, 21248.971, 21180.147, 21217.773, 21233.479, 21243.102], [19864.557, 19855.111, 19837.596, 19897.379, 19852.325, 19893.401], [12.261, 14.439, 16.32, 14.553, 11.444, 13.912], [1652.1644591920458, 1541.9716237603006, 2449.496598090247, 2317.5298265311794, 3545.854683248871, 1804.7828887100138], [476, 477, 478, 479, 480, 481]], [4, 3184, [23442, 23470, 23499, 23528, 23563, 23591], [21108.605, 21122.833, 21017.793, 21071.37, 21083.448, 21129.811], [19940.567, 19950.718, 19996.43, 19952.965, 19799.285, 19861.996], [19.204, 20.46, 14.182, 13.928, 17.05, 14.368], [1461.9968983462381, 1549.257845791198, 1977.1266446617944, 2971.16671857349, 2330.0519364575102, 1853.3157961225497], [484, 485, 486, 487, 488, 489]], [10, 3189, [23445, 23480, 23509, 23541, 23572], [38696.381, 38670.982, 38648.658, 38656.86, 38680.618], [44895.571, 44938.282, 44933.582, 44950.094, 44935.014], [11.346, 14.174, 9.184, 17.719, 19.318], [1977.0090890499473, 2513.488411877582, 2428.5600764472924, 3087.5972989963334, 1201.400467886478], [484, 485, 486, 487, 488]], [9, 3191, [23449, 23482, 23513, 23545, 23575, 23605, 23638, 23664, 23698, 23727, 23758, 23784, 23809, 23837, 23865, 23901, 23931], [43160.635, 43118.324, 43122.647, 43113.247, 43136.486, 43111.498, 43111.189, 43166.659, 43137.644, 43089.943, 43108.77, 43101.486, 43111.536, 43059.148, 43107.26, 43145.612, 43082.575], [38598.312, 38605.273, 38615.818, 38623.325, 38634.214, 38603.607, 38667.007, 38532.904, 38536.854, 38687.051, 38668.522, 38661.443, 38618.894, 38695.344, 38728.154, 38556.067, 38583.817], [13.916, 17.331, 18.775, 20.43, 14.383, 22.465, 18.46, 14.937, 13.659, 18.415, 18.573, 22.288, 19.79, 16.181, 19.289, 19.411, 30.599], [1254.9274960171049, 2387.215745776667, 3284.2833792709594, 2435.631222274457, 1399.995590687952, 2604.277503389088, 1760.1265344173062, 2316.520784613685, 2052.177599033784, 1622.0310411659862, 2489.198964764246, 1133.2100685675227, 2447.3130805845512, 2370.7750422589224, 3695.879262615056, 1555.9910458657225, 1897.541087879152], [484, 485, 486, 487, 488, 489, 490, 491, 492, 493, 494, 495, 496, 497, 498, 499, 500]], [3, 3200, [23539, 23569, 23595, 23632, 23659], [34217.824, 34189.609, 34185.567, 34095.898, 33942.05], [16118.017, 16194.462, 16227.579, 16239.472, 16244.88], [32.134, 36.61, 24.417, 20.88, 35.463], [925.6185572312421, 952.8739414297419, 612.628892379126, 2194.4748047525704, 3070.0927221401444], [487, 488, 489, 490, 491]], [4, 3222, [23715, 23743, 23771, 23794, 23823], [20529.08, 20541.279, 20478.357, 20500.175, 20519.938], [19736.8, 19773.069, 19761.239, 19803.252, 19849.425], [28.714, 24.857, 27.602, 25.427, 29.48], [1243.4452728209076, 960.3041262120618, 1795.6621222898382, 1158.862890674176, 1572.8532522653466], [493, 494, 495, 496, 497]], [13, 3226, [23705, 23734, 23764, 23790, 23816, 23843, 23874, 23907, 23937, 23959, 23986], [6127.867, 6102.704, 6104.595, 6107.454, 6130.412, 6114.086, 6067.593, 6095.86, 6131.146, 6184.451, 6134.022], [58767.928, 58769.072, 58764.601, 58744.493, 58771.669, 58794.02, 58788.021, 58802.769, 58753.899, 58839.37, 58808.305], [13.96, 18.793, 16.167, 23.716, 19.964, 19.376, 21.764, 26.65, 23.84, 17.064, 18.674], [2078.0501213194157, 1914.7949907820894, 1112.4475706115145, 1195.6150772733647, 2416.053275025906, 1873.9671973230113, 1375.0247897863796, 1190.4122756369618, 1365.0244547726375, 1265.380010223965, 1245.6283435098237], [493, 494, 495, 496, 497, 498, 499, 500, 501, 502, 503]], [2, 3232, [23739, 23767, 23792, 23821, 23852, 23885, 23916, 23944, 23967, 23997, 24025], [16683.815, 16695.154, 16633.204, 16663.128, 16670.763, 16554.955, 16591.744, 16466.588, 16475.547, 16442.059, 16498.484], [12422.581, 12445.644, 12400.841, 12380.056, 12322.713, 12274.074, 12368.809, 12394.199, 12259.097, 12292.18, 12133.546], [9.183, 24.018, 13.71, 14.282, 20.486, 14.659, 16.082, 30.21, 11.474, 16.242, 17.039], [1963.4838136797932, 2181.0830761478087, 2838.0775548499746, 2803.9307472263768, 883.1030819569532, 1689.5080856385196, 1587.8353205250576, 2465.5792550437754, 752.6413795514873, 6458.705222619644, 1642.8827309255316], [494, 495, 496, 497, 498, 499, 500, 501, 502, 503, 504]], [4, 3237, [23796, 23824, 23853, 23888, 23919, 23946, 23969, 24000, 24029, 24086, 24168], [21443.628, 21462.068, 21445.318, 21454.891, 21434.733, 21422.615, 21389.487, 21451.846, 21467.175, 21405.492, 21362.059], [19567.663, 19642.021, 19625.496, 19663.605, 19630.262, 19599.14, 19590.145, 19604.503, 19648.149, 19643.223, 19691.061], [28.186, 15.566, 14.578, 18.061, 20.971, 21.386, 18.167, 24.385, 17.51, 10.296, 18.378], [724.8773130822206, 3276.849996990852, 2841.1016387326335, 1818.5463863035063, 1886.3748935814226, 1588.3565498103412, 1991.2594412745939, 2231.5218895035664, 2944.0216971091395, 4270.777648046173, 3718.747985094401], [496, 497, 498, 499, 500, 501, 502, 503, 504, 505, 506]], [3, 3243, [23834, 23861, 23896, 23924, 23951, 23974, 24007, 24041, 24108, 24198, 24310, 24430, 24546, 24667, 24785, 24896, 24999, 25092, 25171], [33915.486, 34099.235, 33972.64, 33947.271, 34043.59, 34001.489, 33988.29, 33996.493, 34036.577, 33999.386, 33976.406, 34012.235, 33978.986, 34006.786, 33984.66, 33903.67, 33873.332, 33901.517, 34022.449], [16038.427, 16054.021, 16012.246, 15980.677, 15839.144, 15876.416, 16013.472, 15915.468, 15853.883, 15841.19, 15874.977, 15827.781, 15849.111, 15874.067, 15894.559, 15948.142, 16048.996, 16047.367, 16000.488], [29.576, 20.419, 24.107, 15.697, 18.334, 15.234, 35.462, 17.694, 15.615, 14.537, 14.866, 11.284, 9.976, 9.943, 8.397, 11.373, 14.19, 15.061, 11.655], [2468.4940792451143, 6039.020422836828, 3503.701314558013, 1659.1771623135414, 3130.8702515765726, 4794.308878820063, 1307.9101026648234, 5662.206317164307, 4582.158766105566, 2799.4178746008424, 3017.3664362672826, 3826.745238945459, 3017.7777618143905, 2728.3856378889514, 3722.8782193319616, 3711.393102814378, 3193.270232765694, 2376.5426009897083, 3611.9014283316533], [497, 498, 499, 500, 501, 502, 503, 504, 505, 506, 507, 508, 509, 510, 511, 512, 513, 514, 515]], [12, 3245, [23845, 23878, 23909, 23940, 23962, 23989, 24021, 24059, 24141, 24245], [9199.21, 9194.514, 9205.337, 9240.644, 9252.041, 9252.521, 9262.516, 9216.765, 9230.308, 9085.861], [54131.577, 54017.461, 53981.242, 53931.381, 53852.086, 53859.631, 53880.955, 53870.549, 53868.885, 53912.89], [18.263, 11.522, 11.695, 15.398, 10.519, 10.792, 13.486, 11.564, 12.463, 32.777], [1228.9175717133685, 3161.107473405284, 2462.5811335910093, 3171.7142270788, 2484.186172152383, 2493.6796737665254, 2972.3071723100306, 3659.893124506584, 1822.7657132741915, 9327.141159057677], [498, 499, 500, 501, 502, 503, 504, 505, 506, 507]], [3, 3269, [24039, 24107, 24196, 24307, 24428, 24544, 24666, 24783, 24895, 24998, 25090, 25169], [33260.218, 33325.736, 33369.518, 33378.595, 33342.811, 33415.722, 33392.812, 33452.756, 33426.853, 33447.86, 33376.887, 33376.688], [16957.02, 16910.289, 16797.757, 16806.075, 16827.12, 16699.867, 16692.521, 16792.975, 16799.854, 16867.816, 16992.049, 17000.778], [28.264, 15.287, 11.269, 14.393, 11.948, 25.225, 20.171, 15.489, 8.231, 14.693, 19.065, 21.318], [1700.7009291446457, 2129.711801160918, 2514.3002102700398, 2214.761263692433, 2563.567468038228, 3648.095110902958, 1781.147980893322, 1507.4159487127085, 1682.6908069835033, 947.414381146384, 1621.773901484009, 4524.058089119812], [504, 505, 506, 507, 508, 509, 510, 511, 512, 513, 514, 515]], [15, 3274, [24068, 24148, 24252, 24368, 24489, 24603, 24720], [13763.401, 13633.414, 13495.241, 13658.063, 13521.55, 13366.239, 13331.776], [64878.983, 64943.532, 64913.585, 64826.334, 64884.611, 64985.324, 65017.38], [22.91, 17.766, 24.634, 16.699, 22.833, 21.245, 18.004], [1183.842493104385, 4358.921212123369, 6773.322976728297, 1482.11320443051, 8042.6708862661, 7656.205850790413, 4285.900920589456], [505, 506, 507, 508, 509, 510, 511]], [4, 3283, [24082, 24166, 24275, 24396, 24512, 24624, 24745, 24858, 24964, 25060, 25146, 25218, 25294], [20561.637, 20584.817, 20696.813, 20736.975, 20730.94, 20698.016, 20697.447, 20703.482, 20681.838, 20684.79, 20762.644, 20720.019, 20608.499], [20426.545, 20449.68, 20466.213, 20476.4, 20502.073, 20525.945, 20570.041, 20522.186, 20558.527, 20519.426, 20534.989, 20478.709, 20561.474], [19.827, 13.759, 13.91, 13.378, 21.11, 14.264, 12.812, 12.9, 26.625, 17.251, 14.528, 11.427, 26.547], [3913.5825852766884, 14334.388242611905, 29702.27602795649, 25084.02596967692, 6921.30484264097, 5419.587924410315, 5697.704145694313, 8260.376053080352, 3753.2162299688366, 16923.987579729197, 3481.4787292897818, 5465.277630285266, 3761.425870507588], [505, 506, 507, 508, 509, 510, 511, 512, 513, 514, 515, 516, 517]], [6, 3289, [24097, 24181, 24290, 24412, 24527, 24641, 24763, 24874], [25660.792, 25571.814, 25609.179, 25447.152, 25402.558, 25353.951, 25336.133, 25321.494], [26158.042, 26275.558, 26293.508, 26354.616, 26383.237, 26379.271, 26252.063, 26225.451], [36.075, 25.349, 37.769, 23.56, 22.689, 23.112, 12.833, 17.22], [2546.0352995213957, 6591.419854835294, 3187.0032033933076, 11961.977959884602, 7150.934218848982, 14427.553661349644, 1786.53912341813, 3251.526774392632], [505, 506, 507, 508, 509, 510, 511, 512]], [10, 3294, [24112, 24203, 24317, 24439, 24553, 24672, 24790, 24900, 25006], [39026.211, 39139.729, 39043.619, 39121.932, 39241.642, 39209.195, 39265.723, 39277.805, 39386.29], [44539.156, 44393.871, 44544.446, 44356.336, 44275.719, 44241.243, 44233.073, 44335.606, 44323.117], [25.404, 23.147, 33.793, 9.027, 10.787, 14.633, 13.002, 23.452, 10.256], [7873.980347252426, 1658.295897263398, 7718.284365534915, 3627.832885764308, 2792.2031460336684, 2489.947578427621, 2191.216827161601, 12542.11895015346, 199027.42564564312], [505, 506, 507, 508, 509, 510, 511, 512, 513]], [9, 3297, [24118, 24213, 24327, 24449, 24563, 24680, 24801], [42861.715, 42761.073, 42847.295, 42842.064, 42755.407, 42793.491, 42776.669], [38299.658, 38189.183, 38262.08, 38064.527, 38138.854, 38166.905, 38132.709], [24.348, 28.954, 23.124, 31.119, 25.514, 21.508, 19.663], [1545.4777451114637, 1207.1239775729305, 7715.02205136977, 1620.921332462532, 2064.607854226307, 1374.0224977141568, 5686.770202719141], [505, 506, 507, 508, 509, 510, 511]], [13, 3301, [24055, 24132, 24232, 24348, 24470, 24583], [5908.405, 5802.829, 5726.451, 5661.594, 5700.559, 5825.45], [59833.123, 59981.014, 59977.394, 59942.688, 59946.837, 59913.871], [19.386, 12.662, 11.859, 14.237, 17.26, 23.828], [8836.169612755615, 7293.219991313453, 5665.6396964057185, 3646.9282460404997, 4074.9638132836867, 3201.2324881636173], [505, 506, 507, 508, 509, 510]], [4, 3308, [24623, 24743, 24857, 24963, 25056, 25144], [20105.528, 20106.773, 20114.185, 20062.659, 20046.397, 19990.442], [20255.392, 20244.014, 20259.163, 20227.677, 20094.791, 20167.682], [15.144, 10.171, 12.37, 15.676, 11.977, 17.678], [1404.3628825998142, 2881.5304094540215, 5361.667501820984, 5889.028184832911, 77520.22713948251, 11246.520667014383], [510, 511, 512, 513, 514, 515]], [16, 3315, [24639, 24759, 24872, 24975, 25072, 25155, 25228, 25299], [24959.305, 25020.073, 25106.648, 25134.217, 25113.231, 25144.968, 25071.659, 25159.598], [70995.44, 70833.263, 70657.563, 70532.606, 70539.02, 70559.382, 70570.922, 70549.536], [14.253, 17.894, 20.104, 12.497, 27.3, 27.99, 36.061, 39.931], [1689.8814513231655, 4945.790961835984, 1704.8657258317082, 1846.7861924055478, 1688.72426363477, 1436.3267151780817, 1409.615706905784, 2420.3745365635577], [510, 511, 512, 513, 514, 515, 516, 517]], [6, 3317, [24876, 24978, 25074, 25157, 25229, 25300, 25366, 25437, 25497, 25570, 25637, 25707, 25771, 25828], [25508.21, 25505.679, 25511.109, 25542.194, 25480.641, 25523.255, 25543.121, 25593.359, 25660.93, 25571.134, 25549.888, 25527.238, 25633.201, 25670.856], [26731.826, 26883.531, 26816.383, 26875.027, 26906.602, 27011.697, 27099.758, 27094.252, 27019.676, 26888.554, 26906.963, 27045.871, 27009.695, 27041.028], [20.818, 20.672, 18.125, 18.443, 25.225, 30.401, 22.822, 14.094, 13.144, 27.151, 17.134, 17.261, 13.097, 23.914], [1164.1194292566756, 1993.5710566473474, 1178.262726392679, 1362.8686834485663, 7137.833526537491, 3367.780141222305, 2571.2295528901373, 2955.2714190415677, 2420.6876632243516, 1977.8803268622848, 1547.165430804268, 2086.7140716062, 3094.4277956849332, 1052.3281091028998], [512, 513, 514, 515, 516, 517, 518, 519, 520, 521, 522, 523, 524, 525]], [6, 3319, [24188, 24296, 24418, 24532, 24648, 24768, 24880, 24982, 25079, 25160, 25231], [25944.966, 25917.513, 26111.394, 26061.449, 26070.209, 26155.275, 26129.493, 26102.54, 26086.103, 26070.328, 25891.06], [25910.035, 26077.052, 26106.182, 26093.579, 26081.823, 26176.535, 26039.361, 26009.558, 25973.269, 25953.51, 26011.928], [24.351, 12.951, 22.259, 21.325, 35.146, 30.766, 21.384, 22.089, 11.861, 19.199, 26.677], [3158.7392883416887, 59440.11047300762, 6328.086665304957, 9201.8014408912, 3100.971847964881, 3112.5046157122597, 5235.185612416822, 5964.697008641218, 9208.2806653473, 1358.2051491883178, 1279.5750206614682], [506, 507, 508, 509, 510, 511, 512, 513, 514, 515, 516]], [14, 3325, [24197, 24308, 24429, 24545, 24665, 24784, 24894, 24997, 25091, 25170, 25242], [33393.717, 33357.519, 33354.6, 33358.035, 33347.305, 33373.492, 33278.733, 33343.25, 33388.92, 33311.546, 33350.563], [59332.696, 59327.054, 59317.233, 59298.694, 59294.105, 59271.398, 59287.635, 59252.131, 59293.032, 59263.66, 59302.985], [21.638, 18.931, 8.648, 9.035, 11.155, 7.461, 33.43, 10.185, 18.14, 10.244, 22.406], [2204.975367674332, 2955.8106146664686, 3312.3185350146928, 2304.820607886346, 3038.633028107718, 2073.9033671683287, 657.7945289185812, 3908.9567201621135, 2200.855542821134, 1553.4829960547768, 4055.32441295012], [506, 507, 508, 509, 510, 511, 512, 513, 514, 515, 516]], [11, 3327, [24795, 24904, 25011, 25099, 25180], [40514.886, 40409.883, 40441.404, 40398.24, 40242.264], [51995.019, 51807.878, 51898.768, 52026.322, 52145.039], [12.124, 15.189, 10.817, 14.179, 14.696], [634.7533763240931, 5868.388740614996, 3441.9955132320674, 1980.2934501705308, 693.4404039967075], [511, 512, 513, 514, 515]], [1, 3328, [24797, 24905, 25012, 25100, 25181], [40832.015, 40829.417, 40826.34, 40920.81, 40844.904], [3494.438, 3510.4, 3532.594, 3580.34, 3595.069], [29.649, 16.12, 19.586, 17.073, 24.334], [1271.1670006300405, 1183.832001704616, 1228.7878979260006, 686.3990761352887, 1602.395284153231], [511, 512, 513, 514, 515]], [8, 3330, [24572, 24686, 24808, 24914, 25018, 25106, 25185, 25254, 25316], [44595.489, 44626.426, 44577.813, 44529.74, 44543.055, 44492.831, 44531.176, 44654.531, 44642.402], [32122.916, 32172.961, 31996.524, 32004.778, 31977.84, 32134.449, 32210.633, 32073.768, 32069.072], [29.606, 14.744, 10.892, 8.887, 13.87, 26.405, 33.289, 20.382, 25.167], [10379.972330441424, 13181.264906871425, 2633.3261812625055, 2029.9212247880494, 2163.4032565716598, 3768.1674189357655, 2393.8324777785365, 2002.111141663625, 4664.821802037665], [509, 510, 511, 512, 513, 514, 515, 516, 517]], [13, 3335, [24129, 24231, 24343, 24466, 24580, 24694, 24816, 24923, 25024, 25112], [4574.905, 4611.843, 4614.6, 4643.29, 4604.245, 4596.38, 4727.482, 4675.903, 4674.357, 4647.489], [60336.713, 60342.633, 60354.889, 60279.199, 60327.23, 60268.595, 60216.903, 60225.55, 60207.339, 60290.744], [13.74, 14.448, 15.795, 17.011, 10.44, 9.784, 20.693, 22.24, 21.706, 23.914], [2466.0819467902506, 2975.587824084108, 3234.502212288029, 5030.621287698192, 3186.0114598947557, 3215.7161938473682, 9354.463160907491, 3719.8604955121523, 4227.387521313416, 963.9127103607283], [506, 507, 508, 509, 510, 511, 512, 513, 514, 515]], [13, 3337, [24344, 24467, 24581, 24696, 24818, 24926, 25026, 25115], [4827.904, 4801.219, 4842.101, 4870.578, 4826.28, 5003.39, 5014.284, 5101.365], [59242.618, 59240.531, 59209.073, 59287.806, 59214.583, 59214.892, 59228.677, 59212.778], [23.283, 19.279, 14.605, 19.328, 21.577, 35.56, 30.0, 28.543], [8592.275357854869, 3380.5809125646365, 11385.384573243371, 2548.9659680675936, 4387.621850288845, 1166.5696760566932, 3654.8193032730182, 3012.906160614079], [508, 509, 510, 511, 512, 513, 514, 515]], [13, 3338, [24698, 24821, 24928, 25029, 25118, 25194, 25265], [6088.575, 6116.16, 6171.097, 6217.251, 6272.081, 6185.496, 5963.034], [59772.675, 59760.015, 59740.361, 59694.472, 59661.889, 59720.846, 59808.045], [11.357, 11.175, 11.003, 8.567, 12.873, 13.225, 36.453], [2103.164494898197, 3070.555310917502, 3298.9137347827955, 3809.5243153729607, 4156.369970312126, 5376.042223796385, 3723.911228087705], [511, 512, 513, 514, 515, 516, 517]], [13, 3339, [24929, 25028, 25117, 25193, 25266, 25330, 25401], [6222.627, 6242.095, 6227.189, 6286.468, 6352.083, 6338.195, 6304.756], [58831.276, 58814.9, 58790.289, 58807.018, 58785.827, 58841.49, 58821.904], [16.611, 33.023, 26.603, 24.608, 27.041, 14.034, 10.174], [1266.5388510627936, 1385.8091982900037, 1508.539559611699, 1456.8982307996157, 1612.5331576302933, 1449.4178820041543, 1598.0959848733278], [513, 514, 515, 516, 517, 518, 519]], [12, 3343, [24709, 24827, 24937, 25035, 25124, 25199], [8965.407, 8993.936, 8988.612, 8998.052, 8902.991, 8893.544], [53150.292, 53161.67, 53060.572, 53231.78, 53307.952, 53132.817], [22.599, 15.556, 17.967, 29.146, 23.161, 22.578], [987.3796999706393, 1493.8989280250512, 13120.714841114459, 2310.1336099506957, 1648.3753328794262, 2417.0650368299653], [511, 512, 513, 514, 515, 516]], [12, 3344, [24478, 24597, 24714, 24831, 24938, 25034, 25125], [9105.668, 9142.054, 9308.945, 9174.529, 9148.716, 9031.525, 8961.251], [53962.281, 54013.169, 54102.446, 54069.702, 54157.069, 54077.456, 54016.447], [32.799, 41.912, 26.526, 24.601, 30.579, 36.703, 13.659], [4421.400792830122, 4022.2793498356714, 3955.653726390276, 10514.05125030047, 6686.894632082661, 3880.004055180192, 2051.7336655940126], [509, 510, 511, 512, 513, 514, 515]], [7, 3348, [24486, 24601, 24718, 24835, 24944, 25042, 25129, 25202, 25276, 25341], [10915.326, 10837.486, 10871.318, 10867.044, 10705.835, 10603.175, 10390.123, 10419.773, 10330.462, 10372.698], [29144.29, 29112.636, 29294.204, 29340.184, 29424.816, 29534.048, 29621.634, 29632.491, 29644.998, 29630.812], [18.288, 14.449, 12.574, 16.986, 30.677, 19.018, 20.042, 18.588, 20.963, 12.582], [5626.482523435923, 18732.720627374205, 1727.3305183982782, 1605.6559753417578, 3547.25485064447, 2165.572938342486, 3271.3022723459258, 2221.083974508606, 2222.349385266357, 1303.6035703147288], [509, 510, 511, 512, 513, 514, 515, 516, 517, 518]], [7, 3349, [24602, 24719, 24836, 24946, 25043], [11388.637, 11334.624, 11308.709, 11271.269, 11352.564], [28940.625, 29107.515, 29136.081, 29149.914, 29067.51], [23.832, 21.053, 23.809, 16.906, 22.806], [2031.6728355131418, 2086.709537389264, 2276.29961277095, 1610.8866209711737, 1314.881800095333], [510, 511, 512, 513, 514]], [15, 3350, [24949, 25045, 25131, 25205, 25278, 25343, 25414, 25479, 25547], [13353.811, 13392.897, 13377.389, 13392.053, 13379.741, 13313.523, 13369.351, 13468.836, 13322.877], [65127.978, 65122.041, 65107.513, 65132.675, 65173.185, 65110.44, 65028.085, 65056.645, 64951.484], [13.395, 15.125, 13.452, 16.462, 20.131, 11.63, 24.134, 30.843, 33.86], [3090.1497478294777, 2337.5887931596526, 3326.9590796797697, 1783.322587219179, 3308.72470016187, 1720.8809401149208, 13204.824144705513, 8673.358631275174, 4652.316174320799], [513, 514, 515, 516, 517, 518, 519, 520, 521]], [15, 3351, [24952, 25046, 25133, 25208, 25281, 25346], [15287.22, 15284.32, 15271.805, 15279.563, 15252.271, 15285.048], [66316.683, 66309.037, 66326.348, 66319.734, 66324.135, 66335.337], [14.329, 18.681, 13.906, 10.211, 16.446, 14.433], [2054.758934831896, 2688.488746525446, 1874.996450610604, 1554.461770661778, 2635.8093391203415, 1230.127494890815], [513, 514, 515, 516, 517, 518]], [11, 3365, [24207, 24321, 24442, 24555, 24675], [40061.103, 40003.543, 40004.725, 39945.816, 39990.918], [51198.394, 51278.262, 51346.55, 51264.581, 51257.997], [17.117, 9.934, 11.806, 7.249, 15.947], [5670.496160323727, 5508.230454510206, 6469.565266019916, 2279.949488573361, 1745.5728005482058], [506, 507, 508, 509, 510]], [17, 3377, [24150, 24254, 24372, 24492, 24605, 24723, 24840], [14866.689, 14808.659, 14809.139, 14823.23, 14737.691, 14696.069, 14644.388], [73745.787, 73825.097, 73877.28, 73872.526, 73892.834, 73958.338, 74010.456], [16.096, 17.042, 16.883, 14.1, 11.442, 10.293, 11.227], [1369.4164160113412, 1430.6542117373967, 1611.2856050597643, 2076.18343308412, 2091.6240740816006, 1355.565365373915, 1669.1701219905294], [506, 507, 508, 509, 510, 511, 512]], [2, 3378, [24155, 24256, 24377, 24497, 24610], [16024.035, 15957.126, 15960.096, 15973.033, 16102.35], [12101.316, 12168.19, 12197.602, 12170.042, 12359.387], [14.688, 10.484, 14.018, 19.603, 20.929], [4299.087170024219, 8555.56817625718, 4957.0769082821425, 2138.7646815605817, 1085.1167838142346], [506, 507, 508, 509, 510]], [15, 3397, [24375, 24494, 24607, 24724, 24841], [15424.413, 15413.2, 15355.06, 15448.926, 15442.458], [66196.984, 66232.534, 66077.159, 66200.048, 66109.43], [16.28, 14.504, 24.479, 20.156, 30.996], [1602.2343567525304, 1763.924101968597, 7743.411341781615, 1088.6320193113854, 1924.1121882715759], [508, 509, 510, 511, 512]], [2, 3398, [24376, 24495, 24608, 24727, 24843], [15876.724, 15881.132, 15935.349, 16133.208, 16105.45], [12576.477, 12769.474, 12718.186, 12731.342, 12872.878], [29.381, 29.101, 24.972, 9.975, 35.008], [5571.365936894761, 3048.156303899737, 7270.43304833424, 163796.1676992334, 3039.436006353299], [508, 509, 510, 511, 512]], [15, 3399, [24380, 24498, 24611, 24728, 24844, 24955], [16094.04, 16156.775, 16268.049, 16269.418, 16229.609, 16067.289], [66226.599, 66334.635, 66333.765, 66284.29, 66201.65, 66237.966], [19.022, 16.481, 10.184, 14.656, 18.13, 24.749], [3873.182612595938, 5097.736651098696, 3543.4712816479296, 2007.854805059783, 2014.3081332515494, 15921.979003964741], [508, 509, 510, 511, 512, 513]], [4, 3404, [24276, 24397, 24513, 24625, 24746], [20884.746, 20958.558, 20942.807, 20983.804, 20834.252], [19813.048, 19651.142, 19585.031, 19556.484, 19671.28], [24.689, 30.027, 18.078, 15.437, 28.115], [7328.8129468302395, 3274.7180743304075, 2724.3359733447996, 2556.227950997359, 7788.304049656698], [507, 508, 509, 510, 511]], [8, 3422, [24453, 24566, 24683, 24806, 24913], [44082.956, 44008.359, 44062.017, 44094.786, 44160.935], [33169.519, 33139.13, 33049.696, 32964.22, 32886.076], [19.946, 17.4, 13.942, 26.154, 13.927], [1654.3108630352253, 2826.760073430158, 3930.4052667423985, 2380.7200737092617, 1319.9436473548585], [508, 509, 510, 511, 512]], [9, 3423, [24454, 24567, 24684, 24807, 24912, 25017], [44092.104, 44121.522, 44112.193, 44113.731, 44086.823, 44082.276], [38684.494, 38705.42, 38786.812, 38855.227, 38845.769, 39061.946], [12.476, 13.751, 35.409, 10.221, 13.592, 31.415], [1312.5038837439092, 1996.7451122062682, 1649.485408129944, 1468.9566158389314, 962.8574599782944, 3439.6976142917324], [508, 509, 510, 511, 512, 513]], [13, 3452, [25603, 25670, 25735, 25799, 25856, 25921, 25985, 26038, 26097, 26153, 26199, 26245, 26295, 26348, 26397], [4870.418, 4917.766, 4866.098, 4957.006, 4972.002, 5008.588, 4960.899, 4819.568, 4856.905, 4828.412, 4789.691, 4622.537, 4466.205, 4406.197, 4405.584], [60332.167, 60308.042, 60222.419, 60322.941, 60268.141, 60310.816, 60294.116, 60232.079, 60339.866, 60301.878, 60310.46, 60378.01, 60427.697, 60425.688, 60416.022], [13.194, 14.29, 34.884, 19.476, 32.49, 20.923, 22.679, 25.224, 17.029, 26.565, 24.279, 25.372, 27.76, 25.714, 15.925], [1116.6040038142953, 1865.755122419533, 2415.2831657383736, 1020.906310020835, 1569.8924443242552, 1659.902588847735, 1459.146317648283, 4661.8467174688285, 1889.9126485210675, 1940.5752666146593, 822.4947050912721, 4919.717709409905, 3307.93734170253, 1646.2597034818423, 1970.140856359945], [522, 523, 524, 525, 526, 527, 528, 529, 530, 531, 532, 533, 534, 535, 536]], [13, 3453, [25398, 25470, 25534, 25604, 25672], [5573.134, 5615.792, 5673.805, 5690.674, 5778.281], [59883.101, 59880.743, 59900.688, 59938.426, 59924.774], [30.304, 10.938, 21.171, 13.912, 25.218], [6311.133676850266, 1966.3795004767926, 1617.388290882331, 1959.7253943686208, 1653.6702275271118], [519, 520, 521, 522, 523]], [7, 3456, [25477, 25546, 25613, 25684, 25749, 25808], [11483.506, 11576.167, 11523.282, 11517.946, 11492.104, 11392.495], [28925.789, 28839.277, 28849.91, 28871.104, 28838.216, 28890.081], [22.708, 16.318, 11.986, 15.494, 20.096, 27.738], [1047.1641574138694, 1636.3526553228796, 3432.535434988758, 3205.498364860435, 3577.1371532919025, 914.1042058386145], [520, 521, 522, 523, 524, 525]], [15, 3457, [25415, 25480, 25548, 25617, 25686, 25751], [13838.062, 13781.322, 13766.693, 13791.38, 13794.869, 13786.015], [65334.731, 65284.797, 65314.873, 65346.58, 65367.476, 65341.996], [32.626, 31.753, 19.914, 18.787, 18.133, 29.702], [2359.6074653297237, 1538.1737117796642, 1999.9642702544327, 1252.5207428419474, 3381.413033716502, 1383.833269100397], [519, 520, 521, 522, 523, 524]], [4, 3462, [25429, 25491, 25559, 25629, 25695, 25762, 25815, 25878, 25941, 26002, 26056, 26115, 26167, 26213, 26266], [20576.255, 20539.403, 20561.411, 20523.842, 20483.55, 20385.638, 20430.606, 20498.048, 20521.399, 20619.536, 20594.266, 20579.565, 20556.881, 20562.722, 20655.92], [20532.886, 20530.654, 20594.622, 20553.987, 20378.609, 20285.878, 20445.377, 20536.388, 20551.083, 20563.328, 20542.66, 20566.972, 20567.079, 20495.556, 20490.67], [21.882, 19.806, 18.793, 20.218, 9.195, 23.12, 37.406, 29.164, 29.487, 17.203, 13.735, 11.826, 19.082, 24.145, 37.578], [19917.183824326723, 6754.030990449406, 1448.7710768969666, 1102.4977917672454, 189495.17151933984, 9564.838163455872, 3980.22759016856, 3940.1219711861454, 5579.970935806986, 1504.4420583267465, 2426.836476056583, 3688.080083807559, 3313.928185345336, 2125.4999745521613, 3626.8030852338397], [519, 520, 521, 522, 523, 524, 525, 526, 527, 528, 529, 530, 531, 532, 533]], [3, 3469, [25581, 25647, 25714, 25779, 25838, 25898, 25961, 26020, 26072, 26128, 26181], [33874.795, 33884.109, 33801.328, 33799.745, 33783.246, 33808.012, 33783.315, 33831.04, 33760.485, 33827.576, 33782.59], [17215.878, 17288.468, 17285.178, 17247.112, 17375.089, 17220.02, 17299.78, 17228.395, 17371.933, 17294.48, 17251.453], [27.539, 17.292, 23.04, 29.586, 19.073, 20.329, 26.918, 16.923, 46.031, 27.06, 23.783], [2434.6398124974753, 1827.2610932173548, 2434.928967473177, 1669.5755868955016, 1415.6455500548218, 809.7073831619102, 1271.8955205350624, 3374.41912951047, 1913.2775568562545, 1283.6453702741571, 6636.303803775899], [521, 522, 523, 524, 525, 526, 527, 528, 529, 530, 531]], [11, 3473, [25517, 25586, 25653, 25721, 25787], [40349.76, 40438.126, 40493.807, 40324.049, 40340.254], [50936.318, 50921.299, 50995.217, 51016.413, 51062.176], [38.548, 23.189, 26.737, 35.451, 36.969], [1377.2491992143598, 729.9109236216854, 1578.092334804617, 1152.6393059811699, 1200.2067379409812], [520, 521, 522, 523, 524]], [9, 3475, [25659, 25724, 25792, 25846, 25911, 25974, 26031, 26088, 26143, 26194, 26238, 26288, 26335, 26389, 26440, 26487, 26534, 26580, 26624, 26671, 26710], [43305.377, 43322.497, 43280.394, 43292.514, 43398.936, 43332.192, 43290.927, 43197.478, 43182.098, 43006.631, 43208.86, 43174.615, 43169.628, 43189.191, 43181.671, 43199.989, 43214.033, 43226.287, 43199.325, 43220.068, 43196.269], [38638.579, 38595.49, 38609.87, 38625.09, 38759.35, 38727.835, 38625.142, 38578.587, 38479.882, 38465.445, 38439.014, 38453.308, 38456.837, 38458.981, 38475.652, 38434.813, 38424.171, 38411.597, 38434.536, 38450.129, 38440.683], [12.591, 10.86, 11.701, 13.357, 14.305, 17.408, 15.764, 11.322, 16.509, 27.49, 9.162, 8.763, 11.569, 10.477, 8.891, 12.968, 7.404, 9.947, 18.494, 11.78, 16.134], [2583.4734646551133, 2900.158296425394, 2769.067770807246, 3706.8436226934873, 2512.75916757673, 3847.538974239112, 2714.5357137140422, 2565.55774272107, 2842.1766675480562, 18846.525440520807, 2272.7326662913533, 2795.1699417922387, 4399.274122599631, 3372.8616065452306, 2748.88153047885, 3028.144549233899, 2543.3938331387894, 2317.850774522021, 1539.031919021016, 1951.8709986433394, 1687.6093429965176], [522, 523, 524, 525, 526, 527, 528, 529, 530, 531, 532, 533, 534, 535, 536, 537, 538, 539, 540, 541, 542]], [13, 3515, [25798, 25854, 25920, 25981, 26035], [4405.667, 4380.314, 4317.372, 4318.3, 4300.911], [59862.398, 59863.002, 59828.668, 59926.182, 59861.001], [13.667, 10.563, 19.113, 20.643, 16.21], [1053.5108585722162, 1900.3127542930683, 1638.1971839605847, 4181.496309422005, 1212.717724909413], [525, 526, 527, 528, 529]], [6, 3522, [25303, 25368, 25439, 25499, 25572], [26196.889, 26118.433, 25925.118, 25796.605, 25826.46], [26200.879, 26262.461, 26221.782, 26125.701, 26137.302], [28.366, 17.57, 25.43, 25.822, 31.791], [4344.009432869538, 1236.0716736021868, 5450.239988501092, 1180.9383840946768, 2586.9664468464475], [517, 518, 519, 520, 521]], [6, 3537, [26122, 26172, 26218, 26273, 26314, 26370], [25724.57, 25661.597, 25659.287, 25636.042, 25635.365, 25622.779], [26222.585, 26294.016, 26316.912, 26311.722, 26288.807, 26367.785], [39.706, 12.283, 12.229, 10.786, 7.201, 23.503], [1728.565360669736, 2433.8431989939545, 2449.7042504361525, 2144.1282648324586, 1774.1261660202822, 4885.016670321777], [530, 531, 532, 533, 534, 535]], [9, 3543, [25972, 26030, 26084, 26141, 26193, 26235], [42874.453, 42822.209, 42745.195, 42910.6, 42901.294, 42932.006], [38220.966, 38216.145, 38131.534, 38275.993, 38277.996, 38242.861], [16.385, 8.989, 11.21, 29.194, 23.334, 32.899], [1722.3506959939837, 2161.5592698389537, 2641.744833302998, 15066.155319709369, 9816.57624381167, 9017.652659591115], [527, 528, 529, 530, 531, 532]], [7, 3561, [26205, 26253, 26298, 26352, 26403], [9953.331, 9857.331, 9830.968, 9842.836, 9855.313], [29187.685, 29204.004, 29192.852, 29216.461, 29372.125], [8.702, 12.221, 14.955, 13.969, 32.655], [1823.4662232082997, 2132.3111494242676, 2572.772702447428, 2349.377754567137, 7660.396325681205], [532, 533, 534, 535, 536]], [15, 3563, [26211, 26257, 26301, 26359, 26407, 26458, 26504, 26551], [14124.14, 14171.359, 14258.992, 14283.109, 14223.388, 14118.744, 14107.488, 14091.498], [64519.931, 64606.351, 64561.611, 64564.818, 64703.934, 64609.235, 64577.151, 64467.644], [13.812, 11.429, 19.303, 10.811, 11.098, 9.192, 9.599, 12.461], [960.0123640953965, 2318.3105619836697, 1856.7259948926376, 2605.0030450114523, 1654.1856693582902, 1621.7455037773727, 1403.1308214623318, 2820.971816639071], [532, 533, 534, 535, 536, 537, 538, 539]], [4, 3564, [26263, 26307, 26362, 26412, 26463, 26511, 26555, 26602, 26645], [19774.923, 19838.69, 19826.595, 19787.562, 19792.061, 19866.418, 19786.637, 19762.635, 19677.37], [19943.261, 19877.893, 19943.507, 20016.075, 19969.829, 19986.752, 20022.199, 19999.152, 19881.252], [15.476, 10.301, 7.266, 12.121, 10.803, 16.404, 17.588, 29.011, 28.737], [3004.7112384703196, 3266.727073854261, 2064.2051553657097, 4220.659377422277, 2118.068641458201, 2083.0487258974954, 2109.154287938644, 1764.0234833560917, 4208.946808462092], [533, 534, 535, 536, 537, 538, 539, 540, 541]], [4, 3565, [26264, 26309, 26363, 26413, 26464, 26512], [20433.227, 20339.566, 20187.039, 20157.324, 20255.279, 20249.613], [20513.592, 20441.437, 20515.329, 20537.883, 20452.769, 20466.981], [43.601, 20.905, 23.797, 20.894, 21.175, 21.676], [2706.2334053391146, 5314.5706695435665, 4876.2660780470205, 3619.3441211682343, 20800.002081646802, 20181.050152049145], [533, 534, 535, 536, 537, 538]], [8, 3571, [26291, 26338, 26391, 26443, 26489, 26537, 26582, 26627, 26672], [44270.032, 44248.518, 44189.758, 44130.275, 44200.191, 44179.011, 44127.347, 44140.944, 44195.858], [32895.09, 32962.087, 32944.877, 32930.259, 32955.283, 32889.784, 32838.539, 32827.643, 32787.216], [23.675, 9.249, 8.389, 13.404, 12.089, 13.148, 23.21, 14.681, 35.158], [664.8321721680403, 2453.2760207364668, 3263.7032678447817, 2907.619523946157, 3082.4045935745685, 1749.7078343347416, 3656.1001048769344, 2268.8110631513446, 1260.0044748940106], [533, 534, 535, 536, 537, 538, 539, 540, 541]], [10, 3577, [26327, 26382, 26434, 26482, 26529, 26577], [40102.195, 40238.21, 40380.359, 40263.219, 40334.033, 40317.235], [44658.393, 44667.304, 44582.765, 44609.492, 44605.193, 44655.878], [16.763, 11.612, 12.904, 12.928, 13.43, 14.815], [656.8717369465951, 3981.1171025264753, 2267.984341372614, 1811.606487315381, 2128.424203972182, 2558.296205686436], [534, 535, 536, 537, 538, 539]], [4, 3586, [26466, 26513, 26557, 26603, 26646, 26688, 26732, 26776], [20663.682, 20573.869, 20648.651, 20715.294, 20655.228, 20663.923, 20642.5, 20668.715], [20566.595, 20533.167, 20542.597, 20554.812, 20530.724, 20492.238, 20482.093, 20298.916], [16.376, 20.259, 15.136, 19.282, 12.632, 23.954, 20.876, 27.243], [2038.845423225503, 3482.0494571615955, 1911.2916519924393, 2428.464452315591, 1858.063800444283, 1393.5690779060565, 1075.662221916891, 4009.087008576069], [537, 538, 539, 540, 541, 542, 543, 544]], [11, 3591, [26381, 26433, 26481, 26528, 26576], [40001.171, 39964.889, 40022.091, 40113.81, 40107.378], [50500.444, 50686.963, 50683.143, 50622.216, 50596.638], [23.824, 14.91, 16.472, 15.41, 17.595], [1076.0637824468092, 2283.2565473059904, 3075.7961425171743, 2264.0275458606593, 1744.4329653749808], [535, 536, 537, 538, 539]], [9, 3594, [26486, 26532, 26579, 26622, 26669, 26709, 26750, 26802, 26838, 26882, 26920, 26963, 27003, 27050], [42581.458, 42600.87, 42559.12, 42661.715, 42607.064, 42666.738, 42659.918, 42676.147, 42608.8, 42655.914, 42665.656, 42669.738, 42712.508, 42713.207], [37967.096, 37935.029, 37769.02, 37933.959, 37878.576, 37923.844, 37870.836, 37934.825, 37923.719, 37824.338, 37844.497, 37834.478, 37892.315, 37867.31], [24.584, 19.878, 26.117, 29.257, 32.295, 19.118, 27.232, 24.997, 19.916, 29.274, 22.493, 28.126, 27.709, 23.041], [1116.2839547305098, 1152.8474149347128, 867.8704772024353, 2675.6513946854093, 1421.4858622065963, 1048.1488661877272, 1413.310060251347, 1991.518122962085, 1272.6959223677716, 2379.401923486067, 1845.2197722777007, 8861.382724801284, 2467.6617515388766, 2107.304567884016], [537, 538, 539, 540, 541, 542, 543, 544, 545, 546, 547, 548, 549, 550]], [15, 3603, [26594, 26638, 26681, 26722, 26767, 26816, 26853, 26896, 26939, 26978], [13112.676, 13047.571, 13067.585, 13047.042, 13069.972, 13077.75, 13121.937, 13094.914, 13089.075, 13091.254], [64754.401, 64741.0, 64738.576, 64588.668, 64660.788, 64546.178, 64511.005, 64460.68, 64477.122, 64423.366], [19.613, 11.888, 36.364, 17.192, 19.659, 16.094, 15.453, 13.384, 12.214, 10.528], [4408.675711979819, 3299.896836586083, 2462.358756853565, 2879.3980185977302, 2618.0096813533187, 1928.9997301653627, 2862.575194430867, 3234.552474051937, 2164.120379782529, 2055.6525804691278], [540, 541, 542, 543, 544, 545, 546, 547, 548, 549]], [3, 3611, [26616, 26665, 26704, 26745, 26793, 26831], [34079.147, 34142.62, 34042.828, 34044.233, 34016.939, 34061.379], [16562.831, 16653.181, 16729.874, 16712.917, 16747.224, 16709.14], [32.679, 21.374, 13.502, 12.221, 21.416, 34.746], [1371.4263946858573, 2411.842776923115, 2303.392761001641, 2609.161079818211, 3433.105433155964, 1806.2904932295685], [540, 541, 542, 543, 544, 545]], [6, 3616, [26653, 26698, 26738, 26785, 26826, 26867, 26909, 26954, 26991, 27034, 27082], [25736.269, 25762.433, 25784.19, 25720.943, 25750.198, 25718.185, 25732.193, 25734.511, 25727.222, 25715.17, 25725.614], [27039.475, 27057.994, 27051.16, 27057.714, 27090.569, 27041.905, 27064.583, 27073.847, 27071.691, 27097.163, 27075.59], [13.668, 16.973, 19.068, 26.445, 15.374, 12.455, 18.033, 11.368, 14.48, 11.743, 16.033], [2563.4271359974214, 2853.1948502727532, 1314.1580963444942, 1470.0176715377543, 1941.7297266447524, 2955.982870101513, 1876.927214639973, 1950.4939412370773, 2853.70850149628, 3010.160479406872, 2784.6011772893016], [541, 542, 543, 544, 545, 546, 547, 548, 549, 550, 551]], [13, 3619, [26677, 26718, 26762, 26808, 26845], [4451.862, 4568.048, 4559.439, 4523.199, 4505.674], [60309.09, 60347.479, 60404.005, 60375.829, 60353.783], [19.896, 3.986, 30.98, 24.916, 35.183], [15441.773371334473, 295.1659256827986, 1929.3594205968682, 3270.766242686342, 3390.6132870855113], [542, 543, 544, 545, 546]], [17, 3635, [26770, 26817, 26855, 26897, 26940, 26980, 27022, 27068], [14143.512, 14207.701, 14283.989, 14297.911, 14248.539, 14199.008, 14237.355, 14251.751], [73506.359, 73480.698, 73552.311, 73566.344, 73525.278, 73465.427, 73338.001, 73334.879], [16.929, 19.778, 13.446, 12.866, 7.213, 10.356, 25.686, 23.311], [1853.0718272450165, 1955.5493221764798, 1269.9371354828697, 2501.0953223387537, 1152.94880421172, 574.7270657925402, 1907.0747947953146, 808.4986859023472], [544, 545, 546, 547, 548, 549, 550, 551]], [9, 3655, [26922, 26965, 27005, 27052, 27094, 27140, 27187], [43193.77, 43183.582, 43221.345, 43198.271, 43252.87, 43223.524, 43247.59], [38458.933, 38431.046, 38427.516, 38425.524, 38431.756, 38417.544, 38431.231], [15.657, 14.593, 14.9, 19.145, 12.649, 9.669, 14.422], [1861.8782861209365, 1672.271288781485, 1758.244214890359, 2632.507831301438, 1020.1102186603166, 2632.510594882113, 2582.777862154179], [547, 548, 549, 550, 551, 552, 553]], [0, 3656, [26923, 26966, 27006, 27053, 27095, 27142, 27188, 27240, 27272, 27319], [43628.34, 43662.184, 43632.115, 43666.055, 43673.315, 43713.073, 43706.158, 43780.872, 43760.407, 43740.985], [3291.153, 3240.198, 3309.085, 3266.24, 3260.041, 3206.967, 3185.904, 3233.976, 3227.682, 3235.677], [18.685, 18.646, 14.988, 20.091, 21.577, 18.218, 12.387, 25.603, 26.083, 17.232], [1080.3721424313292, 4047.424814992228, 2728.265691096287, 2431.826208870751, 3618.6911070258734, 1147.4477616065778, 1831.7635832343424, 3642.7305802168285, 1195.980761152821, 1580.3429473044682], [547, 548, 549, 550, 551, 552, 553, 554, 555, 556]], [16, 3661, [26951, 26987, 27031, 27079, 27125], [24540.945, 24523.125, 24571.803, 24579.899, 24497.614], [71625.174, 71589.437, 71574.154, 71549.201, 71573.099], [29.959, 23.202, 19.298, 18.395, 22.379], [1173.4889542712358, 1526.4706571270365, 1406.8746521646556, 1447.8191522600953, 706.6183916278775], [548, 549, 550, 551, 552]], [3, 3677, [26996, 27040, 27088, 27132, 27176], [33828.681, 33715.496, 33756.966, 33803.791, 33746.973], [17318.564, 17285.775, 17264.698, 17276.093, 17285.747], [14.197, 16.478, 13.97, 9.858, 12.231], [1826.8244306945041, 1598.548548099678, 2610.3288741268148, 2757.234965820377, 1969.7361387819076], [549, 550, 551, 552, 553]], [8, 3681, [27054, 27097, 27144, 27189, 27242, 27273, 27321], [44231.526, 44148.203, 44192.377, 44188.294, 44176.19, 44199.728, 44158.342], [33121.786, 33131.402, 33101.357, 33121.39, 33136.391, 33120.393, 33117.484], [16.326, 16.33, 15.479, 12.023, 16.403, 14.758, 17.089], [2897.0045906885866, 2673.231155331655, 2247.050061501616, 2382.1950763726395, 1492.9840929571471, 2917.716854132943, 2399.0198432341213], [550, 551, 552, 553, 554, 555, 556]], [15, 3704, [27208, 27251, 27292, 27336, 27382, 27424, 27470, 27505], [15020.887, 15089.029, 15077.359, 14964.774, 14915.609, 14897.442, 14953.934, 14986.226], [65784.005, 65808.563, 65849.503, 65822.808, 65805.134, 65856.814, 65869.134, 65779.265], [16.64, 11.276, 8.133, 11.864, 8.832, 3.206, 8.927, 31.486], [3060.145369333108, 2968.5428416556842, 3978.6668524904544, 2549.243545636838, 2772.1950171651342, 362.72880097459864, 2421.7684727170404, 3021.8582947021264], [554, 555, 556, 557, 558, 559, 560, 561]], [15, 3711, [27291, 27335, 27381, 27422, 27469, 27503], [14606.554, 14524.942, 14395.612, 14325.742, 14416.838, 14365.066], [64828.117, 64813.036, 64749.806, 64647.735, 64652.999, 64635.222], [13.63, 12.552, 19.029, 31.907, 13.989, 15.618], [1763.798227103895, 1773.1621785920422, 1461.4500020486332, 746.9636067804776, 3157.2063852185233, 3068.8656035910035], [556, 557, 558, 559, 560, 561]], [11, 3716, [27311, 27358, 27399, 27449, 27487], [40225.615, 40201.28, 40261.633, 40197.759, 40232.489], [51261.536, 51277.579, 51317.227, 51294.459, 51174.749], [26.634, 13.499, 18.446, 44.154, 20.417], [1504.3454011760634, 792.9450163805298, 687.8104492264833, 1882.1694460073122, 2346.1864756187174], [556, 557, 558, 559, 560]], [13, 3723, [27280, 27326, 27372, 27415, 27463, 27496, 27529], [5276.176, 5291.986, 5319.02, 5361.327, 5362.331, 5402.804, 5358.305], [59968.413, 60066.439, 60071.293, 60054.524, 60044.112, 60060.186, 60055.208], [30.0, 23.156, 14.252, 11.103, 7.913, 18.05, 15.303], [3839.6531668271414, 718.8709486463389, 1192.3206165029687, 2774.270890283754, 2919.405029436436, 2041.6134628805855, 1535.3768152914581], [556, 557, 558, 559, 560, 561, 562]], [9, 3742, [27492, 27523, 27567, 27599, 27634, 27674, 27705], [43581.85, 43563.305, 43583.998, 43612.608, 43551.253, 43600.013, 43568.317], [37517.571, 37609.829, 37605.643, 37592.448, 37603.898, 37559.576, 37527.715], [17.858, 12.979, 16.935, 15.329, 28.51, 15.824, 17.002], [1393.4752290088377, 2374.1468413587445, 1808.7252608061408, 1730.7531037475035, 1635.698460510939, 1606.519081265355, 1889.0252050791223], [560, 561, 562, 563, 564, 565, 566]], [11, 3762, [27628, 27667, 27701, 27728, 27770, 27814, 27855, 27894, 27933, 27972], [40266.191, 40242.045, 40186.377, 40233.71, 40218.931, 40241.554, 40293.717, 40235.072, 40250.984, 40199.125], [51337.541, 51329.622, 51282.653, 51347.26, 51301.555, 51305.428, 51293.307, 51313.84, 51332.35, 51277.813], [25.71, 20.515, 16.815, 30.41, 17.644, 15.029, 19.671, 13.778, 18.854, 15.291], [2704.93136893846, 738.4779014187861, 1227.135177272571, 1274.799941157105, 1399.8828950319698, 647.0682041933218, 1940.445538372498, 1327.2928179348262, 1159.1934595410846, 1347.7353660855297], [564, 565, 566, 567, 568, 569, 570, 571, 572, 573]], [0, 3764, [27635, 27675, 27706, 27737, 27779], [44014.237, 44059.434, 44106.507, 44035.329, 44165.195], [3941.191, 4024.465, 3952.671, 4047.888, 4085.831], [22.926, 22.769, 17.042, 16.754, 33.963], [760.3397114312704, 1183.1991117507775, 1081.0701169694307, 567.1047074723305, 856.285993574096], [564, 565, 566, 567, 568]], [5, 3779, [27729, 27771, 27815, 27856, 27895, 27934], [40439.653, 40460.879, 40464.929, 40496.419, 40470.044, 40383.562], [25538.284, 25708.042, 25712.222, 25681.225, 25747.683, 25762.605], [24.667, 17.604, 16.762, 20.619, 12.514, 15.351], [1467.7845058776263, 1639.8269065597947, 1073.0413833438622, 1017.9059462425714, 819.2423147527925, 1166.147748619281], [567, 568, 569, 570, 571, 572]], [9, 3792, [27778, 27821, 27862, 27900, 27939, 27977, 28018, 28059, 28096], [43569.317, 43596.767, 43553.426, 43588.591, 43553.375, 43527.381, 43504.295, 43456.279, 43471.494], [37553.04, 37575.72, 37564.932, 37565.534, 37666.172, 37700.006, 37648.735, 37630.771, 37624.583], [11.035, 8.151, 11.408, 26.615, 15.353, 21.332, 28.332, 20.425, 36.422], [2337.069744901099, 2957.109795286385, 2774.0348602903937, 1403.1317439918216, 2468.489149841146, 1901.2861672591382, 734.2471186549748, 1175.7853930886122, 940.6335723492872], [568, 569, 570, 571, 572, 573, 574, 575, 576]], [0, 3793, [27864, 27902, 27941, 27979, 28021], [44972.581, 44910.948, 44888.262, 44863.956, 44758.953], [4597.914, 4697.332, 4781.998, 4786.279, 4692.828], [21.636, 15.77, 16.578, 13.538, 15.894], [2887.1768686953537, 923.9955104486971, 1499.630197432873, 1790.4138756969628, 840.1087103728697], [570, 571, 572, 573, 574]], [7, 3797, [27836, 27877, 27913, 27950, 27993, 28030, 28071, 28110, 28140, 28171], [9857.431, 9944.75, 9874.221, 9957.59, 10044.94, 9961.188, 10048.439, 10080.933, 10138.128, 10186.551], [29722.974, 29810.445, 29764.012, 29707.728, 29665.754, 29613.063, 29576.824, 29584.138, 29644.168, 29655.79], [33.277, 30.814, 14.09, 15.587, 20.237, 15.348, 19.481, 12.05, 22.785, 20.291], [2878.9123248246033, 2805.473038907539, 2305.634866605479, 4440.099670051879, 2100.930615562633, 2708.4587451814164, 2753.0503663569903, 3446.2837909702293, 1438.3676273907115, 615.4644067799143], [570, 571, 572, 573, 574, 575, 576, 577, 578, 579]], [3, 3809, [27891, 27928, 27967, 28007, 28045, 28087, 28125, 28155, 28180, 28198, 28223, 28245], [33818.466, 33777.524, 33750.359, 33598.316, 33601.363, 33748.097, 33718.656, 33591.797, 33654.345, 33585.642, 33594.047, 33551.311], [17239.92, 17281.148, 17250.999, 17194.617, 17150.181, 17206.478, 17154.035, 17142.935, 17155.095, 17150.198, 17139.709, 17166.497], [11.795, 7.157, 7.589, 21.089, 7.292, 7.677, 6.043, 8.23, 12.596, 7.9, 7.206, 7.743], [1521.28202193307, 3210.2989326140773, 3460.2488575890475, 1309.4499788425974, 3385.8474144480883, 3589.393212764259, 2441.1724010813296, 3980.89580696926, 4461.129960248037, 3308.770429746624, 2517.6904829801015, 2239.5775847843533], [571, 572, 573, 574, 575, 576, 577, 578, 579, 580, 581, 582]], [2, 3816, [27880, 27916, 27954, 27997, 28033, 28077], [15840.735, 15809.525, 15705.063, 15599.576, 15573.776, 15695.493], [12133.284, 12172.849, 12158.575, 12241.233, 12266.794, 12218.252], [12.199, 15.745, 11.408, 16.84, 10.113, 12.93], [1467.139580226922, 2236.4574272047907, 2514.8468804198915, 3575.5661734676833, 2099.554986006952, 1479.021854428135], [571, 572, 573, 574, 575, 576]], [4, 3822, [28037, 28080, 28119, 28144, 28177, 28191, 28217, 28241, 28270, 28299], [21355.802, 21402.741, 21377.488, 21393.796, 21432.958, 21394.299, 21500.399, 21465.721, 21451.714, 21462.893], [20222.076, 20220.783, 20237.827, 20184.307, 20182.002, 20167.116, 20136.058, 20085.35, 20094.888, 20084.78], [12.611, 15.289, 9.788, 10.099, 16.101, 8.616, 8.505, 7.78, 7.062, 23.247], [3986.045469106212, 2733.7912727030216, 2712.8837368632817, 2659.429504023, 1990.5909903178701, 2478.833943918265, 2559.4342028895308, 3932.168226497098, 2529.0141029583697, 2819.614623990846], [575, 576, 577, 578, 579, 580, 581, 582, 583, 584]], [5, 3831, [28227, 28248, 28278, 28315, 28342, 28373, 28412, 28445], [39233.027, 39218.949, 39203.466, 39388.03, 39492.73, 39455.295, 39359.289, 39500.011], [25577.107, 25543.349, 25614.122, 25492.968, 25318.7, 25377.712, 25413.499, 25263.028], [18.988, 24.546, 18.018, 23.41, 20.285, 16.46, 14.187, 28.797], [1274.5409518531546, 1017.3487525459341, 2099.2775728228303, 10397.410058287129, 696.8044126077555, 1830.571627908809, 617.5563708548494, 1227.9324614679444], [581, 582, 583, 584, 585, 586, 587, 588]], [12, 3833, [28207, 28234, 28264, 28291, 28322, 28352, 28387], [9518.48, 9591.048, 9640.574, 9625.108, 9640.17, 9648.328, 9629.046], [52958.708, 53017.599, 53051.747, 53073.256, 53033.858, 53043.788, 53084.333], [9.854, 15.581, 10.156, 11.766, 11.975, 7.88, 15.538], [1523.235469018033, 2290.44753621989, 2526.6808704168034, 1990.8461062866963, 2214.2039262627236, 2229.0861654142855, 1418.5161278294468], [581, 582, 583, 584, 585, 586, 587]], [11, 3850, [28279, 28316, 28343, 28375, 28415, 28447, 28490, 28530, 28564], [40595.682, 40559.325, 40580.585, 40629.061, 40607.161, 40658.87, 40666.776, 40731.442, 40956.428], [50383.274, 50388.06, 50464.202, 50392.461, 50414.799, 50482.839, 50364.635, 50392.163, 50296.291], [22.465, 25.755, 11.629, 10.562, 20.524, 18.433, 26.682, 22.739, 31.475], [1428.4591303510388, 4142.570181937944, 2434.8766893480433, 1300.9227296782449, 1058.950547203584, 1440.0292910876751, 700.857304821411, 1676.9834039881823, 2393.179021193764], [583, 584, 585, 586, 587, 588, 589, 590, 591]], [4, 3855, [28333, 28361, 28395, 28436, 28477, 28512, 28550, 28581, 28608, 28655, 28686, 28715, 28745, 28772], [21120.238, 21093.618, 21043.229, 21105.066, 21131.49, 21133.925, 21127.211, 21167.646, 21167.27, 21092.087, 21168.797, 21184.544, 21267.799, 21298.955], [19781.025, 19659.582, 19633.102, 19621.342, 19631.66, 19659.08, 19687.822, 19686.048, 19676.069, 19799.921, 19708.12, 19689.771, 19692.248, 19635.078], [16.767, 11.565, 8.07, 9.191, 9.181, 9.375, 11.778, 12.823, 10.588, 9.981, 6.821, 7.702, 8.469, 20.37], [997.9305454743234, 2107.307364662575, 2721.7497216741685, 3596.1548695018955, 3592.006706460442, 2530.3844109547335, 3956.0633236742487, 2149.2998898958663, 3052.690677863627, 2487.441001654675, 2286.3147448474524, 3097.3900786605054, 2311.0808558575513, 810.973131583914], [585, 586, 587, 588, 589, 590, 591, 592, 593, 594, 595, 596, 597, 598]], [16, 3872, [28480, 28515, 28552, 28583, 28613, 28656, 28688, 28716, 28746, 28773], [23686.26, 23692.674, 23689.401, 23711.797, 23649.405, 23669.923, 23666.016, 23710.083, 23662.407, 23657.729], [72823.005, 72835.658, 72789.175, 72792.563, 72815.503, 72815.536, 72834.116, 72825.806, 72789.278, 72768.03], [15.925, 8.307, 14.868, 19.449, 10.022, 11.412, 16.45, 15.556, 15.06, 17.619], [1621.8562695825892, 2112.5801860799647, 1363.388065385568, 1524.0976346057355, 2302.080261616022, 2095.7242938577515, 2263.0790015034013, 2029.2284361855227, 1972.3237772728585, 1092.264301509695], [589, 590, 591, 592, 593, 594, 595, 596, 597, 598]], [4, 3883, [28476, 28511, 28549, 28580, 28607, 28653, 28685], [20126.175, 20145.601, 20121.033, 20176.02, 20122.442, 20155.232, 20137.985], [20695.156, 20703.315, 20727.26, 20677.522, 20718.488, 20669.588, 20693.882], [20.279, 14.392, 17.224, 13.971, 17.059, 18.936, 23.975], [7319.31779904206, 2940.400184698992, 1277.6144711570269, 1082.745462944649, 1632.3478123518446, 1929.4654507111186, 2054.91856219644], [589, 590, 591, 592, 593, 594, 595]], [12, 3887, [28576, 28600, 28641, 28680, 28707, 28735], [9635.245, 9649.863, 9640.507, 9652.079, 9654.98, 9675.919], [53074.788, 53044.93, 53028.614, 53060.4, 53042.034, 53203.54], [14.132, 12.921, 10.112, 19.946, 25.188, 30.218], [1566.4018880531582, 1127.2300716036111, 1369.4895621577025, 1722.724697132137, 1348.1676049026971, 2541.470109397059], [592, 593, 594, 595, 596, 597]], [4, 3909, [28771, 28794, 28830, 28865, 28899, 28929, 28965, 28992, 29020, 29054], [20280.299, 20258.774, 20345.594, 20302.595, 20250.772, 20285.213, 20301.33, 20256.76, 20273.328, 20268.731], [20674.459, 20700.549, 20655.235, 20585.914, 20591.716, 20563.355, 20552.769, 20564.189, 20575.797, 20556.636], [19.907, 8.593, 13.219, 13.454, 14.163, 13.293, 9.161, 12.085, 10.769, 22.925], [1506.536213099639, 2657.147057722813, 2463.2282837571465, 2040.670864828373, 2138.9029874669304, 1420.998906191174, 2075.954489826999, 1889.9456336815656, 1859.631173686108, 1438.3186752454396], [598, 599, 600, 601, 602, 603, 604, 605, 606, 607]], [13, 3911, [28763, 28787, 28822, 28854, 28889, 28920, 28953, 28982, 29014, 29046, 29074], [5671.53, 5699.993, 5687.125, 5705.178, 5673.732, 5718.426, 5661.703, 5647.652, 5690.738, 5671.547, 5655.412], [58980.65, 58969.695, 58977.841, 58968.915, 58981.603, 58973.319, 59003.528, 58973.431, 58958.615, 58972.599, 59009.223], [15.83, 9.651, 8.759, 11.996, 11.467, 8.397, 12.101, 12.405, 8.946, 11.341, 14.748], [1378.5608918117075, 1697.7040916577387, 2625.5478092299113, 1987.52638189853, 2480.21516851759, 2016.441680240327, 2146.3253465835664, 1683.3417397079295, 1939.3774426771056, 2517.7585999300873, 1008.1839992607541], [598, 599, 600, 601, 602, 603, 604, 605, 606, 607, 608]], [12, 3913, [28736, 28767, 28791, 28824, 28858], [9798.932, 9722.053, 9664.958, 9609.699, 9617.541], [53517.832, 53432.011, 53282.244, 53137.207, 53152.556], [19.408, 18.816, 21.534, 24.367, 22.189], [879.0285731050884, 4928.1400167251395, 4532.429346083483, 1235.3094400765722, 1958.8307409911802], [597, 598, 599, 600, 601]], [15, 3925, [28827, 28862, 28897, 28928, 28960, 28987], [15390.065, 15269.918, 15327.029, 15352.905, 15346.477, 15273.632], [66449.015, 66352.994, 66399.51, 66485.313, 66511.02, 66404.476], [29.87, 35.045, 18.991, 12.211, 11.776, 16.17], [1060.6867333063644, 1201.3333830514955, 1702.784641024168, 2165.182076745015, 1202.8855743055196, 1603.735713280104], [600, 601, 602, 603, 604, 605]], [3, 3950, [29100, 29132, 29166, 29200, 29238, 29268], [33433.693, 33457.541, 33460.813, 33453.544, 33471.839, 33387.867], [16567.469, 16576.575, 16579.143, 16566.015, 16555.833, 16634.91], [23.967, 14.952, 15.361, 20.578, 13.498, 23.538], [4067.6740749314795, 1586.7209734931093, 2166.3736794336073, 1423.5869924853364, 952.1971706796281, 1343.3718163070596], [608, 609, 610, 611, 612, 613]], [4, 3992, [29300, 29365, 29459, 29569, 29697], [21077.455, 21033.653, 20976.429, 20968.17, 20953.111], [20497.32, 20488.835, 20515.79, 20539.347, 20382.48], [15.362, 18.021, 18.2, 17.77, 22.61], [682.2672495605766, 1802.1688060426927, 2297.2977395379535, 1241.6511435175992, 7156.122372514648], [614, 615, 616, 617, 618]], [6, 3994, [29303, 29372, 29470, 29584, 29711, 29832, 29947, 30042], [24658.359, 24834.856, 24819.761, 24971.603, 25029.662, 24925.392, 24928.937, 25082.329], [26791.062, 26636.995, 26635.686, 26530.205, 26472.161, 26554.418, 26541.864, 26450.981], [17.496, 34.252, 18.757, 33.046, 22.848, 15.663, 14.558, 27.16], [1302.4852834612323, 7793.166549767303, 7342.665172302296, 7031.965473238724, 11048.98960713172, 4100.483618652865, 9839.309367437183, 13602.01951759938], [614, 615, 616, 617, 618, 619, 620, 621]], [0, 4000, [30080, 30157, 30239, 30330, 30409, 30478, 30541, 30609], [44102.452, 44006.101, 44013.949, 43994.3, 44026.47, 43939.241, 43972.647, 43985.224], [4122.149, 4162.544, 4171.128, 4183.113, 4141.485, 4188.669, 4180.002, 4199.544], [31.839, 16.956, 31.071, 16.997, 18.708, 26.203, 27.993, 17.52], [1475.613516732909, 1597.051569467747, 1692.2803064512423, 1123.8286373403607, 1613.6395856203937, 1561.0500054468362, 882.6077021612398, 1625.816836891609], [621, 622, 623, 624, 625, 626, 627, 628]], [7, 4010, [29342, 29430, 29537, 29666, 29791, 29907, 30007, 30101, 30177, 30260, 30354, 30424, 30495, 30560, 30627, 30697, 30763, 30836], [10449.522, 10355.445, 10428.53, 10430.908, 10362.525, 10484.646, 10609.973, 10654.412, 10425.537, 10507.545, 10512.367, 10431.87, 10520.331, 10510.778, 10492.034, 10409.285, 10500.559, 10554.331], [28649.555, 28733.45, 28743.973, 28614.493, 28614.696, 28506.784, 28593.175, 28602.891, 28651.091, 28685.572, 28670.278, 28640.498, 28582.594, 28555.096, 28503.027, 28512.022, 28489.741, 28442.341], [20.119, 19.765, 11.673, 9.219, 12.404, 20.266, 24.629, 23.444, 20.006, 15.187, 12.198, 12.975, 11.655, 12.906, 17.038, 19.163, 22.99, 17.776], [1838.975853883241, 2853.7466365158703, 2177.095047500665, 2724.123258776664, 3393.0295328760867, 3048.8561753555045, 2504.9512497544333, 3424.3579230682917, 2480.6322653778075, 2615.9174532583656, 2519.936716799908, 1660.3425761219257, 1105.3074456477007, 1827.701464882814, 1415.6860360378455, 2004.7447523997198, 2131.0233180975188, 1065.6792011089224], [615, 616, 617, 618, 619, 620, 621, 622, 623, 624, 625, 626, 627, 628, 629, 630, 631, 632]], [15, 4013, [30014, 30104, 30182, 30263, 30356], [13990.807, 13978.719, 14116.792, 14061.673, 14090.259], [65296.19, 65344.178, 65408.335, 65470.022, 65494.044], [23.86, 20.891, 23.493, 20.148, 18.372], [8836.567205030986, 15372.690391057364, 2764.182826564983, 2671.9292119029524, 786.338138164245], [621, 622, 623, 624, 625]], [2, 4014, [29919, 30018, 30106, 30185, 30265], [15814.873, 15829.579, 15690.738, 15788.443, 15900.492], [12897.861, 13026.596, 12852.85, 13025.513, 12908.679], [25.267, 22.11, 28.866, 15.611, 25.698], [4717.175689801726, 1852.7943681907295, 10182.349167790593, 1497.1908986493993, 2033.8413987540273], [620, 621, 622, 623, 624]], [4, 4025, [29940, 30036, 30123, 30201, 30284, 30372, 30439], [21239.728, 21368.45, 21211.617, 21010.506, 21070.377, 21099.024, 21204.241], [19777.287, 19879.835, 19786.859, 19660.532, 19571.799, 19543.668, 19600.83], [24.664, 16.08, 26.769, 21.49, 12.17, 10.793, 21.104], [11621.799245077455, 2926.5424757302167, 5238.49757643208, 5274.481595939436, 1703.2450349722199, 2007.133395188874, 1318.476261434318], [620, 621, 622, 623, 624, 625, 626]], [6, 4031, [29712, 29836, 29948, 30044, 30132], [25017.49, 25033.914, 24962.903, 24971.905, 24940.647], [27353.173, 27385.543, 27259.449, 27261.569, 27280.199], [15.643, 12.237, 20.779, 11.789, 9.502], [2404.3237303564456, 2210.477485616587, 2897.451210866835, 1607.9881286886584, 152651.55000251892], [618, 619, 620, 621, 622]], [16, 4032, [29713, 29834, 29949, 30045, 30131], [24933.336, 24886.97, 24948.914, 24888.173, 24786.199], [70242.646, 70424.469, 70353.055, 70309.001, 70196.029], [18.668, 33.821, 22.937, 20.92, 26.345], [1851.6719400461463, 9438.170944288857, 5923.870890042278, 5561.426258318046, 4047.3089145662107], [618, 619, 620, 621, 622]], [10, 4038, [29491, 29613, 29740, 29855, 29963, 30061, 30142, 30220, 30311, 30394, 30465, 30526, 30597, 30663, 30734, 30797, 30877, 30948], [38674.42, 38627.032, 38612.564, 38602.298, 38630.075, 38680.318, 38665.454, 38675.317, 38652.128, 38634.102, 38678.735, 38672.466, 38634.001, 38608.801, 38653.996, 38606.018, 38623.765, 38647.747], [44912.793, 44936.287, 44894.489, 44872.659, 44867.581, 44889.488, 44868.411, 44887.127, 44872.291, 44900.098, 44887.777, 44911.036, 44902.095, 44890.769, 44873.244, 44882.435, 44900.926, 44879.811], [29.33, 16.965, 7.479, 5.261, 7.79, 8.124, 16.305, 8.536, 7.75, 6.781, 5.534, 7.376, 10.088, 10.835, 18.081, 14.044, 20.447, 11.264], [828.9341226489951, 2996.456136811275, 4377.632717555331, 5925.782541950616, 3902.8672062846713, 4858.408759001871, 3468.669802481579, 4690.62041769381, 5241.959007122148, 3769.176990468253, 5013.981455846422, 4618.484284872817, 4039.2308819267823, 3002.2405972769907, 2611.534327665446, 3050.6225213910243, 2147.6819807513743, 3101.74697970095], [616, 617, 618, 619, 620, 621, 622, 623, 624, 625, 626, 627, 628, 629, 630, 631, 632, 633]], [5, 4039, [30063, 30146, 30224, 30317, 30401, 30469, 30530], [40252.722, 40421.787, 40493.255, 40510.332, 40504.194, 40417.423, 40449.159], [25774.324, 25732.21, 25733.852, 25726.408, 25725.269, 25689.991, 25806.834], [14.565, 13.37, 17.278, 13.31, 10.058, 18.324, 24.873], [1653.3748038302797, 3342.4968927345626, 2180.1254675341816, 2064.4125155062734, 577.1649434499595, 1250.3356517897885, 1502.0551065561745], [621, 622, 623, 624, 625, 626, 627]], [10, 4040, [29863, 29967, 30064, 30143, 30223, 30315, 30398, 30467, 30528], [40185.913, 40225.471, 40250.227, 40142.912, 40160.237, 40104.35, 40084.846, 39994.95, 39973.754], [43764.991, 43766.766, 43697.852, 43625.245, 43652.24, 43674.407, 43708.903, 43802.01, 43778.246], [23.571, 22.493, 18.467, 22.373, 23.663, 12.806, 16.468, 24.383, 22.335], [1967.4706989789345, 11350.679059273534, 5563.784162024481, 4714.3683017413705, 2277.3435635653486, 2738.758376302496, 1846.3919978678925, 2161.6204843044616, 1586.5469090580332], [619, 620, 621, 622, 623, 624, 625, 626, 627]], [11, 4042, [29867, 29972, 30069, 30147, 30227, 30318, 30403, 30470, 30531, 30601, 30670, 30740, 30805], [40981.19, 40917.426, 41044.697, 41063.944, 41111.352, 41123.95, 41134.643, 41152.101, 41154.859, 41114.914, 41132.625, 41116.723, 41002.624], [49496.384, 49461.602, 49526.808, 49616.122, 49654.611, 49666.578, 49736.142, 49723.127, 49755.71, 49775.131, 49767.494, 49666.519, 49519.127], [22.58, 13.943, 16.356, 21.496, 15.276, 9.501, 11.081, 7.754, 10.998, 19.652, 21.458, 20.558, 19.005], [2745.7512668454056, 4585.419568987482, 3444.469542837179, 1870.7979732311721, 3384.1316493805894, 2894.0997391217015, 3762.988809908527, 3869.907392888719, 3849.7765810612514, 5624.760046460761, 3723.6357180063164, 1504.354086493652, 1348.262929001947], [619, 620, 621, 622, 623, 624, 625, 626, 627, 628, 629, 630, 631]], [16, 4062, [30205, 30289, 30377, 30448, 30512, 30583, 30649], [24553.583, 24607.867, 24577.512, 24619.152, 24571.985, 24620.957, 24712.519], [70445.013, 70487.021, 70487.432, 70480.917, 70478.837, 70446.422, 70489.584], [24.542, 30.087, 19.353, 20.073, 30.458, 29.976, 21.637], [3350.4434630453825, 2806.7628231724602, 1830.0387856898033, 2917.82974950731, 1297.3668417574502, 4989.264032526438, 15086.776321229656], [623, 624, 625, 626, 627, 628, 629]], [6, 4064, [30129, 30209, 30293, 30379, 30449, 30513, 30585, 30651], [24825.738, 24914.953, 24845.605, 24817.694, 24809.527, 24783.01, 24831.531, 25017.308], [26958.338, 26818.197, 26688.066, 26599.964, 26621.181, 26595.628, 26591.304, 26480.864], [22.144, 11.733, 20.577, 12.65, 19.41, 20.283, 26.572, 24.192], [4154.532511548269, 35129.22553235423, 1970.0195041431025, 1766.0829052852393, 4190.9347506758895, 1204.5763597115217, 926.4685217823421, 16808.351949324966], [622, 623, 624, 625, 626, 627, 628, 629]], [9, 4073, [30240, 30331, 30410, 30479, 30542, 30610, 30677, 30748, 30813, 30894], [44077.748, 44010.016, 44048.241, 44058.904, 43989.77, 44024.961, 44059.864, 44016.378, 44014.083, 44001.92], [39303.719, 39253.0, 39336.604, 39368.727, 39329.689, 39364.567, 39347.398, 39401.451, 39404.343, 39413.546], [22.002, 22.236, 17.084, 20.907, 18.045, 20.449, 12.079, 19.541, 22.419, 21.327], [1718.2160669477728, 15130.321742953058, 1598.679005441641, 2914.6546530751793, 2598.538910513624, 4839.257408854641, 1203.5783903382605, 2217.9657333302193, 2843.8444274415033, 2160.0386129624944], [623, 624, 625, 626, 627, 628, 629, 630, 631, 632]], [6, 4094, [30456, 30521, 30590, 30657, 30724, 30788, 30863, 30936, 31001, 31071, 31136, 31195, 31264, 31334, 31407, 31468, 31527], [25739.112, 25601.459, 25732.257, 25727.706, 25969.717, 25846.053, 25721.441, 25706.821, 25759.525, 25723.846, 25880.514, 25723.099, 25645.702, 25744.096, 25709.942, 25723.329, 25722.799], [25795.936, 25958.606, 25808.766, 25813.117, 25776.734, 25823.054, 25804.652, 25820.88, 25795.526, 25785.415, 25831.999, 25802.302, 25804.593, 25793.118, 25809.364, 25805.991, 25791.471], [15.924, 25.063, 9.725, 14.747, 16.749, 25.965, 15.6, 17.462, 15.638, 11.011, 24.841, 10.793, 19.663, 10.562, 19.06, 18.872, 16.644], [752.9108633743422, 13973.89937217546, 1158.6909233667307, 1631.611264858629, 2161.715862986596, 2507.6891073849793, 1250.4785371348291, 1719.2077406393669, 1844.110308269436, 2123.5682276362672, 6428.377908352213, 1833.9463594989277, 1089.782197422407, 2155.3012942611344, 2170.0594765604997, 1563.7903172242077, 1663.2383547263698], [626, 627, 628, 629, 630, 631, 632, 633, 634, 635, 636, 637, 638, 639, 640, 641, 642]], [3, 4095, [30462, 30524, 30594, 30661, 30732, 30796, 30870, 30945], [34545.381, 34588.384, 34662.474, 34743.871, 34666.228, 34704.287, 34626.476, 34636.223], [16186.268, 16172.104, 16013.787, 16115.73, 16026.041, 15996.124, 15910.441, 15902.144], [9.96, 11.524, 13.654, 18.602, 15.865, 19.499, 14.255, 20.584], [1848.0452072246583, 2365.5850970401475, 5167.173866671919, 5007.182205043741, 1410.494445063757, 2784.778938423317, 2161.441368940132, 1301.2647972606942], [626, 627, 628, 629, 630, 631, 632, 633]], [10, 4102, [29391, 29493, 29615, 29741, 29857, 29965, 30062], [39549.491, 39516.375, 39449.715, 39367.925, 39314.681, 39382.521, 39564.361], [44319.016, 44254.56, 44195.344, 44226.828, 44139.821, 44107.523, 44126.024], [13.161, 13.578, 12.283, 11.161, 17.931, 14.19, 19.665], [1156.1606245082496, 2036.1977996416128, 4238.021038864915, 2282.3876631047438, 865.5859798365303, 868.5773914752635, 885.1077317887954], [615, 616, 617, 618, 619, 620, 621]], [8, 4110, [29514, 29640, 29761, 29879, 29987], [44381.857, 44342.151, 44362.062, 44410.395, 44480.372], [32940.156, 32959.455, 32867.68, 32842.664, 32742.107], [28.451, 14.778, 15.977, 19.773, 15.584], [1232.0363082376928, 2337.68151552835, 2438.821565305378, 1192.7686137585874, 2140.188768052687], [616, 617, 618, 619, 620]], [12, 4117, [29423, 29532, 29658, 29786, 29902, 30002], [9011.667, 9021.853, 8993.996, 8940.955, 9114.021, 8932.484], [53217.66, 53204.165, 53235.805, 53300.368, 53324.276, 53422.569], [12.916, 12.161, 12.266, 15.609, 21.634, 25.226], [4624.396716200892, 4745.328089079082, 5590.686950013435, 3993.408139821512, 8882.812293665238, 8058.327166648479], [616, 617, 618, 619, 620, 621]], [12, 4118, [29425, 29534, 29660, 29787, 29903], [9165.566, 9180.993, 9169.415, 9166.053, 9133.661], [54495.06, 54519.268, 54537.151, 54521.091, 54621.131], [7.194, 6.463, 4.94, 13.003, 28.723], [5471.694206769965, 4643.150146568434, 7711.10400178911, 3260.279671599708, 1388.8525762642173], [616, 617, 618, 619, 620]], [2, 4123, [29437, 29543, 29676, 29798, 29916], [15381.611, 15436.455, 15442.876, 15413.979, 15501.44], [12275.375, 12265.37, 12258.151, 12275.235, 12319.441], [18.118, 11.284, 19.755, 15.48, 16.186], [3506.790251033672, 3348.8601672463433, 4104.771311281753, 3714.9089339722323, 34462.04865048441], [616, 617, 618, 619, 620]], [15, 4140, [29353, 29443, 29548, 29681, 29803], [16201.38, 16239.826, 16226.38, 16232.954, 16226.274], [66446.145, 66434.666, 66425.308, 66433.251, 66409.741], [24.216, 13.465, 11.249, 15.14, 13.93], [1424.223362722976, 3095.8040140547914, 2558.622786275829, 2906.4660035365573, 1241.2647568956424], [615, 616, 617, 618, 619]], [13, 4169, [29331, 29415, 29524, 29648, 29774], [4681.105, 4657.844, 4664.433, 4663.423, 4654.367], [59717.746, 59723.704, 59720.184, 59728.83, 59721.912], [9.998, 14.685, 9.189, 13.385, 12.272], [1985.5545453610703, 1815.2888791091746, 1881.4337789650883, 1704.5330191879555, 2260.0638475593632], [615, 616, 617, 618, 619]], [15, 4171, [29350, 29438, 29544, 29678, 29799], [15711.867, 15568.754, 15512.084, 15589.601, 15531.604], [66694.415, 66670.176, 66624.896, 66652.214, 66616.481], [18.714, 10.009, 14.794, 21.446, 25.625], [3021.691968033796, 3024.391369237167, 1884.5290671517737, 1782.6755242895488, 818.6806776006885], [615, 616, 617, 618, 619]], [11, 4176, [30529, 30600, 30667, 30737, 30802, 30885, 30951, 31020, 31087, 31150], [40072.216, 40222.137, 40252.58, 40360.583, 40320.727, 40238.604, 40219.461, 40225.77, 40289.385, 40307.658], [50681.614, 50727.019, 50827.374, 50683.068, 50481.193, 50410.827, 50444.154, 50442.505, 50483.39, 50580.516], [21.668, 21.386, 21.185, 19.71, 23.602, 14.909, 21.356, 13.199, 22.451, 14.441], [878.4230451186254, 941.3551160492912, 1787.007869434844, 847.7877847995213, 677.3799726852907, 1803.8499016930682, 755.9905079175329, 861.6493798275708, 937.0260891595165, 877.6011499515323], [627, 628, 629, 630, 631, 632, 633, 634, 635, 636]], [1, 4177, [30668, 30738, 30803, 30886, 30953, 31021, 31089, 31151, 31208, 31280, 31349], [40525.79, 40410.743, 40450.012, 40408.339, 40437.003, 40395.623, 40361.898, 40495.295, 40564.656, 40563.0, 40595.675], [3908.996, 4034.087, 4041.1, 4057.43, 4067.989, 4141.71, 4106.754, 4137.18, 4126.403, 4140.398, 4052.894], [16.897, 23.552, 13.421, 19.135, 18.88, 15.6, 13.883, 21.906, 17.929, 21.011, 21.375], [706.2328476983445, 1197.2246614841708, 1252.30140104923, 684.8425100567466, 1761.5515895019203, 1519.0014379666216, 753.2798190941759, 1176.8907593411104, 753.9532244378672, 625.512560291279, 6481.36162646278], [629, 630, 631, 632, 633, 634, 635, 636, 637, 638, 639]], [13, 4182, [30553, 30619, 30686, 30756, 30827, 30900, 30969], [5424.51, 5516.852, 5444.327, 5520.142, 5505.971, 5516.702, 5464.031], [59095.342, 59099.206, 59094.962, 59157.25, 59119.686, 59092.449, 59060.489], [12.823, 11.41, 15.998, 22.261, 26.29, 15.864, 20.584], [477.6879116743828, 1469.4316067881762, 1210.671124502694, 2072.005441699215, 2590.983539981102, 1043.1369221946002, 1191.6139243246964], [628, 629, 630, 631, 632, 633, 634]], [16, 4191, [30647, 30714, 30778, 30856, 30927, 30991], [23977.111, 23922.781, 23870.63, 23837.996, 23868.128, 23868.836], [71918.299, 71865.849, 71846.372, 71840.021, 71781.704, 71895.48], [9.985, 30.401, 19.254, 14.483, 23.732, 27.749], [148618.63087842704, 6123.581206142146, 1966.7796028932992, 2729.009104576866, 2873.7526064762624, 2239.359963248681], [629, 630, 631, 632, 633, 634]], [12, 4214, [30693, 30760, 30833, 30904, 30974], [8702.902, 8693.986, 8602.852, 8679.663, 8700.42], [53624.121, 53618.005, 53694.616, 53789.25, 53800.249], [23.821, 19.748, 11.656, 26.554, 30.996], [2577.7963901239527, 2860.7501262547635, 874.1340395851116, 2997.916791221294, 2981.016183482919], [630, 631, 632, 633, 634]], [15, 4215, [30699, 30766, 30838, 30910, 30979, 31043], [13296.272, 13304.697, 13350.848, 13277.759, 13357.139, 13386.016], [64284.438, 64220.169, 64222.869, 64232.923, 64248.222, 64250.816], [30.826, 16.132, 19.542, 24.606, 21.126, 27.947], [1099.2885666114644, 1538.3362971619877, 2365.7714065455534, 1305.9742079522273, 1700.2667123538731, 1900.39578888745], [630, 631, 632, 633, 634, 635]], [11, 4249, [30883, 30950, 31018, 31085, 31148, 31206], [39659.431, 39574.437, 39656.566, 39633.92, 39595.43, 39651.353], [51452.032, 51674.995, 51759.303, 51762.837, 51731.126, 51853.874], [26.148, 24.846, 14.179, 10.336, 27.934, 22.561], [1414.4774574064238, 1040.2433386332366, 750.5060317831803, 999.6986493070821, 1513.2171834950939, 2026.8611101388435], [632, 633, 634, 635, 636, 637]], [7, 4264, [30976, 31041, 31109, 31171, 31242], [10213.899, 10244.755, 10405.803, 10534.557, 10562.206], [29590.846, 29577.907, 29553.502, 29540.114, 29530.188], [8.426, 7.066, 10.056, 10.14, 17.002], [3148.181029537868, 3288.9325935780926, 3079.9385534776266, 2403.594869727109, 2201.003247657659], [634, 635, 636, 637, 638]], [2, 4265, [30981, 31044, 31115, 31173, 31247, 31311], [15547.557, 15476.047, 15500.803, 15351.101, 15369.144, 15362.153], [12287.455, 12398.512, 12419.872, 12507.046, 12464.952, 12439.442], [15.462, 17.1, 12.228, 10.244, 9.735, 17.231], [557.7181436440022, 814.0466299313143, 2194.7012719584927, 1815.8599128552992, 3322.3408285219048, 3056.9948135125846], [634, 635, 636, 637, 638, 639]], [16, 4268, [30995, 31066, 31130, 31188, 31256, 31328, 31397, 31461, 31523, 31577, 31627, 31671], [24503.095, 24449.734, 24393.441, 24264.316, 24213.549, 24170.282, 24192.826, 24233.486, 24235.237, 24355.519, 24269.026, 24260.452], [70456.319, 70502.12, 70478.824, 70547.094, 70586.279, 70595.323, 70541.657, 70539.098, 70501.611, 70595.461, 70664.332, 70618.621], [16.247, 13.647, 14.655, 9.47, 9.463, 9.313, 11.197, 11.297, 18.102, 13.439, 9.382, 15.926], [876.5446390506826, 1856.3908192477095, 2441.93648024388, 2721.092646654638, 3325.6335984527423, 2940.7650964296013, 2705.3033448756805, 1588.1938450699424, 1226.5578382918486, 2063.5593274288076, 2172.967182503935, 2060.7608245398346], [634, 635, 636, 637, 638, 639, 640, 641, 642, 643, 644, 645]], [5, 4279, [31019, 31086, 31149, 31207, 31279], [39647.716, 39719.357, 39726.502, 39786.262, 39758.38], [26083.357, 26185.882, 26308.238, 26284.482, 26364.799], [25.372, 17.625, 20.238, 19.252, 26.369], [9670.253895926235, 1135.9918967854258, 2796.6092137302826, 4632.688614170671, 1703.9043889467976], [634, 635, 636, 637, 638]], [9, 4282, [31027, 31094, 31155, 31216, 31285, 31355, 31431, 31484], [43150.787, 43076.313, 43143.259, 43176.674, 43165.069, 43134.762, 43135.576, 43130.297], [37627.373, 37599.713, 37445.608, 37447.301, 37426.94, 37442.236, 37493.62, 37519.155], [13.387, 23.466, 16.63, 25.049, 15.599, 33.906, 29.438, 19.001], [45827.21593484298, 2541.775236914851, 2424.454447803927, 3138.891117900427, 2787.644074565353, 1318.5456099253631, 3906.325657420054, 5388.4217301646], [634, 635, 636, 637, 638, 639, 640, 641]], [8, 4283, [31217, 31286, 31357, 31432, 31486], [43693.596, 43729.104, 43737.851, 43735.729, 43750.503], [32267.248, 32274.791, 32271.353, 32274.276, 32278.503], [11.812, 9.444, 8.906, 10.136, 7.804], [1165.3193504665805, 2368.0045669969404, 3496.0037489299602, 2914.3113200960806, 2814.756105017771], [637, 638, 639, 640, 641]], [13, 4286, [31101, 31163, 31228, 31292, 31365, 31436, 31493, 31545, 31599], [4934.741, 4954.164, 4949.848, 4953.748, 4957.037, 4959.05, 4960.53, 5048.122, 5065.601], [60282.981, 60257.526, 60271.169, 60239.376, 60214.918, 60216.092, 60215.142, 60210.108, 60197.401], [14.934, 11.386, 10.882, 8.72, 10.372, 8.398, 10.626, 16.618, 31.149], [1101.4983592644924, 2150.079666204381, 2059.981150319562, 2611.807868535361, 1993.798515390518, 1937.0471602111986, 1853.6133827398396, 1609.8049392260064, 1469.2671543870192], [636, 637, 638, 639, 640, 641, 642, 643, 644]], [12, 4300, [31241, 31304, 31375, 31443, 31503, 31552, 31609, 31654, 31692, 31738, 31781, 31834], [9822.434, 9772.303, 9769.13, 9778.266, 9701.667, 9692.735, 9681.952, 9803.864, 9799.703, 9833.191, 9695.121, 9680.868], [52892.991, 52864.236, 52927.247, 52883.912, 52829.061, 52774.666, 52893.473, 53042.082, 52903.057, 52875.645, 52820.964, 52831.725], [21.901, 9.425, 9.649, 11.978, 12.129, 12.142, 9.17, 27.342, 13.196, 14.382, 17.632, 16.798], [9019.56389027822, 2909.672833861179, 3114.7751025579933, 4321.312351367815, 3885.9698455759494, 3126.75930098108, 3115.6662303454173, 4818.470972605521, 1674.6739691242533, 2306.3151915970316, 5913.264497961166, 3285.4183861726465], [638, 639, 640, 641, 642, 643, 644, 645, 646, 647, 648, 649]], [1, 4307, [31277, 31346, 31419, 31474, 31531], [38854.383, 38839.415, 38860.568, 38900.159, 39002.612], [3653.589, 3603.216, 3661.426, 3637.187, 3645.258], [25.474, 15.507, 27.105, 13.745, 19.997], [1003.4949720278464, 2886.8788247908806, 3208.4413922536733, 649.7767266291175, 1125.7292231065287], [638, 639, 640, 641, 642]], [1, 4325, [31641, 31682, 31725, 31767, 31817, 31857], [40676.165, 40699.295, 40646.724, 40792.203, 40750.207, 40833.126], [4056.17, 4054.22, 4011.296, 3986.386, 3930.81, 3921.481], [14.683, 12.974, 15.116, 17.808, 18.573, 16.263], [1495.9536982451173, 1530.4037088152247, 1872.2619920508027, 1508.2149702819827, 2243.9851503852724, 2275.0323991024316], [644, 645, 646, 647, 648, 649]], [15, 4328, [31510, 31560, 31613, 31658, 31696, 31745], [15267.179, 15257.409, 15199.803, 15192.545, 15014.639, 15006.069], [64965.193, 64964.499, 64954.402, 64972.56, 65019.699, 65045.598], [17.98, 10.176, 14.105, 11.7, 15.767, 16.904], [935.8474173819391, 3502.484555585522, 3948.615496637592, 3627.28536273932, 1780.031145108035, 2677.5497875503474], [642, 643, 644, 645, 646, 647]], [16, 4333, [31578, 31628, 31672, 31711, 31756, 31806, 31850], [24486.56, 24510.288, 24544.781, 24547.344, 24506.657, 24550.209, 24544.773], [71535.276, 71500.769, 71490.393, 71517.011, 71487.646, 71513.121, 71484.692], [21.294, 11.126, 15.75, 9.832, 6.997, 14.307, 15.693], [614.5629003770149, 1828.9837736292984, 2408.3929398206124, 2148.093340747154, 1796.5715861860626, 2130.891766223305, 2019.9698396377282], [643, 644, 645, 646, 647, 648, 649]], [6, 4336, [31631, 31675, 31715, 31758, 31808, 31851], [25590.175, 25566.102, 25533.574, 25555.922, 25458.006, 25389.407], [27227.017, 27337.043, 27291.188, 27268.573, 27289.216, 27293.588], [18.439, 10.859, 14.966, 17.765, 21.103, 26.783], [1373.7949313750846, 2679.976831444007, 2849.621633988507, 2482.2714074830665, 2264.5091780249436, 3700.4034991449857], [644, 645, 646, 647, 648, 649]], [14, 4339, [31678, 31721, 31762, 31812, 31854, 31893, 31936], [32522.421, 32406.677, 32234.114, 32100.789, 32088.228, 32106.497, 32083.852], [59918.548, 59942.573, 59938.14, 59939.476, 59895.467, 59855.669, 59834.688], [12.582, 20.966, 18.154, 9.135, 16.186, 29.943, 21.504], [2439.137846585306, 1902.6637789128984, 2960.204331413374, 3023.299719473022, 1869.2038789785624, 2990.5329852501873, 14582.755557875054], [645, 646, 647, 648, 649, 650, 651]], [16, 4378, [31970, 32004, 32038, 32082, 32134, 32185, 32230, 32270, 32302, 32340], [23640.908, 23775.447, 23747.282, 23778.726, 23795.948, 23806.334, 23770.673, 23723.427, 23777.256, 23872.153], [72113.398, 72096.088, 72095.417, 71963.175, 71934.618, 71907.542, 71956.541, 72043.816, 71893.478, 71684.709], [26.258, 24.408, 20.934, 18.672, 13.36, 15.017, 18.825, 13.313, 30.922, 31.379], [1843.8940317008412, 1074.4705916210887, 1289.4403319540536, 1458.420029363274, 1520.175653840162, 720.114602265911, 783.5276583636602, 475.84509941755704, 2405.210100223999, 929.0150755935376], [652, 653, 654, 655, 656, 657, 658, 659, 660, 661]], [12, 4385, [31955, 31988, 32023, 32063, 32115, 32165, 32215, 32259, 32285, 32324, 32364, 32406, 32448, 32486, 32515, 32553, 32598, 32640, 32678, 32708, 32737], [9139.172, 9063.242, 9118.465, 9177.212, 9150.031, 9175.571, 9228.58, 9236.688, 9224.174, 9162.609, 9103.151, 9049.766, 9082.787, 9001.427, 8918.733, 8981.036, 8908.081, 8966.361, 8954.093, 9019.77, 9070.284], [52739.15, 52810.924, 52764.311, 52615.114, 52641.585, 52653.604, 52653.515, 52634.172, 52676.824, 52681.45, 52743.879, 52799.102, 52790.506, 52874.5, 52967.548, 52897.239, 52882.888, 52938.662, 52892.667, 52852.052, 52840.954], [12.975, 12.511, 24.627, 13.45, 13.782, 9.746, 12.157, 13.773, 18.041, 20.209, 13.997, 15.725, 17.812, 17.855, 17.375, 26.374, 36.882, 23.275, 15.172, 14.389, 34.595], [1072.0490979057502, 1929.740102731305, 2181.720658365104, 1614.6247732253585, 1642.4682507184082, 2215.365517130871, 3307.4309031197176, 2728.5963245989833, 1932.7509700215112, 1754.2139776029255, 1488.654857730493, 2212.8018729266396, 1765.608560967028, 1649.082738780011, 1065.2696218889066, 1648.2870105526306, 1722.343112952705, 1203.8002906386632, 756.3673800149728, 593.0996705262957, 1626.9596642765077], [652, 653, 654, 655, 656, 657, 658, 659, 660, 661, 662, 663, 664, 665, 666, 667, 668, 669, 670, 671, 672]], [15, 4411, [32068, 32119, 32169, 32217, 32262, 32289], [13553.913, 13558.131, 13570.57, 13589.051, 13547.617, 13614.009], [64352.313, 64380.535, 64330.588, 64374.234, 64374.997, 64379.592], [20.042, 10.442, 28.684, 20.989, 10.45, 23.392], [996.0028495143738, 648.1514850602185, 1272.8453836209835, 1575.1764453083883, 1190.6744974488684, 1173.5512090187028], [655, 656, 657, 658, 659, 660]], [15, 4428, [32121, 32172, 32220, 32264, 32293, 32329, 32369], [15977.191, 15895.352, 15969.024, 15856.391, 15885.308, 15809.09, 15788.913], [66065.714, 66037.376, 66059.453, 65989.779, 66080.946, 66045.977, 66049.413], [16.331, 12.802, 11.095, 11.401, 13.977, 12.927, 17.081], [1495.813558162822, 1424.167335104732, 1622.512195858805, 2313.1962179632724, 2133.3176500407635, 1568.7013870018072, 1371.7722051497963], [656, 657, 658, 659, 660, 661, 662]], [6, 4450, [32344, 32380, 32425, 32468, 32500], [25760.7, 25717.714, 25855.056, 25881.55, 25801.322], [25710.626, 25698.659, 25698.273, 25653.866, 25679.27], [25.256, 12.991, 18.043, 18.436, 13.962], [1557.794638134078, 2083.1423787859353, 2509.9189648663223, 1721.4486572625212, 3500.821374093537], [661, 662, 663, 664, 665]], [12, 4467, [32451, 32487, 32517, 32555, 32601, 32642, 32679, 32709], [9787.418, 9671.974, 9683.332, 9638.261, 9697.707, 9667.768, 9665.248, 9583.844], [53301.178, 53323.659, 53310.621, 53421.403, 53389.545, 53395.244, 53399.402, 53383.516], [12.193, 32.382, 20.021, 9.863, 19.155, 19.16, 11.487, 23.403], [789.5282878579387, 1124.8598506406886, 1232.428910735606, 1391.553735214119, 1297.3431432566065, 1040.6040908794146, 1584.9116630271774, 1365.3849934918528], [664, 665, 666, 667, 668, 669, 670, 671]], [17, 4468, [32488, 32520, 32561, 32606, 32646], [14036.157, 14003.512, 13897.48, 13756.005, 13727.143], [74282.156, 74157.617, 74208.043, 74299.613, 74368.413], [14.727, 10.922, 13.261, 13.674, 11.764], [1921.6680568707832, 1194.531353331205, 2008.302858752186, 2002.4862168123364, 1951.1868492389074], [665, 666, 667, 668, 669]], [7, 4484, [32556, 32602, 32643, 32681, 32711, 32739, 32775, 32810, 32846], [10896.148, 10927.46, 10930.813, 10937.945, 10932.662, 10934.43, 10948.266, 10915.047, 10937.505], [28391.693, 28372.279, 28400.907, 28387.087, 28393.208, 28387.793, 28375.196, 28384.373, 28374.579], [13.969, 7.408, 12.274, 9.117, 7.636, 9.135, 12.551, 6.744, 17.717], [1940.6056114481776, 1907.3696566258443, 1789.225357163628, 3090.7647610901818, 2648.366868240279, 2790.3692989213046, 2294.5254150371297, 2473.4993817193213, 1530.0122694527136], [667, 668, 669, 670, 671, 672, 673, 674, 675]], [13, 4488, [32638, 32675, 32707, 32735, 32769, 32803, 32844, 32875, 32906, 32942, 32978, 33026], [6013.809, 6039.487, 6055.906, 6043.592, 6059.258, 6051.498, 6072.532, 6096.274, 6112.803, 6069.387, 6126.418, 6142.229], [59759.544, 59741.956, 59762.84, 59756.724, 59749.002, 59794.345, 59841.416, 59820.368, 59849.26, 59892.939, 59869.618, 59883.767], [18.498, 10.81, 9.089, 10.833, 8.227, 9.678, 10.999, 20.354, 15.039, 16.557, 13.126, 17.187], [1319.0692823769186, 2662.7574332109048, 2152.4514398308147, 1582.2758370445417, 2993.149986210906, 2512.802999176434, 3332.6845495155635, 2669.3997785063048, 1768.5823886986473, 2724.6428697300666, 1855.3557195189373, 951.2432703576455], [669, 670, 671, 672, 673, 674, 675, 676, 677, 678, 679, 680]], [3, 4507, [32758, 32792, 32834, 32866, 32894, 32929], [34082.963, 34164.099, 34159.358, 34039.881, 34167.906, 34006.273], [16293.722, 16436.364, 16468.421, 16581.844, 16775.571, 16727.795], [26.911, 25.295, 24.792, 23.393, 27.383, 14.537], [690.9979589802878, 769.3124079104884, 786.8744823479933, 1849.480756143766, 8129.588757930674, 743.174429243086], [672, 673, 674, 675, 676, 677]], [10, 4508, [32798, 32836, 32869, 32896, 32932, 32962, 33012, 33053], [39155.949, 39150.205, 39206.282, 39267.937, 39284.169, 39419.613, 39294.754, 39353.835], [44761.792, 44842.143, 44837.984, 44799.353, 44840.312, 44861.025, 44791.675, 44719.951], [14.446, 10.637, 13.531, 16.294, 16.096, 14.067, 14.06, 9.626], [1203.648559560654, 2267.345639032508, 2329.5003709131997, 1068.494454260467, 1633.0295107497886, 2056.339304627097, 4255.509799421192, 1597.9966940422958], [673, 674, 675, 676, 677, 678, 679, 680]], [10, 4517, [32837, 32871, 32897, 32933, 32964], [39628.35, 39688.591, 39660.031, 39624.289, 39725.507], [43811.165, 43872.705, 43886.601, 43890.054, 43839.524], [37.087, 25.437, 2.741, 25.355, 19.828], [842.9209444973382, 2506.4233791560164, 455.7370478222515, 1088.4419861991437, 1368.7733031548914], [674, 675, 676, 677, 678]], [16, 4532, [32996, 33044, 33078, 33113, 33145, 33176, 33210, 33238, 33278], [23960.631, 23994.032, 23957.016, 23943.074, 23944.788, 23909.205, 23953.657, 23981.036, 24006.955], [73111.485, 73135.549, 73110.661, 73061.383, 73087.432, 73107.42, 73003.132, 73026.345, 72867.223], [17.268, 3.642, 13.317, 17.553, 17.432, 28.764, 19.207, 25.626, 12.817], [1907.438654452666, 364.502735821062, 849.8283025688912, 1113.1048350845037, 972.5630893021527, 782.4975089462184, 591.6910817009199, 3764.6067942669783, 40317.67740022025], [679, 680, 681, 682, 683, 684, 685, 686, 687]], [3, 4534, [33008, 33051, 33086, 33120, 33154, 33183, 33216, 33247, 33287, 33327], [34141.637, 34137.671, 34054.643, 33982.093, 33957.814, 33912.546, 33934.935, 33868.905, 33950.874, 33958.712], [16755.704, 16763.739, 16747.061, 16638.175, 16647.967, 16604.824, 16470.599, 16481.603, 16467.612, 16480.98], [7.603, 20.201, 32.129, 25.035, 18.384, 28.214, 23.441, 22.514, 17.478, 21.121], [504.60138140899596, 1736.8819199107847, 1689.1555002654513, 2647.724557696678, 1125.8622976966667, 3503.3038634633244, 1866.8818268012471, 5789.504108242802, 1481.9491667364528, 1232.690539205448], [679, 680, 681, 682, 683, 684, 685, 686, 687, 688]], [7, 4536, [32944, 32980, 33029, 33068, 33102, 33134, 33166, 33199, 33228, 33264, 33305, 33344], [10188.223, 10186.249, 10188.365, 10193.301, 10078.41, 10164.064, 10186.942, 10164.834, 10124.802, 10173.864, 10133.372, 10179.689], [29375.01, 29200.167, 29248.338, 29102.908, 29000.532, 28875.749, 28809.56, 28857.812, 28882.091, 28855.801, 28864.832, 28854.574], [20.693, 19.727, 30.108, 22.026, 24.765, 30.237, 29.876, 16.552, 14.367, 16.106, 9.93, 9.079], [3371.861173643524, 1519.1554772592528, 1680.4391488547194, 1573.5427771069283, 2493.0159251467453, 1800.4907451931576, 3897.779753825717, 1957.5934758818541, 1340.570876421692, 1989.6625533016368, 1752.596581415114, 1787.0151974859864], [678, 679, 680, 681, 682, 683, 684, 685, 686, 687, 688, 689]], [15, 4537, [32982, 33032, 33070, 33104, 33135, 33169, 33200, 33230], [13845.65, 13816.524, 13824.922, 13746.534, 13713.473, 13674.101, 13575.718, 13510.313], [64361.325, 64324.349, 64294.011, 64289.464, 64289.2, 64284.86, 64293.864, 64265.928], [11.594, 11.62, 9.34, 9.015, 9.06, 11.895, 10.669, 20.2], [1619.5069396794192, 4208.167272303027, 3327.1239471846743, 3393.6647734670737, 3269.915114472894, 4556.781347607558, 3446.044237734037, 3372.750243809067], [679, 680, 681, 682, 683, 684, 685, 686]], [15, 4568, [33267, 33308, 33348, 33384, 33419], [15357.917, 15317.077, 15219.218, 15287.352, 15311.023], [66253.318, 66259.424, 66354.735, 66363.223, 66315.801], [26.957, 33.043, 18.512, 13.175, 17.222], [1841.9684780010118, 2155.47615892024, 3458.9241048964896, 2619.695054670757, 1944.3199640316548], [687, 688, 689, 690, 691]], [4, 4570, [33275, 33313, 33357, 33391, 33426, 33465, 33496, 33531], [20900.336, 20947.913, 21002.555, 21154.261, 21239.47, 21244.334, 21226.363, 21145.463], [19673.016, 19700.921, 19719.626, 19648.395, 19638.793, 19666.281, 19747.045, 19755.444], [21.217, 17.172, 21.729, 10.879, 7.683, 6.704, 9.923, 26.372], [1118.0884850466364, 2547.2996447935025, 4368.671860014775, 2929.740502856798, 2719.6474676694793, 2885.446589145105, 2641.3026586677584, 6697.397169545343], [687, 688, 689, 690, 691, 692, 693, 694]], [13, 4572, [33302, 33342, 33379, 33414, 33448, 33484, 33519, 33548], [5306.858, 5276.708, 5364.481, 5284.754, 5259.165, 5275.247, 5252.264, 5281.83], [59074.724, 59075.657, 58961.849, 58986.215, 59045.711, 59081.508, 59022.091, 59042.931], [21.91, 17.904, 30.116, 14.993, 13.742, 38.98, 10.594, 18.711], [2793.114105141887, 1617.2181400651125, 2879.027480149544, 1478.1672221040244, 2312.2550997004314, 1980.2204702522647, 1698.2821150840775, 1877.635355513741], [688, 689, 690, 691, 692, 693, 694, 695]], [15, 4598, [33491, 33526, 33552, 33577, 33603, 33635], [15982.99, 15960.779, 15894.444, 15904.627, 15896.088, 15893.894], [65690.312, 65712.398, 65588.221, 65756.179, 65705.697, 65745.812], [31.367, 13.502, 32.566, 28.228, 21.047, 24.922], [1110.0369181118467, 1899.9578530173562, 2181.96087997768, 2439.2500767162715, 1730.9163226113083, 1059.2357116329647], [693, 694, 695, 696, 697, 698]], [4, 4599, [33464, 33495, 33530, 33555, 33579], [20972.865, 20941.752, 20929.582, 20869.462, 21064.982], [20324.68, 20329.382, 20301.304, 20291.663, 20281.581], [18.146, 22.705, 11.157, 20.48, 24.776], [1617.7525732007036, 1023.4682768100655, 914.9123888155904, 659.463832356821, 1768.2517599492955], [692, 693, 694, 695, 696]], [9, 4630, [33765, 33798, 33834, 33878, 33920, 33964, 33996, 34028], [43401.785, 43460.793, 43442.994, 43505.681, 43472.862, 43488.917, 43538.186, 43502.369], [38455.036, 38444.378, 38450.767, 38466.341, 38477.484, 38504.511, 38502.015, 38507.753], [19.158, 19.79, 14.671, 23.338, 10.483, 11.607, 12.553, 10.437], [717.7171206837214, 1777.641979445639, 1715.3287730076738, 845.4142148451101, 1657.3219938277134, 3661.4638678203114, 5477.4702730369345, 2812.289022246307], [702, 703, 704, 705, 706, 707, 708, 709]], [2, 4632, [33696, 33724, 33746, 33776, 33806, 33850, 33895], [15589.375, 15521.647, 15441.72, 15433.994, 15469.471, 15456.168, 15349.727], [13024.03, 12878.916, 12848.868, 12837.181, 12831.382, 12829.039, 12737.342], [27.899, 21.668, 19.234, 20.213, 22.258, 16.989, 13.602], [1266.4599425903389, 1567.5017631355424, 1233.2912265460404, 2285.6405956472395, 1690.3032062790683, 1709.7288960661813, 834.1662891442203], [700, 701, 702, 703, 704, 705, 706]], [13, 4647, [33801, 33840, 33883, 33927, 33969, 34000, 34031, 34057, 34092, 34163], [4920.767, 4876.224, 4943.29, 4936.572, 4886.77, 4895.638, 4950.152, 4906.883, 4935.605, 4951.683], [60320.387, 60317.498, 60319.951, 60272.821, 60263.34, 60172.421, 60294.685, 60269.795, 60300.233, 60282.167], [25.784, 25.373, 17.69, 24.496, 15.013, 29.886, 26.818, 24.189, 19.701, 17.781], [1012.2658328007132, 1531.2469359936022, 1054.5277939389252, 1759.1550723685036, 3762.4050944781256, 6513.679240259048, 1768.5898752508417, 2543.8064861120083, 1440.3598422916673, 1777.1077180349612], [704, 705, 706, 707, 708, 709, 710, 711, 712, 713]], [4, 4651, [33781, 33812, 33857, 33903, 33944], [21186.091, 21178.483, 21226.218, 21150.024, 21180.9], [19641.757, 19702.0, 19792.048, 19781.306, 19812.478], [23.229, 18.948, 25.887, 14.127, 23.887], [1843.4236972905358, 16525.897351818796, 5341.603489126768, 1427.904804614267, 2721.1890082968425], [703, 704, 705, 706, 707]], [4, 4659, [33855, 33901, 33942, 33981, 34011, 34041, 34069, 34118, 34202, 34303, 34430, 34562, 34688, 34815, 34942, 35060, 35172], [19851.892, 19940.579, 19897.34, 19936.288, 19937.11, 19969.667, 19975.781, 19961.32, 19899.013, 19779.678, 19739.468, 19760.577, 19762.292, 19778.423, 19759.122, 19897.517, 19942.294], [20447.45, 20643.935, 20580.852, 20582.088, 20609.778, 20552.148, 20577.693, 20552.197, 20528.529, 20452.71, 20469.204, 20521.957, 20522.763, 20572.27, 20554.637, 20642.222, 20632.284], [22.739, 16.277, 25.412, 15.933, 21.646, 17.767, 17.028, 18.687, 25.083, 21.15, 11.664, 13.487, 8.518, 11.618, 13.063, 16.013, 16.645], [3191.965926579809, 2494.2662384612204, 3897.997464272105, 5399.0743047292535, 3730.3626258429754, 3590.873542841846, 3318.931079259977, 4285.1459760713005, 5630.924081405142, 4408.594897799315, 4228.624398233534, 5083.763771337166, 5166.290448029109, 3738.0031595254222, 2263.00986895401, 1291.3056697200116, 2669.9481185800623], [705, 706, 707, 708, 709, 710, 711, 712, 713, 714, 715, 716, 717, 718, 719, 720, 721]], [16, 4669, [33945, 33984, 34013, 34043, 34072, 34122, 34208, 34310, 34437, 34570, 34696, 34821, 34951, 35068, 35179, 35290, 35393, 35493], [23626.597, 23672.08, 23631.03, 23631.648, 23672.409, 23739.519, 23692.6, 23753.923, 23754.779, 23867.576, 23797.399, 23862.112, 23846.968, 23894.702, 23798.503, 23829.564, 23780.993, 23781.805], [72779.75, 72845.291, 72681.427, 72721.784, 72751.679, 72610.947, 72746.01, 72775.273, 72948.877, 72805.453, 72634.853, 72597.055, 72526.062, 72345.583, 72309.387, 72325.501, 72242.156, 72274.021], [16.478, 9.06, 25.451, 16.083, 14.647, 15.69, 19.875, 13.229, 15.281, 18.749, 11.447, 13.997, 17.026, 11.332, 16.913, 16.248, 18.829, 22.217], [1575.9349500355004, 2383.455054425553, 1673.8677035010999, 1666.3623154301972, 2456.6920763155968, 1967.1222151574623, 5670.474782931227, 1964.4120492396783, 2111.60618442643, 2205.54661985884, 4582.747208546614, 2420.4514916163066, 7076.7187892362335, 3198.3268763465303, 2623.2082626167685, 5512.694806882961, 2079.8324476030957, 4483.928937400852], [707, 708, 709, 710, 711, 712, 713, 714, 715, 716, 717, 718, 719, 720, 721, 722, 723, 724]], [6, 4695, [34125, 34215, 34317, 34446, 34579, 34707, 34829, 34961, 35074, 35186, 35296, 35399, 35502, 35589, 35686, 35788, 35879, 35977, 36057], [24992.508, 24917.947, 24932.25, 24922.293, 24968.17, 25012.562, 25059.013, 25041.921, 25043.209, 25006.068, 24978.996, 24957.934, 24996.685, 24951.044, 24933.066, 24949.084, 24910.525, 24899.715, 24897.252], [27344.856, 27330.803, 27317.898, 27358.824, 27315.115, 27356.619, 27334.117, 27376.75, 27349.911, 27321.82, 27306.11, 27392.129, 27364.615, 27339.0, 27286.617, 27295.246, 27308.894, 27310.338, 27270.305], [33.566, 14.586, 15.802, 10.417, 22.129, 10.598, 12.944, 13.669, 15.954, 17.42, 17.127, 10.195, 8.244, 13.645, 21.095, 16.759, 15.177, 22.82, 9.177], [1748.9035563602235, 2680.9226208468426, 2772.670778048993, 3564.7636761829503, 6128.999578727131, 6668.623336615267, 10758.575015129041, 5061.931271056332, 8175.5604264812555, 11256.944716363882, 4851.030547853768, 3893.7984180228163, 3089.6581257463463, 3409.156019375294, 3796.379645118684, 5839.315301600333, 4505.207216159961, 5160.751556638012, 4919.195458255002], [712, 713, 714, 715, 716, 717, 718, 719, 720, 721, 722, 723, 724, 725, 726, 727, 728, 729, 730]], [6, 4697, [34127, 34219, 34324, 34457, 34587, 34717, 34835, 34968, 35081, 35196], [25485.501, 25619.814, 25692.833, 25735.84, 25758.991, 25799.678, 25744.256, 25768.131, 25908.761, 25852.269], [26080.263, 26011.91, 25974.252, 25955.744, 26039.771, 25897.198, 25948.131, 25952.228, 25767.02, 25830.917], [34.059, 13.486, 18.325, 15.974, 20.76, 22.578, 23.348, 22.43, 27.126, 23.199], [1192.7273302098877, 7974.1336608201145, 3107.3605036696495, 1572.0424406021918, 4306.954768637577, 5983.608710425317, 5311.072950252298, 2679.8532805677582, 7601.468759869462, 12618.192800260545], [712, 713, 714, 715, 716, 717, 718, 719, 720, 721]], [15, 4713, [34103, 34185, 34282, 34404, 34536], [13143.151, 13160.356, 13155.021, 13173.797, 13233.196], [64819.517, 64831.802, 64683.696, 64619.951, 64703.639], [27.449, 11.097, 15.575, 21.997, 20.707], [1687.5721098550403, 2041.2968019147663, 1801.1798957405192, 2784.1896535778237, 3039.776156823161], [712, 713, 714, 715, 716]], [7, 4718, [34180, 34276, 34399, 34533, 34659, 34790, 34920, 35035, 35144, 35258, 35365], [10571.338, 10552.01, 10761.666, 10781.224, 10805.328, 10782.466, 10827.582, 10872.996, 10903.969, 10863.038, 10908.03], [29336.628, 29324.069, 29194.809, 29213.162, 29125.824, 28989.539, 29029.272, 29135.442, 29173.028, 29190.188, 29183.433], [22.833, 25.921, 22.443, 11.069, 14.511, 12.664, 19.114, 20.315, 16.29, 13.638, 21.904], [5019.366073230937, 3255.394344354719, 7756.367473661264, 1686.855473385065, 96614.34292950794, 132712.01035026184, 5803.31310936812, 5112.83397303636, 1841.172379898094, 3580.187501716935, 1518.4697827499322], [713, 714, 715, 716, 717, 718, 719, 720, 721, 722, 723]], [15, 4719, [34188, 34285, 34406, 34539, 34663, 34795, 34924, 35038, 35149, 35264, 35369], [13892.724, 13933.582, 13897.859, 13960.819, 13965.887, 14109.854, 14093.437, 14031.904, 14036.029, 13997.018, 14021.011], [64481.803, 64450.743, 64484.143, 64577.944, 64603.146, 64716.094, 64610.088, 64562.575, 64546.123, 64621.802, 64554.065], [26.674, 22.798, 22.44, 22.025, 20.462, 16.288, 31.355, 13.833, 15.195, 28.739, 23.579], [5261.05012079353, 4404.716101334246, 6670.241015474825, 5982.7562276913995, 6503.095133056332, 24150.569252568363, 3871.6677325905093, 7804.212174317459, 3915.591986256972, 4483.645381095914, 814.6208350494683], [713, 714, 715, 716, 717, 718, 719, 720, 721, 722, 723]], [16, 4728, [34218, 34318, 34449, 34580, 34710], [24893.313, 24990.014, 25038.384, 25005.972, 25047.598], [70762.79, 70776.183, 70801.971, 70763.093, 70778.535], [42.033, 14.774, 6.654, 27.493, 19.687], [2659.6728239957333, 1314.0722187659212, 3058.7083825533396, 2361.674373213253, 2393.709079853449], [713, 714, 715, 716, 717]], [3, 4732, [34232, 34337, 34473, 34602, 34731, 34854, 34985, 35096, 35209, 35320, 35420, 35521, 35608, 35704], [33870.897, 33870.024, 33826.841, 33887.172, 33820.277, 33871.774, 33825.658, 33815.605, 33807.22, 33873.536, 33884.84, 33957.36, 33922.157, 33908.04], [16101.415, 16311.793, 16363.061, 16299.453, 16181.065, 16123.223, 16170.385, 16168.518, 16125.231, 16128.591, 16172.942, 16206.031, 16224.151, 16212.867], [31.518, 18.343, 15.852, 22.537, 10.596, 16.362, 15.714, 19.784, 12.984, 10.491, 12.538, 24.689, 26.354, 29.605], [780.510271296216, 1804.2577528816767, 2859.07690855998, 3151.866645967575, 2010.5214107677498, 1678.3935607223318, 528.5699982689945, 1850.5233434992288, 5355.523413598843, 2831.4403738900733, 1589.8445372904332, 2889.0699483208873, 3166.669711564179, 3432.244557803392], [713, 714, 715, 716, 717, 718, 719, 720, 721, 722, 723, 724, 725, 726]], [3, 4733, [34234, 34338, 34474, 34603, 34732, 34855, 34986], [34467.689, 34523.046, 34475.202, 34493.148, 34503.902, 34585.92, 34567.076], [15477.862, 15356.32, 15363.499, 15410.91, 15432.457, 15410.008, 15583.063], [31.708, 21.291, 12.048, 12.267, 13.653, 21.353, 26.407], [1933.1463396329084, 3045.903646959243, 4015.770976911757, 12249.548114316496, 6904.74398435267, 14698.298669746227, 6153.439943730945], [713, 714, 715, 716, 717, 718, 719]], [11, 4735, [34239, 34350, 34485, 34610, 34742, 34869, 34997, 35105, 35220, 35329], [40604.868, 40601.231, 40630.77, 40668.196, 40613.711, 40529.022, 40499.962, 40490.724, 40350.673, 40251.158], [51797.479, 51807.821, 51718.062, 51582.841, 51647.803, 51634.808, 51602.341, 51824.848, 51986.521, 51946.702], [31.314, 21.061, 14.835, 13.071, 18.915, 23.02, 30.986, 15.843, 23.522, 2.484], [3512.3062057679995, 6406.291432661273, 2379.9607358758326, 606.4787523204081, 1057.0120720315724, 1148.033516441446, 2387.2110087822757, 803.3924237387879, 1167.4959778059765, 588.5985979020456], [713, 714, 715, 716, 717, 718, 719, 720, 721, 722]], [13, 4745, [34164, 34262, 34381, 34520, 34646, 34775, 34905, 35024, 35131, 35248, 35354], [5317.148, 5407.174, 5465.091, 5624.458, 5752.9, 5820.877, 5883.646, 5882.497, 5889.921, 5819.858, 5911.01], [59178.319, 59110.978, 59113.573, 58969.862, 59035.488, 58859.29, 58798.353, 58840.781, 58835.421, 58903.079, 58839.013], [20.186, 14.854, 16.66, 20.582, 10.973, 25.778, 27.254, 15.893, 10.864, 13.436, 35.407], [4633.79546047305, 5544.479756997059, 14666.475560095021, 11646.439191733485, 91282.80003154311, 5374.241681182875, 1936.0206225302952, 3614.535831293829, 6026.404385340428, 747.2914909096146, 1696.4527239411848], [713, 714, 715, 716, 717, 718, 719, 720, 721, 722, 723]], [13, 4751, [35349, 35454, 35548, 35639, 35745, 35841, 35933], [4382.235, 4329.876, 4414.116, 4401.831, 4453.612, 4415.655, 4620.912], [60211.754, 60257.028, 60173.163, 60194.299, 60241.767, 60230.333, 60179.913], [32.665, 19.144, 20.356, 18.018, 13.66, 16.837, 19.285], [3690.841821465513, 6724.758337856572, 11867.884842275895, 5355.215218983906, 2711.32740686965, 2345.9265510007776, 7619.952161764868], [723, 724, 725, 726, 727, 728, 729]], [12, 4758, [34529, 34654, 34784, 34916, 35033, 35141, 35255, 35361, 35464, 35559, 35649, 35757, 35850, 35941], [9285.913, 9263.532, 9287.555, 9241.939, 9252.164, 9138.115, 9046.971, 9108.72, 9104.687, 9125.755, 9084.584, 9097.523, 9143.619, 9019.495], [53732.687, 53782.999, 53788.818, 53705.66, 53765.581, 53681.257, 53693.277, 53702.041, 53730.487, 53720.593, 53691.306, 53702.987, 53726.421, 53641.456], [20.611, 17.151, 11.007, 13.855, 17.316, 9.791, 11.455, 10.644, 12.756, 19.54, 15.821, 18.375, 11.611, 28.698], [9866.863338044786, 5801.093908817771, 9492.720652445592, 5819.265368454596, 1441.7904621227635, 5143.201063836047, 5500.618651696612, 3277.5414440849704, 2144.4783558052936, 2917.1844759830387, 1985.994216438813, 1643.822348213084, 973.6892261481693, 8391.524315099434], [716, 717, 718, 719, 720, 721, 722, 723, 724, 725, 726, 727, 728, 729]], [12, 4759, [34914, 35032, 35142, 35256, 35362, 35465, 35560, 35651, 35759, 35851, 35943, 36024, 36112], [9070.824, 9221.958, 9306.547, 9257.757, 9234.491, 9276.53, 9217.603, 9248.104, 9285.285, 9288.961, 9222.177, 9291.788, 9219.059], [54653.308, 54504.431, 54412.808, 54435.509, 54435.818, 54296.588, 54385.733, 54180.625, 54165.182, 54096.333, 54027.186, 54175.497, 54008.04], [25.972, 13.048, 9.868, 13.285, 13.272, 22.067, 18.644, 16.538, 14.474, 23.481, 28.907, 10.591, 43.797], [2328.5982951603364, 2445.9277181789444, 3147.6294214240097, 2828.6452499666743, 2238.8687715570445, 5073.220049836378, 3560.8339208402344, 1638.8464714282418, 2295.5943537924386, 6081.620445667158, 6719.390067207872, 2646.4274067141578, 3915.6882166123114], [719, 720, 721, 722, 723, 724, 725, 726, 727, 728, 729, 730, 731]], [7, 4761, [35364, 35466, 35561, 35653, 35761, 35853, 35945, 36027, 36114, 36190, 36259], [9643.163, 9559.181, 9489.783, 9575.774, 9541.759, 9566.91, 9632.05, 9625.465, 9594.374, 9552.697, 9521.747], [29422.231, 29531.588, 29522.182, 29705.766, 29558.74, 29698.191, 29657.972, 29624.747, 29508.281, 29430.042, 29488.102], [27.695, 26.087, 23.437, 14.71, 30.373, 15.912, 21.032, 34.666, 28.559, 15.491, 25.711], [1505.2396666733428, 6717.682526539979, 3852.141547666597, 1029.3303970916984, 4200.643931798189, 1281.910206216324, 5806.564998127633, 770.1378761916234, 1281.395300875852, 665.112171975867, 1154.3581505172963], [723, 724, 725, 726, 727, 728, 729, 730, 731, 732, 733]], [15, 4762, [35261, 35367, 35470, 35565, 35656], [13261.457, 13238.654, 13206.256, 13222.625, 13171.267], [64972.869, 64893.52, 64862.048, 64832.227, 64841.535], [21.866, 9.935, 6.025, 9.293, 26.223], [1479.7039711430882, 2296.952798878378, 3361.0743686252126, 3232.1858211313975, 908.3901116108116], [722, 723, 724, 725, 726]], [17, 4763, [34662, 34793, 34922, 35037, 35147, 35262, 35368, 35471], [13371.539, 13429.579, 13418.736, 13401.779, 13496.282, 13463.216, 13469.709, 13396.093], [73965.292, 73941.391, 73837.312, 73991.329, 73961.233, 74075.871, 74007.659, 74168.588], [29.724, 19.893, 14.376, 31.01, 22.778, 28.947, 21.204, 16.763], [2634.7126308035126, 6291.259866429026, 3714.9799777017292, 3499.44499693108, 5057.740150369292, 2852.5246564121444, 5640.043841234947, 2430.4546498545037], [717, 718, 719, 720, 721, 722, 723, 724]], [15, 4764, [35263, 35370, 35473, 35566, 35660], [14076.75, 14006.845, 14041.427, 13994.154, 14043.1], [65457.361, 65414.18, 65412.478, 65364.033, 65409.977], [33.757, 17.397, 22.012, 20.551, 39.466], [2035.8723100307693, 2290.1226728267566, 3118.2462542807025, 2923.418304444564, 1966.7813117237424], [722, 723, 724, 725, 726]], [15, 4765, [34409, 34545, 34668, 34798, 34928, 35040, 35152, 35266, 35372, 35475, 35568], [14872.815, 14816.338, 14879.21, 14894.183, 14845.931, 14850.027, 14875.6, 14830.638, 14823.21, 14816.206, 14887.658], [65114.78, 65112.19, 65081.47, 65095.904, 65109.93, 65127.887, 65116.342, 65156.149, 65152.516, 65152.311, 65188.844], [12.497, 18.054, 11.696, 9.091, 12.052, 10.129, 8.83, 12.806, 10.476, 13.856, 15.852], [2550.061686110243, 1701.1179605710238, 3300.683389779113, 3688.140703926161, 3973.196259487698, 4097.988652882587, 2752.739742399589, 3606.956724593852, 3305.2074152818504, 2871.9881351288973, 1841.8742804490275], [715, 716, 717, 718, 719, 720, 721, 722, 723, 724, 725]], [15, 4766, [34672, 34800, 34929, 35042, 35153, 35267, 35373, 35476, 35569, 35662, 35766, 35857, 35954, 36037, 36122, 36195], [15783.52, 15695.55, 15744.5, 15847.831, 15799.869, 15679.601, 15647.913, 15653.511, 15503.729, 15519.821, 15484.63, 15506.693, 15549.845, 15531.458, 15530.036, 15438.468], [66304.037, 66343.499, 66322.774, 66465.912, 66372.138, 66252.44, 66356.652, 66425.834, 66388.467, 66418.457, 66388.756, 66507.022, 66515.864, 66545.697, 66512.33, 66497.073], [38.711, 21.633, 11.884, 14.466, 20.892, 27.227, 9.206, 18.09, 25.484, 12.775, 20.221, 17.335, 14.7, 18.954, 24.428, 18.327], [5592.7393365997, 2887.952443341008, 1782.9725175544731, 1460.3882394281268, 1941.687968888052, 5328.604411241417, 786.4441750177374, 1030.7817891647762, 2071.0324659313414, 1131.7844082406552, 1474.233656013403, 1424.4940447561441, 1364.7143062410391, 1588.6059108562033, 3930.081292133571, 1142.1991811596306], [717, 718, 719, 720, 721, 722, 723, 724, 725, 726, 727, 728, 729, 730, 731, 732]], [2, 4767, [35375, 35478, 35571, 35665, 35768, 35859], [16350.777, 16271.375, 16414.892, 16402.782, 16347.76, 16358.905], [12823.926, 12793.149, 12837.782, 12864.239, 12880.907, 12892.468], [26.524, 21.436, 11.519, 12.996, 18.599, 32.226], [1992.1643754371123, 1468.9106357845683, 891.3028086009729, 1988.973976492661, 1050.8652774866339, 907.905394576682], [723, 724, 725, 726, 727, 728]], [16, 4778, [34954, 35070, 35183, 35294, 35397, 35499, 35586, 35683, 35782, 35876, 35974], [24241.672, 24313.075, 24313.967, 24453.415, 24417.368, 24381.237, 24335.925, 24228.826, 24151.661, 24091.76, 24101.171], [71469.492, 71430.367, 71451.26, 71502.109, 71465.046, 71474.303, 71504.32, 71489.247, 71484.265, 71502.246, 71593.582], [19.057, 17.77, 19.549, 18.716, 18.071, 18.586, 28.58, 26.302, 22.336, 25.921, 21.231], [2276.8629919536006, 4969.031338524203, 5172.767943888379, 9591.181901295093, 3391.546269765081, 2040.3324962808124, 3310.936259883329, 6302.095332299184, 4297.592358875055, 4409.103055322514, 37702.20224928863], [719, 720, 721, 722, 723, 724, 725, 726, 727, 728, 729]], [16, 4779, [34313, 34443, 34578, 34705, 34827, 34958, 35072, 35185, 35295, 35398, 35501, 35587, 35684, 35787, 35878, 35976, 36056, 36143, 36215, 36285, 36354, 36432, 36503], [24440.187, 24442.371, 24441.145, 24528.809, 24636.722, 24778.788, 24689.046, 24655.036, 24661.697, 24625.414, 24537.028, 24503.364, 24602.366, 24620.201, 24583.691, 24645.099, 24597.462, 24629.366, 24659.723, 24613.224, 24654.358, 24679.409, 24821.088], [70170.819, 70168.293, 70141.848, 70169.028, 70187.521, 70150.229, 70120.733, 70110.393, 70094.951, 70137.487, 70118.286, 70124.965, 70133.548, 70097.525, 70154.151, 70146.067, 70116.63, 70116.029, 70109.179, 70144.565, 70138.27, 70142.986, 70097.813], [19.438, 15.027, 17.892, 13.322, 15.996, 7.448, 9.933, 9.98, 9.365, 14.08, 17.263, 13.735, 16.489, 16.632, 10.18, 10.873, 12.15, 24.155, 28.192, 17.835, 10.415, 12.666, 14.797], [2111.4766141868595, 2091.3131760482993, 2990.9071877964107, 3428.6328424159533, 3625.6001078923023, 4070.5900930592875, 2615.113401232511, 2552.7646753154313, 1947.041132729926, 1659.3998185518928, 2074.718034693115, 3370.590221767961, 1984.9277321592172, 2104.0749773840935, 2208.1730300569434, 2181.5847280102284, 1664.6781338575208, 1374.5361084867452, 3031.298207901089, 1395.824447894195, 1191.2571488795675, 2160.058350597745, 1644.0955617554928], [714, 715, 716, 717, 718, 719, 720, 721, 722, 723, 724, 725, 726, 727, 728, 729, 730, 731, 732, 733, 734, 735, 736]], [6, 4780, [34316, 34445, 34581, 34709, 34830, 34960, 35073, 35188, 35300, 35401, 35504, 35591, 35688, 35790], [24900.712, 24930.723, 25147.413, 25162.739, 25249.96, 25030.59, 25037.313, 25160.934, 25166.18, 25188.011, 25261.572, 25292.871, 25362.135, 25255.3], [26532.73, 26546.412, 26528.014, 26335.662, 26418.336, 26493.533, 26595.588, 26680.674, 26619.17, 26634.418, 26643.436, 26684.627, 26592.49, 26654.83], [16.253, 13.492, 20.722, 14.508, 17.926, 10.805, 15.029, 16.951, 13.843, 16.515, 17.572, 18.948, 21.312, 28.227], [1994.654425719663, 2808.789278075978, 10967.633908305159, 5864.8373237042015, 16634.345915137907, 4172.801665802883, 7576.285488910498, 17832.265791368016, 3473.158860872664, 3157.8395424016912, 4767.086975648317, 8709.12137167113, 1012.8080828503588, 1063.9119019112716], [714, 715, 716, 717, 718, 719, 720, 721, 722, 723, 724, 725, 726, 727]], [6, 4783, [35078, 35191, 35304, 35406, 35509, 35597, 35695, 35796, 35886], [25390.781, 25479.985, 25344.721, 25323.575, 25282.715, 25469.492, 25563.779, 25620.123, 25666.162], [26989.216, 26898.275, 26802.894, 26740.495, 26677.107, 26827.351, 26988.661, 26997.851, 27027.67], [19.035, 21.904, 16.27, 21.68, 27.316, 24.466, 20.362, 26.331, 32.315], [33598.71557064707, 14695.191781534542, 59494.07346336261, 28554.792294668227, 13565.198772404512, 10888.715231301896, 12330.724219158305, 1128.0296726846252, 3823.896717583635], [720, 721, 722, 723, 724, 725, 726, 727, 728]], [6, 4785, [35194, 35308, 35408, 35511, 35596, 35694, 35797, 35885], [25704.394, 25744.129, 25692.937, 25713.6, 25721.348, 25714.093, 25735.696, 25785.546], [26008.874, 25927.829, 25855.632, 25908.053, 25953.913, 25900.442, 25937.989, 25904.758], [33.562, 19.801, 17.624, 13.745, 16.586, 15.445, 14.501, 22.199], [1762.4804776646365, 1781.4994942897688, 5974.3472840614295, 2378.511949065695, 6926.995399617046, 3397.7331034304975, 5151.000180080096, 6273.005649923977], [721, 722, 723, 724, 725, 726, 727, 728]], [3, 4792, [34856, 34987, 35097, 35210, 35321, 35423, 35524, 35610, 35705], [34826.971, 34820.684, 34677.454, 34917.725, 34915.15, 34933.224, 34997.682, 34868.92, 34860.587], [15355.681, 15420.864, 15378.216, 15370.988, 15340.533, 15338.107, 15335.895, 15379.741, 15306.709], [16.159, 23.158, 20.375, 11.84, 13.159, 17.248, 13.567, 19.853, 17.185], [3784.846644220881, 5639.26109917833, 14098.433797896165, 1911.7499819631262, 1999.6621916742815, 3146.525739738845, 1993.9129086906437, 7473.4970521846035, 2275.058330471152], [718, 719, 720, 721, 722, 723, 724, 725, 726]], [10, 4794, [35429, 35528, 35613, 35713, 35812, 35902], [38702.436, 38766.066, 38668.646, 38664.743, 38742.848, 38602.371], [44951.221, 44835.752, 44801.365, 44792.493, 44837.002, 44938.001], [13.121, 29.784, 14.895, 13.712, 21.148, 26.035], [2832.6700632041106, 5081.181494884141, 4038.4488868119133, 4840.5281269087145, 4118.847032482267, 819.3768501807806], [723, 724, 725, 726, 727, 728]], [5, 4798, [35435, 35532, 35616, 35716, 35815, 35904, 36000, 36077], [39785.447, 39773.767, 39862.03, 39838.519, 39811.343, 39753.763, 39761.492, 39668.614], [26071.909, 26139.753, 25965.347, 25783.253, 25789.553, 25841.206, 25927.072, 26003.476], [33.276, 14.744, 16.086, 20.318, 10.152, 18.672, 26.386, 37.418], [1228.7187210345292, 2214.470687212077, 2039.4908392873335, 1941.2064309734747, 1313.0189099983613, 2021.2657762346757, 3966.979051383057, 2356.0266140253084], [723, 724, 725, 726, 727, 728, 729, 730]], [11, 4799, [35221, 35331, 35436, 35535, 35620, 35720, 35821, 35911, 36003, 36084, 36168], [41017.803, 41104.237, 41026.728, 40970.45, 40928.794, 40895.182, 40843.128, 40886.23, 40892.561, 40817.878, 40811.815], [49502.435, 49546.737, 49489.596, 49471.342, 49438.154, 49452.702, 49534.784, 49479.963, 49577.682, 49750.545, 49789.074], [17.145, 22.654, 18.885, 20.935, 17.395, 11.52, 12.15, 14.213, 11.894, 12.068, 16.71], [3380.1580388602433, 1527.5050234495613, 1951.9949814228885, 2240.0115324106114, 4021.9117210622003, 3447.430601004358, 2885.3679648787434, 2345.4513397391206, 1776.0012727280123, 1125.9291841565246, 573.0521294627857], [721, 722, 723, 724, 725, 726, 727, 728, 729, 730, 731]], [8, 4805, [34761, 34889, 35013, 35117, 35235, 35341, 35446, 35541, 35630, 35734, 35831, 35921, 36014, 36092, 36174], [44558.668, 44516.335, 44682.424, 44708.066, 44734.662, 44668.933, 44624.365, 44630.461, 44633.322, 44586.059, 44538.565, 44528.157, 44657.096, 44720.082, 44646.96], [32177.315, 32203.959, 32232.483, 32282.88, 32198.622, 32190.253, 32222.827, 32317.472, 32146.572, 32199.746, 32156.062, 32129.193, 32124.195, 32263.025, 32183.788], [24.983, 17.477, 12.565, 11.003, 8.824, 12.101, 16.295, 27.179, 8.793, 12.211, 15.116, 8.471, 16.938, 18.72, 7.705], [4604.627465604257, 20395.26685435367, 2658.6283024322884, 2794.7631117136893, 2045.4362473299539, 1763.5747387431325, 2057.8068452265625, 4303.475352817604, 1420.9614801840196, 2072.551745825229, 2716.855778164562, 2808.4008610938254, 3416.658521702502, 1289.1568317668948, 2421.5542033132047], [717, 718, 719, 720, 721, 722, 723, 724, 725, 726, 727, 728, 729, 730, 731]], [14, 4819, [34599, 34728, 34850, 34983, 35094, 35207], [32111.557, 32008.304, 31889.391, 31771.076, 31748.929, 31805.231], [59277.363, 59260.617, 59209.293, 59264.676, 59295.426, 59421.977], [13.57, 22.447, 22.689, 25.286, 16.531, 24.491], [2406.4337544744926, 9128.953724008785, 4693.181916614559, 1081.8951624411645, 2026.270872172674, 2056.499576406723], [716, 717, 718, 719, 720, 721]], [10, 4822, [34860, 34990, 35100, 35214, 35324, 35430], [39037.051, 38968.418, 39000.748, 39003.207, 39083.622, 39043.57], [44946.868, 44930.626, 44983.188, 45053.797, 45049.134, 44856.472], [12.437, 16.425, 13.605, 10.395, 6.241, 23.372], [6372.958071838379, 6271.480655064005, 5242.0081608529745, 4385.407652229958, 5198.444074214277, 25099.550929688085], [718, 719, 720, 721, 722, 723]], [5, 4823, [34348, 34482, 34609, 34740, 34866, 34995, 35104], [40327.514, 40217.958, 40358.042, 40397.954, 40360.7, 40262.38, 40113.205], [25504.736, 25671.639, 25588.614, 25635.11, 25738.829, 25717.576, 25654.215], [31.439, 32.911, 35.338, 18.9, 16.772, 13.683, 26.747], [2467.463745782793, 1877.0296400787515, 1271.5201674224822, 1994.009337060028, 2537.9882174916233, 4631.793263043306, 13803.268078345722], [714, 715, 716, 717, 718, 719, 720]], [9, 4826, [34357, 34493, 34619, 34751, 34879, 35003, 35112, 35227], [43200.745, 43171.961, 43220.577, 43139.787, 43218.46, 43155.225, 43145.377, 43153.648], [38524.762, 38491.393, 38498.765, 38458.064, 38507.27, 38551.153, 38604.448, 38693.107], [23.21, 17.747, 22.218, 32.253, 20.782, 16.075, 17.271, 16.767], [3329.173619393645, 3180.3901145034574, 3765.9762173967165, 3037.0984099483794, 11952.577438504715, 3961.0900267170105, 4172.1978771967815, 14067.66673033086], [714, 715, 716, 717, 718, 719, 720, 721]], [0, 4827, [34363, 34500, 34626, 34758, 34884, 35010, 35114], [43911.736, 44002.031, 44040.734, 43949.88, 43918.229, 43856.919, 43906.301], [3671.527, 3761.19, 3983.246, 3907.135, 3867.199, 3758.842, 3961.568], [20.024, 13.572, 21.887, 35.582, 24.711, 22.385, 33.912], [961.6631572162086, 1297.9603413901855, 1219.284832850043, 2262.0386468993897, 1187.0365248038945, 952.2004480841084, 1823.1378123045076], [714, 715, 716, 717, 718, 719, 720]], [8, 4828, [35011, 35115, 35232, 35339, 35444], [44305.209, 44300.07, 44263.581, 44304.122, 44270.987], [33035.905, 32977.199, 32998.951, 32992.923, 33027.661], [13.155, 18.918, 11.093, 7.618, 12.092], [2044.2225608742212, 6280.407892195485, 2007.1093306432315, 4002.3094468418412, 1161.5307847928532], [719, 720, 721, 722, 723]], [7, 4833, [34275, 34396, 34530, 34655, 34785, 34917, 35034], [9622.259, 9718.576, 9528.677, 9543.547, 9490.986, 9526.195, 9452.429], [29673.084, 29738.998, 29613.005, 29589.453, 29513.401, 29574.604, 29609.239], [22.968, 9.825, 22.261, 17.037, 20.481, 22.355, 17.378], [8601.395883237272, 9727.224004740909, 4517.921218751007, 7120.657031910675, 5899.459061584458, 7034.222400305227, 2648.045709207836], [714, 715, 716, 717, 718, 719, 720]], [7, 4834, [34791, 34921, 35036, 35145, 35259, 35366], [11430.932, 11472.958, 11470.964, 11546.091, 11482.06, 11494.356], [28783.002, 28755.338, 28740.251, 28761.402, 28749.658, 28739.722], [29.05, 17.757, 11.968, 12.297, 12.553, 12.953], [4012.3306965353586, 2189.684572858226, 2119.420337040753, 1601.9902599609766, 2744.5287950529705, 2107.0201111120555], [718, 719, 720, 721, 722, 723]], [17, 4835, [34408, 34543, 34667, 34796, 34927, 35041, 35151, 35265, 35371], [14742.403, 14671.815, 14655.067, 14706.763, 14751.678, 14729.558, 14688.464, 14628.668, 14486.882], [73870.258, 73904.567, 73954.207, 73978.97, 73834.625, 73835.618, 73967.931, 74001.799, 73966.579], [24.81, 25.487, 22.627, 17.506, 17.897, 20.336, 14.571, 10.952, 32.635], [1811.3711029815693, 1395.6617893615244, 2051.8018458093957, 2042.7446521711436, 9142.36392514815, 8104.181704475775, 1983.0407922744728, 1341.5767909025253, 4868.036094295132], [715, 716, 717, 718, 719, 720, 721, 722, 723]], [8, 4866, [34359, 34495, 34621, 34754, 34882, 35009], [43374.381, 43360.774, 43350.149, 43330.848, 43404.538, 43439.452], [32581.729, 32579.574, 32703.185, 32760.451, 32678.359, 32640.773], [14.239, 18.654, 12.96, 22.86, 22.67, 36.003], [31099.842932345287, 5909.149760474856, 51920.87582533158, 3686.5939876727025, 6686.353359456337, 5302.371934947455], [714, 715, 716, 717, 718, 719]], [9, 4867, [34361, 34497, 34623, 34756, 34883], [43352.68, 43474.985, 43566.848, 43574.739, 43556.586], [37468.838, 37480.394, 37572.873, 37545.088, 37482.857], [13.714, 18.496, 23.143, 15.267, 21.345], [2234.4019494552085, 13830.9172247486, 2172.664704108574, 2823.156497324882, 1112.83881022588], [714, 715, 716, 717, 718]], [13, 4879, [35457, 35550, 35642, 35748, 35843], [4906.254, 4929.803, 4932.02, 4977.323, 4925.909], [59177.437, 59232.135, 59155.863, 59130.653, 59170.365], [22.271, 36.319, 22.758, 21.051, 31.788], [7548.077866217533, 938.0815760033105, 1009.5359439103478, 1008.3000494300237, 1097.5985128104153], [724, 725, 726, 727, 728]], [14, 4885, [35520, 35607, 35703, 35806, 35896, 35989, 36070, 36157, 36228, 36298, 36370, 36446, 36517], [33268.872, 33230.486, 33339.354, 33299.203, 33360.026, 33499.798, 33477.742, 33517.739, 33583.088, 33388.741, 33355.002, 33293.655, 33275.425], [59621.634, 59712.286, 59734.778, 59760.114, 59640.954, 59571.824, 59644.006, 59656.275, 59638.836, 59732.58, 59728.211, 59782.563, 59733.921], [10.07, 13.439, 12.379, 9.921, 28.536, 25.857, 24.893, 18.106, 20.157, 25.028, 12.413, 18.311, 22.276], [1501.6187850012616, 1640.0239443044914, 2598.4727283217912, 1401.1681452268872, 1147.1172092220347, 8935.523465010849, 2371.263253978077, 2954.780359481735, 3140.846662536117, 2056.692589480331, 488.50113353813896, 1417.8871321107029, 1115.949567111753], [724, 725, 726, 727, 728, 729, 730, 731, 732, 733, 734, 735, 736]], [11, 4886, [35534, 35619, 35718, 35820, 35910, 36002, 36083, 36167, 36240, 36309, 36382, 36458, 36528, 36595, 36654, 36714, 36781, 36848, 36915, 36971, 37026, 37090], [40347.98, 40308.82, 40328.03, 40339.343, 40351.516, 40355.387, 40381.764, 40447.764, 40397.426, 40380.223, 40474.358, 40442.499, 40447.203, 40464.764, 40382.853, 40360.749, 40487.11, 40518.645, 40510.733, 40509.68, 40553.992, 40593.362], [52007.543, 52048.045, 52036.876, 52022.196, 52061.78, 52035.011, 51985.159, 51931.699, 51921.644, 51959.334, 51846.898, 51890.205, 51892.455, 51890.585, 51976.643, 51904.956, 51949.057, 51939.918, 51964.294, 51958.079, 51872.346, 51778.355], [24.631, 34.664, 11.004, 11.363, 14.222, 10.032, 21.337, 13.272, 19.983, 29.53, 35.696, 17.405, 15.485, 12.471, 15.88, 21.096, 28.372, 12.935, 11.632, 12.674, 25.72, 18.203], [1141.1978954476158, 2889.7012163916647, 3041.129641469041, 1973.364012254558, 2986.1002965203793, 3964.5592545023273, 7183.691142057343, 4236.467375810854, 9282.361286193538, 12451.476301243318, 3885.0829761764453, 4690.205562193034, 5215.962335741376, 4568.605267015236, 4136.861321143551, 6599.366850877106, 1427.959252988701, 2142.7084944293683, 1904.3429913105222, 1887.6631509308554, 3958.1304499896064, 5143.640006824369], [724, 725, 726, 727, 728, 729, 730, 731, 732, 733, 734, 735, 736, 737, 738, 739, 740, 741, 742, 743, 744, 745]], [4, 4888, [34431, 34564, 34690, 34818, 34944], [20515.38, 20460.992, 20532.043, 20484.26, 20527.715], [20452.88, 20446.45, 20486.078, 20494.48, 20561.934], [31.688, 23.265, 13.293, 26.111, 21.776], [2722.4210271007655, 3027.472661518454, 5883.314714437937, 3478.4989201084586, 1802.123215393185], [715, 716, 717, 718, 719]], [15, 4906, [34407, 34541, 34664, 34794, 34925], [14025.473, 14043.28, 14033.712, 14026.65, 13994.992], [65269.35, 65218.785, 65322.292, 65279.641, 65276.779], [17.25, 37.319, 14.616, 14.409, 15.399], [716.5842346054659, 2942.1445076562272, 1658.8219139235666, 4854.163254926194, 2639.624520958628], [715, 716, 717, 718, 719]], [15, 4907, [34410, 34546, 34669, 34799, 34930], [15644.339, 15725.24, 15734.935, 15787.966, 15814.704], [65660.908, 65673.673, 65628.063, 65632.799, 65585.156], [6.285, 22.858, 18.37, 13.777, 18.326], [1610.5796738151346, 6587.787971529083, 2862.893741874696, 1909.010112153431, 2389.9825452196364], [715, 716, 717, 718, 719]], [13, 4926, [35553, 35643, 35750, 35844, 35934], [5845.478, 5860.185, 5756.746, 5780.607, 5721.285], [58805.591, 58805.23, 58939.72, 58876.465, 58898.61], [28.552, 30.764, 18.689, 30.061, 23.897], [2849.2266459539596, 2206.886431019611, 9725.747448851334, 1210.8111976274286, 905.6876235774972], [725, 726, 727, 728, 729]], [12, 4927, [35755, 35848, 35940, 36023, 36111], [8881.656, 8858.374, 8943.531, 8710.269, 8794.189], [53574.92, 53594.334, 53623.887, 53556.558, 53514.468], [26.39, 19.448, 40.934, 22.822, 25.341], [9873.346253716467, 9156.938996133129, 2883.2554950522817, 2215.9110624215687, 4955.2980383637805], [727, 728, 729, 730, 731]], [17, 4929, [35764, 35856, 35950, 36033, 36120, 36192, 36265, 36332, 36408, 36481, 36550, 36612], [13443.268, 13377.358, 13423.077, 13490.263, 13506.318, 13543.634, 13553.016, 13622.558, 13527.484, 13586.615, 13671.215, 13677.598], [74051.448, 73936.239, 73931.937, 73816.516, 73821.564, 73777.683, 73726.646, 73785.311, 73765.655, 73723.084, 73700.196, 73700.544], [27.039, 32.304, 27.494, 15.927, 29.838, 15.36, 33.852, 24.164, 22.903, 23.976, 18.432, 26.529], [5679.164436305892, 1519.8198898238063, 4620.266624574482, 1198.76881431377, 879.5145946693428, 1563.580150604544, 1875.534178463401, 1682.241597954688, 1590.3528086571578, 2506.9607814247356, 2228.1082183825997, 3514.388614632158], [727, 728, 729, 730, 731, 732, 733, 734, 735, 736, 737, 738]], [8, 4945, [35727, 35826, 35916, 36009, 36088], [42933.89, 43028.797, 42994.33, 42994.827, 43029.339], [33388.08, 33452.102, 33494.824, 33536.49, 33501.524], [20.628, 22.15, 16.563, 16.602, 13.101], [1734.746745829747, 1363.0832574307597, 1340.668807420731, 3281.198787748344, 4607.924460159822], [726, 727, 728, 729, 730]], [0, 4947, [35733, 35830, 35920, 36013, 36091, 36172], [44432.642, 44459.718, 44410.469, 44612.838, 44528.585, 44562.423], [3343.808, 3155.43, 3191.178, 3208.98, 3231.354, 3247.022], [29.676, 20.241, 30.905, 25.908, 21.697, 16.098], [888.7253549501662, 918.7322164029769, 1507.9315223095057, 1025.7850469517816, 1257.502407703263, 1180.189718523578], [726, 727, 728, 729, 730, 731]], [15, 4957, [35953, 36035, 36121, 36194, 36267, 36333, 36409, 36484, 36552, 36613, 36675, 36739, 36801], [14858.037, 14835.701, 14937.223, 14950.45, 14887.804, 14931.104, 14874.781, 14845.261, 15017.422, 15038.969, 15023.552, 14993.269, 14941.25], [65019.694, 65090.023, 65001.907, 64980.83, 65053.237, 65079.663, 65083.721, 65230.506, 65076.401, 65033.019, 65038.636, 65077.86, 65165.357], [30.645, 15.668, 19.307, 13.625, 12.407, 14.789, 31.765, 17.345, 12.878, 9.489, 12.979, 14.088, 12.721], [2030.1711464824843, 1028.1368474153958, 2040.048775182009, 1013.9628587003677, 2298.882722644845, 2066.635588501918, 811.2406968571481, 1904.458925294291, 2440.6983408116976, 2157.113150098223, 2267.579330470536, 1506.5309096611447, 789.1490781303324], [729, 730, 731, 732, 733, 734, 735, 736, 737, 738, 739, 740, 741]], [6, 4966, [36058, 36144, 36214, 36286, 36355, 36433, 36502, 36576, 36637, 36695], [24903.856, 24833.921, 24772.434, 24755.713, 24813.111, 24838.339, 24841.736, 24886.611, 24948.247, 24906.569], [26983.074, 27123.398, 27068.438, 27071.039, 27103.755, 27171.811, 27184.26, 27178.277, 27220.915, 27252.833], [31.294, 11.896, 11.7, 18.469, 15.873, 13.814, 6.708, 6.731, 26.064, 22.354], [5889.432956823007, 3450.9164423353554, 4363.843141381142, 3434.503477753603, 5376.990927203663, 6098.744507342464, 4227.192358798554, 4477.983886842593, 2974.335230500042, 2459.026985704891], [730, 731, 732, 733, 734, 735, 736, 737, 738, 739]], [6, 4968, [35887, 35981, 36063, 36150, 36221, 36291], [25912.927, 25992.759, 25962.146, 25962.279, 25980.537, 25925.767], [26398.264, 26399.73, 26467.813, 26472.234, 26442.777, 26387.263], [17.009, 10.379, 12.7, 11.434, 7.568, 11.854], [2815.9415308282883, 2239.398896884643, 3351.7146494031485, 4139.646488419046, 2975.8080375684076, 1559.5324014697078], [728, 729, 730, 731, 732, 733]], [10, 4987, [36166, 36239, 36308, 36381, 36456, 36527, 36594, 36653, 36713, 36780, 36847, 36914, 36970, 37024, 37088, 37145, 37210, 37263, 37319], [40519.012, 40449.662, 40375.372, 40224.557, 40132.305, 40151.874, 40004.593, 40029.835, 40043.96, 40063.925, 40031.465, 40038.049, 39908.802, 39886.821, 39974.701, 40060.82, 40149.251, 40313.376, 40229.367], [43701.598, 43820.275, 43754.471, 43816.735, 43847.315, 43739.267, 43747.931, 43777.709, 43739.36, 43812.811, 43846.151, 44009.388, 44044.618, 44164.186, 44333.403, 44490.301, 44381.438, 44275.336, 44184.276], [27.385, 32.771, 23.19, 29.442, 8.984, 14.745, 15.935, 12.022, 14.36, 10.698, 17.721, 22.819, 23.088, 29.146, 25.632, 20.376, 26.192, 18.181, 30.613], [1455.8084534538662, 3692.328460320394, 1371.4381187610181, 1247.3307501890076, 943.6791997007329, 2225.2170654432152, 1613.7026148904201, 1529.9480577070312, 974.4043070215805, 1518.3311708481149, 1448.6928058188362, 1281.2900683168994, 649.2584689443701, 1499.0872800165755, 859.4497648068002, 1175.049217444463, 3858.7245726779424, 1289.6723469251788, 1291.5292254136116], [731, 732, 733, 734, 735, 736, 737, 738, 739, 740, 741, 742, 743, 744, 745, 746, 747, 748, 749]], [8, 4990, [36170, 36243, 36313, 36386, 36459, 36531], [43365.242, 43335.567, 43391.16, 43432.35, 43460.634, 43359.183], [32597.485, 32527.369, 32502.383, 32515.026, 32608.173, 32566.353], [31.866, 19.084, 14.644, 16.306, 17.496, 20.772], [1618.447307025463, 3217.125186331053, 7736.189500650664, 3954.3012168279856, 1690.9249558128145, 2203.977171507079], [731, 732, 733, 734, 735, 736]], [5, 5002, [36234, 36304, 36377, 36452, 36524, 36593], [39729.701, 39794.89, 39749.539, 39849.361, 39916.813, 39852.599], [25987.498, 25946.945, 25811.274, 25721.666, 25605.921, 25574.033], [28.442, 16.119, 14.853, 17.228, 10.321, 21.196], [4996.340834910715, 21452.937930456766, 1519.532306058691, 4539.658050401769, 1274.9631762050924, 1342.7023280144913], [732, 733, 734, 735, 736, 737]], [15, 5024, [36334, 36410, 36485, 36553, 36614, 36676, 36740, 36802, 36873, 36933, 36991, 37047, 37110, 37175, 37234, 37288, 37346, 37391, 37445, 37499], [15400.108, 15410.008, 15462.606, 15405.159, 15411.864, 15379.405, 15317.002, 15327.845, 15338.534, 15331.862, 15291.412, 15296.823, 15265.32, 15278.406, 15255.3, 15272.183, 15260.305, 15247.941, 15244.165, 15232.598], [66547.539, 66513.83, 66501.946, 66542.23, 66470.698, 66402.696, 66403.838, 66440.464, 66450.774, 66390.7, 66440.893, 66413.185, 66406.422, 66424.938, 66377.283, 66349.893, 66396.794, 66383.554, 66354.56, 66355.985], [16.956, 20.557, 19.146, 9.885, 19.933, 22.141, 18.63, 17.645, 14.461, 25.679, 12.933, 18.842, 34.889, 19.569, 19.986, 14.39, 7.825, 9.418, 6.862, 9.841], [1442.235528747061, 1893.2279032890292, 1489.837238329764, 955.2387537745624, 2329.4609552263355, 1744.6713299935675, 977.9048598135719, 1228.3471196847686, 1630.5289784004838, 1237.3376116743625, 1043.872422303883, 730.7777427075897, 1365.9096554475768, 990.071474167744, 1723.5571858181952, 1773.207049361649, 3399.867764882158, 3309.466071357057, 3081.1446498796277, 2406.2377154282512], [734, 735, 736, 737, 738, 739, 740, 741, 742, 743, 744, 745, 746, 747, 748, 749, 750, 751, 752, 753]], [16, 5036, [36427, 36500, 36573, 36635, 36692, 36757, 36822, 36890, 36949, 37005, 37060, 37126, 37185, 37245], [24090.261, 24036.835, 23981.73, 23995.377, 23994.529, 23936.617, 23962.476, 23984.769, 24091.451, 24077.007, 24010.732, 24111.835, 24073.746, 24108.992], [70835.015, 70855.177, 70806.324, 70877.349, 70838.764, 70928.023, 70983.104, 71031.734, 70984.672, 70799.891, 70807.287, 70850.287, 70821.481, 70873.225], [25.045, 10.506, 30.727, 18.683, 18.602, 16.835, 13.795, 20.396, 36.377, 18.949, 7.607, 25.417, 11.073, 23.414], [5161.640186066041, 601.4984684643546, 2552.3284768894787, 2177.0588718451804, 1678.4234552211096, 1630.498086158293, 1542.549717638818, 965.7017815885513, 950.1202503664531, 1576.8279611013215, 655.6527876552244, 4582.70108701975, 973.3477167882202, 6061.590024248051], [735, 736, 737, 738, 739, 740, 741, 742, 743, 744, 745, 746, 747, 748]], [13, 5068, [36603, 36666, 36729, 36793, 36862], [4677.467, 4724.871, 4912.106, 5043.137, 4987.914], [59287.651, 59321.956, 59165.783, 59103.246, 59158.309], [22.097, 16.826, 35.236, 31.793, 25.044], [1460.5292783956772, 2384.463096056422, 2252.9747206555544, 1380.2253202352615, 1321.2014261274815], [738, 739, 740, 741, 742]], [4, 5072, [36688, 36751, 36816, 36886, 36945, 37002, 37057, 37119, 37181, 37243, 37296, 37354, 37400, 37456], [21450.123, 21459.213, 21444.972, 21470.517, 21456.888, 21468.325, 21441.793, 21458.953, 21438.811, 21473.778, 21444.232, 21475.113, 21454.641, 21464.826], [19956.909, 19984.651, 20043.273, 20061.97, 20028.978, 19993.173, 20021.728, 20015.972, 20013.117, 20021.756, 20006.647, 20006.713, 20035.442, 20026.541], [19.359, 10.83, 8.107, 9.745, 10.159, 14.101, 15.312, 8.821, 13.876, 8.403, 9.371, 19.379, 23.831, 9.788], [970.1700771484453, 2112.713885239519, 3208.6700670553037, 2834.9349148981814, 1974.1128542569948, 2151.284626698236, 2073.691490537002, 2224.2468284887486, 2553.703358391907, 1605.5192280767278, 2182.370060619517, 835.4363851631816, 2228.797911012507, 1610.9986818260647], [739, 740, 741, 742, 743, 744, 745, 746, 747, 748, 749, 750, 751, 752]], [7, 5081, [36799, 36869, 36928, 36987, 37042, 37102], [10572.887, 10626.51, 10639.507, 10590.52, 10670.098, 10556.143], [28479.971, 28359.74, 28397.092, 28425.457, 28414.635, 28429.343], [31.254, 29.055, 24.541, 27.974, 25.678, 15.35], [1567.9093181022545, 972.5859193526787, 2245.829927143401, 1798.4555845636694, 1444.3559804100375, 1549.9079204603447], [741, 742, 743, 744, 745, 746]], [15, 5102, [36930, 36989, 37044, 37105, 37168, 37228, 37285, 37343], [13045.254, 13090.977, 13091.531, 13077.302, 13093.198, 13106.507, 13063.058, 13061.772], [64746.374, 64764.314, 64779.848, 64789.174, 64762.407, 64753.258, 64758.632, 64740.733], [32.585, 16.904, 13.146, 12.868, 16.655, 17.323, 16.069, 19.444], [1094.3050222228478, 1876.8808958186876, 1403.435009558683, 2506.353995776725, 1098.6966178462237, 2088.466329633624, 858.1804855057153, 610.3428950825181], [743, 744, 745, 746, 747, 748, 749, 750]], [17, 5103, [36931, 36990, 37045, 37106, 37171, 37230], [13662.815, 13642.754, 13668.408, 13684.991, 13675.951, 13691.688], [73988.294, 74171.637, 74223.406, 74239.272, 74294.014, 74297.146], [29.17, 11.377, 14.744, 15.215, 14.376, 12.577], [12421.31844508338, 958.1661147445768, 1331.8137087546556, 1827.7333346141472, 1895.631950984494, 1462.876630774774], [743, 744, 745, 746, 747, 748]], [8, 5122, [37268, 37325, 37376, 37426, 37479, 37533, 37584, 37636, 37694, 37745], [43285.679, 43258.376, 43258.33, 43280.985, 43263.644, 43295.857, 43304.771, 43457.396, 43330.457, 43320.281], [32550.06, 32596.981, 32568.427, 32566.669, 32509.007, 32536.625, 32552.761, 32496.204, 32574.539, 32584.644], [22.339, 33.362, 15.184, 23.852, 23.528, 14.679, 15.08, 30.289, 19.534, 22.234], [1689.8164876833641, 987.7761780129495, 1243.1236398206547, 1086.8312525730323, 1595.7554753520596, 1492.3694025192663, 865.2558513574626, 14951.141726545282, 560.0541215751722, 2272.733054734799], [748, 749, 750, 751, 752, 753, 754, 755, 756, 757]], [12, 5125, [37281, 37339, 37382, 37437, 37490, 37543, 37599, 37649, 37706], [8896.865, 8871.264, 8888.317, 8887.165, 8861.446, 8887.239, 8877.675, 8968.275, 9018.589], [54191.767, 54182.903, 54166.876, 54169.596, 54161.568, 54156.213, 54152.696, 54044.014, 54056.644], [7.804, 8.556, 7.418, 7.061, 6.997, 5.916, 7.671, 29.815, 22.16], [2222.2480797805197, 2772.8489337772553, 2120.2865551166715, 2663.1692991936425, 2139.2002649016476, 2109.143717057565, 1711.9971702325063, 4918.4844722186435, 7795.303175051773], [749, 750, 751, 752, 753, 754, 755, 756, 757]], [17, 5126, [37108, 37173, 37233, 37286, 37345, 37390], [14499.337, 14645.991, 14641.332, 14598.432, 14502.549, 14460.293], [74050.643, 73946.664, 74001.925, 73897.971, 73778.627, 73814.495], [22.683, 13.85, 11.681, 9.828, 18.356, 16.208], [1092.0297416214987, 1882.4414935994853, 1475.3249703087656, 2012.9149232992731, 2036.4740732729178, 2210.4170291170944], [746, 747, 748, 749, 750, 751]], [5, 5139, [37320, 37371, 37422, 37477, 37529], [40337.977, 40302.215, 40264.889, 40268.67, 40169.575], [25910.946, 25878.162, 25919.268, 25874.957, 25981.289], [18.49, 14.103, 17.768, 20.109, 18.201], [1822.393063660225, 2971.270179543198, 2600.013064024162, 5031.456822225352, 804.8236837212148], [749, 750, 751, 752, 753]], [11, 5140, [37146, 37211, 37264, 37321, 37372, 37423], [40640.914, 40709.743, 40686.251, 40684.944, 40607.603, 40724.514], [51505.846, 51463.86, 51457.502, 51553.674, 51596.824, 51792.771], [12.386, 17.02, 20.238, 15.954, 28.282, 18.267], [2202.6399248730327, 2684.127633243829, 1943.6538044905603, 1200.9139442643066, 1310.909036087781, 668.3591558373746], [746, 747, 748, 749, 750, 751]], [12, 5171, [37439, 37491, 37544, 37602, 37651], [9457.513, 9523.353, 9568.391, 9589.143, 9696.357], [53982.03, 53947.879, 53871.764, 53856.988, 53689.253], [21.678, 19.372, 11.495, 17.816, 21.485], [3296.352072996568, 2084.8586257440934, 1206.3628447354183, 1656.4810301123803, 2171.580462023139], [752, 753, 754, 755, 756]], [7, 5172, [37495, 37545, 37603, 37652, 37709, 37758, 37802], [10948.03, 10895.476, 10881.104, 10899.097, 10914.483, 10867.602, 10890.574], [29088.712, 29121.147, 29151.162, 29173.202, 29091.265, 29145.27, 29097.341], [13.063, 9.733, 12.508, 25.534, 26.828, 20.768, 19.372], [1408.6862132535668, 1690.5620417685113, 1444.5369471847212, 1072.2208677995989, 672.0728761384811, 1094.243324822528, 1755.1301126652734], [753, 754, 755, 756, 757, 758, 759]], [15, 5189, [37657, 37710, 37762, 37808, 37853, 37901, 37956], [16067.104, 16132.479, 16092.963, 16178.851, 16016.761, 16116.001, 16073.27], [66468.003, 66413.409, 66424.169, 66418.733, 66551.295, 66572.195, 66569.946], [12.222, 13.803, 15.845, 17.197, 22.35, 13.7, 25.217], [1139.205532564648, 2591.800984136118, 1935.5508729461521, 2927.224720743196, 1199.1242745483687, 947.8193545286314, 1658.3491343035168], [756, 757, 758, 759, 760, 761, 762]], [16, 5193, [37616, 37674, 37724, 37770, 37819, 37864, 37912, 37969, 38016, 38065, 38106, 38143, 38190], [24424.285, 24374.372, 24431.711, 24397.503, 24253.436, 24232.021, 24266.854, 24239.562, 24283.584, 24199.492, 24222.627, 24216.576, 24252.56], [70759.341, 70986.614, 70943.159, 70864.809, 70969.642, 70903.48, 70927.924, 70944.888, 70957.875, 70934.163, 70922.712, 70922.826, 71123.472], [8.955, 34.555, 20.372, 42.786, 12.449, 16.755, 16.369, 14.883, 10.573, 19.553, 17.92, 17.046, 23.322], [126176.54977905314, 2580.880708376455, 27665.22588766597, 2617.8130494835377, 3592.5902889383715, 3798.8838803557746, 2939.527768623682, 2348.775491768595, 1477.2670336474341, 2066.6022344103744, 1109.8724740369314, 906.4293012723879, 15736.401173440387], [755, 756, 757, 758, 759, 760, 761, 762, 763, 764, 765, 766, 767]], [8, 5223, [37837, 37880, 37933, 37991, 38040], [43267.958, 43223.975, 43234.9, 43250.471, 43339.991], [32523.837, 32556.995, 32567.562, 32577.341, 32590.83], [29.244, 28.717, 17.882, 13.566, 22.664], [1106.93084146864, 1187.112624327909, 1764.519317492539, 1955.3903421559253, 1178.6310593174512], [759, 760, 761, 762, 763]], [12, 5227, [37942, 38003, 38050, 38092, 38130], [9593.667, 9607.329, 9602.426, 9504.721, 9487.135], [52894.845, 52771.995, 52726.578, 52717.199, 52765.438], [12.779, 12.36, 12.818, 14.858, 22.052], [2399.071197288145, 3112.4786270834365, 2940.82414609863, 2216.684461511942, 1543.2141082228834], [762, 763, 764, 765, 766]], [13, 5241, [38087, 38125, 38174, 38219, 38271, 38317, 38364, 38413, 38456, 38504, 38555, 38596, 38641, 38694, 38736, 38780, 38831, 38876, 38917], [4330.493, 4479.144, 4612.875, 4561.38, 4528.059, 4568.398, 4597.052, 4637.635, 4469.19, 4482.646, 4475.557, 4484.679, 4496.797, 4492.921, 4505.197, 4518.598, 4505.387, 4494.706, 4483.052], [60303.869, 60360.191, 60356.321, 60377.009, 60379.004, 60381.439, 60349.269, 60406.404, 60386.58, 60400.282, 60400.508, 60446.569, 60423.766, 60373.538, 60400.332, 60399.517, 60426.119, 60402.699, 60411.696], [28.825, 17.751, 16.785, 15.972, 8.982, 15.066, 9.728, 17.912, 12.582, 9.241, 10.332, 27.321, 23.152, 21.936, 17.846, 25.441, 13.99, 10.082, 17.437], [3072.3774613869746, 2015.757877914534, 1498.961772961873, 5641.12758796372, 3296.83464631155, 6897.421558407947, 2266.688642028785, 2576.3570880172974, 60016.04182239426, 2849.6257673400414, 3246.4915289865703, 1284.0518541716688, 1244.0202826638877, 2428.905474935673, 1893.9023893399142, 1707.8864862944372, 2775.3345721773608, 2492.883887552489, 1995.424247106631], [765, 766, 767, 768, 769, 770, 771, 772, 773, 774, 775, 776, 777, 778, 779, 780, 781, 782, 783]], [8, 5242, [38120, 38167, 38214, 38266, 38313], [43359.213, 43368.102, 43432.332, 43376.281, 43448.019], [32530.499, 32477.467, 32465.929, 32448.649, 32438.337], [16.486, 22.621, 34.107, 23.078, 23.333], [2384.53585355185, 2562.6060401550217, 1011.1850262049207, 663.8483678606066, 653.1121278792391], [765, 766, 767, 768, 769]], [16, 5245, [38104, 38140, 38188, 38239, 38293], [23838.419, 23837.714, 23884.875, 23869.978, 23850.544], [72914.681, 72860.787, 72939.72, 72903.026, 72919.138], [12.549, 18.544, 21.132, 13.433, 22.6], [1407.1822891602944, 1208.8702875542333, 2532.841861179815, 4058.6800489164566, 1082.7557716180602], [765, 766, 767, 768, 769]], [15, 5257, [38133, 38181, 38230, 38284, 38331, 38378, 38426, 38467, 38512, 38565, 38605, 38652], [14638.657, 14654.214, 14550.027, 14652.277, 14648.226, 14626.729, 14637.622, 14633.651, 14647.109, 14653.838, 14655.695, 14644.697], [65351.824, 65377.191, 65429.155, 65364.811, 65401.462, 65404.039, 65400.685, 65404.013, 65359.252, 65326.677, 65388.191, 65361.336], [21.113, 20.335, 27.996, 17.105, 11.76, 16.991, 18.664, 18.321, 13.887, 17.125, 12.162, 11.785], [1652.0520875702723, 1902.758680093109, 3080.2296925043593, 2589.740279365744, 1374.5737927025334, 2529.624845951134, 1809.5219690287843, 3617.7810892329935, 2678.764490973093, 3171.954381717172, 1625.18074133191, 1918.8075475515961], [766, 767, 768, 769, 770, 771, 772, 773, 774, 775, 776, 777]], [15, 5269, [38228, 38283, 38330, 38376, 38425], [14201.171, 14133.254, 14081.523, 13961.45, 14203.047], [65505.194, 65515.212, 65491.545, 65409.911, 65434.758], [21.717, 9.269, 10.958, 16.732, 33.335], [1249.9205030177004, 1573.8462791902064, 1331.013394423993, 2142.2787295558905, 2414.742054907968], [768, 769, 770, 771, 772]], [8, 5280, [38356, 38403, 38448, 38495, 38545], [43142.791, 43105.062, 43186.551, 43240.388, 43265.205], [33569.52, 33572.888, 33542.196, 33533.857, 33559.954], [12.482, 14.943, 14.403, 22.512, 24.485], [1490.8877684106515, 1897.3721791803055, 2183.14248930961, 1890.528309307786, 858.0090172715985], [770, 771, 772, 773, 774]], [12, 5289, [38279, 38326, 38372, 38420, 38464, 38510, 38560, 38601, 38647, 38698], [9133.137, 9149.123, 9147.53, 9155.052, 9123.475, 9148.599, 9129.386, 9153.234, 9153.72, 9169.258], [53433.295, 53436.614, 53443.045, 53434.808, 53424.847, 53446.561, 53439.865, 53436.645, 53436.145, 53425.008], [13.367, 9.024, 18.743, 11.18, 8.339, 15.976, 17.659, 11.044, 12.834, 16.372], [1653.160893022734, 2806.936884869008, 3994.6781905148096, 1554.6594460829572, 1692.8716548125617, 2046.7096700152103, 848.5016288739371, 2140.791822554763, 1321.5503299725742, 1884.3130018369945], [769, 770, 771, 772, 773, 774, 775, 776, 777, 778]], [3, 5311, [38443, 38484, 38537, 38585, 38623], [34375.297, 34532.947, 34430.944, 34504.381, 34397.071], [15613.403, 15631.31, 15519.647, 15496.616, 15567.28], [29.54, 19.647, 24.753, 9.421, 27.98], [893.1814724899697, 845.0841517591837, 3142.7362906805342, 44069.78743645662, 2973.810498723478], [772, 773, 774, 775, 776]], [9, 5329, [38592, 38637, 38687, 38733, 38776, 38821, 38867, 38910, 38948], [43358.04, 43338.336, 43411.871, 43421.372, 43490.564, 43443.939, 43494.651, 43429.448, 43434.655], [38280.629, 38338.113, 38215.948, 38302.452, 38303.7, 38400.879, 38356.738, 38419.277, 38458.509], [28.603, 15.043, 11.218, 18.124, 11.596, 9.647, 13.898, 14.367, 12.848], [2103.8648728519456, 2692.4814685694328, 2355.7542832569006, 3985.4000155375206, 3524.2837947251437, 1740.1602439030323, 2114.6312048135187, 1917.8162401894258, 864.5192138341464], [775, 776, 777, 778, 779, 780, 781, 782, 783]], [3, 5346, [38622, 38672, 38719, 38762, 38807, 38857], [33347.095, 33388.02, 33392.187, 33411.26, 33417.583, 33461.83], [16865.674, 16915.799, 16894.245, 16933.853, 16836.793, 16765.867], [15.479, 8.199, 14.511, 10.859, 28.039, 20.597], [1618.3841573119298, 2064.286900259928, 2948.937039213193, 1150.036006083242, 1386.0303699783685, 1606.231730494868], [776, 777, 778, 779, 780, 781]], [10, 5355, [38680, 38727, 38772, 38815, 38865], [39645.048, 39662.36, 39598.266, 39623.71, 39764.75], [44135.854, 44261.441, 44346.449, 44419.735, 44524.182], [9.027, 21.641, 18.132, 17.327, 24.499], [1896.9662198708995, 937.4536526377881, 1271.3172510652628, 1726.1852357073521, 908.0974011411292], [777, 778, 779, 780, 781]], [10, 5368, [38771, 38814, 38863, 38905, 38943, 38985, 39024, 39063], [39240.708, 39178.524, 39069.127, 39084.022, 38933.533, 38904.276, 38879.499, 38827.414], [45064.541, 45144.451, 45109.169, 45120.859, 45101.86, 45046.75, 44989.996, 44978.058], [22.439, 13.134, 12.133, 13.893, 13.708, 23.083, 25.983, 24.012], [1643.2333461463738, 2714.5543586097724, 2033.854231931374, 3066.1999364471512, 3700.17190829013, 4422.536032929421, 3226.573660206266, 4588.550487388809], [779, 780, 781, 782, 783, 784, 785, 786]], [16, 5370, [38799, 38850, 38891, 38931, 38972], [23743.847, 23902.258, 23878.517, 24092.72, 24272.44], [72905.84, 72965.141, 73024.077, 73087.853, 73066.748], [22.292, 20.994, 10.638, 16.498, 15.104], [2504.7538258712707, 1991.6136019845405, 2438.4461912607753, 5453.116161991541, 1723.6614731484217], [780, 781, 782, 783, 784]], [13, 5383, [38875, 38915, 38955, 38995, 39033], [3989.788, 3995.401, 3999.697, 3997.9, 3996.948], [60134.406, 60156.324, 60151.835, 60141.738, 60161.978], [15.062, 19.01, 15.466, 16.086, 19.67], [2160.116854186793, 2133.328795434989, 2183.7030548211005, 1540.743930063823, 1242.2500104224061], [782, 783, 784, 785, 786]], [0, 5392, [39071, 39106, 39139, 39175, 39222, 39269, 39308], [44396.045, 44373.943, 44386.257, 44349.825, 44367.777, 44414.742, 44434.122], [4873.127, 4929.138, 4879.725, 4896.229, 4871.081, 4933.466, 4943.846], [14.244, 17.109, 22.732, 21.919, 21.483, 13.169, 19.591], [1242.8040385856493, 1196.3763021925674, 1481.6543101499144, 968.6525539603205, 1202.3907113544635, 1137.5823498091322, 1161.0925289122708], [786, 787, 788, 789, 790, 791, 792]], [13, 5393, [38996, 39035, 39075, 39110, 39145, 39180, 39231, 39275], [6022.339, 6029.478, 6020.059, 5987.93, 5967.373, 5919.761, 5971.663, 5984.554], [58762.145, 58777.927, 58778.185, 58780.143, 58759.47, 58752.378, 58787.885, 58803.387], [18.937, 8.565, 9.407, 11.128, 6.726, 9.827, 13.479, 28.596], [850.6739997077832, 2948.6858254082927, 2231.477351977363, 2570.2514739035146, 3265.7617374573756, 2146.107739146966, 2208.3281468413156, 2197.5454698246213], [785, 786, 787, 788, 789, 790, 791, 792]], [12, 5394, [39000, 39037, 39077, 39113, 39147], [9244.299, 9246.164, 9223.914, 9254.471, 9204.812], [52563.335, 52589.661, 52628.266, 52646.299, 52610.268], [17.452, 2.197, 34.071, 30.856, 30.29], [758.6972931234402, 371.98367610012554, 740.7903590111232, 1079.6228392984522, 956.1397483430277], [785, 786, 787, 788, 789]], [7, 5395, [39078, 39114, 39149, 39187, 39236, 39281], [10419.479, 10449.113, 10378.615, 10402.117, 10496.77, 10431.231], [28728.892, 28698.849, 28778.36, 28723.042, 28692.958, 28855.419], [27.317, 14.966, 13.328, 27.509, 10.191, 15.314], [777.6205631301858, 2825.545648942704, 1649.7531016926969, 3350.593858856536, 1428.7361054715593, 1195.827625138027], [787, 788, 789, 790, 791, 792]], [15, 5396, [39004, 39040, 39079, 39115, 39152, 39190, 39242, 39283, 39324, 39358, 39409], [14889.288, 14810.358, 14776.478, 14855.758, 14861.775, 14773.08, 14829.375, 14858.76, 14886.909, 14752.337, 14824.237], [65096.638, 65191.015, 65187.816, 65105.859, 65113.329, 65296.091, 65125.101, 65098.172, 65068.47, 65069.777, 65117.748], [22.569, 25.163, 27.509, 12.977, 10.135, 27.804, 21.479, 29.613, 16.86, 28.474, 16.967], [1707.7086510007116, 1907.0492973722883, 8341.294714257081, 1410.8919287466206, 1274.0843640480073, 5338.025261547535, 1506.2456021320365, 1036.3649970913502, 1073.2512484675779, 1069.9239117740526, 479.7365161418611], [785, 786, 787, 788, 789, 790, 791, 792, 793, 794, 795]], [4, 5398, [39046, 39084, 39119, 39157, 39196, 39251, 39292], [21013.333, 21038.282, 20981.003, 20998.989, 21012.52, 21034.994, 21030.73], [19488.526, 19560.112, 19567.26, 19568.427, 19531.503, 19562.845, 19528.986], [15.788, 12.995, 8.845, 9.123, 11.171, 20.035, 24.167], [927.5446243104799, 2632.0804045859973, 2828.7432232979268, 2958.032585510094, 3228.9019031879766, 1310.8985709236565, 885.3018983279374], [786, 787, 788, 789, 790, 791, 792]], [9, 5404, [39138, 39174, 39220, 39266, 39307], [43769.056, 43773.203, 43696.605, 43720.522, 43781.945], [38083.607, 38035.392, 37963.808, 37944.598, 38076.763], [15.911, 17.13, 13.416, 18.017, 28.041], [1737.1488687865221, 1959.774560439399, 2790.9174521568348, 2067.3512493080466, 1001.2691223282324], [788, 789, 790, 791, 792]], [6, 5409, [39125, 39164, 39202, 39255, 39296, 39332, 39377, 39440, 39547], [25760.773, 25819.001, 25834.726, 25852.105, 25910.374, 25914.671, 25974.461, 25818.003, 25809.139], [26402.756, 26423.798, 26440.761, 26456.285, 26450.428, 26479.92, 26435.606, 26536.481, 26476.495], [16.468, 10.912, 16.446, 17.019, 18.446, 18.993, 17.61, 24.734, 32.479], [3092.3163918252, 1216.920856465665, 1729.346548482707, 2856.7633547138894, 1761.1037149511378, 1951.0321761990408, 3741.6392881734473, 14936.804958434734, 6276.372840444712], [788, 789, 790, 791, 792, 793, 794, 795, 796]], [1, 5417, [39304, 39340, 39382, 39455, 39567, 39709, 39847, 39983, 40104, 40230, 40347, 40467, 40578, 40671, 40763, 40858, 40958, 41046, 41131, 41217, 41304], [40132.487, 40137.448, 40214.078, 40276.829, 40165.581, 40192.085, 40229.532, 40244.578, 40234.438, 40244.363, 40337.608, 40367.542, 40400.38, 40419.95, 40544.729, 40507.131, 40598.835, 40620.499, 40527.279, 40572.722, 40543.53], [3926.553, 3865.662, 3895.275, 3897.729, 3902.614, 3935.676, 3943.578, 3943.053, 3957.332, 3995.774, 4089.42, 4023.255, 4020.322, 3961.174, 3995.922, 3984.833, 4008.233, 3932.152, 3934.049, 3918.979, 3948.603], [13.879, 22.077, 9.316, 18.694, 28.734, 23.291, 13.692, 15.522, 23.834, 22.951, 19.684, 17.51, 17.408, 16.698, 14.975, 15.329, 15.766, 24.177, 26.099, 25.501, 8.582], [614.5223404077385, 1313.9647090941187, 461.40679895688874, 1487.7647384610138, 2705.3180182234146, 3958.3601590038847, 1675.01764202356, 8969.666936436874, 5759.437779466458, 5365.054271745785, 1365.2416846182116, 1989.0869400930328, 2418.012006499001, 1553.8218171135693, 1411.9470936394453, 1484.1833323388578, 1199.7848383364194, 910.9347076889454, 2905.4018819957178, 2705.0323933418467, 734.9870090368859], [792, 793, 794, 795, 796, 797, 798, 799, 800, 801, 802, 803, 804, 805, 806, 807, 808, 809, 810, 811, 812]], [6, 5434, [39370, 39431, 39539, 39669, 39804, 39945, 40071, 40193], [24634.929, 24748.069, 24808.726, 24740.763, 24721.276, 24780.379, 24942.189, 24837.773], [27051.816, 27091.501, 26964.36, 26872.714, 26876.011, 26914.636, 26939.144, 26965.391], [19.529, 18.846, 14.217, 9.64, 14.496, 18.064, 16.717, 25.526], [1258.81651552718, 2008.712362981211, 22349.847391814117, 5617.395794083849, 12448.859411977643, 7381.467662119509, 34180.57430962951, 24040.905416498477], [794, 795, 796, 797, 798, 799, 800, 801]], [13, 5439, [39351, 39394, 39483, 39601, 39740], [4229.136, 4433.529, 4531.718, 4341.552, 4203.945], [60044.144, 60085.879, 60153.711, 60074.661, 60019.718], [40.726, 17.942, 17.464, 20.165, 17.615], [2153.490308550261, 25340.472663245193, 4495.533025289206, 9364.406633567276, 14460.833657204683], [794, 795, 796, 797, 798]], [14, 5470, [39448, 39557, 39694, 39832, 39970, 40091], [33820.478, 33716.111, 33772.2, 33829.873, 33764.819, 33806.701], [59138.356, 59083.818, 59083.218, 59157.591, 59315.29, 59403.963], [17.042, 19.703, 17.666, 17.825, 17.375, 24.222], [2130.954221246138, 8568.437652790013, 3423.8236725234387, 1344.469499071516, 1579.0790031706547, 1038.673681762072], [795, 796, 797, 798, 799, 800]], [9, 5475, [39461, 39577, 39716, 39859, 39997, 40118, 40241, 40356, 40478], [42722.728, 42800.619, 42866.68, 43009.817, 43017.243, 42953.259, 43016.235, 43122.014, 43068.593], [37351.544, 37252.466, 37200.124, 37217.743, 37139.751, 37209.868, 37202.131, 37120.121, 37135.3], [23.789, 18.465, 26.706, 12.056, 12.745, 29.458, 33.123, 15.917, 18.302], [2194.284625272083, 1539.9385580719959, 1701.226648458016, 27383.77351116361, 3993.200602839492, 7144.386355832117, 6205.926078960775, 2148.986239816512, 1771.1418026255121], [795, 796, 797, 798, 799, 800, 801, 802, 803]], [8, 5483, [39474, 39592, 39729, 39870, 40008, 40128, 40251, 40365, 40489], [44592.919, 44733.809, 44697.468, 44738.157, 44728.164, 44699.978, 44687.232, 44708.027, 44711.972], [32207.606, 32145.356, 32278.416, 32265.73, 32276.095, 32248.405, 32235.867, 32348.804, 32331.269], [14.067, 13.989, 14.61, 9.449, 7.074, 7.999, 15.63, 18.298, 28.537], [4531.80664594204, 2616.7134487556223, 7508.6838199021295, 6598.1479901956645, 7214.077855877167, 7969.196939755963, 7286.01544844671, 2562.6498813816065, 693.6634395144881], [795, 796, 797, 798, 799, 800, 801, 802, 803]], [13, 5489, [39398, 39486, 39609, 39749, 39887, 40018, 40137, 40264, 40380, 40502, 40605, 40696, 40787, 40882, 40980, 41067], [5580.038, 5640.487, 5800.638, 5831.367, 5682.554, 5696.826, 5701.456, 5753.045, 5751.21, 5737.0, 5608.724, 5754.775, 5733.741, 5597.819, 5671.446, 5740.801], [59729.763, 59713.407, 59713.93, 59699.206, 59613.402, 59836.253, 59767.3, 59875.31, 59855.973, 59840.63, 59867.96, 59914.617, 59890.299, 59875.289, 59902.131, 59884.03], [26.414, 35.384, 35.695, 14.977, 7.444, 18.356, 20.559, 15.708, 25.982, 14.808, 20.443, 29.132, 24.527, 34.233, 22.093, 34.017], [5957.569605966777, 2983.4255321791975, 2684.735409015432, 50049.2948071828, 91961.8400508823, 1958.680423133245, 3558.160903606022, 12103.380373433101, 4793.200435997929, 38251.86511613293, 9231.017954098877, 4551.988868872421, 5648.670579513085, 6096.664113069759, 7202.880977167805, 3641.5500699246336], [795, 796, 797, 798, 799, 800, 801, 802, 803, 804, 805, 806, 807, 808, 809, 810]], [15, 5494, [39411, 39509, 39638, 39774, 39911, 40037, 40161, 40285, 40403, 40518], [15972.507, 15978.316, 15977.397, 15961.083, 15978.269, 15963.387, 15889.85, 15851.19, 15934.729, 15899.3], [65837.088, 65805.569, 65747.609, 65771.188, 65769.203, 65805.743, 65850.643, 65949.235, 65874.926, 65889.523], [16.286, 5.015, 6.81, 8.124, 8.399, 10.799, 29.286, 27.636, 43.12, 45.035], [3101.7269586284838, 5113.674552918738, 6029.652209221557, 4146.911717515471, 5462.743417693804, 2642.6591715115674, 4771.207678809473, 4099.031265094764, 892.9817403920706, 1529.3211060902952], [795, 796, 797, 798, 799, 800, 801, 802, 803, 804]], [15, 5495, [39412, 39511, 39639, 39775, 39912, 40038, 40162, 40287, 40404, 40519, 40620, 40711], [15991.429, 16045.475, 15928.275, 15920.903, 16013.717, 15908.672, 16022.908, 15943.875, 16003.097, 16009.766, 16044.817, 16079.961], [66353.327, 66558.831, 66563.091, 66542.596, 66488.211, 66389.473, 66426.975, 66589.058, 66637.316, 66531.61, 66481.105, 66523.147], [24.127, 24.796, 21.287, 19.328, 22.423, 17.738, 24.157, 17.449, 12.065, 24.077, 22.437, 17.669], [3104.9636531360657, 1850.506160931311, 6316.568030989955, 7823.854354055653, 4014.3315554448477, 25522.869188241468, 5264.209805749659, 5556.076535416571, 1720.1066891092114, 2747.0524973791285, 4280.891118929061, 2110.22514771829], [795, 796, 797, 798, 799, 800, 801, 802, 803, 804, 805, 806]], [13, 5502, [39883, 40015, 40135, 40262, 40377, 40498, 40601, 40693, 40783, 40877, 40977, 41064, 41151, 41234, 41326], [4571.347, 4528.739, 4487.51, 4574.815, 4509.172, 4504.551, 4499.626, 4513.346, 4542.428, 4542.274, 4567.359, 4562.405, 4543.603, 4575.017, 4594.933], [60203.749, 60205.668, 60227.676, 60183.808, 60211.056, 60207.899, 60181.681, 60219.993, 60205.666, 60219.966, 60225.679, 60213.565, 60230.927, 60203.115, 60254.209], [15.026, 16.479, 26.731, 17.154, 13.84, 9.929, 17.699, 11.385, 11.502, 21.378, 13.585, 11.651, 14.166, 14.471, 23.784], [4393.0484698296195, 3501.508490468917, 4976.943280338224, 2433.827108864007, 2416.982338299826, 2319.4365483854444, 2687.7379767286, 2093.2529799886556, 2239.062355314292, 2632.9846034468897, 1746.1054654112354, 2189.789302992758, 2895.923268216076, 2946.6228851661235, 2218.3645005596636], [799, 800, 801, 802, 803, 804, 805, 806, 807, 808, 809, 810, 811, 812, 813]], [7, 5511, [39624, 39765, 39901, 40029, 40149, 40274, 40393, 40512, 40614, 40703, 40794, 40891, 40987, 41075, 41164], [10814.858, 10726.574, 10665.397, 10696.548, 10597.548, 10682.191, 10521.183, 10389.18, 10503.32, 10454.059, 10475.726, 10534.903, 10399.684, 10465.534, 10460.733], [28443.324, 28468.29, 28415.11, 28404.427, 28435.219, 28439.286, 28482.403, 28548.712, 28521.397, 28549.727, 28519.838, 28510.876, 28513.16, 28521.985, 28483.531], [17.478, 19.184, 13.854, 16.964, 14.64, 25.954, 11.239, 10.854, 13.543, 14.835, 12.771, 18.455, 13.999, 18.502, 23.891], [21373.923916803862, 12017.203684077609, 19761.83216817411, 13338.491735378588, 5031.242845860638, 7949.48166534556, 3589.9954039237264, 3609.2153358032606, 4627.551014998356, 5132.794258875899, 3411.0315003883948, 7073.82870232382, 2333.0600361629886, 4008.4661697472693, 3700.1771777071986], [797, 798, 799, 800, 801, 802, 803, 804, 805, 806, 807, 808, 809, 810, 811]], [15, 5512, [40514, 40616, 40705, 40795, 40893, 40989, 41078, 41166, 41248, 41339, 41406, 41490, 41564, 41648, 41716, 41783, 41840, 41896, 41957, 42018, 42073, 42138, 42205, 42275, 42334, 42398, 42460, 42520, 42585, 42651, 42711, 42769, 42822, 42886, 42945, 43007, 43057, 43105, 43150], [13347.835, 13351.575, 13391.705, 13395.589, 13376.501, 13360.814, 13525.485, 13507.205, 13503.26, 13523.488, 13476.899, 13452.017, 13456.647, 13510.743, 13321.926, 13359.806, 13508.168, 13517.689, 13477.268, 13487.741, 13491.908, 13518.72, 13531.181, 13489.247, 13567.334, 13455.262, 13472.823, 13498.873, 13509.205, 13502.768, 13477.943, 13506.099, 13501.194, 13477.519, 13521.33, 13520.463, 13502.863, 13495.446, 13453.469], [65152.804, 65108.198, 65078.655, 65089.401, 65083.916, 65116.405, 65067.888, 65061.223, 65042.766, 64992.391, 65081.023, 65016.719, 65013.2, 65052.79, 65029.001, 65013.283, 65032.5, 65052.943, 65046.934, 65043.756, 65056.761, 65017.96, 65078.583, 65066.232, 65091.718, 65071.454, 65050.076, 65002.626, 65045.642, 65056.883, 65040.204, 65045.864, 65070.792, 64995.426, 65029.872, 65041.518, 65031.932, 65043.329, 65131.729], [11.725, 10.393, 12.482, 10.147, 15.369, 11.776, 16.159, 13.05, 15.654, 34.684, 8.338, 13.697, 16.989, 9.655, 16.47, 29.089, 16.035, 16.072, 13.088, 10.439, 9.511, 14.426, 10.642, 12.142, 22.6, 2.881, 16.414, 32.664, 8.647, 9.248, 12.921, 10.572, 8.18, 11.737, 16.137, 8.229, 9.931, 11.006, 29.755], [1765.001997771697, 2417.801117134283, 2892.438367132373, 2671.0991113609393, 3054.7046864739305, 1049.2981824522262, 1168.6302226467, 3360.779720195787, 1877.4117504682224, 3376.9748016911863, 1802.8135024687, 1992.4004965757686, 1274.6840952020184, 2190.7694549328176, 7150.513899146582, 1531.6662808796248, 2877.7378319806853, 2319.8642225438316, 2348.004455282279, 1946.0642398316008, 2743.8218294784197, 485.99587277615643, 2059.70376297381, 2247.780258282616, 2013.793572053986, 396.47805357205027, 1694.7907537395247, 1106.108028333739, 1416.6725750490841, 1501.1792935766314, 1168.9063444046974, 1984.7715407268656, 1611.4803872803197, 1008.7116914692881, 952.0014174094051, 1927.2051947552409, 1768.0853944921787, 1945.1719419189742, 1182.3593906168799], [804, 805, 806, 807, 808, 809, 810, 811, 812, 813, 814, 815, 816, 817, 818, 819, 820, 821, 822, 823, 824, 825, 826, 827, 828, 829, 830, 831, 832, 833, 834, 835, 836, 837, 838, 839, 840, 841, 842]], [15, 5513, [40152, 40277, 40396, 40515, 40617, 40706, 40796], [13808.778, 13763.234, 13815.98, 13794.558, 13815.215, 13801.752, 13817.109], [64300.441, 64260.745, 64272.665, 64259.289, 64276.284, 64293.764, 64296.702], [21.058, 15.634, 13.391, 16.04, 11.29, 16.262, 16.271], [3461.4797306363876, 2849.940278402115, 2542.7019205340257, 2131.7386124513932, 2910.074346811316, 3538.035286820769, 2502.212292970745], [801, 802, 803, 804, 805, 806, 807]], [17, 5514, [39904, 40031, 40154, 40278, 40397, 40516, 40619, 40708, 40798, 40895], [13932.966, 13902.603, 13942.286, 13945.862, 14027.601, 13998.541, 14125.091, 14063.44, 14176.457, 14242.098], [73395.293, 73399.061, 73341.707, 73366.65, 73255.692, 73268.084, 73195.207, 73254.036, 73200.357, 73110.268], [8.641, 10.154, 16.504, 20.424, 13.837, 11.332, 11.791, 14.556, 11.355, 26.409], [1623.7332308312596, 3058.0698468344453, 1484.6089143475015, 3979.8639260974137, 2336.777547901871, 4000.435192029261, 1436.0846055277866, 1571.2863861153671, 1773.775351484741, 756.7929443463555], [799, 800, 801, 802, 803, 804, 805, 806, 807, 808]], [4, 5524, [39795, 39933, 40061, 40179, 40303, 40421, 40537, 40635, 40726, 40812, 40912, 41004], [21271.162, 21371.814, 21340.554, 21495.288, 21512.109, 21389.423, 21330.946, 21256.612, 21217.343, 21210.908, 21174.94, 21222.541], [20259.32, 20175.827, 20186.753, 20071.206, 20026.816, 20093.682, 20184.738, 20169.347, 20022.517, 20057.491, 19997.36, 20027.632], [35.95, 21.438, 27.596, 18.967, 15.715, 19.571, 20.657, 17.09, 23.022, 12.047, 14.537, 16.676], [3639.6515435089955, 1961.4488645153874, 3923.3102832481723, 1706.0081615838487, 1230.2530031595807, 4855.909728894677, 2655.0719884058035, 4247.6185796405725, 5898.214444252748, 1795.4879284313, 1091.4489379696897, 2787.6868527235465], [798, 799, 800, 801, 802, 803, 804, 805, 806, 807, 808, 809]], [16, 5529, [40313, 40431, 40550, 40643, 40733, 40827, 40924], [24912.64, 24986.857, 24943.187, 24936.709, 24897.52, 24958.081, 24925.78], [71187.245, 71144.433, 71140.062, 71131.234, 71141.719, 71135.839, 71160.949], [20.61, 17.074, 10.936, 14.675, 15.783, 14.639, 17.444], [3373.2702533539127, 1742.2506225205216, 2728.6156990934146, 3245.190125149149, 3280.849886168936, 2476.921174195964, 3624.906192716583], [802, 803, 804, 805, 806, 807, 808]], [16, 5530, [40546, 40644, 40732, 40825, 40921, 41012, 41095, 41187, 41269, 41358, 41427, 41508, 41591], [24465.736, 24659.849, 24567.308, 24708.186, 24641.245, 24668.91, 24768.549, 24694.596, 24642.011, 24793.462, 24646.054, 24580.939, 24624.619], [72105.098, 72240.825, 72243.51, 72326.178, 72145.612, 72299.661, 72207.666, 72391.548, 72311.082, 72246.302, 72117.571, 72167.109, 72249.187], [40.947, 23.82, 24.048, 19.222, 31.912, 21.284, 17.526, 19.927, 28.621, 18.39, 20.539, 30.177, 11.523], [3802.0076000084377, 14756.189748702353, 9030.084944530458, 2952.4024653595156, 1514.3655812861402, 4486.989741802217, 4327.349130503986, 14763.130456812674, 1762.9947029493244, 26508.394420047513, 1966.1080347174411, 1466.8350396666333, 675.4963691982974], [804, 805, 806, 807, 808, 809, 810, 811, 812, 813, 814, 815, 816]], [6, 5532, [39678, 39814, 39955, 40079, 40200, 40320, 40440, 40555, 40649, 40736, 40832, 40927, 41017, 41101], [25624.968, 25690.022, 25663.641, 25615.225, 25789.242, 25743.891, 25825.36, 25675.208, 25565.143, 25697.185, 25725.318, 25629.125, 25518.243, 25577.873], [26779.293, 26655.048, 26778.399, 26773.423, 26731.295, 26732.811, 26741.225, 26775.006, 26757.501, 26798.485, 26805.161, 26855.724, 26901.414, 26805.707], [16.744, 16.564, 12.723, 17.196, 21.096, 21.267, 12.471, 18.407, 24.609, 17.863, 15.805, 11.869, 19.392, 25.125], [31308.167988986115, 38893.929972229635, 73029.96955716406, 67657.54230631533, 8207.00016079183, 5252.852891949362, 6362.381557289781, 6256.722145603034, 1186.347219650568, 6821.641963359958, 4583.700598776307, 3991.806426875398, 2739.291875525177, 2270.3671168465958], [797, 798, 799, 800, 801, 802, 803, 804, 805, 806, 807, 808, 809, 810]], [6, 5535, [40323, 40442, 40558, 40653, 40740], [26105.561, 26276.151, 26290.653, 26179.016, 26101.015], [25886.145, 25873.213, 25960.854, 25864.828, 25868.814], [14.952, 29.22, 17.884, 16.594, 23.316], [28672.284031767835, 1449.7069844300095, 13481.180517999937, 2635.607516978475, 3450.995690759608], [802, 803, 804, 805, 806]], [3, 5544, [39555, 39692, 39831, 39969, 40090, 40214, 40335, 40454, 40571, 40664, 40754, 40847, 40943, 41033, 41120, 41209, 41292], [33571.72, 33502.693, 33504.607, 33481.332, 33410.649, 33460.703, 33458.288, 33496.381, 33512.434, 33498.722, 33466.761, 33495.324, 33503.301, 33493.307, 33510.135, 33460.592, 33517.753], [16673.389, 16738.194, 16812.605, 16758.091, 16743.855, 16713.936, 16681.86, 16651.962, 16584.191, 16580.372, 16580.092, 16573.126, 16620.983, 16675.519, 16630.781, 16617.144, 16635.292], [11.286, 15.33, 14.099, 17.775, 11.62, 12.185, 10.948, 13.336, 10.402, 9.049, 8.214, 9.33, 15.789, 21.799, 14.558, 14.726, 21.192], [64234.56757563404, 12773.453531944298, 14224.716006381894, 3633.1927106246408, 2235.607105128002, 4589.731482541424, 3838.6891900204405, 3151.292527953656, 3736.8577453204734, 3142.3870940290485, 2645.0197468114006, 4116.580763912577, 1960.9053012520965, 4022.7722305076745, 3352.629998956337, 2323.7554758559313, 871.8237718859511], [796, 797, 798, 799, 800, 801, 802, 803, 804, 805, 806, 807, 808, 809, 810, 811, 812]], [5, 5548, [40099, 40224, 40343, 40461, 40575, 40669, 40761, 40856, 40954, 41042, 41129, 41215, 41302], [39382.786, 39292.863, 39438.463, 39442.288, 39414.467, 39425.191, 39535.083, 39709.893, 39817.688, 39729.597, 39717.903, 39791.926, 39798.046], [26438.349, 26497.751, 26646.122, 26543.986, 26645.684, 26664.312, 26632.518, 26491.113, 26373.669, 26244.33, 26298.044, 26199.647, 26116.572], [28.533, 21.753, 19.336, 25.966, 12.064, 9.307, 9.581, 11.622, 11.429, 21.028, 20.839, 28.014, 27.477], [3819.1434191264443, 13618.872843627114, 1186.3399435570261, 2780.671629341137, 626.632790453273, 2266.7101185365423, 3021.0087528473136, 2222.0716982999706, 2118.181587750938, 6546.938872708456, 1107.8058111815835, 2537.696996056879, 3088.1885265003593], [800, 801, 802, 803, 804, 805, 806, 807, 808, 809, 810, 811, 812]], [11, 5549, [40580, 40672, 40764, 40859, 40957, 41045, 41130, 41216], [40395.62, 40426.793, 40503.613, 40535.264, 40495.075, 40502.631, 40447.867, 40422.547], [50467.408, 50537.025, 50719.703, 50764.209, 50786.256, 50801.731, 50849.528, 50855.129], [29.96, 16.826, 20.413, 19.8, 12.017, 14.764, 15.788, 17.107], [3740.794341240728, 3926.098631153541, 1828.392188943396, 1537.0879249712632, 1785.5339903739011, 2009.88273475874, 3020.839496274377, 1151.1292430871104], [804, 805, 806, 807, 808, 809, 810, 811]], [9, 5554, [39584, 39719, 39864, 40002, 40121, 40246, 40361, 40484, 40590, 40683, 40773], [43598.598, 43520.982, 43664.007, 43642.929, 43652.372, 43672.837, 43660.126, 43732.784, 43707.243, 43692.123, 43784.464], [38624.508, 38626.301, 38651.664, 38597.226, 38667.819, 38600.814, 38648.979, 38672.475, 38699.101, 38792.619, 38791.521], [26.421, 21.183, 33.749, 32.666, 15.436, 21.453, 38.369, 26.944, 20.39, 22.959, 15.859], [1193.7453351151191, 1127.212126923363, 2884.4026280314138, 696.0578994156194, 1519.1423802805152, 1341.627257183487, 2747.245594264154, 2295.793108644645, 758.0605732690894, 876.7109261469894, 1167.288200789193], [796, 797, 798, 799, 800, 801, 802, 803, 804, 805, 806]], [13, 5562, [39888, 40019, 40138, 40265, 40382, 40504, 40607], [6429.0, 6348.744, 6447.111, 6419.859, 6361.134, 6334.442, 6216.616], [59153.292, 59266.672, 59223.74, 59281.387, 59314.612, 59291.697, 59365.279], [18.026, 13.687, 17.377, 14.948, 17.429, 17.109, 27.366], [17428.855232795304, 33390.14444476141, 2904.2169883582073, 10100.296128190761, 16770.349077909515, 19776.8451504182, 14125.225382982524], [799, 800, 801, 802, 803, 804, 805]], [4, 5566, [39791, 39929, 40057, 40177, 40301, 40418, 40534, 40632], [19913.653, 19861.862, 19893.743, 19933.369, 19923.861, 19918.937, 19970.343, 20044.24], [19919.072, 19931.949, 19926.85, 19996.63, 19916.227, 19956.768, 19973.731, 20046.638], [9.876, 12.759, 10.95, 22.326, 12.945, 14.678, 11.009, 12.329], [2272.8239510322373, 4561.806675407965, 2638.6103005352015, 6206.951394834197, 2905.708036309781, 3516.1512718737786, 1340.9477570263973, 1608.7414873749333], [798, 799, 800, 801, 802, 803, 804, 805]], [3, 5577, [39695, 39834, 39971, 40092, 40216, 40336, 40456], [34658.631, 34688.006, 34738.932, 34695.623, 34700.424, 34743.976, 34684.251], [15551.298, 15473.935, 15481.091, 15455.496, 15421.944, 15420.11, 15374.434], [20.191, 32.739, 21.144, 16.805, 22.77, 16.818, 20.464], [4705.548239700338, 3936.461030464723, 6357.85351977225, 3696.404228943839, 4524.722697411225, 8285.197462451903, 6232.4663095828355], [797, 798, 799, 800, 801, 802, 803]], [5, 5578, [40096, 40221, 40340, 40460, 40574], [38848.179, 38963.764, 38938.028, 38997.889, 39004.642], [26171.904, 26297.328, 26289.455, 26369.4, 26245.033], [15.158, 20.863, 18.106, 27.799, 19.617], [2429.541546138984, 12452.392843817217, 1387.7089680155757, 4967.428142731159, 5147.297832830501], [800, 801, 802, 803, 804]], [5, 5579, [39561, 39704, 39841, 39978, 40098, 40222, 40341], [38981.846, 39063.346, 39136.291, 39025.903, 39101.819, 39174.568, 39152.328], [25876.813, 25800.045, 25741.018, 25767.911, 25637.096, 25543.532, 25576.817], [18.862, 26.745, 26.363, 17.774, 10.313, 17.417, 13.414], [1938.8395722474631, 2082.809853757753, 2131.603906185334, 984.9002585592087, 673.9053601545324, 1614.3727017359483, 1337.211968474992], [796, 797, 798, 799, 800, 801, 802]], [5, 5582, [39848, 39984, 40102, 40226, 40346, 40465, 40577], [40091.968, 40275.475, 40215.392, 40088.289, 40063.699, 40030.498, 40013.576], [25771.423, 25852.797, 25887.49, 25958.418, 26006.482, 26063.224, 26049.99], [35.488, 14.918, 19.996, 34.155, 23.386, 24.519, 13.279], [9495.078018383516, 4815.442885125182, 1977.3362195655138, 7957.118796398838, 5070.499167598735, 855.3368738107188, 860.6579232660891], [798, 799, 800, 801, 802, 803, 804]], [0, 5589, [39868, 40005, 40125, 40247, 40362, 40485, 40592], [44125.249, 44112.744, 44046.046, 44045.13, 44040.744, 44102.043, 43989.375], [4564.185, 4488.992, 4394.419, 4373.894, 4337.571, 4308.318, 4217.343], [18.785, 15.519, 12.731, 12.936, 16.718, 21.563, 35.412], [3364.108592484295, 2530.2821453243882, 1832.439351338611, 2400.653905133713, 2699.44151189697, 3487.578354178112, 3989.1873684128277], [798, 799, 800, 801, 802, 803, 804]], [2, 5598, [39633, 39771, 39909, 40035, 40158, 40283, 40400], [15720.733, 15575.587, 15497.123, 15497.186, 15632.013, 15678.465, 15744.44], [12177.157, 12113.028, 12175.003, 12152.436, 12109.018, 12026.021, 12046.601], [11.056, 24.04, 10.916, 13.018, 14.088, 14.677, 12.672], [456.10662733688775, 2549.2069146609483, 2906.8475258744998, 2492.4988203570297, 3179.505419898587, 1695.1085683097604, 1874.347893289847], [797, 798, 799, 800, 801, 802, 803]], [4, 5603, [39527, 39661, 39790, 39930, 40056, 40176, 40300], [19942.5, 19938.878, 19922.714, 19882.031, 19844.86, 19829.504, 19779.322], [20608.556, 20639.098, 20577.506, 20580.583, 20586.974, 20571.776, 20541.517], [28.888, 20.771, 24.164, 14.986, 15.334, 11.098, 15.403], [1489.3928036937618, 2746.4189153176344, 5918.1554853863545, 4217.471080211794, 4368.15304431708, 5360.14510247876, 4887.580186243375], [796, 797, 798, 799, 800, 801, 802]], [4, 5604, [39529, 39662, 39793, 39931, 40058, 40178, 40302], [20742.887, 20714.136, 20558.653, 20635.332, 20673.763, 20568.157, 20615.843], [19645.401, 19582.875, 19588.952, 19598.386, 19568.225, 19612.715, 19528.985], [13.618, 12.689, 15.983, 14.023, 15.154, 18.387, 34.001], [6048.0890464999775, 3566.6960039833652, 2717.889523859079, 2881.2597664168247, 2309.133837755802, 2437.253829079536, 1272.331655729702], [796, 797, 798, 799, 800, 801, 802]], [16, 5607, [40067, 40187, 40309, 40428, 40542], [24407.889, 24437.93, 24425.535, 24403.695, 24411.801], [70186.097, 70175.32, 70203.856, 70203.032, 70164.034], [11.402, 26.675, 15.607, 14.166, 24.655], [1408.6159066162288, 1347.0310552018345, 1861.1153434558844, 1856.0871044413423, 724.9705439941673], [800, 801, 802, 803, 804]], [16, 5609, [39805, 39944, 40070, 40191, 40310], [24668.181, 24678.576, 24635.18, 24684.955, 24756.204], [71762.259, 71658.635, 71581.428, 71591.884, 71539.716], [11.99, 16.516, 13.899, 14.749, 34.484], [2656.4132934426775, 3218.160098191066, 8772.077673988451, 7925.215506845368, 2602.5715399398123], [798, 799, 800, 801, 802]], [10, 5635, [39703, 39839, 39976, 40097, 40220], [38768.049, 38763.138, 38793.03, 38733.059, 38836.889], [44671.747, 44774.635, 44726.564, 44817.374, 44976.925], [10.693, 9.547, 21.053, 9.861, 13.013], [5137.858716128507, 3465.0127307490034, 4362.664767887631, 3987.629169921818, 2296.007598477241], [797, 798, 799, 800, 801]], [11, 5639, [39569, 39710, 39849, 39982, 40103, 40229], [40296.679, 40306.18, 40224.069, 40149.061, 40242.442, 40210.053], [49535.167, 49654.547, 49834.986, 50009.866, 49843.778, 49997.292], [13.466, 25.932, 27.129, 16.675, 9.291, 14.35], [1151.9802483278295, 1296.7496333204192, 3890.9605262930245, 8310.41822187046, 84296.86385201137, 34261.562856054756], [796, 797, 798, 799, 800, 801]], [6, 5662, [39545, 39676, 39810, 39951, 40076], [25440.03, 25406.116, 25446.441, 25380.557, 25338.526], [27094.402, 27097.209, 26911.13, 27038.862, 27028.389], [15.676, 12.95, 19.58, 15.51, 15.872], [14438.96632184579, 11686.94628134352, 9908.913445974873, 16353.413398554232, 19556.302189117327], [796, 797, 798, 799, 800]], [16, 5678, [40822, 40919, 41010, 41092, 41186, 41268, 41355, 41426], [24325.797, 24332.744, 24413.11, 24378.829, 24379.272, 24320.162, 24348.645, 24360.334], [71528.724, 71506.812, 71550.318, 71575.508, 71519.955, 71569.878, 71554.035, 71578.939], [18.679, 18.312, 22.816, 17.569, 22.159, 26.306, 17.522, 19.183], [1536.3997627013046, 1700.4098292177848, 1960.8182780883683, 1079.4953820027658, 2441.8767238510263, 2187.554877771866, 5384.543184781302, 2929.3529185203147], [807, 808, 809, 810, 811, 812, 813, 814]], [15, 5721, [41344, 41413, 41495, 41572, 41652, 41720, 41788], [15861.515, 15845.448, 15849.338, 15847.853, 15820.154, 15736.461, 15804.132], [65872.88, 65888.877, 65937.207, 65928.784, 65967.906, 66016.352, 66030.821], [28.028, 21.054, 8.31, 10.086, 12.561, 19.512, 22.475], [1780.4681323859334, 1694.62259231658, 3044.9951729215422, 3264.6150547203692, 3925.585377559805, 4256.185960142693, 2666.994728174154], [813, 814, 815, 816, 817, 818, 819]], [16, 5729, [41098, 41189, 41272, 41357, 41430, 41509, 41592], [25016.858, 24997.529, 25051.45, 24998.763, 24965.741, 24910.499, 24887.784], [70682.26, 70669.495, 70644.621, 70617.484, 70592.145, 70668.518, 70722.61], [21.122, 14.301, 14.114, 16.761, 14.71, 13.77, 21.919], [2360.96671075996, 2973.8735431881146, 1873.8561101492153, 1754.300313400327, 2120.7821742034716, 2111.7018857777975, 2381.685790527384], [810, 811, 812, 813, 814, 815, 816]], [6, 5731, [41275, 41362, 41432, 41513, 41596, 41672], [25640.1, 25615.267, 25470.816, 25442.569, 25514.599, 25518.644], [26880.747, 26965.813, 27026.249, 27142.768, 27065.008, 26950.912], [24.686, 28.847, 25.667, 20.995, 17.108, 30.21], [3183.585350841982, 4040.090769493491, 2190.146659171116, 2552.630873804734, 3443.618151260056, 1912.2548029931743], [812, 813, 814, 815, 816, 817]], [6, 5732, [40931, 41020, 41104, 41195, 41277, 41363, 41436, 41515, 41599, 41675, 41738], [26165.409, 26128.647, 25963.234, 25977.339, 25910.598, 25965.221, 26019.758, 26118.479, 26119.819, 26234.422, 26274.506], [25795.475, 25758.12, 25703.739, 25716.89, 25696.011, 25686.46, 25705.484, 25765.81, 25747.467, 25847.762, 25854.344], [22.973, 18.399, 20.841, 23.402, 33.791, 17.15, 12.475, 16.346, 18.636, 23.152, 29.039], [2640.428471089582, 922.0522100086274, 2007.2700775878116, 1272.8382445664256, 1542.0115710661235, 1107.6615056782084, 2360.4148144490036, 1165.2509994467373, 1565.9858199843097, 2064.3138872189375, 2390.31855866522], [808, 809, 810, 811, 812, 813, 814, 815, 816, 817, 818]], [14, 5737, [40942, 41032, 41119, 41208, 41290, 41373, 41446], [32392.711, 32273.875, 32242.762, 32168.409, 32145.718, 32203.07, 32081.124], [58998.035, 58974.201, 58954.957, 58988.178, 59117.161, 59114.467, 59008.451], [30.74, 15.389, 34.404, 15.035, 31.982, 20.259, 20.494], [1134.3961618306205, 1348.484846226608, 1407.9454125219168, 1023.0325847725061, 3477.1518760122985, 10540.262823842942, 3177.0302278405093], [808, 809, 810, 811, 812, 813, 814]], [3, 5738, [41374, 41448, 41528, 41610, 41685, 41749, 41808, 41867, 41924], [34357.463, 34334.167, 34349.697, 34385.857, 34324.547, 34377.72, 34366.11, 34430.135, 34463.955], [16792.022, 16714.104, 16615.836, 16547.358, 16609.354, 16641.838, 16685.532, 16712.709, 16666.613], [24.527, 14.428, 13.204, 9.139, 13.209, 18.733, 14.058, 17.514, 15.902], [729.6321566687178, 3349.7817628765547, 2110.2848756962226, 1397.0182890803198, 1763.327174310784, 2515.6138077387754, 2856.6302900900105, 1480.9908323415054, 2142.9366639927193], [813, 814, 815, 816, 817, 818, 819, 820, 821]], [3, 5739, [40945, 41035, 41122, 41210, 41294, 41375, 41449, 41529, 41611], [34666.107, 34588.207, 34669.572, 34733.953, 34670.308, 34625.506, 34700.967, 34669.45, 34668.461], [15401.6, 15284.628, 15456.653, 15591.556, 15448.838, 15463.082, 15617.878, 15550.915, 15579.055], [28.285, 31.069, 13.35, 17.625, 18.882, 21.707, 42.435, 20.772, 22.493], [3884.0640675545183, 744.894182802649, 28670.735345125304, 799.9623650666913, 4429.047721842755, 2295.6621723388425, 889.7817450368041, 6626.158730386982, 4011.762433555471], [808, 809, 810, 811, 812, 813, 814, 815, 816]], [5, 5740, [41213, 41299, 41377, 41454, 41534], [39438.146, 39449.828, 39442.284, 39318.064, 39335.028], [25373.854, 25396.785, 25580.542, 25470.608, 25512.826], [29.249, 38.249, 22.878, 11.869, 14.637], [1554.5059599850563, 1151.4935060295163, 10178.039683382012, 3090.004554786835, 3307.2717143915993], [811, 812, 813, 814, 815]], [9, 5743, [41381, 41459, 41542, 41622, 41692, 41759, 41818], [42591.342, 42558.888, 42556.968, 42557.5, 42544.154, 42563.853, 42529.043], [37593.711, 37623.723, 37579.915, 37648.569, 37630.553, 37657.411, 37699.017], [17.086, 17.032, 14.923, 19.859, 19.389, 16.366, 19.742], [2254.737483393972, 1634.2614387498852, 2037.3222764940515, 2059.833965528528, 1671.001493699495, 1732.4813044034597, 1880.0833487213126], [813, 814, 815, 816, 817, 818, 819]], [12, 5751, [41162, 41244, 41334, 41401, 41484], [9168.2, 9163.499, 9163.523, 9161.008, 9163.479], [54546.192, 54543.771, 54594.264, 54591.281, 54593.825], [21.574, 24.252, 18.641, 7.573, 13.484], [2345.7967396062577, 2193.037537770503, 2204.7769893655495, 2659.829728499025, 1499.3808037570057], [811, 812, 813, 814, 815]], [7, 5755, [40892, 40988, 41076, 41165, 41247, 41338, 41405, 41489, 41561, 41645, 41713], [10792.971, 10903.799, 10878.147, 10740.177, 10892.619, 10979.948, 10885.629, 10861.418, 10892.597, 10896.448, 10885.917], [28434.939, 28329.866, 28361.046, 28401.654, 28348.165, 28324.626, 28308.258, 28322.024, 28344.451, 28319.015, 28328.656], [21.256, 16.706, 18.656, 27.115, 10.613, 17.298, 11.221, 7.098, 8.658, 6.768, 11.946], [5138.357780079074, 1968.3531252375512, 2010.5237951082222, 7472.9494617568525, 2262.2456281665054, 2182.5319141752816, 3435.6435823965644, 3044.3238567742383, 2349.9326476762903, 2514.869797049078, 2253.563546800637], [808, 809, 810, 811, 812, 813, 814, 815, 816, 817, 818]], [17, 5756, [41340, 41407, 41491, 41567, 41649, 41718], [14295.774, 14222.33, 14217.51, 14228.036, 14362.867, 14486.941], [73157.364, 73095.616, 73129.364, 73192.378, 73128.924, 73143.981], [18.932, 18.895, 14.442, 25.548, 18.947, 13.24], [1917.489417471591, 1373.9910376073174, 2172.2899171465906, 1982.3835128766405, 2268.7815902778766, 2198.3147129034814], [813, 814, 815, 816, 817, 818]], [0, 5760, [40967, 41055, 41138, 41221, 41312, 41385], [43835.412, 43742.331, 43739.346, 43748.756, 43769.356, 43820.458], [3716.379, 3589.873, 3600.39, 3681.514, 3695.861, 3774.283], [13.304, 25.818, 16.872, 15.243, 15.668, 21.081], [34475.9716823771, 1537.460539055027, 1989.9189524752737, 2340.533461949861, 1608.828466644478, 2818.590047226168], [808, 809, 810, 811, 812, 813]], [6, 5785, [41431, 41512, 41595, 41670, 41735], [25243.899, 25285.296, 25322.709, 25279.149, 25256.595], [26015.846, 26101.0, 26012.29, 26026.138, 26176.344], [31.237, 18.41, 22.133, 17.599, 16.163], [1128.9195870651931, 2273.7738130718944, 1556.2066881342175, 1506.3054995308587, 7442.906725540574], [814, 815, 816, 817, 818]], [1, 5788, [41455, 41535, 41616, 41688, 41754], [40484.006, 40255.561, 40270.987, 40242.189, 40273.199], [3960.428, 3866.42, 3864.891, 3884.992, 3929.928], [15.43, 6.317, 16.218, 15.144, 19.026], [28253.286538210305, 693.2513933511303, 1477.667880774926, 1579.5126086592763, 1829.010518866095], [814, 815, 816, 817, 818]], [14, 5806, [41525, 41608, 41683, 41745, 41805, 41864, 41922, 41982, 42043, 42099, 42173, 42246, 42309], [32353.468, 32332.736, 32151.222, 32002.524, 31985.878, 31962.792, 31970.974, 32063.384, 32013.579, 31962.453, 31929.776, 31915.202, 32025.418], [59118.254, 59133.321, 59144.242, 59125.105, 59188.246, 59263.139, 59370.274, 59408.617, 59392.335, 59369.556, 59318.917, 59351.749, 59362.734], [29.867, 11.923, 7.214, 10.858, 14.991, 9.774, 8.907, 15.871, 7.9, 8.468, 7.478, 6.071, 14.553], [5810.38015660775, 2186.4524764450775, 3500.9463784747672, 5241.719734405267, 7116.6457333289945, 2850.276968743268, 3004.8362102437563, 2903.4784192074526, 3061.9230378476614, 3776.7823789232098, 4036.4235316002887, 2890.593966698481, 1897.445745053166], [815, 816, 817, 818, 819, 820, 821, 822, 823, 824, 825, 826, 827]], [14, 5807, [41609, 41684, 41747, 41807, 41866, 41923, 41984, 42044, 42101, 42174, 42247, 42311, 42367, 42430, 42488, 42555, 42619, 42684], [33690.399, 33674.927, 33660.933, 33664.131, 33625.847, 33612.947, 33559.41, 33613.234, 33582.476, 33596.024, 33551.975, 33416.078, 33253.376, 33365.554, 33361.77, 33374.516, 33270.489, 33070.173], [59585.746, 59591.365, 59626.678, 59656.756, 59714.236, 59664.267, 59741.199, 59716.125, 59788.126, 59750.285, 59723.613, 59762.549, 59709.485, 59670.383, 59728.911, 59771.057, 59817.689, 59827.729], [24.558, 18.236, 20.526, 19.598, 26.141, 21.042, 35.367, 15.77, 23.15, 14.945, 24.734, 19.938, 28.381, 21.623, 30.802, 16.428, 12.618, 25.687], [1678.7214635175676, 2175.6574348607137, 3043.092229548699, 1743.5851494219294, 903.8442704325294, 2067.6134685631273, 1691.3575750861635, 1441.7007608971448, 1089.4339537696465, 1606.5173639642053, 1871.646218480937, 982.4165809136216, 1269.223728085567, 3820.304312204998, 1491.2861944036197, 910.0588677622102, 726.2260675568025, 1030.0616289845827], [816, 817, 818, 819, 820, 821, 822, 823, 824, 825, 826, 827, 828, 829, 830, 831, 832, 833]], [10, 5809, [41536, 41618, 41690, 41755, 41814, 41872], [40448.853, 40484.179, 40475.086, 40370.047, 40418.754, 40496.671], [43704.789, 43671.877, 43601.601, 43614.7, 43615.365, 43661.437], [15.303, 13.906, 7.45, 10.077, 16.344, 14.623], [3041.2254970508807, 3269.3964461585765, 3112.624578341343, 3007.7893942581977, 3152.1417977620936, 3860.9881331118254], [815, 816, 817, 818, 819, 820]], [7, 5817, [41712, 41781, 41837, 41893, 41955, 42015, 42071, 42135, 42202, 42272], [10647.232, 10738.683, 10744.534, 10721.745, 10674.007, 10866.796, 10896.524, 10864.185, 10897.319, 10854.718], [28389.73, 28384.835, 28394.3, 28411.297, 28419.933, 28339.914, 28338.78, 28342.165, 28339.456, 28357.72], [30.485, 24.61, 22.117, 17.861, 17.381, 13.491, 10.109, 7.863, 9.639, 9.56], [5204.7053961515085, 6354.108237773806, 7342.999992137877, 11442.189998095497, 6716.274825705866, 2395.0648148735313, 2443.783900365122, 2486.868587774195, 1768.6068610033385, 2372.8205889288192], [818, 819, 820, 821, 822, 823, 824, 825, 826, 827]], [10, 5846, [41812, 41869, 41927, 41987, 42049, 42106, 42180, 42251, 42315, 42375, 42437], [39238.3, 39304.991, 39270.108, 39287.394, 39513.653, 39563.418, 39495.183, 39497.057, 39505.14, 39497.866, 39528.353], [45116.592, 45081.333, 45090.051, 45108.768, 45032.637, 45004.634, 45024.035, 45067.143, 44983.225, 45043.839, 45031.041], [31.029, 15.64, 12.373, 13.58, 10.05, 10.91, 9.833, 23.596, 25.753, 25.802, 23.425], [944.5908836043541, 3054.562520230448, 3725.154767409197, 1906.538366297916, 2174.96269206189, 2515.7825729412534, 1559.3122215268345, 1537.0435335653524, 2148.8119169549177, 3424.952648957499, 864.4530581007963], [819, 820, 821, 822, 823, 824, 825, 826, 827, 828, 829]], [9, 5850, [41876, 41935, 42000, 42058, 42116, 42189, 42258, 42321, 42382, 42443, 42504, 42573, 42637, 42699], [43703.459, 43712.271, 43692.599, 43710.08, 43743.697, 43690.923, 43729.519, 43634.162, 43698.305, 43700.436, 43702.782, 43673.593, 43707.333, 43715.47], [38158.123, 38092.99, 38133.354, 38147.472, 38112.641, 38157.794, 38037.287, 38077.62, 38052.0, 38106.619, 38123.662, 38108.429, 38076.414, 38047.725], [25.926, 17.425, 22.522, 12.063, 15.607, 20.897, 23.51, 27.249, 33.758, 22.589, 22.275, 26.575, 35.251, 25.623], [1597.053832502354, 2282.1881160873168, 3594.3696055059695, 2258.3967130790047, 3013.7092899303852, 1925.5081558221598, 2182.235658613964, 8393.945558800446, 2581.203592790945, 2133.203099095637, 2096.1825735912025, 1703.0024335069388, 1137.4682318928408, 1269.8303001355366], [820, 821, 822, 823, 824, 825, 826, 827, 828, 829, 830, 831, 832, 833]], [13, 5856, [41834, 41889, 41947, 42011, 42068, 42128, 42198, 42267], [5709.948, 5752.076, 5713.687, 5652.569, 5610.413, 5573.76, 5487.481, 5511.849], [58851.819, 58837.235, 58861.255, 58880.003, 58875.77, 58904.252, 58918.088, 58902.832], [14.596, 17.881, 11.806, 9.495, 9.585, 9.666, 10.332, 17.72], [2025.0161014029818, 2103.3245558298026, 1591.290306099713, 2282.0306484722464, 1673.251784920583, 3220.2065370390023, 2425.37340840094, 1082.9874439443809], [820, 821, 822, 823, 824, 825, 826, 827]], [2, 5877, [42022, 42079, 42144, 42211, 42280], [16069.847, 16052.781, 16096.995, 16146.203, 16110.258], [11951.823, 11999.104, 11850.716, 11912.997, 11837.437], [20.678, 27.966, 9.991, 20.564, 13.637], [3228.13291072135, 5897.977728521599, 2083.3374662668148, 3226.09911353055, 1749.2322961324187], [823, 824, 825, 826, 827]], [5, 5896, [42182, 42254, 42317, 42377, 42438], [40342.259, 40385.053, 40450.26, 40401.438, 40400.787], [25391.067, 25460.592, 25364.139, 25507.353, 25671.02], [31.673, 16.223, 32.135, 32.837, 31.935], [1669.3881051812034, 3548.2808933620136, 2609.402535435568, 1821.4143316367, 3544.9292323890363], [825, 826, 827, 828, 829]], [16, 5908, [42087, 42153, 42226, 42291, 42351], [24199.381, 24202.037, 24212.08, 24162.581, 24198.211], [71480.486, 71465.214, 71517.907, 71545.331, 71536.139], [22.864, 21.765, 22.204, 24.49, 30.841], [3035.79850946369, 1775.5898844623312, 2689.7805491653676, 2942.618281734144, 1865.7688304331657], [824, 825, 826, 827, 828]], [3, 5924, [42312, 42368, 42432, 42489, 42556, 42620, 42685, 42745, 42799, 42859, 42918, 42981, 43035, 43082, 43132, 43184, 43245, 43311, 43366, 43425, 43483, 43534, 43580], [34429.287, 34466.429, 34512.639, 34494.023, 34515.443, 34453.936, 34461.766, 34283.693, 34437.033, 34422.236, 34480.373, 34509.581, 34526.88, 34555.544, 34555.788, 34568.215, 34571.593, 34562.407, 34622.651, 34605.92, 34580.558, 34597.593, 34577.64], [16681.306, 16588.242, 16648.808, 16670.594, 16667.66, 16705.663, 16697.321, 16702.709, 16610.272, 16618.315, 16584.763, 16583.316, 16609.063, 16522.81, 16472.807, 16536.446, 16624.672, 16552.028, 16383.24, 16435.947, 16419.884, 16435.156, 16413.032], [15.026, 13.141, 10.122, 9.289, 13.04, 12.435, 15.452, 37.67, 24.754, 18.613, 14.501, 15.668, 21.678, 22.428, 11.713, 14.321, 34.145, 20.803, 21.73, 19.63, 22.623, 18.784, 18.781], [1987.2050426364747, 1812.805093140226, 3038.443318867294, 5674.32965496692, 3590.7127176601894, 3673.0333172992573, 1993.5661676893574, 1492.5359098772774, 1650.9396871043846, 1924.9049117486231, 2263.1150975444307, 1856.0611463018233, 3078.6867653689164, 1863.4337976456986, 1362.073590858018, 1321.1180282725493, 878.1720302808772, 1430.8940490170176, 2076.5199389127465, 5078.727161941059, 1492.3685531497426, 612.2716203666205, 963.3487485998194], [827, 828, 829, 830, 831, 832, 833, 834, 835, 836, 837, 838, 839, 840, 841, 842, 843, 844, 845, 846, 847, 848, 849]], [1, 5925, [42374, 42436, 42492, 42559, 42623, 42689], [38910.921, 38893.77, 38835.099, 38844.44, 38885.631, 38967.963], [3446.832, 3449.636, 3399.762, 3417.129, 3509.444, 3510.961], [23.742, 18.534, 20.272, 23.597, 32.03, 29.142], [684.7015323585052, 2086.1990341173737, 1489.6626225708112, 4551.805427034454, 834.4457391687898, 1081.7693306406418], [828, 829, 830, 831, 832, 833]], [4, 5929, [42347, 42414, 42471, 42537, 42601, 42666, 42725, 42782, 42834, 42897, 42958, 43018, 43064], [19692.872, 19856.37, 19872.057, 19733.265, 19763.956, 19703.647, 19761.677, 19707.439, 19686.09, 19676.326, 19707.252, 19771.401, 19753.655], [20340.917, 20453.123, 20538.455, 20476.999, 20328.986, 20392.039, 20346.5, 20335.651, 20315.266, 20324.949, 20414.07, 20443.179, 20455.699], [40.473, 44.482, 31.491, 33.015, 14.081, 19.863, 31.396, 20.281, 12.992, 18.795, 27.507, 22.853, 20.505], [2929.5208988888594, 1637.1550115405505, 5185.166869493628, 2224.39579000415, 1913.7232774598108, 1247.5543556276425, 3992.3308381533407, 3349.329397342367, 1149.6826989459216, 905.5556306661191, 1861.5872288531034, 1900.623125319402, 1896.5856124433767], [828, 829, 830, 831, 832, 833, 834, 835, 836, 837, 838, 839, 840]], [1, 5935, [42624, 42690, 42750, 42805, 42863, 42922, 42984, 43038, 43088, 43135, 43189], [39186.162, 39134.244, 39118.796, 39009.543, 39001.938, 38958.283, 38988.437, 39041.386, 38895.406, 38901.535, 38879.396], [3872.244, 3799.087, 3818.974, 3628.645, 3610.089, 3609.466, 3645.428, 3668.719, 3507.895, 3409.513, 3460.662], [35.052, 38.949, 22.184, 16.4, 16.726, 21.307, 22.882, 24.549, 22.747, 19.849, 23.429], [1607.734713893185, 2617.439965318492, 1105.7086380063329, 18323.72055956775, 5720.790474086411, 2310.754130926512, 4530.517913946979, 2669.5638947024354, 1690.813393732509, 1692.5844994222177, 3528.772669735733], [832, 833, 834, 835, 836, 837, 838, 839, 840, 841, 842]], [8, 5938, [42633, 42696, 42756, 42811, 42868], [42949.666, 43012.779, 43076.355, 43080.317, 42961.796], [33166.623, 33236.277, 33215.82, 33222.65, 33107.546], [25.069, 22.417, 20.537, 19.614, 31.636], [1707.4475250117825, 1668.4689408718443, 2686.667822804601, 9573.635980681198, 1254.437690471069], [832, 833, 834, 835, 836]], [12, 5942, [42393, 42456, 42516, 42582, 42649, 42709], [9691.394, 9705.982, 9823.213, 9790.256, 9789.054, 9780.514], [53294.741, 53351.835, 53250.877, 53251.878, 53197.327, 53303.859], [13.116, 13.449, 14.527, 13.249, 14.677, 10.041], [2424.112635098314, 6722.979532709067, 2488.899849999847, 2724.479266612596, 1580.9459911622841, 2341.1851979805056], [829, 830, 831, 832, 833, 834]], [17, 5943, [42521, 42586, 42652, 42712, 42770], [13743.769, 13529.068, 13539.029, 13588.212, 13478.378], [74219.225, 74218.076, 74208.379, 74176.302, 73988.828], [22.784, 11.264, 12.405, 28.443, 13.626], [2113.7405984347984, 1512.1945142565057, 1469.160583602727, 1755.0344693357513, 1054.0915690203599], [831, 832, 833, 834, 835]], [15, 5946, [42524, 42593, 42656, 42717, 42774], [16126.345, 16143.354, 16142.666, 16226.631, 16116.135], [66338.716, 66202.995, 66123.226, 66120.437, 66102.51], [21.485, 17.447, 23.68, 16.746, 14.496], [6030.873495206444, 3424.962551075087, 3120.4539803949115, 1167.5766221867211, 3022.5323035831666], [831, 832, 833, 834, 835]], [4, 5950, [42603, 42669, 42729, 42783, 42836, 42899, 42959, 43020, 43066, 43116, 43162, 43229, 43295, 43347, 43408, 43462, 43521, 43568, 43609, 43664, 43711, 43757], [21243.004, 21165.031, 21203.148, 21176.608, 21181.664, 21235.306, 21316.872, 21353.951, 21356.944, 21377.829, 21396.133, 21386.927, 21392.726, 21400.266, 21399.036, 21412.824, 21417.438, 21412.02, 21336.009, 21343.443, 21324.135, 21340.532], [19593.085, 19597.767, 19506.919, 19493.263, 19489.398, 19513.616, 19533.898, 19646.645, 19649.873, 19859.205, 19836.318, 19850.452, 19820.418, 19837.412, 19846.098, 19855.546, 19863.757, 19907.361, 19848.846, 19871.945, 19884.308, 20075.782], [20.331, 26.004, 24.546, 9.784, 9.061, 8.741, 10.886, 17.034, 13.035, 14.698, 14.368, 8.165, 13.001, 13.01, 21.223, 22.747, 13.704, 18.271, 21.067, 38.297, 26.242, 32.179], [875.237248210004, 1828.1531071354073, 1783.9106949808106, 2499.66944822871, 2842.5711625842146, 2373.699222424435, 3400.406676507086, 3444.839355557392, 3644.8444794768984, 1179.4006729911994, 2529.633103118978, 2543.8168914086427, 2024.5802767402283, 2184.793708806085, 1238.5406738673496, 1787.7458834601412, 1567.6796429056628, 1722.0544005409988, 10267.419395109435, 2694.593050103902, 6713.243117062561, 1247.1352402521863], [832, 833, 834, 835, 836, 837, 838, 839, 840, 841, 842, 843, 844, 845, 846, 847, 848, 849, 850, 851, 852, 853]], [10, 5955, [42558, 42622, 42688, 42749, 42804], [38582.809, 38704.939, 38706.93, 38724.871, 38656.565], [44889.573, 44953.043, 44925.359, 44817.689, 44829.544], [18.021, 11.917, 32.607, 28.358, 17.208], [1674.4315129225986, 991.3911558276075, 1461.7742789458218, 1801.8749369253467, 2216.774416387934], [831, 832, 833, 834, 835]], [6, 5977, [42678, 42739, 42794, 42851, 42910, 42973], [26156.469, 26204.276, 26252.336, 26246.174, 26163.636, 26209.283], [25790.946, 25828.185, 25913.81, 26024.698, 26066.122, 25880.708], [20.435, 14.427, 12.262, 12.277, 38.149, 18.685], [2228.641181973546, 1742.4071128515204, 2036.2813221662896, 1473.359725281337, 5980.536917554372, 1221.7210181623773], [833, 834, 835, 836, 837, 838]], [6, 5988, [42740, 42793, 42849, 42908, 42972, 43030, 43074, 43124], [26121.888, 25987.119, 26019.889, 25953.445, 25918.778, 25864.99, 25721.869, 25683.233], [26357.426, 26529.414, 26536.758, 26399.723, 26403.879, 26357.496, 26340.833, 26295.637], [26.541, 22.654, 21.788, 21.243, 21.169, 14.852, 18.028, 16.729], [1586.939937871663, 1660.3209039886574, 4582.675937072606, 3757.217596447417, 3866.1015555545046, 20544.373154374684, 4460.064361256139, 1928.9482741110369], [834, 835, 836, 837, 838, 839, 840, 841]], [9, 5993, [42815, 42870, 42932, 42992, 43047, 43094, 43141, 43195, 43254, 43318, 43375, 43435], [44035.537, 44045.954, 44008.052, 43977.501, 43932.929, 43947.55, 43862.054, 43799.172, 43699.859, 43650.3, 43537.379, 43524.991], [39362.146, 39360.851, 39340.865, 39336.885, 39394.415, 39440.27, 39425.382, 39411.491, 39408.339, 39387.583, 39374.474, 39342.927], [12.527, 11.987, 11.57, 12.087, 13.59, 8.867, 13.807, 11.347, 14.957, 16.826, 12.882, 18.151], [958.4429457249321, 2241.9651228364496, 3162.7417527286616, 2615.780283692195, 2361.4777196886607, 3105.512363451756, 1510.3161685810699, 2330.244004813254, 2871.178683576837, 2393.5109129370812, 1611.23453777754, 1855.9822974089527], [835, 836, 837, 838, 839, 840, 841, 842, 843, 844, 845, 846]], [7, 6019, [43102, 43148, 43209, 43272, 43331, 43393, 43447, 43505, 43555, 43598, 43644, 43696, 43739, 43787, 43831], [9882.231, 9787.93, 9852.567, 9875.477, 9772.824, 9849.277, 9860.273, 9864.457, 9874.756, 9803.848, 9876.898, 9785.226, 9738.605, 9512.224, 9476.828], [28813.601, 28869.242, 28878.495, 28885.645, 28953.7, 28879.799, 28885.72, 28789.023, 28837.9, 28965.734, 28968.248, 28986.151, 29127.822, 29206.422, 29258.851], [20.168, 17.974, 28.474, 18.693, 29.084, 23.846, 19.128, 23.312, 25.672, 25.072, 18.301, 20.343, 27.36, 19.587, 25.502], [3239.8385922721045, 2721.924573791763, 4179.500511704048, 8890.126339838767, 2934.6489746522193, 3395.382385718257, 5935.3315008497675, 4639.957699041014, 823.5577460365777, 1627.2359430229017, 31204.77459421236, 12058.472757794996, 6917.623279163053, 935.1221569329067, 1042.0839228161374], [841, 842, 843, 844, 845, 846, 847, 848, 849, 850, 851, 852, 853, 854, 855]], [17, 6021, [43107, 43151, 43214, 43280, 43335, 43398, 43454], [14813.612, 14891.504, 14840.089, 14866.519, 14835.377, 14826.242, 14773.977], [73590.733, 73566.95, 73639.017, 73631.309, 73629.963, 73672.772, 73630.138], [14.393, 13.216, 12.581, 22.936, 13.888, 15.061, 12.795], [2742.2179763138015, 2000.1590120565604, 2256.963028935682, 1539.1200439794184, 867.6348495588301, 1407.1479930291018, 1973.8575844428944], [841, 842, 843, 844, 845, 846, 847]], [4, 6027, [43115, 43160, 43228, 43293, 43345], [20723.555, 20638.419, 20637.918, 20670.186, 20685.016], [19577.882, 19585.419, 19615.359, 19563.55, 19580.435], [30.261, 8.729, 9.111, 8.705, 21.033], [1523.8308348635283, 2701.815825321082, 2451.4044018699433, 2593.0327278660784, 1335.8258994456355], [841, 842, 843, 844, 845]], [6, 6033, [43170, 43237, 43301, 43354, 43413, 43469], [25618.045, 25661.087, 25771.224, 25753.844, 25635.971, 25649.256], [26018.722, 25929.533, 25985.747, 25879.053, 25877.063, 25856.383], [16.728, 11.128, 18.351, 13.915, 15.479, 17.563], [1714.19782049488, 1833.6873329597508, 2483.039295360177, 2383.8226412873255, 2563.44672883438, 693.4925431857723], [842, 843, 844, 845, 846, 847]], [3, 6063, [43365, 43424, 43482, 43532, 43579], [33444.816, 33456.378, 33470.781, 33533.627, 33502.464], [16612.016, 16574.607, 16461.333, 16376.58, 16355.924], [24.149, 21.638, 19.106, 30.817, 37.488], [3595.0995780257267, 1896.900383028173, 2095.3431609106756, 2716.5100435292147, 1445.8210826407142], [845, 846, 847, 848, 849]], [11, 6068, [43492, 43541, 43585, 43626, 43680, 43725, 43773], [40560.621, 40596.454, 40666.045, 40748.21, 40757.492, 40777.301, 40582.691], [49675.749, 49605.065, 49522.982, 49442.594, 49493.679, 49533.559, 49562.656], [27.454, 22.032, 33.397, 23.738, 25.248, 29.053, 20.561], [1562.9385101146406, 1433.929803120695, 2618.251827794829, 1128.3977066612078, 2484.751631753856, 3789.0145852798305, 2487.716706437871], [847, 848, 849, 850, 851, 852, 853]], [8, 6071, [43319, 43378, 43437, 43499, 43548], [43999.651, 44149.265, 44124.508, 44130.37, 44150.561], [33143.988, 33103.83, 33084.822, 33126.172, 33092.699], [28.031, 22.874, 22.977, 15.613, 21.53], [815.0854397295822, 1175.5300783248288, 1750.7966524328315, 1679.8481421763875, 1246.5936561313247], [844, 845, 846, 847, 848]], [11, 6092, [43540, 43584, 43625, 43678, 43724, 43774, 43819, 43867], [40474.627, 40457.686, 40443.835, 40404.097, 40466.307, 40621.015, 40641.261, 40640.172], [51060.176, 51045.306, 51031.965, 51082.312, 51080.823, 51099.901, 51092.088, 51140.752], [11.636, 14.355, 10.577, 17.054, 15.786, 13.35, 13.404, 12.025], [2572.901778966452, 1954.4125052233746, 2263.28697270696, 2661.951810067939, 1388.2897589919794, 1687.8907979922787, 1472.773794071044, 4215.976641178555], [848, 849, 850, 851, 852, 853, 854, 855]], [15, 6099, [43561, 43603, 43655, 43702, 43747, 43796, 43836, 43881, 43931, 43973], [15292.47, 15343.426, 15390.173, 15408.72, 15533.596, 15510.496, 15498.384, 15544.958, 15716.048, 15602.985], [66456.571, 66498.556, 66588.979, 66614.226, 66664.492, 66658.945, 66592.288, 66575.561, 66453.861, 66327.774], [18.654, 11.876, 11.594, 13.336, 17.33, 19.293, 14.515, 20.801, 25.312, 18.627], [1253.937369820599, 2655.8331465804786, 1738.2316609902343, 1807.8718788703143, 2101.606345334079, 1526.1665462988185, 1820.818452590802, 4023.147917740342, 1150.8979970239661, 827.7019926926247], [849, 850, 851, 852, 853, 854, 855, 856, 857, 858]], [2, 6107, [43656, 43704, 43749, 43798, 43837], [16079.999, 15863.116, 15948.145, 15908.17, 15850.264], [11901.775, 11965.178, 11985.763, 11982.135, 11995.197], [25.306, 16.932, 17.157, 17.452, 13.852], [1936.964063130103, 1379.7686348906266, 1046.1460847698247, 1257.770015557165, 1140.9743838691286], [851, 852, 853, 854, 855]], [3, 6116, [43673, 43718, 43767, 43814, 43862, 43906], [33637.279, 33635.261, 33603.838, 33585.014, 33596.528, 33590.21], [16411.007, 16345.182, 16407.963, 16464.387, 16430.909, 16415.76], [22.888, 38.942, 31.545, 23.851, 30.15, 23.854], [1583.7044538628652, 1134.4992768654085, 1005.8185058497206, 1251.1705054970137, 1355.2088838029047, 1004.3031733690848], [851, 852, 853, 854, 855, 856]], [3, 6117, [43676, 43719, 43768, 43815, 43863, 43907, 43952, 43997, 44037, 44084, 44127, 44172, 44207, 44241, 44280, 44305], [34851.246, 34949.012, 34793.801, 34962.685, 34932.414, 34925.025, 34954.888, 34900.831, 34907.142, 35019.582, 34980.047, 34981.613, 35041.961, 34948.739, 34984.232, 34995.645], [15522.835, 15652.313, 15675.117, 15737.754, 15847.042, 15893.304, 15772.89, 15841.435, 15848.768, 15787.81, 15807.612, 15778.954, 15852.215, 15810.01, 15823.973, 15834.888], [18.893, 24.755, 28.332, 11.262, 9.772, 9.699, 14.124, 20.946, 19.047, 12.391, 12.178, 10.695, 15.217, 23.237, 33.578, 24.562], [1010.8287443310575, 681.1060009626434, 1007.5665374016884, 1308.983797548844, 1109.2094095874684, 1752.8449859172167, 1880.2842514136746, 1181.8250857043968, 1818.5174086099908, 1744.6856382217056, 1532.1194909577305, 1331.6245671747172, 710.4307593488273, 1614.330873162089, 2370.8893294087893, 635.1214846123555], [851, 852, 853, 854, 855, 856, 857, 858, 859, 860, 861, 862, 863, 864, 865, 866]], [1, 6134, [43723, 43772, 43818, 43865, 43909, 43956, 44001, 44040, 44088, 44132, 44173, 44210], [39583.953, 39622.334, 39657.537, 39634.048, 39597.099, 39613.64, 39692.001, 39586.439, 39619.724, 39652.672, 39732.389, 39835.271], [3183.417, 3112.367, 3150.159, 3083.915, 3062.144, 3082.511, 3088.069, 3210.053, 3319.129, 3325.827, 3312.885, 3307.677], [15.112, 11.498, 22.848, 13.387, 14.916, 12.804, 18.441, 26.931, 18.53, 13.383, 30.898, 15.709], [883.331125468313, 1052.2790619008292, 4912.074647577506, 1524.8148578042203, 1048.1729163081313, 825.7167110703381, 1066.5802725182994, 982.2271948483902, 856.0680525792922, 819.1404819246803, 1055.8542784056108, 546.0068376429432], [852, 853, 854, 855, 856, 857, 858, 859, 860, 861, 862, 863]], [7, 6152, [43833, 43877, 43927, 43969, 44016, 44059, 44103, 44149, 44186, 44225, 44256, 44292, 44321], [10429.046, 10411.828, 10526.996, 10468.544, 10419.243, 10310.894, 10366.086, 10410.366, 10411.961, 10257.139, 10291.991, 10180.903, 10223.832], [28871.662, 28922.084, 28820.686, 28723.421, 28873.107, 28895.086, 28871.361, 29028.697, 29080.348, 29136.714, 29195.797, 29151.077, 29175.676], [21.738, 18.05, 11.824, 31.426, 20.861, 29.403, 24.802, 11.552, 25.172, 23.804, 14.256, 23.475, 33.396], [3432.7191145983957, 3567.9217807662358, 785.1619200700505, 3909.5672234860444, 1198.773936313453, 8348.392491064582, 2893.096233830622, 1351.0086592074545, 1176.148491501227, 1510.3298002677166, 45317.13732027148, 4168.131453009713, 3197.4301540076053], [855, 856, 857, 858, 859, 860, 861, 862, 863, 864, 865, 866, 867]], [6, 6159, [43899, 43947, 43989, 44035, 44080], [25872.019, 25910.018, 25874.783, 26051.284, 26095.64], [26724.712, 26696.728, 26779.637, 26730.803, 26719.696], [28.234, 18.273, 20.684, 21.296, 30.287], [2141.8883932720296, 1290.9355510939354, 2020.4850691564284, 1323.31647043695, 1472.3126405264672], [856, 857, 858, 859, 860]], [10, 6160, [43910, 43957, 44002, 44042, 44089, 44133, 44174, 44211, 44246, 44282], [40392.46, 40338.636, 40271.397, 40285.135, 40221.869, 40229.162, 40210.522, 40238.359, 40270.692, 40323.147], [44500.827, 44514.273, 44530.676, 44488.734, 44504.427, 44563.973, 44639.256, 44592.944, 44517.954, 44502.109], [16.918, 9.89, 13.088, 10.154, 20.968, 11.941, 12.543, 14.966, 24.416, 34.554], [1967.018881453362, 2180.6403847848323, 1831.8533459520393, 2550.9706214957655, 1341.353002353936, 1174.7169144226868, 1602.995387729963, 1395.1165241335784, 2580.1762087937786, 772.5209951453555], [856, 857, 858, 859, 860, 861, 862, 863, 864, 865]], [11, 6161, [43911, 43958, 44003, 44043, 44090], [40466.818, 40442.362, 40388.541, 40307.485, 40390.144], [50939.447, 51032.31, 51010.57, 51024.618, 51033.981], [17.992, 13.907, 15.98, 13.301, 13.431], [1167.8599536423123, 2029.0135134614393, 1519.4156463456964, 2533.2721515408043, 1943.060108562618], [856, 857, 858, 859, 860]], [13, 6179, [44143, 44181, 44220, 44253, 44288, 44315, 44352, 44384, 44415, 44454, 44494, 44529, 44562, 44597, 44641, 44674, 44704, 44743, 44777, 44812, 44856, 44893, 44935, 44971, 45006, 45043, 45084, 45124, 45160, 45193], [5692.391, 5700.395, 5704.937, 5792.93, 5759.943, 5814.542, 5707.47, 5744.426, 5805.086, 5776.433, 5761.363, 5823.471, 5751.38, 5806.668, 5826.609, 5882.188, 5888.501, 5937.752, 5935.986, 5891.167, 5875.624, 5902.763, 5840.331, 5847.469, 5812.773, 5714.573, 5706.0, 5634.591, 5656.741, 5592.369], [58800.577, 58817.416, 58834.638, 58804.515, 58790.746, 58826.164, 58812.399, 58812.658, 58799.5, 58809.093, 58804.14, 58782.89, 58759.485, 58785.194, 58778.851, 58749.747, 58774.688, 58779.772, 58786.473, 58809.843, 58804.099, 58810.534, 58782.026, 58791.822, 58774.124, 58807.478, 58826.303, 58837.749, 58825.602, 58849.405], [15.318, 13.786, 15.916, 19.196, 15.503, 16.9, 13.551, 15.068, 15.428, 14.493, 9.974, 19.169, 18.274, 7.865, 12.624, 13.598, 10.933, 15.829, 13.405, 15.501, 13.769, 19.71, 12.634, 15.411, 16.004, 11.483, 13.9, 12.574, 10.427, 11.128], [1499.6206697313676, 1545.970892820247, 2097.682860729819, 1700.072972729799, 2317.776331401715, 3279.8935634827235, 2751.412699750172, 2006.7812368273505, 2777.415601388792, 3761.7172417112884, 2349.41977087657, 4500.988822086782, 1540.6028459777506, 2699.801292822349, 3170.206310298758, 2734.352630521524, 3483.6276442547983, 3142.0420525164054, 4565.279388572764, 6965.54088495859, 5843.702806620308, 5866.106986763227, 3311.205998892372, 3991.4954944261176, 2061.54065978434, 2220.7030964683813, 3326.9048130438596, 2863.509638022391, 3008.7002066052714, 1929.8876156739655], [862, 863, 864, 865, 866, 867, 868, 869, 870, 871, 872, 873, 874, 875, 876, 877, 878, 879, 880, 881, 882, 883, 884, 885, 886, 887, 888, 889, 890, 891]], [12, 6181, [44101, 44148, 44184, 44222, 44255, 44290, 44319, 44356, 44390, 44420], [8814.096, 8798.624, 8802.445, 8783.68, 8797.888, 8780.153, 8860.775, 8807.304, 8814.884, 8768.685], [53920.759, 53962.545, 53964.665, 53995.171, 53946.708, 53972.64, 54070.814, 54045.375, 53990.764, 53923.744], [26.66, 15.368, 11.487, 19.231, 17.384, 25.973, 32.097, 31.921, 15.691, 22.533], [4549.309999595285, 1477.9208876482712, 1361.6443483216142, 2385.9728565684673, 2019.315331388788, 1161.344004233194, 9111.41303331377, 1192.135698499645, 775.7891203007758, 858.1851289570712], [861, 862, 863, 864, 865, 866, 867, 868, 869, 870]], [10, 6189, [44209, 44244, 44281, 44307, 44344, 44376, 44406, 44446, 44479, 44519], [38900.736, 38705.964, 38770.528, 38667.842, 38716.696, 38677.016, 38705.778, 38756.509, 38781.235, 38772.179], [44626.785, 44718.508, 44727.381, 44830.898, 44713.395, 44659.608, 44578.036, 44460.406, 44467.516, 44523.315], [27.151, 31.082, 27.762, 32.091, 11.679, 17.957, 23.709, 15.079, 14.455, 12.326], [785.4830833559572, 1121.1569553711038, 1615.7468034320361, 1277.6373273059635, 1257.9371701995685, 1119.8213362984054, 2355.8755608946244, 1923.4423735886114, 1936.0053772438964, 1704.578174279399], [863, 864, 865, 866, 867, 868, 869, 870, 871, 872]], [6, 6215, [44399, 44437, 44472, 44515, 44548, 44577], [25982.375, 25899.553, 25994.284, 25997.873, 25987.184, 25858.506], [26700.494, 26741.741, 26713.394, 26618.262, 26754.785, 26719.844], [19.66, 24.642, 25.5, 26.587, 43.532, 22.581], [12487.515018743647, 1118.6095010018537, 8498.558518657188, 2072.506882709965, 2388.5200886525563, 809.8218498108963], [869, 870, 871, 872, 873, 874]], [17, 6221, [44422, 44460, 44504, 44534, 44568], [13917.612, 13994.518, 14027.878, 14029.776, 14103.401], [73352.77, 73445.374, 73322.766, 73272.829, 73249.968], [15.056, 17.709, 18.952, 18.35, 15.874], [1244.9814876238381, 1583.087638399967, 1382.3403606096558, 1529.9954173730282, 714.6769422225144], [870, 871, 872, 873, 874]], [3, 6232, [44517, 44551, 44578, 44625, 44661, 44694, 44730, 44763, 44795], [33946.197, 33934.274, 33923.285, 33967.37, 33932.158, 33931.966, 33947.236, 33966.508, 33997.598], [15992.039, 15983.693, 16036.068, 16044.485, 16030.668, 16055.788, 16025.991, 16001.066, 15977.674], [8.909, 12.86, 16.821, 19.14, 11.1, 15.68, 11.362, 18.106, 38.051], [1197.7252310034314, 937.7263287571759, 2056.7103464690613, 1689.6661090535626, 1980.4216890525722, 2194.2263831738574, 1413.5219087848589, 1106.9504167480327, 2098.639235884778], [872, 873, 874, 875, 876, 877, 878, 879, 880]], [3, 6253, [44662, 44695, 44731, 44764, 44796, 44838], [34517.69, 34444.015, 34438.449, 34484.11, 34586.721, 34573.467], [16659.307, 16755.582, 16687.246, 16645.416, 16527.406, 16416.382], [12.269, 12.377, 13.374, 13.874, 17.873, 13.098], [1467.1894566837311, 2911.4388178372224, 1717.5607710818879, 2521.1881068368784, 1982.1708319033319, 1703.7589104886445], [876, 877, 878, 879, 880, 881]], [9, 6267, [44739, 44770, 44807, 44848, 44886, 44929, 44964, 44998, 45035], [43760.618, 43781.552, 43795.069, 43782.553, 43706.169, 43700.395, 43684.186, 43721.535, 43720.419], [38068.625, 38118.884, 38042.345, 38195.683, 38296.83, 38222.978, 38246.348, 38182.971, 38223.237], [36.511, 22.874, 15.351, 17.107, 18.504, 18.952, 15.646, 16.0, 13.028], [2163.601207100968, 1432.327780524178, 4187.222676879858, 2847.5286340537896, 9359.615646122455, 6419.558516509353, 9440.161617036252, 4592.374340231132, 19681.03276733398], [878, 879, 880, 881, 882, 883, 884, 885, 886]], [15, 6293, [44901, 44939, 44980, 45014, 45054, 45094], [14874.895, 14827.93, 14798.028, 14757.147, 14809.556, 14753.812], [64965.751, 65027.326, 64986.544, 65132.621, 65079.75, 64987.189], [29.534, 24.241, 26.16, 23.747, 25.166, 18.956], [1593.884382464642, 2801.6415896348744, 1223.6590055415904, 1799.5143856439406, 1146.020684757654, 599.6946481295403], [883, 884, 885, 886, 887, 888]], [12, 6297, [44937, 44977, 45009, 45048, 45090, 45130, 45164], [9407.58, 9387.256, 9410.166, 9362.58, 9319.169, 9303.331, 9309.931], [54053.129, 54175.678, 54135.013, 54154.64, 54303.633, 54282.47, 54237.68], [19.174, 15.48, 19.139, 9.289, 18.387, 14.033, 26.761], [2759.262353235844, 1973.6683334002473, 2278.6461095763, 2011.7437886451476, 3380.0169129652418, 1973.889032206562, 631.5203460974044], [884, 885, 886, 887, 888, 889, 890]], [11, 6301, [44957, 44996, 45032, 45071, 45113], [39571.965, 39661.617, 39668.657, 39604.927, 39615.387], [51698.824, 51571.482, 51469.962, 51541.476, 51538.533], [14.76, 21.48, 3.144, 23.969, 11.318], [1451.5744632693327, 1124.0767288166721, 433.98356480035443, 1515.9164181218546, 464.10440228330356], [884, 885, 886, 887, 888]], [9, 6312, [45076, 45117, 45153, 45188, 45223, 45259], [43379.8, 43355.902, 43186.957, 43272.726, 43324.672, 43293.381], [38366.59, 38441.092, 38442.906, 38459.344, 38428.445, 38502.243], [29.1, 23.997, 32.554, 22.954, 22.768, 31.132], [5042.382684039563, 3170.7614263136584, 1730.6389480856703, 1596.8043274507875, 1521.2308253224896, 1303.6555678072905], [887, 888, 889, 890, 891, 892]], [15, 6317, [45015, 45055, 45095, 45136, 45171], [14867.406, 14876.801, 14882.751, 14865.382, 14884.267], [65617.934, 65628.585, 65665.102, 65651.235, 65693.612], [19.01, 15.014, 8.462, 9.383, 26.382], [2073.1499798411646, 2278.348844152053, 1600.9890900416722, 2190.1861618099865, 817.3204471655208], [886, 887, 888, 889, 890]], [6, 6323, [45140, 45178, 45210, 45248, 45281], [25166.666, 25066.776, 25173.287, 25114.055, 25230.695], [26319.298, 26326.423, 26147.884, 26238.616, 26269.844], [28.6, 26.087, 26.921, 42.053, 40.46], [3068.720118619168, 3042.5363691723473, 1069.4965327849184, 1668.6674095468586, 1590.538169025169], [889, 890, 891, 892, 893]], [3, 6324, [45182, 45214, 45251, 45286, 45320, 45351, 45389, 45426, 45455, 45490, 45527, 45561, 45597, 45626, 45660, 45701, 45738], [34268.845, 34260.672, 34209.679, 34205.408, 34214.129, 34201.298, 34209.394, 34215.882, 34212.206, 34199.357, 34177.729, 34178.37, 34204.196, 34035.114, 34093.385, 34175.75, 34198.344], [16942.945, 17016.302, 17037.445, 17026.865, 17050.737, 17034.149, 17024.783, 17026.287, 17025.772, 17029.174, 17029.214, 17027.153, 17020.123, 16931.582, 17005.417, 17038.916, 17040.605], [10.211, 10.511, 9.735, 11.919, 12.266, 9.96, 9.315, 9.702, 7.679, 13.398, 13.256, 14.118, 14.697, 31.34, 24.221, 9.508, 14.293], [1071.7322803793345, 2577.2504082002733, 2721.1664021402908, 2178.3091962503204, 1877.5165196991654, 1826.6923067663706, 2496.2556728772443, 2702.7519268350297, 2074.162248974337, 1459.3208271796304, 2161.1787276688783, 2697.4828208969566, 2763.0707584840343, 4847.580983828835, 2369.672148089689, 1798.7731547036403, 2415.566057529171], [890, 891, 892, 893, 894, 895, 896, 897, 898, 899, 900, 901, 902, 903, 904, 905, 906]], [8, 6326, [45187, 45222, 45257, 45291, 45326], [43204.224, 43232.673, 43309.718, 43338.889, 43430.154], [32542.944, 32669.766, 32695.499, 32603.156, 32566.051], [15.034, 13.365, 31.381, 16.84, 22.398], [1270.0524349509321, 1718.0149519938043, 1297.3489311103262, 617.3635074007876, 691.2619739182029], [890, 891, 892, 893, 894]], [12, 6330, [45237, 45271, 45300, 45333, 45371, 45411], [9661.582, 9606.302, 9700.668, 9742.744, 9765.6, 9855.128], [53218.057, 53184.808, 53089.225, 53047.203, 53221.777, 53229.513], [37.248, 10.531, 11.876, 52.451, 24.277, 20.036], [3313.6486539553416, 86664.75881126625, 74099.65111798844, 1534.4042112528734, 1008.7386665157122, 959.9390852767103], [892, 893, 894, 895, 896, 897]], [7, 6331, [45166, 45197, 45238, 45272, 45301, 45334, 45372, 45412, 45445, 45477], [10136.73, 10065.15, 10091.218, 10070.377, 10114.638, 10153.289, 10168.017, 10128.248, 10197.587, 10207.665], [28651.178, 28648.045, 28669.768, 28694.494, 28712.836, 28700.964, 28727.784, 28760.676, 28719.424, 28643.037], [14.725, 10.337, 12.652, 12.251, 8.562, 13.077, 19.659, 11.563, 10.747, 15.103], [1115.4924271588002, 2244.4798957747166, 3128.872533616876, 2529.4125396136246, 2676.8114375326254, 2855.9643582154986, 1793.7476745291297, 2179.0393009264744, 1673.72138959525, 916.3777895877824], [890, 891, 892, 893, 894, 895, 896, 897, 898, 899]], [13, 6337, [45264, 45296, 45331, 45364, 45403, 45440, 45466, 45502, 45542, 45574, 45604, 45637, 45673, 45713, 45755, 45789], [5562.093, 5553.561, 5591.529, 5591.621, 5550.422, 5560.663, 5586.408, 5472.19, 5426.817, 5376.126, 5345.193, 5268.897, 5282.27, 5277.249, 5289.033, 5267.165], [58846.712, 58839.916, 58854.19, 58838.245, 58849.495, 58850.492, 58834.982, 58919.685, 58910.648, 58895.609, 58952.991, 58956.944, 58975.222, 58985.148, 58941.464, 58996.674], [11.614, 13.633, 18.795, 15.438, 12.162, 14.716, 19.118, 17.768, 16.799, 18.652, 30.809, 16.791, 26.451, 15.217, 10.932, 19.733], [1388.7448451327687, 2015.0100407449545, 1715.6256143904247, 2321.492791810354, 2605.942668277494, 8128.836495497821, 1904.2366686601347, 3731.0342346505035, 2943.799400023198, 1699.390753451506, 1352.1477205158849, 2412.1898820459487, 1762.2927951160282, 4196.02843484104, 2097.61228800055, 1285.2532915771797], [893, 894, 895, 896, 897, 898, 899, 900, 901, 902, 903, 904, 905, 906, 907, 908]], [14, 6360, [45425, 45454, 45488, 45525, 45560, 45596, 45624, 45659, 45697, 45735, 45775], [32821.893, 32951.727, 32938.51, 32980.672, 33012.709, 32967.26, 32955.547, 32954.354, 32886.211, 32730.821, 32820.096], [59820.213, 59653.384, 59636.961, 59715.747, 59691.06, 59667.746, 59632.611, 59661.477, 59628.784, 59648.4, 59660.734], [39.246, 9.425, 15.537, 13.83, 14.904, 15.808, 7.842, 6.794, 17.577, 29.261, 15.303], [6231.145381958329, 2067.84967262658, 1453.4393050259816, 1478.6726992187685, 1068.9079230690727, 2222.0421131624403, 1820.2240383881635, 1400.1609813377236, 1723.3361502973314, 1973.622591918426, 1901.763696066601], [897, 898, 899, 900, 901, 902, 903, 904, 905, 906, 907]], [10, 6361, [45429, 45456, 45491, 45530, 45565], [39254.89, 39183.217, 39173.149, 39189.801, 39186.345], [44556.475, 44538.521, 44580.432, 44498.324, 44616.149], [26.939, 12.277, 18.524, 14.629, 31.906], [1664.6075873400903, 1900.649394932442, 2427.573973939158, 2798.37140105293, 1780.7378282237512], [897, 898, 899, 900, 901]], [9, 6362, [45434, 45462, 45496, 45536, 45568, 45601, 45629, 45663], [43265.003, 43224.321, 43351.022, 43291.504, 43307.136, 43232.901, 43110.46, 43116.561], [38568.915, 38459.42, 38482.617, 38388.697, 38424.339, 38460.189, 38572.106, 38567.679], [26.398, 13.367, 32.148, 24.928, 30.562, 17.977, 16.428, 13.713], [1018.0074183926057, 935.4608305403312, 663.8283548095084, 2430.5570629820504, 690.7866289550423, 1506.228835295761, 768.0224478514351, 830.9134708801367], [897, 898, 899, 900, 901, 902, 903, 904]], [4, 6376, [45518, 45554, 45588, 45617, 45651], [21332.754, 21278.206, 21274.339, 21241.63, 21236.452], [19680.5, 19637.356, 19668.659, 19603.866, 19599.905], [28.845, 20.073, 20.495, 14.444, 22.976], [887.3412979950288, 3509.0271815460083, 1115.2908628323873, 2290.2108728502867, 1874.0786186654238], [900, 901, 902, 903, 904]], [12, 6381, [45577, 45609, 45643, 45676, 45716], [8988.075, 8986.411, 8983.638, 9003.87, 9012.92], [54634.027, 54700.93, 54718.923, 54715.991, 54733.958], [12.067, 10.867, 12.508, 13.878, 10.757], [2712.1612417157125, 1747.2654268162878, 1606.6044741458434, 1415.8493563521001, 1075.2059278638596], [902, 903, 904, 905, 906]], [12, 6390, [45644, 45677, 45717, 45759, 45793], [9854.293, 9847.603, 9759.836, 9777.029, 9948.268], [53122.735, 53158.756, 53098.616, 53162.16, 53108.23], [28.548, 14.763, 33.355, 32.243, 31.61], [1142.7635489404092, 1157.6819030802776, 3384.500155791233, 1326.6920062052056, 1910.8419344200327], [904, 905, 906, 907, 908]], [10, 6401, [45745, 45779, 45816, 45848, 45879, 45917], [39127.634, 39148.708, 39106.587, 39082.881, 39003.446, 39035.349], [44284.53, 44295.695, 44313.572, 44382.082, 44435.175, 44379.484], [19.522, 12.963, 15.976, 8.571, 8.98, 26.865], [1356.9284282832095, 2113.4098354163316, 2449.307372862791, 2218.53656492318, 1997.373173193211, 888.3495769720016], [906, 907, 908, 909, 910, 911]], [14, 6418, [45811, 45844, 45877, 45912, 45941], [32560.269, 32622.7, 32720.562, 32743.656, 32700.131], [59622.721, 59664.192, 59675.009, 59682.032, 59744.859], [13.624, 15.052, 12.966, 11.949, 19.37], [1243.2945500858013, 1584.0336610633487, 2190.2374541575264, 3481.3617555592973, 15920.274607592337], [908, 909, 910, 911, 912]], [10, 6437, [45916, 45944, 45969, 45997, 46026, 46054, 46083], [38670.561, 38590.637, 38668.962, 38598.397, 38575.132, 38623.663, 38571.393], [44854.185, 44870.264, 44857.287, 44819.11, 44816.149, 44638.366, 44824.023], [15.671, 18.426, 18.51, 14.71, 14.779, 25.684, 21.673], [2487.8008589141177, 2195.004778010104, 2253.6529861308686, 2565.6837776530438, 1762.9755790839374, 3644.4652036920797, 1353.7129825899906], [911, 912, 913, 914, 915, 916, 917]], [13, 6446, [45950, 45975, 46002, 46032, 46063, 46090], [4566.161, 4501.598, 4493.479, 4498.145, 4517.802, 4454.079], [59302.754, 59265.13, 59218.35, 59197.264, 59173.763, 59232.254], [2.481, 17.968, 16.632, 23.142, 17.888, 26.498], [501.38362536378605, 890.0506630038428, 2390.8864626213244, 1424.270880978, 2131.861795867133, 1636.0083683527366], [913, 914, 915, 916, 917, 918]], [7, 6508, [46265, 46320, 46406, 46510, 46631, 46745, 46865, 46990, 47108, 47209], [11267.029, 11335.05, 11288.098, 11320.334, 11291.631, 11298.808, 11289.908, 11161.777, 11188.643, 11300.214], [28420.999, 28438.813, 28438.455, 28408.966, 28419.399, 28416.578, 28423.343, 28413.879, 28401.434, 28398.54], [14.421, 10.737, 15.466, 8.741, 9.364, 10.654, 15.83, 35.935, 24.961, 17.44], [1540.5887134443199, 2115.093297299539, 2603.811743459907, 2085.3743833819062, 3094.4951860825145, 2542.1217866842144, 1886.804224221476, 6957.853738056805, 4497.820701218695, 1740.472341912296], [923, 924, 925, 926, 927, 928, 929, 930, 931, 932]], [13, 6516, [47094, 47195, 47307, 47412, 47514, 47602, 47675, 47752, 47836], [5443.824, 5528.292, 5430.917, 5451.435, 5478.182, 5541.569, 5500.485, 5453.726, 5546.929], [59790.456, 59715.541, 59777.616, 59810.887, 59820.988, 59797.574, 59831.381, 59788.555, 59748.096], [18.969, 33.37, 26.171, 21.388, 18.563, 27.657, 31.123, 20.836, 15.163], [1391.475434548174, 4345.6733534883315, 1396.8994582002906, 6095.838546587003, 5528.83147812719, 3675.0754232387008, 4255.163912175199, 1520.8309223275287, 9974.38379197765], [931, 932, 933, 934, 935, 936, 937, 938, 939]], [13, 6517, [46391, 46496, 46616, 46732, 46849, 46975, 47095, 47197, 47308, 47413, 47516, 47603], [5869.266, 5894.474, 5867.529, 5781.909, 5832.248, 5780.979, 5788.568, 5786.883, 5835.533, 5853.748, 5943.004, 5931.453], [59250.622, 59314.262, 59318.682, 59324.516, 59347.722, 59242.497, 59330.002, 59403.37, 59297.918, 59316.213, 59379.307, 59352.974], [23.687, 17.407, 21.6, 22.557, 22.68, 18.065, 19.439, 28.655, 13.372, 16.296, 20.431, 23.045], [3354.6456497075205, 4595.498300346984, 1954.512891512523, 10820.996477617296, 3442.186559800968, 79265.88101205246, 1222.6600652744348, 10046.14116270283, 1750.5743023295609, 2068.2696963960498, 7040.332906891694, 2791.271684358571], [925, 926, 927, 928, 929, 930, 931, 932, 933, 934, 935, 936]], [12, 6520, [46862, 46985, 47106, 47207, 47319, 47426, 47522, 47609, 47682, 47760], [9730.391, 9680.138, 9737.284, 9739.143, 9820.96, 9742.277, 9742.476, 9837.268, 9776.852, 9797.008], [53478.994, 53468.623, 53508.779, 53517.059, 53462.427, 53376.697, 53443.137, 53371.072, 53330.384, 53352.855], [18.353, 23.325, 24.704, 21.994, 27.451, 28.196, 23.882, 27.604, 24.615, 21.803], [1296.3656790561827, 1305.5085552619382, 2562.1612676194504, 3489.4102261674184, 2009.7046630334148, 1863.7427274588888, 3458.710649098592, 1858.70679923672, 885.3998569496189, 657.181821209894], [929, 930, 931, 932, 933, 934, 935, 936, 937, 938]], [2, 6524, [46882, 47003, 47116, 47222, 47332, 47441, 47534, 47616, 47688], [16799.005, 16816.307, 16708.442, 16833.017, 16809.302, 16852.859, 16781.904, 16681.757, 16629.446], [12232.187, 12266.484, 12395.95, 12356.82, 12347.514, 12205.723, 12159.8, 12038.469, 11972.178], [24.042, 20.355, 19.522, 19.292, 14.934, 22.325, 28.554, 36.83, 21.339], [2119.705081995981, 1980.3167677355975, 2401.295192922696, 2401.300955180068, 2386.807492357236, 2771.983993147795, 1926.8427370647912, 1930.8937580628497, 1175.7180254889986], [929, 930, 931, 932, 933, 934, 935, 936, 937]], [4, 6534, [47348, 47457, 47547, 47628, 47701, 47784, 47862, 47937, 48018], [20322.258, 20311.076, 20399.539, 20364.069, 20327.716, 20442.941, 20485.424, 20317.94, 20255.461], [20562.783, 20625.745, 20548.089, 20605.899, 20643.873, 20618.377, 20595.634, 20625.704, 20636.644], [35.446, 9.611, 23.137, 23.082, 17.225, 11.863, 20.642, 10.473, 17.708], [3752.929478001926, 3584.2942014873183, 5394.999915844991, 3173.745770203704, 3786.746545746736, 2437.0656571917293, 2255.6890108960856, 3421.6637389257407, 2384.1506713065555], [933, 934, 935, 936, 937, 938, 939, 940, 941]], [16, 6537, [46556, 46671, 46787, 46909, 47030, 47146, 47248, 47360, 47464, 47555, 47633, 47712, 47795, 47868, 47944, 48025, 48098, 48155, 48226, 48300, 48371, 48443, 48512, 48575, 48638, 48705, 48772], [24735.297, 24710.103, 24725.277, 24702.945, 24687.568, 24709.907, 24656.171, 24645.132, 24718.393, 24647.023, 24706.847, 24665.744, 24714.043, 24636.946, 24585.682, 24655.282, 24724.583, 24657.977, 24678.426, 24644.145, 24497.421, 24432.959, 24479.919, 24335.574, 24368.024, 24358.093, 24398.312], [71957.502, 71991.953, 71948.077, 72008.876, 71988.901, 72023.037, 71984.194, 72012.239, 71952.518, 71921.68, 71975.867, 72003.53, 72010.293, 72043.568, 72060.472, 72018.821, 72076.864, 72210.631, 72120.16, 72161.86, 72250.487, 72153.493, 72230.879, 72275.01, 72117.475, 72171.945, 72166.244], [23.043, 16.185, 19.198, 18.628, 21.871, 19.444, 15.595, 23.744, 15.309, 23.755, 17.501, 13.45, 15.129, 12.677, 22.218, 13.724, 10.525, 16.0, 12.681, 15.386, 14.53, 21.175, 27.81, 20.098, 36.545, 16.26, 21.325], [1706.6298973310832, 3143.9204153635815, 2213.3148837281205, 2345.684895772086, 1479.0406331896954, 2674.2408353765445, 2558.705302478553, 6054.776599640439, 2571.6409199704885, 2206.872355261715, 4332.229675775147, 4263.68272907998, 3865.257900088875, 3798.81117686136, 2700.7431273195302, 2944.6702714684025, 3482.813636029265, 2854.6765944041285, 3971.071942528969, 6921.422945625156, 1816.1743468762204, 1937.4134750652004, 1246.5366541731562, 1271.4169790195826, 2142.263987916871, 2468.8635090552552, 2234.11178332086], [926, 927, 928, 929, 930, 931, 932, 933, 934, 935, 936, 937, 938, 939, 940, 941, 942, 943, 944, 945, 946, 947, 948, 949, 950, 951, 952]], [6, 6540, [46917, 47040, 47152, 47256, 47366, 47472, 47560, 47639, 47718, 47798], [25634.157, 25689.865, 25734.604, 25818.512, 25827.7, 25917.539, 25780.684, 25905.535, 25834.216, 25801.511], [27076.048, 26877.745, 26961.784, 26761.361, 26673.605, 26571.923, 26596.129, 26751.69, 26871.397, 26896.293], [26.234, 27.457, 18.972, 31.106, 21.72, 20.447, 20.073, 26.328, 23.254, 26.373], [1983.5726652710837, 6365.300917921944, 1675.0113170134327, 3736.590489363636, 14400.167879033876, 9895.153756908738, 29716.612014431314, 8913.87942290636, 1321.9247308124225, 775.969349265726], [929, 930, 931, 932, 933, 934, 935, 936, 937, 938]], [6, 6541, [47367, 47473, 47562, 47640, 47719, 47799, 47875, 47949, 48030, 48102], [26135.54, 26139.799, 26104.335, 26133.227, 26070.974, 26091.722, 26134.601, 25970.873, 25931.285, 26001.482], [25753.315, 25750.152, 25747.478, 25747.704, 25717.049, 25732.332, 25789.362, 25710.002, 25666.057, 25675.733], [19.594, 9.695, 9.305, 10.664, 9.982, 8.564, 14.532, 18.395, 37.454, 20.178], [2127.5855714323075, 3355.5269075092065, 4270.703402395127, 2925.0044570126397, 2575.489703772867, 3994.3175278000117, 6083.144317957147, 2509.7069136382183, 1054.1055980294975, 941.5179571303863], [933, 934, 935, 936, 937, 938, 939, 940, 941, 942]], [3, 6548, [47272, 47379, 47484, 47573, 47649], [33641.907, 33667.591, 33654.835, 33616.024, 33563.435], [16838.549, 16783.67, 16776.743, 16883.005, 16941.96], [26.441, 22.43, 21.466, 30.794, 24.719], [5977.2666021410805, 4587.122095754851, 4299.893889530265, 6977.32229228865, 839.8120778023047], [932, 933, 934, 935, 936]], [3, 6550, [47383, 47488, 47576, 47651, 47726, 47809, 47883, 47963, 48042], [34621.492, 34598.421, 34528.687, 34560.981, 34585.125, 34497.193, 34530.793, 34622.589, 34679.96], [15986.32, 16025.537, 15999.411, 16072.333, 16196.677, 16280.248, 16374.963, 16300.098, 16169.361], [25.213, 18.612, 21.21, 21.921, 20.642, 11.767, 19.077, 29.392, 25.456], [5702.262618538363, 4062.7574073715487, 2833.3162610269515, 4916.229627560634, 2609.31221503109, 942.6586715055977, 1453.6046023863378, 2224.657079352372, 1099.0523369641485], [933, 934, 935, 936, 937, 938, 939, 940, 941]], [9, 6558, [46484, 46601, 46716, 46838, 46961, 47081, 47187, 47296, 47399, 47504, 47593, 47664, 47741, 47824, 47896, 47979], [43738.893, 43759.882, 43720.346, 43726.737, 43698.59, 43685.672, 43716.079, 43735.251, 43679.9, 43685.635, 43706.973, 43624.918, 43716.649, 43818.419, 43821.614, 43859.813], [38158.901, 38124.791, 38073.615, 38047.341, 38027.979, 38078.274, 38013.456, 37978.273, 37957.972, 38007.955, 38026.938, 38095.859, 38076.615, 38192.356, 38193.21, 38235.211], [21.961, 11.091, 17.576, 13.474, 14.062, 13.867, 14.819, 16.367, 24.157, 19.839, 20.95, 20.001, 18.563, 15.816, 19.132, 9.528], [2827.7013982837934, 2031.425126523989, 5612.736065665501, 4223.723158673174, 5296.5418469470505, 3202.25504461743, 3205.0279201933927, 1746.7035950306465, 2873.9146603401105, 4156.157222667676, 2131.571045544332, 7221.248159055162, 1515.7539499175223, 1561.7477164597328, 3198.2629853484004, 1948.053856280603], [925, 926, 927, 928, 929, 930, 931, 932, 933, 934, 935, 936, 937, 938, 939, 940]], [4, 6562, [46340, 46435, 46544, 46660, 46777], [20328.151, 20416.645, 20557.799, 20464.537, 20552.678], [20604.976, 20569.525, 20414.119, 20569.816, 20394.89], [11.825, 10.949, 19.193, 10.161, 24.876], [2466.3089463647075, 1887.1440485185412, 20748.087886141297, 3498.1214283961035, 11673.405996186324], [924, 925, 926, 927, 928]], [16, 6564, [46345, 46440, 46552, 46667, 46784, 46904], [24294.136, 24251.287, 24262.723, 24231.427, 24278.42, 24178.756], [71442.043, 71437.724, 71467.942, 71498.131, 71481.883, 71464.703], [17.415, 27.163, 14.107, 17.399, 28.108, 25.952], [2139.4275323796874, 1421.4935823831067, 1332.3385361186336, 1523.999840790201, 920.6965927969625, 1061.9998520307272], [924, 925, 926, 927, 928, 929]], [9, 6575, [46376, 46481, 46598, 46711, 46837, 46960], [43139.779, 43105.496, 43108.791, 43120.131, 43119.054, 43107.384], [38435.737, 38419.331, 38413.474, 38414.504, 38425.44, 38446.323], [11.369, 8.03, 9.867, 14.901, 12.109, 15.49], [2131.958788636737, 2787.164199919175, 2817.9991688463188, 2645.7708238289233, 2339.8560817883185, 1083.2825347321746], [924, 925, 926, 927, 928, 929]], [12, 6582, [46314, 46397, 46502, 46622, 46737, 46857, 46980, 47101, 47203, 47312, 47419, 47519], [8406.874, 8413.81, 8481.652, 8348.224, 8451.45, 8440.99, 8448.659, 8486.647, 8501.77, 8559.352, 8670.188, 8670.898], [54347.336, 54278.681, 54266.854, 54247.332, 54379.268, 54432.893, 54399.322, 54434.767, 54438.722, 54463.981, 54478.237, 54472.831], [16.339, 17.608, 25.961, 28.927, 14.872, 12.224, 10.085, 16.515, 17.519, 17.913, 11.669, 11.644], [1533.9910273626133, 3549.1557825879217, 6735.975372662323, 967.8911061711818, 3552.7109765850632, 4257.71255679188, 4262.350361559341, 2113.5005339813392, 3457.017343868602, 3034.6665403591946, 1947.3613543439242, 1621.9036749997053], [924, 925, 926, 927, 928, 929, 930, 931, 932, 933, 934, 935]], [15, 6587, [46325, 46409, 46513, 46633, 46747, 46868, 46992, 47110, 47211, 47323, 47432], [13440.504, 13417.976, 13390.942, 13280.038, 13328.29, 13386.913, 13404.367, 13469.277, 13366.165, 13410.383, 13427.795], [64283.871, 64314.237, 64317.482, 64319.296, 64302.669, 64331.98, 64374.012, 64360.655, 64306.428, 64340.39, 64350.528], [21.53, 13.812, 13.282, 12.065, 16.106, 9.059, 17.217, 16.091, 15.543, 16.126, 18.575], [1635.255974603298, 4219.193823765483, 2810.5707584265365, 2768.680025161419, 1888.4803455863798, 2986.0418615324274, 2247.8674448348625, 2557.8141633482182, 5895.735712400414, 3588.540460939472, 6733.497046741961], [924, 925, 926, 927, 928, 929, 930, 931, 932, 933, 934]], [15, 6589, [46328, 46416, 46521, 46641, 46754, 46876, 46998], [15839.552, 15846.27, 15855.492, 15851.601, 15857.233, 15792.703, 15758.766], [65915.903, 65870.58, 65867.527, 65832.201, 65727.542, 65574.78, 65510.174], [26.234, 20.363, 13.345, 21.62, 13.041, 12.899, 22.294], [1628.6269849529417, 3178.7798268589577, 578.5940938131006, 3221.770777717728, 3855.708447232492, 19145.160821587917, 1184.8833483344174], [924, 925, 926, 927, 928, 929, 930]], [11, 6594, [46473, 46590, 46703, 46828, 46951, 47073, 47178, 47283, 47392], [40485.474, 40532.202, 40546.034, 40537.298, 40516.489, 40488.782, 40444.035, 40366.293, 40481.005], [51497.802, 51487.75, 51472.583, 51462.198, 51453.209, 51492.835, 51544.962, 51593.287, 51526.767], [8.081, 16.611, 12.154, 20.289, 22.137, 14.644, 22.212, 29.613, 17.118], [2110.18862726098, 2191.15751596238, 2481.0847128655355, 1283.3531651727026, 1217.811219067988, 1245.6084616687097, 7249.704136368376, 6532.795135009992, 1994.0411591233017], [925, 926, 927, 928, 929, 930, 931, 932, 933]], [12, 6598, [46398, 46504, 46624, 46738, 46858, 46982], [8723.676, 8767.374, 8757.311, 8732.052, 8663.438, 8782.922], [53420.441, 53466.725, 53534.998, 53628.374, 53637.439, 53735.551], [26.494, 8.135, 9.923, 21.75, 11.319, 35.236], [835.9104186426212, 3799.419083931499, 3099.743236910841, 4647.159979919682, 1792.8189794620964, 4414.315116718667], [925, 926, 927, 928, 929, 930]], [7, 6601, [46405, 46509, 46630, 46744, 46864, 46989, 47107, 47208, 47320, 47429, 47524], [10922.346, 10918.772, 11062.681, 10938.096, 10845.179, 10876.656, 10851.364, 10848.405, 10889.215, 10857.295, 10869.526], [28295.925, 28329.17, 28370.334, 28340.541, 28264.507, 28275.951, 28381.255, 28349.068, 28327.237, 28295.103, 28253.741], [29.151, 33.399, 26.143, 27.061, 14.855, 14.679, 20.743, 27.828, 18.428, 16.814, 23.5], [4125.318083022586, 3725.963111601418, 5000.75357511679, 3697.739922879919, 2036.2936302200787, 1872.6063946893526, 8952.780746578484, 2838.9069632022997, 2473.944273177648, 2037.8850389676625, 1979.5633624281616], [925, 926, 927, 928, 929, 930, 931, 932, 933, 934, 935]], [17, 6603, [46412, 46516, 46637, 46751, 46869, 46994, 47111, 47213, 47324, 47434, 47526], [14454.59, 14328.007, 14287.393, 14258.42, 14189.439, 14130.431, 14075.814, 14104.464, 14097.324, 14168.14, 14243.585], [74102.094, 74229.533, 74211.289, 74267.538, 74284.924, 74372.61, 74345.044, 74347.029, 74346.872, 74268.174, 74303.731], [13.928, 17.244, 23.381, 15.971, 12.522, 11.259, 14.417, 19.242, 24.223, 17.38, 17.985], [1884.5069521824696, 1691.8823512856593, 2413.2590992116666, 1168.4513380245728, 917.778623891668, 1282.7973671568054, 2115.8947331628924, 1991.5672346294525, 2384.584376171444, 1358.1190927940738, 2270.016822771901], [925, 926, 927, 928, 929, 930, 931, 932, 933, 934, 935]], [3, 6612, [46460, 46580, 46691, 46812, 46934], [33930.79, 34057.281, 33917.762, 34079.632, 34168.473], [16974.138, 17032.781, 16959.605, 16952.388, 17003.075], [13.656, 21.682, 22.834, 13.462, 26.082], [20751.870656830106, 6798.607670782955, 8252.900496848668, 33228.404853444285, 1610.5646518249575], [925, 926, 927, 928, 929]], [5, 6630, [47064, 47173, 47279, 47389, 47494], [39146.112, 39084.082, 39127.376, 39092.977, 39121.992], [26542.116, 26558.82, 26597.631, 26574.185, 26579.139], [13.172, 15.936, 14.012, 21.827, 25.008], [1475.2720719401032, 1727.8971572250232, 1531.279714805827, 1243.442456668997, 1080.9114875184578], [930, 931, 932, 933, 934]], [1, 6631, [46822, 46943, 47067, 47175, 47281, 47390, 47496], [39522.723, 39532.501, 39594.253, 39511.129, 39636.58, 39454.388, 39607.766], [3887.876, 3931.74, 3839.786, 3950.42, 3885.131, 3965.749, 3923.192], [28.308, 24.0, 23.527, 24.373, 29.337, 20.877, 24.821], [1186.7059771623437, 1278.425898650638, 2228.493541356261, 1154.889062533787, 3550.844775835359, 1237.3863827196437, 977.9746153823518], [928, 929, 930, 931, 932, 933, 934]], [13, 6634, [46976, 47096, 47198, 47309, 47414], [5976.857, 5795.108, 5693.238, 5860.168, 5910.578], [59863.235, 59743.402, 59692.919, 59753.992, 59876.704], [19.496, 29.361, 25.391, 15.085, 17.523], [1999.0062888537018, 7569.567388158192, 19462.450407263364, 28149.964162984383, 1677.1315118381171], [930, 931, 932, 933, 934]], [8, 6656, [47828, 47901, 47982, 48052, 48121], [44579.919, 44479.592, 44471.237, 44482.142, 44414.228], [31977.414, 31993.401, 31989.243, 32083.85, 32094.91], [13.117, 19.61, 9.248, 18.439, 14.291], [1845.3395309014659, 2384.3053586220462, 2294.3833812726734, 1758.3177457013305, 903.1752223421483], [938, 939, 940, 941, 942]], [13, 6658, [47751, 47835, 47906, 47991, 48062], [4987.472, 4934.422, 4887.962, 4864.49, 4873.632], [59083.486, 59114.111, 59097.03, 59132.499, 59160.825], [19.48, 17.677, 13.813, 10.475, 13.203], [4246.000746930724, 4282.053695037465, 3952.608946801866, 2590.4182877077606, 1111.9926870139834], [938, 939, 940, 941, 942]], [13, 6659, [47604, 47676, 47753, 47838, 47909, 47993, 48064, 48127, 48195, 48266, 48339, 48409, 48481], [5836.989, 5914.916, 5930.789, 5782.968, 5931.125, 5893.719, 5896.618, 5918.737, 5926.84, 5859.049, 5945.563, 5921.903, 5895.192], [59716.315, 59875.105, 59882.456, 59759.061, 59904.734, 59892.572, 59888.209, 59860.725, 59921.339, 59914.436, 59938.051, 59887.962, 59881.111], [21.136, 17.926, 18.247, 20.463, 10.824, 19.681, 20.554, 19.257, 20.011, 26.411, 12.26, 13.421, 16.825], [29082.88696181786, 1799.3058747709874, 3152.7372230102114, 9093.117893431567, 1859.3628645789192, 1298.8069532168095, 2507.7003555459823, 2171.3775036802485, 1476.1081927205375, 6897.539262964313, 2671.30578117888, 1027.990752516163, 1273.4103966881698], [936, 937, 938, 939, 940, 941, 942, 943, 944, 945, 946, 947, 948]], [15, 6663, [47687, 47771, 47850, 47921, 48007], [16244.521, 16086.164, 16144.3, 16098.738, 16214.835], [66295.858, 66161.355, 66042.893, 66067.732, 66116.002], [10.999, 28.371, 17.984, 31.66, 12.868], [1117.4562534436186, 1421.4292801770255, 2870.9068896495573, 4869.070489740354, 1864.1840815073056], [937, 938, 939, 940, 941]], [16, 6671, [47708, 47791, 47865, 47941, 48022, 48095], [23823.75, 23788.367, 23668.557, 23677.481, 23664.763, 23739.463], [72246.9, 72302.996, 72333.211, 72415.539, 72270.607, 72228.998], [27.946, 33.162, 17.048, 20.195, 17.713, 8.349], [1643.0588502818878, 2586.684039431746, 7225.828534495109, 3037.660340124827, 1852.3570370437803, 90129.37224374851], [937, 938, 939, 940, 941, 942]], [17, 6695, [46518, 46638, 46752, 46872, 46995, 47112, 47216], [14809.505, 14840.147, 14820.831, 14779.004, 14715.267, 14718.708, 14627.825], [73715.66, 73625.605, 73544.655, 73474.386, 73469.459, 73350.016, 73345.45], [13.078, 18.071, 23.648, 18.396, 11.627, 14.164, 21.163], [1799.8748182324923, 1268.1258856762563, 690.4679245384423, 1011.7440799259147, 1572.566065967249, 1564.0673584651593, 627.482480454146], [926, 927, 928, 929, 930, 931, 932]], [5, 6717, [46589, 46700, 46827, 46950, 47072], [40358.296, 40362.339, 40424.677, 40461.451, 40481.75], [25213.233, 25183.967, 25151.356, 25140.207, 25151.399], [27.188, 12.677, 9.045, 9.287, 12.268], [2709.903773412198, 2705.475644827566, 2231.1309974868177, 1850.640397051513, 2565.216802902855], [926, 927, 928, 929, 930]], [9, 6723, [46839, 46962, 47082, 47186, 47294, 47400], [43738.665, 43752.746, 43660.722, 43612.486, 43646.964, 43730.297], [39288.32, 39335.756, 39330.924, 39256.955, 39388.953,
[truncated: 1,522,845 more chars]
