# Supplementary material for: The lipoprotein Pal stabilises the bacterial outer membrane during constriction by a mobilisation-and-capture mechanism
Source: Nat Commun. 2020 Mar 11;11:1305. doi: 10.1038/s41467-020-15083-5 (PMC7066135; doi:10.1038/s41467-020-15083-5)
Supplement: Supplementary file 3 — Source Data [file 41467_2020_15083_MOESM3_ESM.zip › source_files/PGI_Raw_Data_Figure_1/RKCK19_27_c2_f2_Checked.txt]

[[7, 9, [9, 49, 95, 144, 198, 260], [13828.603, 13852.611, 13869.046, 13840.925, 13836.853, 13826.139], [25333.193, 25336.673, 25289.698, 25311.658, 25324.56, 25342.121], [17.852, 10.498, 16.333, 15.608, 11.131, 15.531], [1260.9019714917258, 2553.700270164454, 2955.4357752358615, 3530.9169841774933, 2064.9918275532527, 1535.689332577771], [1, 2, 3, 4, 5, 6]], [3, 29, [213, 279, 329, 374, 432, 483, 533], [27375.967, 27371.893, 27435.55, 27402.655, 27372.013, 27376.104, 27347.64], [14242.394, 14204.827, 14234.731, 14279.108, 14229.429, 14269.53, 14192.858], [19.484, 13.294, 19.553, 32.129, 24.529, 16.106, 14.249], [812.0703371650361, 1140.3275474102209, 1306.073310087488, 2859.913506375723, 1955.2965514724876, 1124.8056261473273, 1078.3308887030587], [5, 6, 7, 8, 9, 10, 11]], [15, 34, [387, 440, 499, 549, 602], [41716.423, 41666.626, 41706.238, 41709.827, 41665.424], [42010.818, 42018.006, 42018.362, 42027.741, 42008.819], [20.789, 18.473, 10.548, 16.655, 16.078], [968.4205461268947, 1518.1056963886913, 932.8270742638103, 1199.9045701839484, 2190.258169409494], [8, 9, 10, 11, 12]], [18, 38, [464, 520, 571, 629, 674], [15493.647, 15494.56, 15497.233, 15569.23, 15594.13], [45492.8, 45464.907, 45449.751, 45368.677, 45426.774], [16.031, 12.223, 11.988, 18.497, 22.507], [1465.418862894006, 2242.8193664557953, 2001.679850533258, 1917.2059286011204, 2893.666447211461], [10, 11, 12, 13, 14]], [3, 74, [787, 838, 887, 938, 986, 1036, 1084], [27408.456, 27377.014, 27418.624, 27376.307, 27456.734, 27391.955, 27350.796], [14224.605, 14213.07, 14187.646, 14222.2, 14231.731, 14187.452, 14270.052], [23.907, 27.133, 20.806, 20.343, 24.827, 32.53, 24.672], [1302.4216526738471, 2029.7909568658852, 926.4356001950076, 813.813686879992, 2443.3208851253794, 1565.3331844423637, 971.6778618515272], [16, 17, 18, 19, 20, 21, 22]], [5, 162, [1664, 1767, 1902, 2062, 2232, 2399, 2565], [17256.06, 17179.081, 17253.859, 17240.232, 17295.146, 17399.765, 17407.874], [19575.798, 19604.529, 19594.38, 19649.052, 19616.497, 19579.583, 19515.343], [12.246, 14.923, 22.809, 16.735, 12.501, 13.067, 33.561], [3992.617824277257, 2364.259503914974, 2968.7391012247817, 3433.152004243373, 4598.304109340692, 2728.0143748053783, 2029.086425141297], [33, 34, 35, 36, 37, 38, 39]], [15, 188, [1627, 1709, 1833, 1994, 2161, 2321], [41744.518, 41793.169, 41882.531, 41902.251, 41892.883, 41980.048], [42109.735, 41952.961, 41831.028, 41681.731, 41629.121, 41594.294], [18.371, 14.617, 8.015, 8.69, 13.252, 10.214], [2192.9503409777703, 2533.9091033066475, 2371.1551565363798, 3972.1552795256985, 2654.7562186495993, 2457.070452111967], [32, 33, 34, 35, 36, 37]], [7, 195, [1654, 1746, 1877, 2037, 2212, 2376, 2540, 2709, 2884, 3053, 3205, 3373], [12063.994, 12036.45, 12188.527, 12015.021, 12156.008, 12184.939, 12193.709, 12240.306, 12137.732, 12122.023, 12129.092, 12168.812], [24879.182, 24982.092, 24974.99, 24802.684, 24828.758, 24901.814, 24957.998, 24923.073, 24969.553, 24982.926, 24985.16, 25005.128], [27.678, 19.685, 14.59, 26.268, 16.547, 24.634, 16.645, 19.508, 13.832, 13.032, 18.96, 18.912], [973.0057885846062, 2639.4253578039097, 3785.632426192801, 12498.945803339306, 46269.01950897741, 5007.414711799812, 2549.9298879530015, 8306.931200291103, 2347.306008918395, 2709.9347565340927, 2923.21560867587, 4138.443261269168], [33, 34, 35, 36, 37, 38, 39, 40, 41, 42, 43, 44]], [10, 197, [1658, 1750, 1883, 2041, 2214, 2379, 2543, 2711, 2887, 3057, 3210, 3378, 3533, 3680], [13419.429, 13226.739, 13266.815, 13266.754, 13235.243, 13189.427, 13102.347, 13183.854, 13218.204, 13245.239, 13462.188, 13411.637, 13378.305, 13408.812], [31724.065, 31585.344, 31595.395, 31583.722, 31558.164, 31549.328, 31491.714, 31451.43, 31470.248, 31461.782, 31435.081, 31438.363, 31408.193, 31468.734], [24.8, 13.594, 10.131, 16.913, 15.907, 13.48, 22.033, 17.992, 20.148, 14.938, 24.28, 21.683, 28.152, 33.905], [1823.1830298635684, 3944.530786907064, 4262.495430028245, 3427.311515205394, 6633.337510851175, 4479.263416315575, 2478.965535731823, 1951.0505054429143, 2176.7918409242025, 1280.9668935433956, 2812.010163252364, 1334.1189849125, 2883.864350287872, 3136.773151247936], [33, 34, 35, 36, 37, 38, 39, 40, 41, 42, 43, 44, 45, 46]], [7, 198, [1659, 1756, 1891, 2050, 2221, 2388, 2553, 2720, 2897], [14593.056, 14636.064, 14671.183, 14695.621, 14694.015, 14686.976, 14703.953, 14704.726, 14709.462], [24844.896, 24816.294, 24815.723, 24871.755, 24883.302, 24949.978, 25002.59, 24880.104, 24953.76], [24.298, 6.466, 6.406, 12.176, 18.115, 18.377, 19.353, 27.559, 23.672], [4052.2487396746515, 4166.229868460012, 4405.019472458455, 4277.385901443019, 3695.994953024772, 6193.525020273659, 11003.43212594305, 6673.132540959691, 5313.709716031957], [33, 34, 35, 36, 37, 38, 39, 40, 41]], [19, 205, [1803, 1957, 2126, 2287, 2455, 2618, 2790, 2968, 3122, 3280, 3449], [31221.893, 31225.552, 31190.221, 31175.885, 31221.161, 31222.563, 31205.388, 31213.705, 31196.203, 31205.735, 31239.374], [48258.206, 48301.543, 48198.502, 48294.151, 48273.16, 48274.434, 48295.967, 48253.076, 48277.213, 48327.293, 48282.001], [16.479, 11.178, 24.187, 13.427, 16.075, 9.432, 10.433, 22.854, 20.368, 24.854, 26.243], [2519.1185667598033, 3279.088940587042, 7257.923588376287, 2590.039697239499, 2052.0113331176726, 3959.3085134251464, 3666.0400389912766, 1470.451946913436, 2755.344149511627, 1703.008341942758, 820.101834362536], [34, 35, 36, 37, 38, 39, 40, 41, 42, 43, 44]], [22, 216, [1842, 2005, 2173, 2327, 2500, 2661], [46855.96, 46912.149, 47047.669, 47067.196, 47055.579, 46989.566], [59026.466, 58985.947, 58894.647, 58835.177, 58760.039, 58733.509], [11.4, 8.676, 9.709, 12.436, 18.224, 20.498], [3218.66712545773, 3560.9496566247994, 1849.3245444563158, 2305.680764854941, 1725.9279597886925, 2032.9261117927658], [34, 35, 36, 37, 38, 39]], [21, 220, [1730, 1864, 2026, 2198, 2360], [5143.26, 5140.084, 5076.127, 5092.709, 5316.514], [58516.39, 58517.407, 58507.271, 58548.816, 58636.4], [13.224, 9.787, 16.705, 13.468, 47.819], [2943.3718290790775, 2986.286643615052, 2839.973050576284, 2619.653174115524, 1624.4634418339751], [34, 35, 36, 37, 38]], [11, 221, [1733, 1868, 2030, 2204, 2365, 2532, 2699, 2873], [6827.829, 6864.85, 6822.299, 6885.698, 7010.059, 6955.916, 6993.404, 6976.286], [32986.144, 32876.149, 32928.082, 32906.385, 32928.149, 33115.146, 33080.112, 32978.049], [14.219, 17.729, 26.619, 21.095, 22.775, 12.083, 25.989, 13.032], [2438.1806714117547, 2338.7262596025203, 3234.518807781148, 3848.832501370283, 5797.186738216038, 1731.1300896567816, 2371.9276773621496, 2771.41900911045], [34, 35, 36, 37, 38, 39, 40, 41]], [13, 222, [1735, 1870, 2031, 2206, 2367, 2534, 2702, 2877, 3042, 3199, 3367, 3524, 3669, 3809, 3952, 4083, 4214], [7589.673, 7587.958, 7650.817, 7716.163, 7635.883, 7621.374, 7655.539, 7686.802, 7767.596, 7683.778, 7680.158, 7692.339, 7789.278, 7958.426, 7982.245, 7941.001, 7937.324], [36624.898, 36529.096, 36557.773, 36427.687, 36495.241, 36507.579, 36460.574, 36439.047, 36452.027, 36431.949, 36446.306, 36504.152, 36673.906, 36687.776, 36707.011, 36767.753, 36732.893], [22.53, 8.327, 10.915, 10.451, 13.15, 8.664, 11.109, 12.652, 17.045, 12.131, 10.232, 11.498, 20.365, 8.005, 9.421, 6.739, 7.262], [3585.2351972063825, 2967.891013120784, 2527.7064200147083, 3155.3904261315693, 3310.5553106240054, 4569.479977697126, 3529.720021052387, 3960.1512219660513, 3187.232850238327, 2475.276364693997, 4913.512359661461, 2994.1158598507186, 3413.044117753581, 3827.026910174687, 4712.477459761396, 5490.167934358454, 5058.787349383696], [34, 35, 36, 37, 38, 39, 40, 41, 42, 43, 44, 45, 46, 47, 48, 49, 50]], [7, 225, [1749, 1880, 2040, 2213, 2378], [12981.027, 12972.027, 12983.92, 13002.718, 12997.416], [24701.449, 24739.656, 24692.319, 24703.29, 24676.283], [10.345, 23.87, 16.66, 15.914, 14.463], [2965.7218055937233, 1653.6544928521503, 1703.71289774582, 2438.654124301541, 3021.4622518993765], [34, 35, 36, 37, 38]], [21, 268, [1867, 2027, 2201, 2363, 2529, 2695, 2869, 3036, 3195, 3359, 3516, 3662, 3800, 3938, 4073, 4204, 4319, 4446, 4569], [6025.771, 5948.207, 5975.682, 6045.357, 5974.208, 5947.103, 5936.22, 5987.501, 6006.199, 5990.448, 6042.351, 6099.832, 5960.707, 5966.152, 5937.971, 5933.491, 5940.072, 6007.618, 6000.384], [58342.563, 58368.61, 58311.086, 58302.901, 58360.721, 58351.778, 58334.14, 58383.366, 58397.478, 58359.426, 58360.823, 58354.881, 58319.378, 58370.086, 58347.136, 58409.306, 58349.199, 58379.118, 58331.546], [12.894, 7.571, 6.134, 8.849, 21.571, 29.765, 17.791, 19.899, 18.544, 18.733, 33.097, 18.69, 22.597, 26.56, 15.208, 24.977, 17.558, 21.263, 27.875], [2300.2698292473333, 5052.150438828791, 8758.05572480594, 3023.0601487442023, 3123.3305318991947, 4151.161891424763, 1933.7547764721971, 1869.009247785062, 2996.0097666982174, 3139.527715856906, 2471.9008068185276, 10156.383121657424, 2420.7383830050044, 2718.86878450746, 1958.187252791173, 2514.2324204789443, 1727.8214988942912, 1253.2037921381286, 1910.4755105117345], [35, 36, 37, 38, 39, 40, 41, 42, 43, 44, 45, 46, 47, 48, 49, 50, 51, 52, 53]], [13, 269, [2032, 2207, 2368, 2535, 2703, 2878, 3041], [7694.428, 7721.765, 7736.383, 7761.332, 7700.486, 7681.271, 7671.126], [37200.01, 37215.545, 37265.743, 37268.06, 37294.142, 37275.165, 37186.859], [13.046, 18.454, 29.101, 14.306, 16.823, 37.041, 22.956], [32086.807768615054, 2729.6896397842393, 3005.853133482194, 1602.0385370690644, 4434.438626343892, 2904.0172014208492, 2994.73170117458], [36, 37, 38, 39, 40, 41, 42]], [5, 276, [1898, 2058, 2227, 2394, 2559, 2727], [16281.537, 16258.597, 16155.348, 16142.88, 16210.087, 16229.192], [20834.306, 20974.73, 20987.269, 20973.005, 21002.805, 20970.829], [25.988, 17.685, 14.543, 21.041, 21.911, 36.165], [5758.791516611011, 5009.802451633729, 1916.113267117534, 2706.8169511003384, 1797.124413440934, 2024.7534196501656], [35, 36, 37, 38, 39, 40]], [5, 277, [2060, 2228, 2395, 2561, 2729, 2905, 3075, 3227, 3392, 3550, 3689, 3825, 3969, 4099, 4229, 4348, 4472, 4601, 4725, 4855, 4977, 5083], [16580.735, 16529.183, 16605.151, 16527.089, 16544.533, 16535.062, 16570.2, 16570.878, 16612.608, 16555.828, 16532.699, 16540.793, 16505.483, 16530.204, 16557.883, 16550.311, 16571.531, 16523.314, 16595.222, 16543.429, 16552.955, 16522.097], [20281.638, 20232.932, 20185.377, 20157.337, 20051.978, 20044.678, 20070.938, 20068.442, 20006.655, 20052.871, 20043.62, 20067.799, 20087.822, 20049.887, 20069.435, 20046.773, 20000.351, 20060.135, 20057.295, 20071.066, 20053.913, 20065.071], [11.214, 12.486, 15.676, 8.217, 9.43, 8.877, 11.353, 20.474, 2.995, 13.344, 9.359, 10.504, 16.109, 12.579, 18.692, 7.966, 13.8, 16.862, 18.053, 12.859, 9.6, 23.297], [3166.137246861197, 2762.9022785416328, 7967.371559536116, 3938.9399713894422, 2415.251412547176, 2679.702762552569, 2408.077224760841, 1700.9168837378309, 662.174031348545, 1993.2062217744135, 2382.7147479741, 1619.0765330960005, 1131.165933455561, 2657.7707771389278, 1967.7524413247286, 1652.0539727737091, 1404.1766194957547, 2408.7016219979178, 2558.469596363767, 2563.062574449752, 3340.7777058411802, 1379.1904995265159], [36, 37, 38, 39, 40, 41, 42, 43, 44, 45, 46, 47, 48, 49, 50, 51, 52, 53, 54, 55, 56, 57]], [17, 285, [2093, 2260, 2425, 2592, 2768, 2943, 3106, 3259, 3424], [25299.076, 25293.542, 25351.027, 25427.084, 25409.846, 25439.773, 25401.24, 25452.884, 25420.375], [45992.043, 45998.221, 45955.368, 45994.906, 45968.153, 45924.408, 45872.956, 45946.031, 45882.376], [17.486, 11.588, 9.852, 19.121, 20.758, 22.995, 18.246, 18.666, 10.53], [849.3412781602565, 2207.3047604362964, 2378.5770911184936, 2651.226891988321, 2611.54522393215, 1732.518794423102, 1075.1630219995905, 7056.406527780653, 1504.9812043924926], [36, 37, 38, 39, 40, 41, 42, 43, 44]], [2, 298, [2116, 2282, 2451, 2612, 2787, 2963], [29898.672, 29921.167, 30000.267, 29955.463, 29914.182, 29943.756], [12503.231, 12576.305, 12516.431, 12616.344, 12597.551, 12619.683], [13.831, 12.13, 14.998, 9.831, 11.951, 11.77], [1899.0533071459429, 2857.1439264267947, 2562.112427180562, 2552.4601816377253, 3158.7415435601647, 3768.7542133021225], [36, 37, 38, 39, 40, 41]], [2, 299, [1956, 2123, 2285, 2453, 2615, 2789, 2967], [30828.778, 30909.519, 30890.67, 30977.282, 30959.641, 30986.423, 30962.211], [11700.141, 11695.4, 11643.822, 11593.898, 11655.199, 11602.233, 11575.808], [7.902, 31.991, 31.179, 23.014, 15.884, 20.881, 33.326], [546.0115501765064, 5708.630210823004, 3156.9180408912707, 4280.778123109465, 3664.580878859633, 6881.07327883575, 1285.374295852328], [35, 36, 37, 38, 39, 40, 41]], [3, 327, [2443, 2608, 2780, 2957, 3117, 3271, 3437, 3593, 3726, 3863], [27582.198, 27621.784, 27645.672, 27669.908, 27696.384, 27641.448, 27686.122, 27677.142, 27736.635, 27852.22], [13476.924, 13475.506, 13446.116, 13452.742, 13428.277, 13474.656, 13436.622, 13484.569, 13522.445, 13508.524], [17.02, 23.718, 10.106, 10.18, 10.2, 28.27, 11.88, 20.41, 22.576, 18.395], [2789.4950845500384, 3340.676372010138, 3972.199683392918, 3343.781678032953, 3094.1514965252795, 1598.4031305684507, 1778.1704478938764, 2657.040918050164, 12473.502709900946, 21487.520278423945], [38, 39, 40, 41, 42, 43, 44, 45, 46, 47]], [2, 329, [2458, 2622, 2792, 2971, 3125, 3283, 3452, 3606, 3742], [32224.701, 32177.069, 32077.333, 32106.593, 32222.316, 32108.667, 32118.754, 32087.055, 31948.142], [10827.169, 10820.562, 10859.592, 10825.604, 10840.11, 10976.91, 10946.673, 11057.666, 11153.045], [20.979, 16.496, 14.957, 10.677, 15.207, 20.568, 19.656, 25.59, 19.935], [929.6697986768772, 3087.7009677688534, 4854.385160092306, 3762.7469400246273, 2237.1937959863913, 1271.808791531493, 2348.518973285476, 1058.2119482785677, 865.2813835177213], [38, 39, 40, 41, 42, 43, 44, 45, 46]], [7, 335, [2380, 2544, 2712, 2886, 3056, 3209], [13455.02, 13330.574, 13254.938, 13171.207, 13172.732, 13225.467], [25198.656, 25187.942, 25219.698, 25192.984, 25215.83, 25255.175], [24.495, 20.629, 13.665, 17.208, 26.83, 21.945], [3327.8735713654546, 4477.480089919811, 1956.4787047670338, 1296.6580363350124, 6214.259727414186, 1123.03025649684], [38, 39, 40, 41, 42, 43]], [20, 338, [2393, 2557, 2725, 2902, 3070, 3223, 3390, 3546], [15904.041, 15740.926, 15722.042, 15700.635, 15728.487, 15744.592, 15755.31, 15664.817], [52538.065, 52507.725, 52516.504, 52521.183, 52538.507, 52488.015, 52464.798, 52353.016], [20.868, 9.99, 9.271, 11.246, 12.445, 12.179, 13.422, 26.521], [1310.2625526755053, 2009.612806173924, 2766.2786343822463, 4360.182296121492, 3406.199875167554, 3074.6248711518488, 3105.4494124360263, 4020.421360676367], [38, 39, 40, 41, 42, 43, 44, 45]], [12, 347, [2514, 2678, 2851, 3022, 3181, 3342, 3502, 3648, 3786, 3928, 4063, 4189], [1875.27, 1915.916, 1907.125, 1902.234, 1940.753, 1962.952, 1955.233, 1904.915, 1917.881, 1916.968, 1942.136, 1967.761], [36914.286, 36885.895, 36895.568, 36884.726, 36853.004, 36883.856, 36911.478, 36814.012, 36777.646, 36794.08, 36698.691, 36634.28], [16.803, 19.988, 24.21, 11.325, 9.521, 17.383, 9.818, 13.431, 10.888, 19.102, 20.237, 15.888], [2083.760853774858, 1088.029896058903, 2075.1121210491183, 2286.742065676624, 3395.9172593537473, 1821.7645131638517, 3334.416087968663, 2988.151873196219, 2196.8455405511845, 1593.0267837655372, 2311.2656366530464, 22076.18150234933], [39, 40, 41, 42, 43, 44, 45, 46, 47, 48, 49, 50]], [13, 353, [2696, 2870, 3038, 3196, 3360, 3517, 3663, 3802, 3940, 4075], [6280.692, 6172.451, 6171.249, 6184.407, 6120.28, 6134.042, 6152.328, 6155.065, 6143.734, 6158.611], [37948.682, 37937.792, 37957.267, 37957.089, 37943.375, 37958.484, 37935.873, 37930.329, 37894.395, 37877.438], [21.854, 17.192, 15.645, 17.992, 13.506, 21.402, 23.496, 17.444, 25.867, 24.04], [1905.6553987108755, 1565.850138918986, 2832.4282484925507, 2802.001840231761, 1448.7365394412102, 2718.888106172244, 2040.0229633391375, 2960.9335151251453, 2328.366493713634, 1123.4952826777635], [40, 41, 42, 43, 44, 45, 46, 47, 48, 49]], [20, 358, [2713, 2888, 3059, 3212, 3379], [13368.08, 13370.87, 13559.958, 13688.107, 13782.111], [53525.222, 53573.645, 53530.222, 53442.587, 53596.405], [28.496, 22.106, 13.206, 13.819, 36.086], [2768.902242526064, 1799.352940295132, 5253.725359237479, 60615.690154777105, 1205.0868008988903], [40, 41, 42, 43, 44]], [7, 359, [2548, 2715, 2889, 3060, 3214], [14246.03, 14014.243, 13982.191, 13973.008, 14071.922], [25054.148, 25120.772, 25121.645, 25293.014, 25136.931], [27.553, 19.556, 20.51, 20.055, 16.088], [5733.852982514499, 5423.768391653862, 11890.580101628688, 2898.9371161976733, 34645.22711594731], [39, 40, 41, 42, 43]], [20, 360, [2546, 2716, 2890, 3061, 3216, 3380, 3535, 3681, 3816, 3961, 4090, 4220, 4339, 4462, 4588, 4714, 4846, 4969, 5076], [14064.184, 14073.957, 13996.053, 14017.981, 14110.028, 14063.678, 13931.952, 13831.082, 13741.84, 13782.949, 13698.154, 13678.78, 13655.313, 13690.53, 13669.264, 13630.069, 13583.496, 13548.134, 13724.814], [52541.228, 52503.691, 52518.368, 52455.11, 52443.188, 52462.682, 52410.393, 52557.717, 52657.332, 52670.04, 52593.622, 52632.119, 52646.816, 52545.827, 52493.576, 52537.605, 52508.051, 52535.699, 52548.828], [15.868, 20.824, 18.024, 38.151, 13.598, 13.997, 24.678, 11.253, 24.937, 17.188, 17.956, 13.646, 12.908, 22.474, 9.924, 14.517, 23.21, 22.179, 20.283], [1872.0363582145026, 2415.3864536059336, 1156.8606175202913, 4178.409628490633, 3581.8238491936354, 3598.772089294503, 5273.432382791532, 2326.834649710604, 1804.0145157526447, 2162.1387307472633, 6505.951879617498, 3172.7158399736436, 3141.6456483493807, 2564.7272441451137, 4162.442900624242, 3812.283746070491, 2473.8766159403617, 10203.629782397025, 1347.1036965078665], [39, 40, 41, 42, 43, 44, 45, 46, 47, 48, 49, 50, 51, 52, 53, 54, 55, 56, 57]], [20, 364, [2550, 2721, 2898, 3067, 3220, 3386, 3545], [14623.05, 14766.37, 14828.022, 14919.312, 14960.393, 14983.368, 14982.014], [52196.214, 52271.305, 52284.572, 52377.56, 52355.895, 52306.906, 52251.148], [22.593, 11.934, 15.893, 26.047, 13.579, 10.815, 18.885], [3596.667257473787, 3070.6914289647307, 2777.8295627464827, 4876.2676272113795, 2498.4780260225734, 892.9210450868856, 1540.369215463408], [39, 40, 41, 42, 43, 44, 45]], [18, 365, [2558, 2726, 2903, 3071, 3225, 3391, 3547, 3688, 3823, 3968, 4098], [16068.139, 16030.278, 16013.818, 16090.923, 16172.273, 16176.129, 16174.558, 16322.897, 16234.289, 16257.981, 16227.025], [45729.909, 45811.852, 45837.885, 45844.361, 45838.974, 45926.248, 45817.654, 45867.22, 45894.297, 45865.272, 45888.455], [12.509, 11.325, 11.999, 21.589, 24.547, 25.102, 8.681, 21.379, 17.972, 19.24, 18.367], [1841.2572389370941, 2953.5323562037856, 2721.105211847175, 1731.9858878814011, 873.1728828742358, 2454.7504706477525, 134203.500188716, 615.4077370302887, 25124.439361498313, 3061.2692395090417, 17625.95395040095], [39, 40, 41, 42, 43, 44, 45, 46, 47, 48, 49]], [19, 374, [2965, 3121, 3276, 3445, 3601], [30143.284, 30122.351, 30151.018, 30126.225, 30116.134], [48815.161, 48805.622, 48845.483, 48842.226, 48821.611], [14.73, 15.566, 16.687, 10.598, 22.508], [1099.7101644566233, 2297.1700749992233, 1683.6712322137585, 1333.4927572267213, 1477.689695421276], [41, 42, 43, 44, 45]], [24, 383, [2821, 2997, 3155, 3317, 3486, 3629, 3769, 3909], [41714.487, 41672.508, 41673.201, 41718.708, 41690.976, 41794.977, 41876.051, 41829.896], [70026.297, 69947.561, 70034.678, 70043.332, 70127.271, 70214.667, 70300.45, 70295.313], [29.741, 22.656, 26.603, 17.468, 24.932, 14.451, 8.922, 9.633], [4872.188698846883, 2178.1895933106816, 2583.0171441311318, 1744.6756842865427, 2062.5048216034725, 1992.9485590060106, 2271.12859890711, 1514.8307155999555], [40, 41, 42, 43, 44, 45, 46, 47]], [22, 387, [2833, 3005, 3166, 3326, 3492], [46595.102, 46628.986, 46576.072, 46626.292, 46661.402], [58728.868, 58842.445, 58992.875, 59045.057, 59200.453], [12.862, 17.631, 14.633, 16.884, 21.435], [1967.573557537737, 1978.163687637598, 2700.069912033259, 2409.5336035918435, 1540.4323529552053], [40, 41, 42, 43, 44]], [3, 414, [3118, 3272, 3438, 3594, 3727, 3864, 4008, 4128, 4262, 4381, 4502, 4636], [27978.017, 27951.597, 27958.465, 27917.315, 27951.542, 27955.089, 27956.919, 27936.226, 27931.713, 27964.175, 27825.084, 27819.018], [13902.357, 13920.654, 13882.6, 13875.258, 13896.859, 13867.966, 13897.727, 13904.145, 13794.745, 13876.616, 13727.352, 13643.854], [13.107, 12.367, 11.358, 28.94, 14.95, 12.409, 9.381, 11.182, 28.86, 13.059, 24.538, 16.538], [1777.6804854610282, 2680.409658858962, 1755.154865404342, 1776.6654520006439, 2526.7840009786314, 1998.2496571159543, 2644.274779170408, 2431.8805160237016, 4496.289587152077, 1925.742307391011, 10752.00988051795, 58636.56086244052], [42, 43, 44, 45, 46, 47, 48, 49, 50, 51, 52, 53]], [22, 431, [3328, 3494, 3638, 3776, 3918, 4051, 4177, 4301, 4428, 4547, 4676, 4799, 4931, 5045, 5145], [47099.742, 47061.347, 47049.144, 47021.321, 47108.202, 47080.407, 47149.78, 47050.477, 47102.465, 47109.829, 47044.378, 47132.005, 47132.855, 47081.022, 47136.359], [58417.068, 58320.711, 58320.209, 58210.754, 58266.991, 58245.513, 58264.697, 58314.869, 58280.515, 58249.286, 58258.357, 58307.976, 58241.897, 58162.314, 58191.628], [15.777, 20.492, 15.636, 16.773, 17.941, 17.667, 13.801, 9.297, 16.312, 11.771, 13.048, 9.825, 12.174, 21.224, 15.997], [1173.0705563321583, 3011.710145428998, 1445.641231068456, 1973.5614499513824, 1942.8138336273116, 1627.5267919341848, 1170.1172359532789, 1930.7820865933556, 1824.814956068381, 2843.195575832373, 2596.585985087134, 3074.780391797764, 2067.1325384905285, 2063.688817378504, 881.0136555014091], [43, 44, 45, 46, 47, 48, 49, 50, 51, 52, 53, 54, 55, 56, 57]], [17, 439, [3265, 3434, 3590, 3719, 3858, 4004], [26784.953, 26826.446, 26779.935, 26581.924, 26668.181, 26684.113], [45111.964, 45200.01, 45094.828, 45172.651, 45207.344, 45177.483], [22.451, 43.269, 18.286, 29.471, 29.232, 22.791], [1286.4285335386473, 4944.40085975516, 1502.7763566953063, 1732.7018360357267, 5907.422667443136, 10333.529463057179], [43, 44, 45, 46, 47, 48]], [15, 468, [3628, 3768, 3908, 4045, 4171, 4291, 4422], [41791.348, 41849.672, 41809.042, 41746.01, 41679.872, 41642.087, 41700.67], [42042.343, 42030.486, 41891.863, 41896.843, 41961.584, 41968.692, 42032.248], [14.534, 9.409, 13.778, 20.259, 12.674, 16.427, 15.136], [2431.761000314033, 2051.713570506986, 1752.926428586372, 2405.326050458982, 2338.6633008528643, 1808.522959972682, 1581.192866337727], [45, 46, 47, 48, 49, 50, 51]], [11, 474, [3521, 3667, 3807, 3947, 4080], [7066.928, 7157.654, 7202.521, 7256.021, 7243.345], [32570.19, 32541.088, 32703.009, 32660.21, 32593.62], [17.28, 15.139, 22.926, 24.802, 18.712], [3880.0609746377595, 1362.3366643432696, 1873.252354838968, 1958.7925760142705, 2120.486218517006], [45, 46, 47, 48, 49]], [7, 476, [3372, 3529, 3675, 3811, 3954], [11823.376, 11832.432, 11796.69, 11803.266, 11723.772], [24318.168, 24341.045, 24250.795, 24257.564, 24270.99], [16.674, 20.742, 11.836, 12.614, 16.216], [2344.9049751824123, 1039.5831292805392, 1659.7551365336587, 2600.901627023297, 2286.6812008168695], [44, 45, 46, 47, 48]], [20, 479, [3539, 3685, 3819, 3963, 4094, 4223, 4342, 4465, 4593], [14584.955, 14619.017, 14647.315, 14636.707, 14689.169, 14622.758, 14618.468, 14810.963, 14787.741], [52099.513, 52123.253, 52147.259, 52081.261, 52093.929, 52146.707, 52128.333, 52143.552, 52139.003], [19.45, 15.132, 10.26, 8.272, 9.91, 13.925, 16.122, 30.078, 20.449], [2413.3295146972036, 3028.6422130845785, 4711.251110937184, 3143.0057767896196, 4869.1020356237295, 5968.823321423933, 3847.0070229243747, 1575.9896116364341, 5251.8532052259], [45, 46, 47, 48, 49, 50, 51, 52, 53]], [5, 481, [3551, 3690, 3826, 3970, 4100, 4231, 4350, 4473, 4602, 4726, 4856], [16723.767, 16851.353, 16747.63, 16738.876, 16825.658, 16810.054, 16828.64, 16853.18, 16818.564, 16825.233, 16810.323], [19181.039, 19189.174, 19161.731, 19188.569, 19159.318, 19199.985, 19181.443, 19161.095, 19173.501, 19132.857, 19207.511], [3.491, 18.084, 21.212, 13.432, 13.775, 21.113, 21.11, 14.155, 11.446, 17.466, 29.757], [524.4991234640262, 1643.878586588562, 1648.0189894235768, 1268.6058566089616, 1348.0496097610464, 1552.1904406315384, 1651.8117680263213, 1551.4567805871127, 2276.6606643106466, 2974.51500982199, 2121.7912323891524], [45, 46, 47, 48, 49, 50, 51, 52, 53, 54, 55]], [20, 510, [3815, 3959, 4089, 4219, 4338], [13504.673, 13458.294, 13345.504, 13474.9, 13358.446], [53535.07, 53660.858, 53794.887, 53608.615, 53518.406], [16.31, 22.242, 16.742, 16.96, 16.388], [5700.883672263016, 4726.54403519225, 2480.6585883445027, 3902.352335594119, 2867.3693661662514], [47, 48, 49, 50, 51]], [14, 552, [4418, 4535, 4669, 4791, 4921], [39763.242, 39592.771, 39563.171, 39544.132, 39559.932], [37759.674, 37774.157, 37833.911, 37761.191, 37724.266], [27.762, 11.242, 9.388, 10.534, 16.295], [980.3495015760634, 3338.2147877661396, 3225.4102661138086, 2726.1365120209816, 5356.275361825965], [51, 52, 53, 54, 55]], [8, 557, [4187, 4310, 4437, 4557, 4687, 4817, 4943], [1599.267, 1550.709, 1681.695, 1574.294, 1559.3, 1576.589, 1575.603], [27069.969, 27103.493, 27108.15, 27113.645, 27099.885, 27099.504, 27109.268], [14.78, 12.939, 8.842, 11.542, 15.686, 9.093, 11.073], [881.3852147726207, 708.7647972482779, 90312.98965775325, 3013.780044863637, 1917.0123131155767, 3175.317514675485, 3274.735265700978], [50, 51, 52, 53, 54, 55, 56]], [21, 560, [4322, 4447, 4571, 4700, 4827, 4952, 5064, 5164, 5274, 5360], [6665.955, 6707.464, 6754.88, 6686.904, 6606.538, 6732.064, 6611.153, 6661.522, 6668.119, 6520.434], [58259.178, 58207.704, 58262.412, 58297.449, 58313.639, 58386.651, 58478.213, 58404.505, 58464.497, 58551.265], [15.925, 12.713, 11.659, 14.211, 23.93, 15.829, 10.897, 17.126, 12.945, 19.338], [2300.600431234115, 3761.493968311743, 6667.853388122353, 12135.558157839367, 17691.403941348213, 6098.583076194142, 5416.146528087724, 5492.5380586275205, 5505.834933855001, 1287.5606498088623], [51, 52, 53, 54, 55, 56, 57, 58, 59, 60]], [14, 617, [4530, 4664, 4784, 4913, 5031], [37536.531, 37384.515, 37360.57, 37426.249, 37398.471], [37696.148, 37669.314, 37707.304, 37554.75, 37573.228], [12.785, 25.196, 41.514, 32.963, 31.286], [1449.6103320642883, 2513.5592977527876, 1074.7930017072972, 1426.6478082327449, 1230.362455737859], [52, 53, 54, 55, 56]], [20, 628, [4461, 4583, 4713, 4845, 4967], [13047.809, 12864.862, 13111.193, 13132.841, 13123.762], [53275.084, 53387.473, 53390.803, 53360.168, 53365.822], [13.442, 10.458, 7.191, 9.985, 7.91], [5070.6369245383685, 3208.736970820551, 6078.507743324065, 5885.980710395807, 5938.292317400638], [52, 53, 54, 55, 56]], [18, 630, [4471, 4600, 4723, 4853, 4976, 5082, 5184], [16032.102, 15917.299, 16069.314, 16169.854, 16186.041, 16286.803, 16263.278], [45762.799, 45708.986, 45716.164, 45695.12, 45615.878, 45634.009, 45655.633], [23.125, 24.352, 19.248, 11.795, 12.561, 13.537, 30.874], [1184.4543605467145, 1618.0112880116951, 2571.2272582841233, 2351.85135916596, 2568.574868999903, 1671.6660504783958, 1677.843223125339], [52, 53, 54, 55, 56, 57, 58]], [12, 637, [4947, 5059, 5158, 5267, 5354, 5445, 5540, 5635, 5734, 5848, 5937, 6052, 6150, 6254, 6344, 6433], [2547.466, 2523.019, 2571.682, 2614.021, 2602.331, 2569.06, 2604.037, 2658.109, 2610.907, 2580.365, 2530.559, 2532.489, 2561.012, 2543.269, 2542.726, 2522.653], [35949.507, 36064.532, 36169.235, 36176.515, 36247.825, 36304.526, 36329.186, 36312.801, 36322.893, 36329.051, 36277.972, 36281.076, 36237.259, 36215.004, 36220.4, 36242.783], [41.856, 13.221, 14.769, 9.529, 9.642, 11.977, 17.308, 18.94, 11.44, 12.646, 18.137, 11.847, 15.048, 13.923, 16.072, 14.062], [3294.840260111173, 3708.7818971718575, 2634.7513131489454, 2258.8658457540296, 2157.603055629917, 2585.1493040029363, 2053.305867496029, 1462.5897893752424, 1850.3398275475254, 1206.2873734660066, 1665.1127230205627, 2347.433842960331, 1700.4957434120547, 3074.252014180621, 2736.8159263732114, 2834.2107589257967], [56, 57, 58, 59, 60, 61, 62, 63, 64, 65, 66, 67, 68, 69, 70, 71]], [13, 639, [5068, 5169, 5278, 5363, 5452, 5550], [7650.128, 7589.953, 7614.224, 7721.759, 7666.034, 7674.987], [36355.441, 36313.791, 36316.464, 36332.698, 36349.232, 36402.979], [22.271, 37.69, 16.954, 23.32, 14.484, 18.602], [3125.7862596551795, 1930.2735579409512, 1910.66095449436, 4384.889028185552, 2109.3083501950855, 1802.3845986531783], [57, 58, 59, 60, 61, 62]], [20, 642, [5078, 5181, 5288, 5370, 5463], [14385.394, 14539.717, 14607.707, 14704.49, 14771.756], [53472.64, 53400.622, 53379.12, 53382.57, 53367.73], [15.418, 14.937, 11.793, 18.842, 14.297], [6440.795676953327, 6438.713409102033, 4150.285619582929, 5257.903845786765, 17408.65581577116], [57, 58, 59, 60, 61]], [3, 651, [4888, 5009, 5104, 5214, 5313, 5398, 5490, 5582], [27736.266, 27716.529, 27756.675, 27744.01, 27741.948, 27730.4, 27700.044, 27681.135], [13549.546, 13559.792, 13574.906, 13569.081, 13572.658, 13562.433, 13612.875, 13599.95], [14.817, 14.682, 12.381, 10.434, 8.706, 8.867, 32.196, 9.362], [2498.4295623003222, 3078.9969012024426, 2699.5330668228776, 2409.9554335044013, 3633.7381060363546, 3415.9385165462727, 1503.4205011578201, 2132.2604304737083], [55, 56, 57, 58, 59, 60, 61, 62]], [2, 653, [5221, 5319, 5405, 5499, 5589], [31913.615, 31939.574, 31879.739, 31934.212, 31961.218], [10982.989, 10913.647, 10958.621, 10960.237, 11025.363], [10.764, 20.344, 19.996, 17.365, 18.402], [861.5187723548769, 4212.869489630781, 3032.908223498388, 3675.660108610433, 2948.0912956986103], [58, 59, 60, 61, 62]], [15, 690, [5426, 5521, 5619, 5713, 5826, 5914, 6033], [42466.626, 42476.176, 42474.695, 42451.811, 42370.102, 42437.616, 42449.643], [41877.109, 41909.716, 41879.307, 41913.056, 41927.754, 41910.059, 41888.661], [19.423, 17.09, 16.807, 9.286, 27.945, 16.109, 10.759], [967.2246709846097, 1795.391329110401, 1805.075076574452, 2717.4845909420037, 6269.898584179081, 3864.2496198110207, 2270.364649960073], [60, 61, 62, 63, 64, 65, 66]], [8, 694, [5262, 5350, 5440, 5536, 5630, 5727, 5841, 5932], [1573.596, 1576.694, 1571.852, 1579.194, 1607.145, 1595.505, 1601.102, 1589.79], [27099.637, 27053.396, 27077.06, 27111.756, 27102.309, 27131.575, 27094.471, 27134.834], [14.875, 14.586, 8.379, 8.72, 12.132, 9.637, 20.304, 18.844], [2634.032484838485, 2401.1772543603, 2805.39563133096, 2695.403293709475, 2201.872650502669, 2169.1046212673, 2604.0334255865664, 724.5984609590049], [59, 60, 61, 62, 63, 64, 65, 66]], [16, 695, [5351, 5441, 5538, 5632, 5730, 5844, 5933, 6050, 6149, 6252, 6342, 6431, 6516, 6606], [2017.759, 2083.36, 2022.218, 1956.998, 2048.72, 1955.889, 2045.39, 2141.468, 2141.919, 2154.034, 2107.238, 2226.252, 2311.096, 2288.509], [44048.197, 44097.59, 44065.427, 44023.624, 44007.117, 43970.453, 43981.299, 44051.066, 44016.107, 44053.754, 44127.703, 44210.396, 44188.096, 44139.704], [24.069, 28.858, 24.55, 34.845, 21.113, 19.631, 17.372, 17.728, 14.046, 10.102, 22.272, 14.944, 18.716, 19.601], [1575.3397843590406, 1078.3272497005933, 1156.1818691231704, 1529.3591347099248, 1055.949015153129, 1476.4818156467409, 1168.8898703338598, 1768.365891223974, 1560.8654629160555, 1433.3217789462904, 888.7871931079317, 2205.9783388360233, 1071.9708480498696, 1396.5671719572933], [60, 61, 62, 63, 64, 65, 66, 67, 68, 69, 70, 71, 72, 73]], [11, 697, [5271, 5359, 5449, 5544, 5638, 5738, 5855], [5816.96, 5816.592, 5869.114, 5987.18, 5975.029, 5930.406, 5945.95], [33277.139, 33231.897, 33250.732, 33187.856, 33148.21, 33050.81, 32991.891], [11.879, 9.088, 10.86, 9.811, 11.22, 10.818, 15.718], [2714.8747399661047, 3823.2459528698714, 2939.1861777055537, 2137.80744937722, 2860.4423621499004, 2874.371362844584, 2116.0397658015954], [59, 60, 61, 62, 63, 64, 65]], [20, 698, [5461, 5559, 5650, 5756, 5872, 5965, 6074, 6172, 6273, 6365], [14594.215, 14603.177, 14526.089, 14544.01, 14560.487, 14604.028, 14600.656, 14601.175, 14680.57, 14650.171], [52149.419, 52127.455, 52085.092, 52046.632, 52134.008, 52120.175, 52087.371, 52072.298, 52037.681, 52068.92], [15.591, 11.501, 11.873, 9.596, 18.154, 18.183, 33.759, 36.298, 11.494, 20.708], [3220.971267040713, 2742.9685988965643, 3094.1882428494437, 3130.8743399201157, 2396.4962453315734, 986.2061398447701, 1745.672895462472, 1451.661876368829, 3139.192575288584, 1154.4014973427516], [61, 62, 63, 64, 65, 66, 67, 68, 69, 70]], [7, 699, [5371, 5462, 5560, 5653, 5757], [14899.129, 14804.857, 14964.387, 14855.313, 14822.825], [24935.188, 24902.622, 24913.617, 25066.617, 25147.122], [19.081, 30.096, 20.596, 23.963, 20.362], [2807.3378727742806, 2187.7850707520265, 1073.4881028715936, 2081.006740233115, 1125.8340612778757], [60, 61, 62, 63, 64]], [21, 710, [5545, 5639, 5739, 5856, 5945, 6057], [6025.718, 6018.124, 6022.619, 6009.238, 5982.453, 6000.959], [58456.988, 58376.55, 58355.133, 58415.774, 58281.29, 58317.45], [17.014, 29.285, 20.148, 24.168, 19.839, 27.709], [2058.6470022363837, 2354.238611310069, 650.4068488165041, 1485.4671938453812, 1151.8114678794373, 2010.5282851406635], [62, 63, 64, 65, 66, 67]], [6, 712, [5623, 5718, 5830, 5922, 6039], [46827.444, 46813.354, 46783.223, 46845.434, 46785.144], [21927.951, 21932.128, 21956.524, 21941.408, 21989.217], [12.185, 9.344, 10.921, 16.608, 21.227], [2456.609804075585, 2701.154554868048, 3380.7862617556057, 2099.4369692143314, 1474.2924199185352], [62, 63, 64, 65, 66]], [17, 735, [5783, 5886, 5992, 6094, 6197, 6294, 6389], [25573.822, 25626.063, 25779.801, 25780.827, 25764.446, 25785.714, 25814.868], [45706.978, 45683.257, 45634.979, 45651.389, 45661.262, 45652.227, 45634.001], [28.763, 25.573, 10.168, 11.817, 17.408, 12.194, 10.556], [946.7801402635384, 6961.013297768491, 3939.359784797873, 3847.068328771628, 2581.979167319834, 3032.393053425718, 2469.500859305541], [64, 65, 66, 67, 68, 69, 70]], [2, 738, [5796, 5892, 6002, 6103, 6205, 6303], [31953.99, 31866.609, 31851.945, 31930.192, 31950.045, 31956.966], [11232.246, 11261.58, 11279.41, 11410.867, 11410.824, 11454.983], [19.029, 23.045, 21.998, 16.765, 17.325, 17.061], [1122.3144305756925, 7918.305505448813, 1744.6858916220913, 1547.5137306419927, 1988.753785918826, 822.2579931234088], [64, 65, 66, 67, 68, 69]], [4, 739, [5696, 5805, 5896, 6009, 6111, 6212], [33811.988, 33831.022, 33787.873, 33817.934, 33812.351, 33833.911], [18892.145, 18910.448, 18954.992, 18910.536, 18921.786, 18899.315], [11.674, 13.889, 28.885, 10.442, 9.751, 10.111], [2159.142972978105, 2421.778973205004, 1055.9000268683587, 2354.566956617746, 2970.634395663478, 2583.3113793750085], [63, 64, 65, 66, 67, 68]], [7, 751, [5646, 5752, 5868, 5957, 6069, 6167, 6267, 6358], [12679.461, 12588.449, 12527.688, 12610.22, 12451.006, 12388.054, 12487.21, 12497.669], [24579.201, 24516.548, 24443.534, 24444.392, 24365.488, 24328.656, 24362.277, 24424.676], [18.29, 24.446, 37.307, 19.212, 20.347, 21.219, 17.67, 24.451], [2841.1348736035497, 10787.70306929243, 4403.200363446881, 2376.5494800921674, 5785.890634111158, 7696.295180867495, 3400.062591120863, 3332.3296755839947], [63, 64, 65, 66, 67, 68, 69, 70]], [16, 837, [6689, 6771, 6849, 6940, 7031, 7118, 7209, 7308, 7399], [2079.622, 1901.177, 1904.985, 1843.133, 1895.04, 1833.773, 1841.921, 1864.112, 1846.124], [43493.874, 43420.946, 43457.784, 43389.195, 43441.1, 43397.871, 43426.484, 43438.929, 43359.184], [23.135, 29.397, 19.465, 15.763, 12.479, 12.832, 10.984, 10.427, 21.283], [967.8704339281497, 1376.3413675104134, 1529.435798302926, 1648.0137522669108, 1915.4159702748505, 2836.016971371936, 2169.0141909294016, 2366.023014589668, 1039.4128393301025], [74, 75, 76, 77, 78, 79, 80, 81, 82]], [12, 838, [6692, 6774, 6852, 6943, 7034, 7121, 7212], [2388.356, 2303.928, 2258.977, 2239.102, 2291.057, 2388.47, 2337.657], [36321.364, 36329.814, 36393.584, 36380.129, 36283.524, 36221.99, 36356.438], [17.823, 14.848, 17.784, 10.595, 12.06, 19.799, 30.368], [1963.468584932145, 2479.39122096351, 1536.5505717679057, 1777.9974231531437, 1934.6499786152997, 2415.7871778506783, 1138.8884403472064], [74, 75, 76, 77, 78, 79, 80]], [13, 846, [6786, 6864, 6953, 7040, 7134, 7225, 7316, 7415, 7496], [7310.234, 7437.098, 7371.221, 7377.828, 7424.191, 7447.039, 7435.012, 7483.657, 7520.681], [36748.802, 36584.263, 36637.349, 36589.12, 36566.492, 36535.081, 36532.576, 36466.36, 36460.436], [18.473, 19.294, 17.25, 26.244, 17.979, 15.905, 14.803, 14.079, 19.929], [514.1799414083926, 1363.0949598366162, 2508.339289977215, 5882.867265665967, 2829.5642543537792, 3737.1099339407156, 2265.1192595323805, 3831.8873786363524, 1562.0029183275024], [75, 76, 77, 78, 79, 80, 81, 82, 83]], [6, 849, [6930, 7025, 7110, 7204, 7301], [46725.41, 46738.369, 46818.146, 46816.138, 46866.241], [22505.651, 22522.789, 22505.188, 22439.716, 22403.067], [17.255, 29.517, 24.749, 24.169, 28.505], [3895.2211262144015, 4036.5074786870896, 1814.8306352067834, 1693.6388566121161, 1063.3857146946084], [76, 77, 78, 79, 80]], [20, 852, [6443, 6529, 6621, 6709, 6788, 6874, 6961], [14106.246, 14164.246, 14205.853, 14076.895, 14004.462, 13938.47, 14111.116], [53501.213, 53433.424, 53406.21, 53520.663, 53572.905, 53446.87, 53526.955], [26.822, 36.425, 15.657, 20.924, 27.794, 27.353, 20.5], [2241.227679152973, 2607.321008166587, 1504.9426759614257, 2031.7680965250145, 1163.4588066635724, 2738.6842547960955, 4569.9239037648085], [71, 72, 73, 74, 75, 76, 77]], [19, 864, [6644, 6734, 6815, 6902, 6994], [29331.138, 29269.686, 29196.478, 29247.835, 29202.887], [48160.051, 48212.89, 48069.717, 48083.067, 48037.644], [32.549, 20.274, 29.877, 17.252, 22.565], [1238.2394341679767, 4538.395035350237, 922.0827857215189, 1220.4759516463225, 919.1901190785782], [73, 74, 75, 76, 77]], [7, 879, [6959, 7047, 7141, 7232, 7323, 7422, 7501, 7578], [12286.217, 12204.642, 12255.158, 12253.982, 12257.012, 12375.892, 12376.852, 12380.158], [24633.137, 24637.106, 24734.016, 24789.439, 24726.803, 24735.468, 24673.62, 24627.386], [35.979, 30.407, 18.964, 14.48, 16.319, 14.239, 20.764, 17.275], [3072.2564335056195, 2809.977031709396, 1646.7529649613025, 2287.0703809587667, 2354.1401647089615, 1641.6715906046395, 1204.4989145794716, 2478.6561091746335], [77, 78, 79, 80, 81, 82, 83, 84]], [5, 880, [6970, 7055, 7151, 7243, 7334, 7434, 7512, 7587], [17420.699, 17487.622, 17527.024, 17483.797, 17425.858, 17443.089, 17489.948, 17543.586], [19527.882, 19516.413, 19520.466, 19553.214, 19519.91, 19588.043, 19640.522, 19591.926], [16.524, 18.087, 24.509, 10.897, 30.515, 26.416, 26.128, 23.253], [4006.279149826564, 2128.2751292318926, 1962.361401552802, 2709.3558186109076, 1003.6188068793037, 1130.2417549627705, 1036.271513997201, 2172.2986434517443], [77, 78, 79, 80, 81, 82, 83, 84]], [20, 963, [7147, 7239, 7329, 7427, 7506, 7581, 7659, 7737, 7814, 7894, 7973, 8051, 8119, 8206, 8272, 8340], [14591.928, 14539.571, 14632.746, 14634.97, 14595.931, 14611.159, 14618.984, 14652.587, 14616.773, 14600.348, 14569.56, 14606.802, 14667.576, 14562.834, 14589.694, 14615.02], [52089.833, 52058.442, 52049.34, 52067.265, 52065.956, 52123.268, 52095.272, 52086.746, 52113.3, 52016.533, 52020.889, 52136.787, 52140.968, 52010.752, 52029.177, 52068.589], [36.182, 10.043, 13.086, 9.591, 10.512, 10.239, 9.134, 8.828, 23.151, 16.192, 18.154, 22.343, 32.673, 16.52, 19.898, 15.361], [1214.531817083658, 2991.1120010924033, 3212.636296485618, 3528.4797772949228, 3577.890672664591, 4659.193927275114, 4763.320127632419, 5613.176519748522, 1364.9021617626147, 3473.1180700169516, 2116.03596632826, 2569.9118158959345, 1404.0287576585476, 1458.7296223542764, 1259.2339789896869, 3907.958065791778], [79, 80, 81, 82, 83, 84, 85, 86, 87, 88, 89, 90, 91, 92, 93, 94]], [3, 971, [7265, 7358, 7457, 7526, 7603, 7680, 7755], [27670.897, 27669.764, 27728.9, 27756.336, 27752.412, 27727.847, 27708.196], [14105.538, 14107.486, 14144.501, 14129.746, 14092.88, 14048.268, 14055.081], [19.973, 12.376, 28.659, 12.546, 13.753, 15.545, 25.836], [1560.2725017939379, 1819.8534237139393, 2242.678770309531, 2001.6213141609194, 2102.63258012995, 1905.5779029008756, 2265.5335209691284], [80, 81, 82, 83, 84, 85, 86]], [18, 980, [7146, 7237, 7327, 7425, 7504], [14502.624, 14462.884, 14458.117, 14494.933, 14461.438], [45916.345, 45942.236, 45893.244, 45917.171, 45919.285], [26.909, 8.766, 19.462, 32.882, 28.601], [3069.1346448760883, 95641.4497457491, 1631.93890904566, 2806.358025535243, 3780.411145322967], [79, 80, 81, 82, 83]], [14, 1011, [7780, 7855, 7940, 8016, 8091, 8167, 8240], [38164.996, 38168.7, 38114.623, 38066.58, 38139.471, 38264.044, 38243.18], [37795.324, 37714.156, 37653.974, 37688.339, 37718.088, 37780.144, 37805.027], [17.581, 16.004, 12.533, 15.483, 15.408, 9.646, 19.595], [1214.6785081323073, 2387.429431985807, 3440.513631556762, 3071.472815700992, 2243.82637438671, 3039.064194118903, 2244.0505557199976], [86, 87, 88, 89, 90, 91, 92]], [7, 1017, [7733, 7812, 7891, 7971, 8049], [12443.717, 12558.567, 12546.829, 12681.736, 12852.794], [24394.846, 24382.081, 24358.257, 24446.537, 24510.124], [14.784, 20.26, 19.565, 27.514, 35.786], [2427.267456262467, 1301.960054652605, 1828.0038723263908, 4159.728181723492, 4520.713000430396], [86, 87, 88, 89, 90]], [10, 1035, [7813, 7892, 7972, 8050, 8117, 8205, 8270], [13065.837, 13039.399, 13072.024, 13051.679, 13020.264, 13058.481, 12948.291], [31478.033, 31466.845, 31543.645, 31513.32, 31491.991, 31532.58, 31571.654], [25.849, 27.616, 15.989, 28.616, 30.238, 28.258, 27.933], [3442.3188858289495, 2222.596333592252, 626.531291820567, 3698.319047541346, 1236.8445210209197, 3649.043022924605, 8080.064100060957], [87, 88, 89, 90, 91, 92, 93]], [2, 1040, [7837, 7921, 7997, 8073, 8147, 8229, 8294], [31693.197, 31677.196, 31721.761, 31676.478, 31687.393, 31654.724, 31654.949], [11697.541, 11637.125, 11678.836, 11654.816, 11656.128, 11663.311, 11644.267], [20.601, 29.68, 28.133, 22.151, 27.76, 20.054, 22.332], [4932.64589511442, 1049.6348768296223, 6421.202655716556, 6878.586851780807, 2078.957401651754, 1217.4259561366873, 2454.1722289490704], [87, 88, 89, 90, 91, 92, 93]], [14, 1092, [8306, 8386, 8470, 8545, 8621, 8690, 8768, 8849, 8932, 9017, 9095, 9187, 9266, 9349, 9434, 9513, 9597, 9671, 9749, 9824, 9889, 9960, 10028], [38212.932, 38344.34, 38224.249, 38298.635, 38282.798, 38205.674, 38140.207, 38219.249, 38183.901, 38195.979, 38089.175, 38279.422, 38242.168, 38265.464, 38249.86, 38258.729, 38268.738, 38230.101, 38265.436, 38245.853, 38245.195, 38267.512, 38261.72], [38060.175, 37978.206, 38010.642, 38022.591, 38049.719, 37933.159, 37906.951, 37730.143, 37736.551, 37750.554, 37780.278, 37722.228, 37748.074, 37697.199, 37690.36, 37683.234, 37772.282, 37730.616, 37714.844, 37741.324, 37705.93, 37720.117, 37732.003], [32.535, 8.733, 15.44, 23.792, 14.791, 18.62, 20.439, 17.082, 22.063, 33.484, 29.479, 14.192, 18.061, 16.065, 17.11, 19.505, 13.773, 14.288, 28.195, 17.858, 17.36, 22.163, 21.634], [2110.771125164632, 116450.25521735536, 1301.8695381858438, 1546.6850600485473, 2344.3593134235057, 1983.7177855179314, 3539.416596120672, 1387.0440580555369, 1046.2233564846242, 3108.2142532214502, 6194.739265609359, 1004.9632609321969, 1412.443375871387, 1593.3107283081667, 2229.3573429642597, 4087.485956522455, 1489.2640434890527, 1867.6985099842682, 4779.477691388288, 1301.8794478752593, 916.405879275323, 1097.9349146674692, 1700.968405570539], [93, 94, 95, 96, 97, 98, 99, 100, 101, 102, 103, 104, 105, 106, 107, 108, 109, 110, 111, 112, 113, 114, 115]], [17, 1098, [8357, 8444, 8522, 8596, 8670], [25049.796, 25110.508, 25107.707, 25097.96, 25060.859], [45932.429, 45898.299, 45911.347, 45882.947, 45916.673], [18.18, 9.253, 16.738, 9.756, 10.226], [630.6992981128901, 2813.766888097391, 2014.399547285052, 3133.419551348763, 2382.6553560843236], [94, 95, 96, 97, 98]], [20, 1112, [8508, 8580, 8658, 8725, 8806, 8888, 8967, 9053, 9139, 9231, 9307, 9390], [14613.512, 14588.248, 14592.358, 14589.98, 14636.46, 14616.836, 14615.767, 14587.023, 14600.298, 14588.143, 14513.24, 14514.541], [52093.228, 52076.119, 52012.831, 52055.878, 52033.429, 52111.463, 52090.874, 52062.821, 52089.496, 52098.514, 52122.317, 52109.014], [12.374, 14.33, 8.276, 13.537, 9.263, 10.227, 9.359, 8.592, 8.163, 10.361, 10.111, 11.937], [2067.0238486651624, 2108.5561096404767, 4104.776401083034, 3379.243676333107, 2864.0281786684845, 4097.258316776174, 3599.5799168958806, 4376.4735618023, 4538.355199822716, 3820.0719579989945, 2277.4831201325146, 2117.399131910733], [96, 97, 98, 99, 100, 101, 102, 103, 104, 105, 106, 107]], [6, 1118, [8632, 8702, 8780, 8856, 8941], [46802.672, 46750.527, 46806.337, 46756.964, 46773.552], [21967.182, 21977.775, 21925.424, 21958.708, 21933.873], [31.855, 18.78, 17.367, 12.566, 20.475], [1461.8642860816365, 1816.1217979778814, 1197.3683638881148, 953.9715389341966, 3221.6001833179375], [97, 98, 99, 100, 101]], [7, 1140, [8803, 8884, 8963, 9050, 9135, 9229], [13098.38, 13257.824, 13242.79, 13240.768, 13359.987, 13345.186], [24483.749, 24475.65, 24478.276, 24426.319, 24374.308, 24415.552], [28.935, 9.102, 12.087, 14.642, 14.213, 20.579], [1395.6668172339091, 2772.2203148039207, 2871.0284253937284, 1876.0714394281906, 1774.1596243655636, 1192.742958789344], [100, 101, 102, 103, 104, 105]], [8, 1152, [8861, 8945, 9029, 9115, 9207, 9287, 9365, 9457], [1657.958, 1623.296, 1780.876, 1776.313, 1795.782, 1775.299, 1803.88, 1740.028], [26698.688, 26728.099, 26669.175, 26656.21, 26622.699, 26668.035, 26658.609, 26688.653], [34.814, 22.245, 16.903, 10.333, 18.912, 13.75, 20.198, 16.054], [1028.6767953673168, 1647.6924042892317, 1557.619661221157, 3169.3497752886537, 2855.215087373468, 2268.8548873089126, 2968.912853350117, 2544.9266113222125], [101, 102, 103, 104, 105, 106, 107, 108]], [11, 1182, [9039, 9126, 9219, 9293, 9374, 9462, 9534, 9621, 9695, 9773, 9842, 9905, 9979, 10046, 10110, 10174, 10242, 10302], [6173.194, 6104.16, 6053.536, 6010.986, 6038.991, 5980.458, 5845.453, 5875.126, 5920.17, 6008.296, 5967.939, 5926.067, 6046.831, 5925.511, 5967.262, 5980.423, 6061.479, 6166.139], [32604.545, 32797.067, 32836.618, 32842.302, 32848.149, 32967.81, 32918.892, 32851.694, 32783.744, 32668.061, 32724.681, 32809.88, 32715.861, 32872.359, 32748.559, 32568.552, 32568.714, 32551.663], [39.036, 15.735, 14.708, 11.876, 16.224, 15.964, 17.172, 15.792, 17.236, 24.087, 27.185, 10.237, 24.414, 17.218, 22.096, 17.537, 14.498, 31.029], [2484.138503890079, 2235.555123257096, 2378.2150780859583, 2083.9265370415073, 2891.2512338546326, 1791.5195915823745, 2565.5219659184845, 2157.6566221542676, 1811.9772598985749, 6375.984623329964, 2861.5121246474564, 1993.6851232542242, 2758.1097552484666, 2534.8255605959175, 1766.7472469295788, 896.9012678308933, 2709.668816610568, 1422.0200817405553], [103, 104, 105, 106, 107, 108, 109, 110, 111, 112, 113, 114, 115, 116, 117, 118, 119, 120]], [14, 1183, [9191, 9267, 9350, 9437, 9515], [39724.888, 39832.84, 39885.705, 40000.519, 39975.292], [37305.925, 37219.001, 37269.958, 37230.874, 37301.554], [21.988, 16.66, 15.755, 17.679, 21.683], [1945.4884371913101, 3472.2925676998248, 2066.862323090867, 1226.881053769784, 951.4926046062486], [104, 105, 106, 107, 108]], [2, 1225, [9499, 9582, 9657, 9731, 9811], [31350.686, 31291.114, 31309.856, 31316.406, 31292.867], [11445.446, 11519.453, 11507.696, 11515.845, 11510.162], [24.381, 14.323, 14.13, 20.892, 17.359], [2652.6008139074374, 1477.729958107008, 1673.164797003982, 911.864322798694, 1974.8846216611028], [108, 109, 110, 111, 112]], [16, 1271, [10295, 10351, 10417, 10469, 10541, 10605], [2077.666, 2132.323, 2145.316, 2091.734, 2109.452, 2015.618], [44340.059, 44280.577, 44304.36, 44349.874, 44355.173, 44355.878], [38.501, 26.479, 19.901, 21.362, 31.69, 14.684], [971.7321007831836, 3982.4573354146237, 2244.696406570132, 928.4760843743392, 993.0202355524672, 804.452713348623], [120, 121, 122, 123, 124, 125]], [14, 1274, [10392, 10454, 10519, 10584, 10653, 10714], [37387.2, 37414.539, 37437.02, 37446.851, 37432.33, 37401.144], [37610.035, 37677.521, 37620.557, 37628.272, 37686.952, 37710.791], [28.849, 26.278, 14.238, 20.202, 37.494, 20.988], [1839.109163477719, 1331.7704958749175, 1057.2437365536566, 1395.176442577405, 1218.826650160906, 2313.745368203681], [121, 122, 123, 124, 125, 126]], [13, 1276, [10111, 10175, 10245, 10304, 10359, 10425, 10475, 10548], [6640.595, 6616.15, 6563.496, 6543.649, 6667.98, 6823.223, 6894.188, 6938.229], [37042.683, 37096.333, 37151.045, 37180.198, 37142.859, 37199.792, 37240.772, 37338.172], [10.041, 15.153, 10.776, 22.806, 15.695, 34.097, 14.858, 18.904], [1763.2682234898325, 1222.054828771129, 1814.740154206068, 1929.063167700127, 1171.2991197281892, 1732.5937156907657, 622.2567803609473, 1234.7269978898978], [117, 118, 119, 120, 121, 122, 123, 124]], [14, 1277, [10148, 10219, 10279, 10339, 10398, 10457, 10521, 10587, 10655, 10717, 10776, 10830, 10889, 10954, 11016, 11075], [38301.48, 38256.94, 38271.063, 38252.961, 38232.926, 38217.468, 38295.817, 38261.057, 38239.209, 38280.996, 38261.218, 38251.248, 38263.343, 38265.684, 38326.557, 38283.724], [37701.878, 37718.516, 37725.799, 37698.139, 37697.667, 37725.126, 37706.652, 37713.027, 37767.367, 37718.427, 37656.196, 37696.251, 37712.451, 37715.96, 37772.838, 37693.109], [14.038, 28.759, 10.974, 16.011, 14.883, 22.897, 13.942, 16.752, 27.176, 29.533, 20.053, 14.494, 11.496, 20.818, 22.372, 22.775], [805.5784588759876, 1746.8506855566604, 1415.313637860789, 1604.5288668220835, 1467.1382208512005, 1492.365999635013, 1584.1635589980947, 1523.273892922491, 3190.9375317941044, 2754.770031281006, 2826.3749261717144, 1747.4880995422698, 1546.8040220757357, 1112.6397491687298, 1004.7222381869627, 1683.2186813577414], [117, 118, 119, 120, 121, 122, 123, 124, 125, 126, 127, 128, 129, 130, 131, 132]], [8, 1301, [10036, 10097, 10162, 10231, 10293], [1305.66, 1229.925, 1380.481, 1483.815, 1555.657], [27921.48, 27925.055, 27872.632, 27805.775, 27786.309], [19.034, 13.917, 17.754, 15.409, 18.13], [1854.932270823538, 1801.8435972664854, 2221.227548856217, 1497.5237475093718, 11376.989081473013], [116, 117, 118, 119, 120]], [14, 1312, [9958, 10024, 10083, 10146, 10216, 10278], [37367.743, 37402.348, 37341.175, 37402.98, 37403.044, 37340.744], [37681.737, 37619.255, 37636.655, 37623.586, 37628.272, 37644.092], [38.651, 25.13, 12.076, 16.444, 17.941, 20.558], [840.0732249227402, 1438.8473306342903, 1177.4569211900214, 1340.909071049071, 1532.150359618744, 910.9983842686825], [114, 115, 116, 117, 118, 119]], [21, 1338, [10609, 10680, 10736, 10796, 10851, 10915, 10972, 11034, 11089, 11140, 11196, 11250, 11306, 11366, 11437], [6377.5, 6304.268, 6139.735, 6193.232, 6214.95, 6146.743, 6072.31, 6099.837, 6021.553, 6000.878, 5988.214, 5974.442, 6004.453, 5943.184, 6009.956], [58371.462, 58479.653, 58450.305, 58436.541, 58428.693, 58403.401, 58438.348, 58460.138, 58378.301, 58400.473, 58397.987, 58363.364, 58409.312, 58361.624, 58379.893], [17.107, 13.598, 12.367, 19.724, 16.556, 18.441, 14.976, 16.652, 13.35, 15.664, 15.748, 19.931, 19.049, 14.803, 17.111], [1780.0286021524794, 1237.934641399122, 1232.7804906345757, 1957.4001602528297, 1840.766464501316, 2170.1245961998347, 2896.896546450171, 2159.3440310955107, 3543.2312798077314, 4096.259504645084, 6609.718841587131, 2519.2344169350413, 2754.7194686973457, 2093.6280023267477, 2236.7566575374426], [125, 126, 127, 128, 129, 130, 131, 132, 133, 134, 135, 136, 137, 138, 139]], [13, 1339, [10610, 10681, 10738, 10798, 10852, 10916, 10974, 11038, 11090], [6885.169, 6938.628, 6905.215, 6872.149, 7084.631, 7158.01, 7255.221, 7213.874, 7183.066], [37079.245, 37002.055, 36992.606, 36983.398, 36926.856, 36930.92, 36860.634, 36931.453, 36907.865], [23.092, 13.115, 14.214, 10.151, 23.195, 23.92, 16.397, 17.106, 21.752], [1235.9276854976408, 1384.2335910799727, 2121.785570418156, 1367.8164658374287, 1447.172456194429, 1305.2589244552773, 1129.486582899047, 1078.0250864659474, 589.7717205675253], [125, 126, 127, 128, 129, 130, 131, 132, 133]], [18, 1343, [10485, 10559, 10622, 10691, 10746], [15299.607, 15335.81, 15460.179, 15462.164, 15447.32], [46186.578, 46259.752, 46229.468, 46123.307, 46271.723], [23.378, 14.549, 28.122, 29.971, 31.19], [2950.288873542823, 712.5130664127794, 1235.0838691348158, 3898.518048005091, 1061.3008872353064], [123, 124, 125, 126, 127]], [19, 1350, [10764, 10822, 10873, 10942, 11002, 11064, 11118], [30520.62, 30543.748, 30626.969, 30682.911, 30637.94, 30683.501, 30667.31], [47904.813, 47879.867, 47859.258, 47891.315, 47895.897, 47882.615, 47895.134], [11.289, 12.646, 8.045, 7.542, 11.226, 10.932, 19.561], [1796.7354250303724, 2675.9514390013633, 2521.7578094784826, 3069.167962981228, 2800.384192802352, 3408.3550787863383, 1044.4267484940547], [127, 128, 129, 130, 131, 132, 133]], [23, 1394, [10847, 10914, 10971, 11033, 11088, 11139], [5398.53, 5401.296, 5480.01, 5580.005, 5744.28, 5743.453], [61993.005, 61870.249, 61859.449, 61830.651, 61827.66, 61818.122], [33.189, 21.318, 11.231, 8.734, 13.162, 12.219], [2000.3131198475028, 1431.8017708092575, 1950.8070838090514, 2237.3135239637886, 1900.848250710965, 2492.710696715483], [129, 130, 131, 132, 133, 134]], [14, 1410, [11182, 11233, 11288, 11350, 11417, 11491, 11536, 11591, 11659], [38242.919, 38298.874, 38242.156, 38244.373, 38210.419, 38231.544, 38230.445, 38277.055, 38251.362], [37676.998, 37728.124, 37713.804, 37710.689, 37729.506, 37692.231, 37702.193, 37747.729, 37690.78], [19.675, 11.963, 11.293, 12.163, 20.431, 17.335, 20.479, 22.868, 21.881], [2165.01179113856, 948.2570414056833, 1537.1540435448171, 1501.6545433611802, 1432.0564304847173, 1719.1822749243668, 1995.9142681015173, 983.7775905704069, 1436.2051278863746], [134, 135, 136, 137, 138, 139, 140, 141, 142]], [5, 1426, [11327, 11384, 11459, 11521, 11562], [17545.766, 17625.434, 17597.087, 17428.691, 17337.918], [18856.487, 18787.17, 18739.227, 18670.696, 18893.597], [17.201, 20.012, 8.742, 10.793, 18.032], [637.0189639219034, 684.5787209643119, 2448.6724872515574, 902.6496234589973, 558.9405874264088], [137, 138, 139, 140, 141]], [12, 1436, [11248, 11301, 11363, 11434, 11505, 11553, 11612, 11683, 11811, 11976, 12171, 12379, 12601, 12801, 12995, 13186, 13381, 13564, 13740, 13917, 14086, 14247], [2963.853, 2949.363, 2958.168, 2968.619, 2857.803, 3005.527, 3146.256, 3047.834, 3223.4, 3293.989, 3264.512, 3330.527, 3168.291, 3077.365, 3187.688, 2990.446, 2960.669, 2941.202, 3052.452, 3093.407, 3115.691, 3157.118], [34687.24, 34790.564, 34726.058, 34763.95, 34802.37, 34844.116, 34834.02, 34843.919, 34933.059, 35019.533, 35004.755, 35060.599, 35003.799, 34979.373, 35017.991, 34965.47, 34950.676, 34878.445, 34986.035, 34941.458, 34860.896, 34928.304], [15.08, 24.884, 12.489, 9.523, 17.08, 19.677, 22.425, 24.183, 27.365, 33.474, 24.495, 27.664, 22.564, 25.805, 35.381, 12.821, 19.147, 28.498, 38.731, 31.245, 26.179, 22.716], [887.5276546742629, 712.4221579499654, 712.3163942425466, 2870.3324742715326, 16429.485646445883, 1652.0624487805376, 1010.7835575613087, 1826.8853078988384, 6041.5640553318, 5982.263128067632, 13355.64461726839, 8383.57381335991, 3959.6227202289547, 1660.2731102349521, 4895.207514321162, 1003.3564481296908, 1456.7182158946207, 4758.597420869317, 2170.1609403431826, 1253.6354255213903, 740.1271413461939, 2282.410665387254], [136, 137, 138, 139, 140, 141, 142, 143, 144, 145, 146, 147, 148, 149, 150, 151, 152, 153, 154, 155, 156, 157]], [9, 1437, [11424, 11499, 11543, 11599, 11666, 11790, 11952], [47160.786, 47158.556, 47098.3, 47129.835, 47099.096, 47137.895, 47153.957], [30476.594, 30569.833, 30495.602, 30465.686, 30408.653, 30475.09, 30472.608], [19.349, 25.78, 15.56, 13.028, 14.02, 18.636, 14.316], [1730.4179954251954, 1045.3542392918025, 1872.1267441794212, 1783.8418762852425, 1286.3483011145374, 2087.36802809026, 2472.0965154301125], [138, 139, 140, 141, 142, 143, 144]], [13, 1439, [11253, 11309, 11370, 11441, 11511], [7270.212, 7219.002, 7206.077, 7202.359, 7175.794], [36867.763, 36872.196, 36890.249, 36878.16, 36886.024], [9.315, 15.89, 16.389, 14.491, 19.244], [1416.328521758043, 1362.7897598639613, 1657.11733919937, 1481.2836179615397, 1001.1635996298073], [136, 137, 138, 139, 140]], [7, 1442, [11451, 11516, 11560, 11618, 11703, 11841, 12008, 12215], [14034.647, 14031.182, 13987.607, 14011.974, 14007.391, 13946.676, 13803.433, 13763.465], [25446.531, 25404.728, 25412.159, 25370.67, 25315.03, 25325.005, 25278.739, 25267.519], [24.432, 12.452, 14.37, 30.952, 14.645, 13.882, 24.529, 24.87], [1924.022730337585, 2813.833663124505, 2691.553599658586, 1357.6967165978404, 9616.343889671673, 2365.3075304058134, 2436.043803411246, 6674.455805714948], [139, 140, 141, 142, 143, 144, 145, 146]], [16, 1474, [11606, 11678, 11807, 11971, 12163, 12371], [2055.06, 2051.761, 2004.955, 2033.049, 2109.051, 2164.124], [44317.989, 44228.658, 44231.09, 44228.022, 44204.988, 44245.578], [11.618, 23.293, 23.528, 16.485, 15.311, 21.588], [746.3649092803277, 1517.7795412979224, 838.0258247771197, 1883.7181149950297, 2042.1914326763392, 1353.4161059059677], [142, 143, 144, 145, 146, 147]], [21, 1477, [11614, 11688, 11820, 11984, 12185, 12392], [6053.117, 5999.009, 6013.67, 5991.906, 5929.387, 5982.186], [58375.83, 58313.68, 58331.213, 58279.869, 58217.692, 58255.818], [16.701, 13.634, 11.625, 15.541, 20.626, 39.403], [4086.7840589751627, 6943.6781147052, 7160.068770818918, 5674.402071348181, 8588.3195022519, 3426.2081882384737], [142, 143, 144, 145, 146, 147]], [2, 1491, [11646, 11759, 11911, 12096, 12299, 12515, 12731, 12918, 13106, 13303, 13485, 13667], [32692.12, 32760.821, 32574.764, 32654.35, 32801.88, 32573.343, 32546.797, 32604.944, 32615.843, 32588.457, 32542.898, 32523.896], [10501.472, 10702.008, 10540.323, 10523.03, 10506.651, 10520.245, 10533.84, 10523.652, 10514.578, 10518.848, 10543.768, 10578.883], [11.575, 22.586, 13.207, 13.316, 20.968, 24.617, 14.381, 12.53, 10.689, 8.552, 11.18, 12.49], [2205.8604697833084, 17707.564056528485, 2093.610325502176, 3702.208983174356, 8845.513296826379, 2128.7796586433615, 3770.9978888688734, 2596.9857541280935, 3552.4275438737377, 4320.281289346631, 2878.4342708909367, 1004.534755786731], [142, 143, 144, 145, 146, 147, 148, 149, 150, 151, 152, 153]], [14, 1496, [11776, 11931, 12118, 12327, 12540, 12753, 12946, 13130, 13327, 13511, 13687], [37713.542, 37569.433, 37634.809, 37642.13, 37612.827, 37654.075, 37747.439, 37662.858, 37702.437, 37643.593, 37628.662], [38043.182, 38031.202, 38122.383, 38085.391, 38067.513, 38086.365, 38041.712, 38004.346, 38025.762, 38041.451, 38113.088], [23.872, 13.503, 19.293, 8.605, 8.028, 9.266, 26.017, 21.167, 23.278, 29.504, 24.325], [2090.8372389901724, 4689.414067166514, 1736.8831085224008, 6446.651738796815, 6476.001490688027, 5477.505638396338, 4682.561724486133, 3024.0587485464744, 6364.228251487675, 2911.508456466362, 2258.3376741261286], [143, 144, 145, 146, 147, 148, 149, 150, 151, 152, 153]], [15, 1498, [11786, 11943, 12132, 12341, 12557, 12763], [42471.461, 42450.836, 42438.594, 42394.388, 42350.492, 42293.621], [41555.061, 41563.497, 41591.099, 41473.948, 41443.416, 41431.447], [22.46, 20.35, 23.592, 15.799, 22.347, 14.086], [1383.190561773687, 1620.8609446196106, 2167.145121512999, 1452.0753975164596, 6108.292336910558, 2517.932451513506], [143, 144, 145, 146, 147, 148]], [11, 1507, [11690, 11825, 11994, 12197, 12405, 12619, 12821, 13016, 13211, 13400, 13586, 13760, 13938], [7045.414, 7233.64, 7239.766, 7149.129, 7060.978, 7065.329, 7109.588, 7118.884, 7130.015, 7161.937, 7185.706, 7147.573, 7133.91], [31855.203, 31823.376, 31915.669, 31829.066, 31832.842, 31888.092, 31979.043, 31962.218, 31856.768, 32013.728, 32030.878, 32030.309, 32009.273], [14.661, 13.52, 18.477, 14.992, 12.722, 16.045, 17.199, 15.908, 26.894, 10.511, 18.755, 15.435, 13.697], [2559.65360344858, 8489.027360310421, 13969.521439901422, 6598.669038180111, 6244.038214567659, 6024.180365888545, 4677.349072626854, 3769.973139523657, 3999.6970299761338, 2405.3321837752364, 1269.0082955066953, 1823.3167037039411, 2836.8610550045205], [143, 144, 145, 146, 147, 148, 149, 150, 151, 152, 153, 154, 155]], [3, 1524, [11747, 11896, 12074, 12282, 12496, 12714, 12904, 13090], [27331.555, 27308.902, 27298.559, 27288.195, 27223.098, 27307.927, 27316.148, 27391.991], [13771.779, 13822.966, 13822.745, 13799.351, 13881.724, 13915.565, 13978.148, 13930.345], [15.894, 10.08, 13.67, 18.406, 15.888, 15.786, 15.614, 23.731], [1788.0713393977137, 2802.5194599395104, 5435.312216316753, 7713.181763603184, 4446.082085090039, 5127.246480265955, 2586.9728412934396, 1091.2930828388387], [143, 144, 145, 146, 147, 148, 149, 150]], [12, 1538, [11804, 11970, 12160, 12364, 12588, 12788, 12983, 13174, 13368, 13551, 13728, 13905, 14074, 14233], [2003.597, 2051.085, 2046.836, 1996.27, 1947.959, 1950.062, 1976.186, 1972.172, 1999.605, 1929.426, 1922.057, 2046.59, 1929.452, 1865.605], [37328.682, 37339.662, 37223.467, 37298.186, 37401.397, 37375.385, 37281.593, 37321.945, 37194.717, 37328.389, 37333.648, 37181.93, 37227.497, 37171.098], [18.158, 24.133, 28.123, 19.609, 11.86, 9.59, 19.115, 18.86, 24.936, 17.539, 11.342, 23.714, 17.472, 11.131], [5503.014791550385, 5351.215843451532, 5385.580197939328, 12449.181399917714, 2992.160533087146, 2467.6911662722455, 2991.621585333258, 2538.805898918877, 3579.657112483879, 2632.946587701378, 1390.031628152222, 7307.361658153335, 4062.528295565738, 4831.764242058449], [144, 145, 146, 147, 148, 149, 150, 151, 152, 153, 154, 155, 156, 157]], [16, 1539, [11805, 11968, 12157, 12365, 12586, 12789, 12984, 13175, 13369, 13552, 13729, 13906], [1901.319, 1931.067, 1966.046, 1909.498, 1872.041, 1912.651, 1925.304, 1899.944, 1969.562, 1989.323, 1979.878, 1958.411], [43577.821, 43464.434, 43437.397, 43401.017, 43399.633, 43379.777, 43356.482, 43352.95, 43302.463, 43327.498, 43341.129, 43373.318], [26.975, 9.343, 12.197, 11.435, 10.265, 9.787, 8.906, 7.781, 16.335, 16.717, 17.945, 14.919], [887.7727811052744, 4362.653658469317, 4059.684825460667, 3798.9619119024583, 3801.949411303077, 3400.9175290126927, 4793.21415204765, 4675.070698150798, 2871.910920815504, 1723.0826665424504, 3563.4614492926557, 2396.136200474333], [144, 145, 146, 147, 148, 149, 150, 151, 152, 153, 154, 155]], [12, 1540, [11810, 11974, 12166, 12373, 12595, 12798, 12990, 13180, 13378, 13562, 13738, 13916], [2614.513, 2615.545, 2624.145, 2519.028, 2486.93, 2571.927, 2511.924, 2536.688, 2607.511, 2718.026, 2744.296, 2805.245], [36204.28, 36171.476, 36159.057, 36140.984, 36105.72, 36172.186, 36073.804, 36045.068, 36189.729, 36237.933, 36190.466, 36129.549], [16.154, 12.655, 9.737, 10.616, 15.031, 15.218, 24.552, 15.996, 20.369, 22.543, 17.831, 19.227], [3104.0767079055754, 5749.573787759523, 4182.175891088728, 5430.612686850503, 2982.211820010004, 3692.559190420325, 3920.1510653087403, 6589.480525822629, 3278.7168382071914, 2341.3040320125733, 1215.0968761902468, 10875.663666416984], [144, 145, 146, 147, 148, 149, 150, 151, 152, 153, 154, 155]], [7, 1550, [11838, 12007, 12211, 12420, 12635, 12832], [13271.663, 13074.904, 13168.596, 13233.098, 13362.332, 13448.141], [25091.12, 25126.015, 25140.779, 25243.264, 25150.199, 25189.528], [25.247, 10.932, 27.656, 32.518, 27.147, 28.768], [2200.7564170435808, 2300.0880143904033, 5949.563008023956, 3320.6489688307583, 4595.0759183360215, 4578.898418301173], [144, 145, 146, 147, 148, 149]], [10, 1552, [11843, 12011, 12217, 12427, 12640, 12839], [14541.395, 14582.478, 14365.775, 14199.798, 14082.665, 14107.477], [31595.406, 31555.392, 31511.485, 31441.095, 31529.054, 31438.541], [10.936, 12.766, 17.808, 31.891, 33.615, 38.818], [2701.9761775211614, 2880.052585387258, 7111.6701542400715, 2333.946720518515, 10104.198785794597, 2637.133003501249], [144, 145, 146, 147, 148, 149]], [20, 1553, [11844, 12013, 12218, 12430, 12645, 12842, 13032, 13231, 13420], [14716.696, 14578.576, 14575.815, 14581.589, 14601.791, 14581.708, 14577.651, 14546.403, 14568.362], [52207.7, 52074.907, 52065.286, 52081.922, 52065.086, 52095.937, 52073.531, 52141.031, 52112.162], [24.865, 14.202, 7.661, 5.788, 11.45, 7.624, 9.623, 12.561, 7.873], [18688.434973743362, 4899.681848105617, 7567.468741402825, 5445.540757977251, 3791.744700338685, 4697.828238562266, 4901.5037547837, 4865.238928684825, 4051.8752777833724], [144, 145, 146, 147, 148, 149, 150, 151, 152]], [5, 1559, [11857, 12028, 12239, 12448, 12664, 12858], [17581.663, 17569.162, 17557.161, 17449.966, 17495.266, 17530.985], [19456.396, 19527.105, 19514.816, 19501.641, 19428.381, 19524.984], [13.386, 21.022, 11.231, 18.944, 12.883, 34.679], [2362.091620091456, 4214.167582629378, 3376.9285092006007, 6705.199768865766, 49799.05072114416, 1259.8828727781606], [144, 145, 146, 147, 148, 149]], [3, 1569, [11900, 12076, 12284, 12499, 12717], [27892.24, 27655.954, 27519.315, 27555.524, 27555.93], [15165.245, 15234.471, 15134.356, 15153.221, 15166.632], [26.038, 21.437, 21.176, 14.431, 23.038], [1729.2924546443844, 8814.57860643412, 29690.743914017134, 11687.485428264075, 5186.84103309293], [144, 145, 146, 147, 148]], [19, 1571, [11902, 12082, 12290, 12506, 12721, 12909, 13094, 13291, 13472, 13657, 13837, 14011, 14182, 14339, 14508, 14666, 14815, 14959, 15113, 15268, 15406, 15539, 15688, 15819, 15949, 16064, 16178, 16292], [28761.43, 28917.161, 28815.534, 28856.731, 28944.59, 28923.21, 28883.838, 28857.379, 29030.874, 29004.898, 28977.938, 28869.197, 28997.114, 29076.532, 29007.129, 28994.697, 29002.796, 29021.882, 29062.475, 29044.133, 29052.559, 29054.751, 29055.987, 29044.574, 29033.553, 29073.076, 29049.166, 29066.852], [48858.287, 48784.893, 48785.415, 48819.848, 48782.063, 48764.17, 48780.548, 48789.117, 48746.099, 48753.012, 48812.724, 48819.566, 48805.021, 48792.264, 48802.218, 48791.559, 48733.111, 48742.315, 48768.478, 48726.942, 48772.768, 48759.186, 48763.707, 48742.802, 48730.227, 48741.466, 48723.394, 48738.089], [16.144, 11.019, 13.265, 12.635, 10.96, 9.703, 10.424, 9.677, 17.779, 13.907, 16.43, 16.98, 20.808, 12.069, 26.429, 17.005, 15.25, 12.911, 11.272, 10.967, 12.268, 14.31, 10.526, 11.033, 21.379, 15.997, 25.246, 18.557], [2990.8219849156108, 2421.6107508618757, 2649.758238479627, 3703.8081203241104, 5511.066304164747, 5238.5298026297605, 5107.504798476589, 3138.3570238002935, 2314.905175684704, 4497.468437021741, 4635.193297077396, 7969.628258872275, 4772.834657917103, 923.4825898617493, 2676.14994723969, 2965.3357651706187, 3634.137428470327, 2955.197309385429, 2608.828877561993, 4002.4594518923836, 2877.929228064972, 2370.2734045461234, 2723.795712863568, 1644.9086701096537, 4859.856613730285, 1331.9662509900027, 1691.3302613228645, 1400.0998990676278], [144, 145, 146, 147, 148, 149, 150, 151, 152, 153, 154, 155, 156, 157, 158, 159, 160, 161, 162, 163, 164, 165, 166, 167, 168, 169, 170, 171]], [9, 1584, [11954, 12143, 12347, 12568, 12772, 12968, 13151, 13351, 13536, 13711, 13890], [48417.542, 48352.804, 48377.94, 48302.793, 48262.894, 48222.219, 48203.423, 48258.081, 48240.154, 48079.401, 48015.579], [29636.226, 29583.361, 29709.779, 29836.06, 29852.257, 29829.429, 29866.548, 29862.227, 29912.75, 30012.635, 30032.308], [22.102, 30.587, 21.206, 14.21, 23.865, 14.188, 17.514, 23.046, 27.799, 17.939, 17.635], [1746.1898665885453, 6072.421663781172, 2392.5074673665786, 668.8988730533638, 1771.8080967987944, 1056.8083393008988, 1703.1630840502971, 1466.4141987844491, 1085.8558994050095, 1752.0762458095865, 2168.840336535807], [144, 145, 146, 147, 148, 149, 150, 151, 152, 153, 154]], [12, 1585, [12167, 12378, 12599, 12800, 12993, 13184, 13380, 13563, 13739, 13915], [2593.071, 2716.738, 2697.456, 2803.603, 2636.523, 2661.428, 2645.303, 2614.152, 2604.667, 2656.943], [36710.82, 36686.108, 36816.54, 36835.56, 36899.857, 36872.544, 36835.718, 36787.867, 36984.646, 37030.237], [16.212, 16.516, 18.2, 17.866, 12.894, 17.398, 16.608, 27.099, 9.469, 27.896], [31890.90093174677, 32709.296142054518, 16851.796030557143, 5508.046069995855, 67402.9087785557, 26137.380343954876, 18974.808132050937, 6522.093864800517, 113147.29007628595, 7073.1122810872075], [146, 147, 148, 149, 150, 151, 152, 153, 154, 155]], [11, 1588, [12810, 13004, 13198, 13392, 13578, 13751, 13929, 14097, 14256, 14422, 14588, 14740, 14882, 15034, 15194, 15335, 15475], [5916.601, 5809.834, 5957.243, 5909.324, 5986.047, 5915.721, 5943.066, 5921.521, 5881.267, 5907.954, 5935.042, 6020.062, 6058.326, 6000.424, 6048.276, 6078.06, 6203.468], [32766.643, 32834.199, 32870.101, 32833.699, 32912.875, 32804.831, 32870.384, 32959.193, 33013.562, 33051.186, 33015.534, 32940.504, 32922.224, 32944.089, 32979.752, 32974.308, 33048.567], [18.469, 27.662, 17.969, 27.555, 19.404, 20.231, 18.857, 21.851, 21.091, 14.923, 15.556, 21.836, 18.917, 11.402, 25.156, 15.027, 27.31], [9540.123631512844, 2604.787737962717, 13285.593566033602, 2738.6545738800496, 2630.1078392247596, 3121.624119447551, 1582.2136116895863, 2775.239991321955, 1206.5155004628161, 1660.304117592252, 1886.4626289235996, 1221.642511552861, 1971.5421796684914, 1923.6524097556544, 1211.181195694943, 1055.2981583862877, 1469.7548709685273], [149, 150, 151, 152, 153, 154, 155, 156, 157, 158, 159, 160, 161, 162, 163, 164, 165]], [21, 1589, [12396, 12612, 12811, 13006, 13199, 13393, 13577, 13753, 13930, 14098, 14257, 14423, 14589, 14739, 14881, 15033, 15193, 15334, 15474, 15605, 15751], [6164.76, 6134.036, 5941.947, 5924.547, 5925.168, 5926.72, 5917.983, 5965.323, 5926.165, 5934.177, 5931.452, 5967.236, 5930.282, 5884.226, 5910.561, 5884.149, 5952.172, 5898.159, 5913.681, 5918.983, 5998.513], [58325.879, 58341.681, 58444.373, 58415.99, 58379.284, 58354.867, 58390.066, 58401.607, 58281.632, 58329.24, 58400.202, 58361.218, 58374.641, 58377.271, 58410.032, 58351.488, 58335.686, 58404.375, 58395.184, 58345.437, 58355.741], [27.213, 22.819, 7.82, 12.345, 10.146, 11.137, 9.875, 18.476, 32.346, 36.894, 8.372, 7.917, 8.456, 10.173, 22.667, 15.226, 17.75, 9.333, 15.636, 22.799, 17.956], [1827.9817150347535, 8571.2519567804, 4589.785561376529, 3973.1476078641363, 3244.987681818372, 2927.6223518664688, 3881.676476375647, 3183.547456608444, 3382.136136437918, 1153.8265662832155, 4197.629893420532, 3878.1212714952953, 3398.6206023542836, 3713.1031930481495, 2624.2174212181303, 1530.0933719223867, 1594.1585924660285, 3730.7931272958285, 2846.0556502623317, 2222.1733664283256, 1685.0774403203468], [147, 148, 149, 150, 151, 152, 153, 154, 155, 156, 157, 158, 159, 160, 161, 162, 163, 164, 165, 166, 167]], [11, 1592, [12189, 12400, 12615, 12815, 13008, 13203], [6313.507, 6336.846, 6417.039, 6474.656, 6476.681, 6485.402], [32418.209, 32369.383, 32350.11, 32366.934, 32442.453, 32416.996], [20.132, 19.328, 20.719, 25.134, 20.944, 7.881], [1549.6206056041563, 1399.5206641846837, 2117.5051930117975, 951.1275663673498, 1074.038441417315, 2239.558713588939], [146, 147, 148, 149, 150, 151]], [21, 1594, [12617, 12817, 13011, 13206, 13396, 13581, 13757, 13933], [6367.414, 6556.069, 6558.992, 6711.325, 6707.125, 6724.047, 6691.805, 6669.918], [58285.968, 58172.6, 58201.311, 58190.264, 58228.528, 58218.569, 58248.583, 58262.54], [16.063, 7.895, 13.552, 9.844, 8.582, 9.198, 8.666, 17.674], [7920.154703602738, 2972.828856396342, 1319.8668185471054, 3103.9594154851225, 2208.350723194027, 2787.1615745051563, 2820.4807315551625, 1667.036522971549], [148, 149, 150, 151, 152, 153, 154, 155]], [11, 1596, [12194, 12406, 12620, 12819, 13014], [7063.387, 6963.804, 7038.0, 7062.275, 6964.557], [32959.703, 33041.945, 33080.29, 33048.021, 33048.96], [21.062, 31.356, 11.804, 7.234, 7.23], [1287.9156567494456, 2985.614709592506, 2405.4117379079316, 5107.970140659103, 4650.013379988945], [146, 147, 148, 149, 150]], [13, 1598, [12621, 12822, 13017, 13214, 13401, 13583, 13758, 13934, 14101, 14259, 14427, 14594, 14745, 14886, 15041, 15201, 15339, 15479, 15610, 15757, 15888, 16013], [7208.328, 7219.803, 7244.163, 7264.731, 7212.689, 7060.596, 6852.118, 6871.682, 6901.405, 6916.974, 6909.271, 6922.123, 7060.364, 7016.755, 7085.483, 7212.365, 7186.489, 7200.622, 7176.435, 7190.471, 7212.882, 7234.356], [36850.271, 36895.459, 36865.559, 36779.306, 36785.818, 36794.769, 36874.49, 36834.762, 36816.828, 36790.693, 36791.219, 36761.287, 36668.315, 36868.573, 36866.094, 36726.465, 36762.06, 36696.936, 36675.065, 36784.65, 36714.485, 36709.417], [16.846, 29.017, 19.321, 11.651, 15.991, 22.453, 14.987, 9.918, 21.458, 15.76, 14.43, 15.162, 41.343, 17.193, 26.341, 18.357, 19.752, 13.844, 9.336, 26.731, 16.448, 16.302], [1110.8291311196958, 1010.8782091581206, 921.5329380224936, 2643.1013312562527, 6055.081921169051, 7971.982907443986, 3186.6923041039404, 3439.7050906689233, 7235.238709671984, 5942.12711081197, 3631.4318138865865, 3251.1655331579673, 1157.1083658944783, 2737.3548197949035, 3203.4674998867076, 1634.1013169471485, 850.2707307558156, 1619.7146114126476, 1825.3490196541081, 3905.4110863409574, 3092.3370491720398, 1325.249839517544], [148, 149, 150, 151, 152, 153, 154, 155, 156, 157, 158, 159, 160, 161, 162, 163, 164, 165, 166, 167, 168, 169]], [13, 1600, [12204, 12413, 12626, 12826, 13022, 13219], [8188.358, 8230.202, 8312.844, 8320.506, 8380.967, 8405.966], [36242.691, 36292.246, 36451.603, 36412.643, 36391.932, 36389.291], [17.217, 16.977, 13.616, 11.668, 10.029, 12.7], [7564.536752198751, 12407.01160082343, 4346.961732509153, 3108.4727370027385, 1912.52607214377, 1549.298496936676], [146, 147, 148, 149, 150, 151]], [7, 1601, [12005, 12210, 12417, 12632, 12830, 13024, 13223, 13410, 13596, 13775, 13950, 14113, 14272, 14442, 14604, 14753, 14897], [11860.188, 11861.239, 11818.034, 11868.405, 11774.42, 11885.065, 11985.239, 11770.6, 11747.333, 11742.76, 11857.29, 11755.285, 11788.646, 11816.389, 11763.58, 11625.351, 11704.679], [25018.369, 25012.063, 24950.192, 24874.174, 24738.249, 24855.13, 24891.185, 24840.726, 24839.112, 24864.076, 24853.179, 24912.287, 24951.336, 24949.765, 24911.996, 24831.354, 24836.56], [15.435, 21.155, 17.364, 17.144, 30.796, 19.978, 17.339, 18.959, 22.509, 9.342, 12.129, 10.426, 16.955, 18.643, 40.006, 21.218, 13.902], [1666.8196308711817, 1477.3676243303207, 2902.694404880283, 3435.095921004927, 4591.997816415827, 4160.958988754327, 7075.138315209345, 2540.4367908401136, 3034.8157278736617, 3621.973785879557, 5172.819495473135, 3545.478789240165, 3223.1921427959633, 6477.678079076874, 3069.211455204074, 1575.3590470871948, 1499.8966178075075], [145, 146, 147, 148, 149, 150, 151, 152, 153, 154, 155, 156, 157, 158, 159, 160, 161]], [10, 1602, [12419, 12634, 12831, 13025, 13225, 13413, 13599, 13780, 13951], [13054.352, 13091.204, 13086.639, 13091.372, 13099.431, 13100.402, 13077.647, 13086.863, 13059.814], [32364.83, 32345.462, 32344.32, 32370.465, 32338.565, 32362.743, 32340.399, 32356.721, 32423.035], [18.016, 11.662, 8.397, 8.548, 8.388, 10.682, 6.86, 7.32, 6.236], [1272.4689584938064, 2333.0896321896744, 2147.7439265118546, 2908.1546996913135, 2865.2867981823356, 3413.951173390652, 3586.9655340292006, 3464.198080407819, 1125.37518529701], [147, 148, 149, 150, 151, 152, 153, 154, 155]], [18, 1605, [12644, 12841, 13031, 13230, 13419, 13605, 13784], [14530.839, 14557.764, 14456.078, 14522.465, 14547.077, 14470.35, 14509.007], [46474.162, 46434.698, 46398.537, 46468.354, 46415.095, 46370.962, 46471.252], [19.372, 19.501, 15.031, 13.552, 13.016, 13.07, 14.103], [784.6821687027241, 5227.93232718207, 1318.4194858668986, 1610.667108830157, 2900.2238202883004, 4014.8838969417566, 981.0949220079841], [148, 149, 150, 151, 152, 153, 154]], [20, 1606, [12014, 12219, 12429, 12646, 12843, 13033, 13232], [14524.249, 14599.038, 14504.237, 14546.462, 14591.337, 14737.498, 14638.469], [52846.976, 53062.445, 53100.965, 53110.403, 53046.147, 52895.417, 52933.354], [12.089, 18.197, 26.123, 18.747, 24.878, 33.466, 17.46], [239483.96654164113, 1791.7762932963578, 2220.741110389639, 1534.2568068295222, 4044.477784532787, 11230.21483577557, 26534.0566164779], [145, 146, 147, 148, 149, 150, 151]], [20, 1607, [12433, 12649, 12845, 13035, 13234, 13421, 13606], [14975.86, 14983.154, 14868.722, 14851.593, 14871.126, 14956.382, 14926.273], [52673.041, 52713.266, 52621.34, 52705.126, 52689.316, 52693.498, 52669.215], [16.867, 14.136, 20.858, 27.991, 26.53, 12.285, 9.861], [1717.021256602083, 2819.470876207442, 2580.3014046996814, 2081.0069352158803, 7909.104882500759, 1741.9473078318945, 2634.4415457982764], [147, 148, 149, 150, 151, 152, 153]], [18, 1608, [12651, 12847, 13036, 13236, 13422, 13607], [15497.617, 15450.711, 15455.237, 15448.303, 15399.308, 15318.937], [45386.666, 45461.873, 45414.086, 45362.89, 45366.613, 45387.72], [17.953, 8.902, 8.39, 18.722, 13.173, 24.358], [7063.926806559045, 7893.450863022446, 4461.5383425022565, 3083.306490083809, 4579.078333264098, 2154.7698879706613], [148, 149, 150, 151, 152, 153]], [5, 1611, [12230, 12441, 12656, 12852, 13041, 13239, 13428, 13612, 13793, 13965, 14132, 14294, 14459], [16264.385, 16215.678, 16226.393, 16198.486, 16198.431, 16267.352, 16287.432, 16317.777, 16335.945, 16331.681, 16356.237, 16406.312, 16395.95], [19961.143, 19947.797, 19895.529, 19895.385, 19737.672, 19716.306, 19721.992, 19738.441, 19720.931, 19674.173, 19588.68, 19563.224, 19584.203], [25.539, 9.814, 22.301, 17.729, 20.318, 14.235, 18.92, 10.027, 15.597, 14.85, 17.401, 15.276, 21.265], [2605.0107412091334, 1196.4480501544588, 1993.9475252359196, 1779.9830827652397, 1104.3174160722099, 1532.1024408272306, 2136.1734599295505, 2353.7307437087316, 2038.7108515335021, 1471.7047954687594, 1435.5194715005741, 1055.8720248359782, 1133.279393677746], [146, 147, 148, 149, 150, 151, 152, 153, 154, 155, 156, 157, 158]], [5, 1612, [12236, 12446, 12662, 12854, 13044, 13242, 13431, 13617, 13798, 13968, 14135, 14297, 14463, 14621], [17291.157, 17136.098, 17127.991, 17082.03, 17123.578, 17171.837, 17154.235, 17079.196, 17060.197, 17029.017, 17069.175, 17081.486, 17084.361, 17076.982], [18835.785, 18746.431, 18705.98, 18673.418, 18657.189, 18610.647, 18686.158, 18711.997, 18769.338, 18795.98, 18776.415, 18698.059, 18712.728, 18742.18], [29.093, 19.153, 13.129, 13.6, 8.086, 8.593, 11.574, 20.019, 12.667, 10.418, 17.531, 12.121, 16.091, 29.33], [3239.363971167255, 4213.273906903737, 4366.044167513551, 4573.099938019205, 6051.768228940145, 6665.592478997223, 5061.207314215275, 3619.7244193323795, 3839.14826078399, 3547.718144740433, 6132.6748475000195, 5010.439544840165, 4346.11199355082, 4219.966995352824], [146, 147, 148, 149, 150, 151, 152, 153, 154, 155, 156, 157, 158, 159]], [5, 1613, [12234, 12445, 12660, 12855, 13042, 13241], [16783.797, 16936.193, 16956.869, 16976.205, 16970.304, 17034.145], [20119.982, 20131.744, 20124.264, 20124.678, 20101.642, 20043.892], [12.675, 22.172, 26.338, 19.072, 34.2, 31.092], [71575.3529144352, 1332.4341018611915, 3121.160631605104, 2453.9667702405686, 937.9802854132014, 4620.837392230038], [146, 147, 148, 149, 150, 151]], [17, 1629, [12269, 12482, 12700, 12888, 13077, 13269, 13454, 13644, 13827, 13999, 14170, 14320, 14494], [25151.505, 25118.997, 25139.103, 25141.011, 25185.225, 25199.95, 25192.861, 25211.734, 25222.83, 25166.515, 25102.011, 25107.701, 25139.392], [46001.533, 45938.364, 45989.181, 46062.076, 46017.554, 45936.253, 45952.157, 45905.297, 45904.908, 45956.139, 45991.917, 45931.611, 45984.925], [26.194, 17.32, 15.147, 19.425, 13.365, 13.265, 10.141, 13.694, 14.687, 11.217, 22.153, 16.671, 29.504], [2745.52638216901, 1804.444813611918, 8588.953217832945, 3312.7031195928503, 3408.21725790622, 7676.382783103856, 5348.412269799571, 6465.659889300195, 5131.462693748783, 2762.9164467720393, 5277.2533849899, 2119.7384855815494, 7673.05869594964], [146, 147, 148, 149, 150, 151, 152, 153, 154, 155, 156, 157, 158]], [17, 1632, [12703, 12892, 13080, 13274, 13457], [25531.014, 25769.803, 25769.103, 25831.553, 25719.013], [46469.925, 46521.054, 46632.166, 46644.611, 46599.146], [19.549, 27.489, 25.378, 17.158, 15.983], [802.8933705195716, 4304.62302888358, 2093.3754183252277, 1225.0506464876823, 9534.20208871932], [148, 149, 150, 151, 152]], [19, 1635, [12080, 12288, 12503, 12719, 12907, 13092, 13288], [28227.952, 28185.457, 28140.007, 28111.888, 28105.491, 28030.181, 28091.749], [48090.812, 48150.024, 48306.139, 48354.606, 48346.453, 48347.233, 48299.508], [24.753, 11.052, 23.128, 16.328, 11.785, 11.244, 9.919], [8872.12313724398, 35279.92361915827, 2413.2847758159587, 2103.3210942498663, 1880.7532647893336, 1790.368779561748, 2106.7581018450533], [145, 146, 147, 148, 149, 150, 151]], [19, 1636, [12081, 12289, 12505, 12720, 12908, 13093, 13289, 13469], [28329.283, 28301.065, 28267.889, 28276.821, 28239.765, 28313.758, 28369.495, 28480.786], [48814.722, 48840.606, 48865.517, 48879.218, 48857.838, 48875.435, 48864.188, 48940.841], [17.631, 9.212, 13.919, 12.709, 14.578, 14.498, 19.169, 21.645], [2674.397881225475, 4390.463561197452, 4018.1900195155795, 4039.5507171703107, 2990.571136649344, 2305.000720312763, 1471.8775306141565, 3974.685079748289], [145, 146, 147, 148, 149, 150, 151, 152]], [2, 1638, [12508, 12723, 12911, 13098, 13295, 13474], [29814.056, 29842.401, 29760.613, 29750.825, 29702.57, 29703.083], [12755.716, 12807.541, 12773.847, 12768.328, 12766.939, 12652.503], [20.938, 22.966, 25.263, 13.373, 25.033, 30.396], [1302.676295832894, 3579.7509327490034, 1882.1631809481191, 2050.928377637321, 3321.0662737594075, 832.6305405344765], [147, 148, 149, 150, 151, 152]], [2, 1639, [12513, 12728, 12915, 13102, 13299, 13480, 13663, 13843], [31259.804, 31225.063, 31244.72, 31257.711, 31346.246, 31308.246, 31381.989, 31286.976], [12213.197, 12209.114, 12188.49, 12204.076, 12178.49, 12267.361, 12210.82, 12153.729], [22.166, 11.871, 12.934, 11.599, 18.307, 13.897, 14.514, 20.817], [1297.7902084709733, 2321.363732115663, 2514.8634268843275, 2384.9250412260217, 3039.0196153172365, 2258.0626019570404, 2326.213783628755, 1754.1414549700444], [147, 148, 149, 150, 151, 152, 153, 154]], [9, 1659, [12140, 12346, 12566, 12771, 12967, 13149, 13350], [47394.892, 47383.736, 47451.102, 47405.335, 47480.4, 47543.863, 47483.682], [30585.974, 30639.16, 30651.915, 30617.206, 30581.305, 30619.754, 30695.639], [11.255, 12.712, 11.691, 14.383, 12.354, 12.58, 22.252], [2880.378269369961, 2224.2853464304976, 3057.5919038845, 3218.9594026247773, 2114.372087738797, 2474.226185352085, 712.1545447578695], [145, 146, 147, 148, 149, 150, 151]], [12, 1668, [12795, 12989, 13182, 13377, 13559, 13736, 13913, 14082, 14242, 14409, 14579, 14727, 14871], [2494.31, 2500.976, 2575.296, 2596.35, 2566.848, 2607.811, 2571.674, 2551.765, 2662.943, 2656.081, 2621.693, 2564.483, 2509.436], [35894.121, 35757.299, 35773.445, 35591.696, 35635.348, 35612.795, 35599.77, 35587.442, 35605.52, 35565.51, 35548.911, 35601.788, 35616.684], [25.132, 17.02, 23.457, 15.006, 16.96, 9.314, 12.554, 11.628, 12.793, 8.614, 17.401, 14.946, 11.064], [13419.373872102418, 8089.511270055742, 16619.515164254277, 7498.837706997099, 5071.821876968854, 4166.747817393934, 3950.4829808836257, 7638.175079012568, 3751.5784365712757, 4768.905404234685, 2425.250474232561, 2969.296111542018, 2977.3752045461274], [149, 150, 151, 152, 153, 154, 155, 156, 157, 158, 159, 160, 161]], [16, 1669, [12597, 12796, 12991, 13179, 13375, 13558, 13734, 13912, 14081, 14241, 14408, 14578, 14726, 14870, 15022], [2532.888, 2456.575, 2394.543, 2397.515, 2385.415, 2307.516, 2384.929, 2422.746, 2439.913, 2450.612, 2410.047, 2412.117, 2425.909, 2417.558, 2461.048], [43941.604, 43926.767, 43944.123, 43974.13, 43950.447, 44027.986, 43983.963, 43981.501, 43958.652, 43942.421, 44033.654, 44038.636, 44036.172, 44044.864, 44054.655], [13.661, 16.995, 21.87, 7.441, 13.623, 9.697, 13.16, 8.363, 9.024, 10.937, 12.847, 13.824, 12.992, 17.392, 19.255], [1470.390186817101, 3676.9946574112314, 5815.1169632685205, 2314.5302109740046, 2426.3273092864574, 2350.5391957651577, 2768.726868449976, 3464.1224739036816, 2962.270121677237, 3327.607893150661, 4298.629707300478, 3981.7648165859146, 2432.7479722080575, 2198.409239509351, 3236.347982940056], [148, 149, 150, 151, 152, 153, 154, 155, 156, 157, 158, 159, 160, 161, 162]], [17, 1675, [13083, 13277, 13461, 13650, 13832, 14003, 14176, 14327, 14499, 14653, 14805, 14951, 15106, 15259, 15399, 15529], [26191.857, 26217.466, 26246.956, 26228.148, 26158.157, 26268.882, 26265.359, 26265.763, 26213.311, 26229.52, 26254.998, 26239.041, 26220.235, 26213.246, 26253.743, 26249.532], [45868.378, 45910.815, 45786.104, 45846.503, 45995.963, 45945.208, 45936.835, 45947.988, 45942.138, 45953.274, 45974.259, 45941.58, 45953.974, 45940.459, 45925.281, 45940.646], [21.853, 14.507, 13.943, 12.718, 8.527, 10.645, 11.569, 9.904, 12.306, 18.069, 13.233, 12.846, 9.376, 11.458, 13.633, 13.626], [1178.1760100033716, 1291.0466550956119, 2103.660895463552, 2267.4196040176103, 2622.829414065104, 2890.8374895689417, 2201.8151937737075, 2534.090141259878, 1848.285770433422, 1600.7196681334506, 2030.8946371325824, 2499.618810551932, 2151.8329205087107, 2845.9628426112677, 2339.5984079652308, 2359.8756158461883], [150, 151, 152, 153, 154, 155, 156, 157, 158, 159, 160, 161, 162, 163, 164, 165]], [7, 1694, [13026, 13224, 13414, 13600, 13781, 13952, 14117, 14277, 14446], [13154.299, 13157.237, 13175.308, 13135.987, 13174.496, 13171.875, 13180.949, 13174.215, 13145.214], [24572.549, 24567.236, 24525.599, 24549.947, 24542.674, 24546.49, 24531.129, 24556.707, 24541.422], [17.733, 11.968, 12.212, 11.334, 10.93, 7.969, 8.529, 8.895, 11.686], [1292.9737959324214, 2186.1504013677436, 2095.3161462054763, 2438.096450183836, 2575.6818252721782, 2648.537502009849, 1891.1609117419907, 2987.9757676149543, 4488.595745991332], [150, 151, 152, 153, 154, 155, 156, 157, 158]], [8, 1712, [11973, 12162, 12370, 12591, 12786], [2211.33, 2176.142, 2133.936, 2085.326, 1954.817], [26717.385, 26785.571, 26748.439, 26704.623, 26753.434], [12.334, 14.321, 14.582, 13.818, 30.206], [2295.171216999714, 2019.6611595734607, 2287.157667638911, 1700.3080393572013, 1776.1579019529822], [145, 146, 147, 148, 149]], [7, 1721, [12010, 12216, 12428, 12648, 12844], [14275.14, 14325.67, 14328.655, 14338.31, 14460.928], [24606.176, 24711.848, 24724.515, 24768.642, 24795.02], [12.298, 14.539, 10.284, 20.124, 36.08], [2530.2200496394894, 1916.788571713657, 3048.963256829541, 1628.0879997712373, 9541.677154766157], [145, 146, 147, 148, 149]], [1, 1727, [12044, 12255, 12464, 12686, 12880], [22587.98, 22524.506, 22509.941, 22538.712, 22526.698], [8628.189, 8445.874, 8499.839, 8576.335, 8660.089], [24.699, 27.29, 25.278, 12.235, 27.43], [4973.0005928357705, 1525.839282956899, 1374.6334612298012, 1068.3715144972227, 1313.9832764959335], [145, 146, 147, 148, 149]], [13, 1777, [13592, 13765, 13944, 14105, 14266, 14434, 14597, 14748, 14890, 15046, 15203, 15341, 15482, 15614, 15760, 15890, 16016], [7643.667, 7685.36, 7736.915, 7554.912, 7394.963, 7562.512, 7600.065, 7505.927, 7640.937, 7716.386, 7788.479, 7720.255, 7773.776, 7700.656, 7848.153, 7855.946, 7823.781], [36442.729, 36319.564, 36295.626, 36411.56, 36561.271, 36441.167, 36351.754, 36399.142, 36345.996, 36290.029, 36313.247, 36341.284, 36391.753, 36438.257, 36362.198, 36559.515, 36561.688], [40.733, 25.285, 15.329, 21.765, 29.48, 33.333, 27.957, 13.957, 15.43, 16.809, 19.633, 13.394, 15.664, 32.567, 27.396, 10.432, 24.31], [4617.78045083717, 1991.3185994952896, 2152.179588524857, 1468.0878440500487, 3789.1274239007985, 993.2355821765153, 2704.1853566344093, 1134.3627796406963, 694.1238425669924, 2247.5918750979363, 1533.091846253474, 1033.0936145682876, 1649.1717211675477, 2670.079670834625, 1454.1239504844852, 723.4292039116772, 962.4654083933821], [153, 154, 155, 156, 157, 158, 159, 160, 161, 162, 163, 164, 165, 166, 167, 168, 169]], [3, 1795, [13285, 13466, 13656, 13836, 14009, 14181, 14334], [27486.449, 27445.34, 27463.463, 27556.78, 27466.307, 27442.913, 27493.283], [14509.268, 14562.728, 14548.412, 14477.227, 14551.724, 14510.024, 14526.058], [20.115, 20.714, 20.148, 33.228, 13.08, 11.878, 14.019], [995.3011627603646, 1502.1267974331795, 3051.2684508205107, 3104.907106311023, 2377.9189260850135, 2020.1150813135641, 2227.0504531780466], [151, 152, 153, 154, 155, 156, 157]], [2, 1796, [13484, 13665, 13845, 14021, 14188], [31857.93, 31766.507, 31794.937, 31809.381, 31715.007], [11502.019, 11565.808, 11613.612, 11609.179, 11608.252], [32.308, 15.699, 11.095, 12.123, 28.519], [3049.3327251397445, 2614.795832186026, 2512.7265881573157, 2132.669150782593, 11546.898368238142], [152, 153, 154, 155, 156]], [12, 1820, [13367, 13556, 13727, 13904, 14073], [2015.586, 2007.626, 1980.004, 1950.251, 1936.848], [36472.627, 36437.602, 36439.013, 36491.639, 36569.329], [14.286, 9.496, 14.61, 15.537, 21.384], [5841.803589061825, 2950.608561232118, 2882.2962106671325, 2108.8713642605053, 1319.3814750088347], [152, 153, 154, 155, 156]], [16, 1821, [13560, 13733, 13911, 14080, 14239, 14407, 14576], [2469.009, 2414.38, 2386.425, 2581.321, 2351.209, 2321.202, 2260.298], [42977.611, 42921.342, 42948.215, 42809.375, 42893.723, 43009.622, 42985.626], [36.247, 23.972, 25.942, 25.067, 18.472, 22.852, 16.154], [1414.9564056595814, 1969.8702036887664, 1958.0612740400582, 6882.10626099525, 2830.9389707129503, 4068.551030177832, 772.9325485421149], [153, 154, 155, 156, 157, 158, 159]], [20, 1878, [13957, 14122, 14282, 14451, 14613, 14760, 14904, 15061, 15217], [14236.48, 14126.4, 14238.669, 14319.943, 14266.925, 14318.663, 14271.324, 14327.602, 14424.779], [53248.399, 53217.635, 53215.305, 53221.069, 53217.375, 53223.664, 53233.54, 53232.414, 53092.306], [27.139, 25.001, 13.859, 9.247, 10.781, 14.529, 17.249, 24.887, 34.766], [3917.154651837482, 4371.914406681022, 1804.1429120915896, 3801.399162215956, 3235.291499918772, 3171.0040267479194, 2641.1900140597886, 2518.851544334393, 1130.9162063679273], [155, 156, 157, 158, 159, 160, 161, 162, 163]], [5, 1881, [13964, 14131, 14292, 14458, 14619], [15901.278, 15939.167, 15868.624, 15872.982, 15809.363], [20631.415, 20649.095, 20700.899, 20717.424, 20677.158], [10.165, 9.611, 15.454, 10.213, 10.886], [2549.167652199137, 1759.1727431133627, 2254.1634948294127, 2553.1918545261656, 2983.0350376024267], [155, 156, 157, 158, 159]], [2, 1895, [14022, 14191, 14351, 14518, 14672, 14822, 14965, 15121], [32673.193, 32621.9, 32520.51, 32456.489, 32495.122, 32427.518, 32446.636, 32403.198], [10489.735, 10478.915, 10510.403, 10576.62, 10763.642, 10617.544, 10719.512, 10522.27], [23.081, 22.471, 32.405, 32.288, 30.985, 28.682, 25.813, 2.037], [988.0820665735384, 1588.8755217078497, 1448.0558298293083, 2652.3640359064434, 6868.664824922272, 902.2321781636176, 3954.137691655682, 517.3553836779458], [155, 156, 157, 158, 159, 160, 161, 162]], [9, 1906, [14059, 14223, 14393, 14557, 14705, 14854, 14999, 15158, 15307, 15450, 15580, 15725], [47841.263, 47866.648, 47892.752, 47825.118, 47803.244, 47828.737, 47854.076, 47786.724, 47701.657, 47777.07, 47836.064, 47879.954], [30583.507, 30534.785, 30561.507, 30667.824, 30677.504, 30677.473, 30712.78, 30654.968, 30765.544, 30720.696, 30681.252, 30650.912], [11.695, 14.271, 13.712, 16.223, 13.938, 12.08, 11.522, 9.528, 11.994, 11.315, 14.316, 12.611], [2089.643034811619, 2634.4517833732534, 1973.7227968485986, 2380.362822248671, 1916.612388388543, 1887.7052042966473, 1818.4398306920093, 1922.7230899971667, 1720.7933453876715, 2082.1517473715767, 4080.140108362627, 2327.6772849884624], [155, 156, 157, 158, 159, 160, 161, 162, 163, 164, 165, 166]], [7, 1910, [14114, 14273, 14441, 14606, 14755], [11890.823, 11852.211, 11906.914, 11817.087, 11796.69], [24101.871, 24090.611, 24128.066, 24128.395, 24177.487], [15.064, 10.523, 11.998, 11.658, 10.209], [3232.530230796083, 2230.5663089995846, 3158.1764977086427, 2297.324600653904, 1198.7743071647906], [156, 157, 158, 159, 160]], [2, 1918, [14187, 14346, 14513, 14670, 14818, 14962, 15115, 15271, 15410], [30672.857, 30562.182, 30584.986, 30613.326, 30610.933, 30637.983, 30568.944, 30527.173, 30590.282], [12745.838, 12760.2, 12809.841, 12829.508, 12779.573, 12844.073, 12848.442, 12823.925, 12761.013], [15.409, 18.026, 13.875, 14.793, 12.359, 15.824, 20.328, 28.694, 16.498], [3756.928604920899, 14851.111634647628, 3374.4106918866423, 1627.3246036521805, 2256.3586508296085, 2967.1088256035473, 2660.7219570983657, 2020.6406903200855, 21907.72881123062], [156, 157, 158, 159, 160, 161, 162, 163, 164]], [6, 1920, [14222, 14391, 14554, 14702, 14852, 14998, 15157, 15305, 15448], [46061.814, 46103.644, 46145.266, 46180.273, 46160.318, 46150.219, 46116.098, 46190.958, 46315.005], [23154.422, 23300.296, 23239.479, 23036.139, 22796.217, 22743.969, 22740.576, 22725.805, 22890.832], [40.15, 18.515, 26.332, 26.368, 14.241, 25.364, 28.555, 17.233, 34.211], [2398.012538708592, 1082.2613351872128, 1244.8925148200547, 16429.492399812094, 1161.3562239802638, 1387.1412673803677, 1481.9210937021137, 1757.7170257766606, 6216.544461363245], [156, 157, 158, 159, 160, 161, 162, 163, 164]], [8, 1922, [14232, 14400, 14565, 14712, 14861, 15010, 15166, 15313, 15455, 15586, 15731, 15867, 15993], [1595.368, 1540.43, 1451.102, 1278.07, 1283.19, 1224.711, 1248.809, 1264.8, 1234.127, 1211.357, 1208.369, 1192.196, 1178.817], [27744.628, 27824.183, 27846.998, 27858.844, 27855.344, 27902.231, 27842.213, 27800.89, 27806.314, 27757.812, 27694.275, 27741.083, 27760.844], [31.132, 17.952, 14.71, 15.95, 10.493, 16.415, 8.785, 11.104, 10.042, 10.201, 18.742, 7.616, 6.763], [1276.9262456215793, 5544.674907201007, 2418.2268862710107, 1874.766832781629, 2309.7114127849254, 4249.836341856249, 2833.800986745613, 2576.3071035712055, 1852.410138268679, 2542.7796411176037, 2190.876166154283, 2356.8580047821474, 2696.5843716413387], [157, 158, 159, 160, 161, 162, 163, 164, 165, 166, 167, 168, 169]], [21, 1924, [14418, 14584, 14733, 14878, 15029, 15189, 15331, 15472, 15603, 15749, 15882], [5089.793, 5167.521, 5236.647, 5212.809, 5250.911, 5340.301, 5377.547, 5311.624, 5219.576, 5225.127, 5217.293], [58144.17, 58139.426, 58213.608, 58248.633, 58264.213, 58278.487, 58281.857, 58253.906, 58240.466, 58182.997, 58088.582], [12.325, 10.147, 25.759, 13.056, 14.817, 17.241, 27.299, 19.686, 28.173, 15.143, 20.888], [2357.87623350306, 1864.2760267128672, 1531.768973286768, 1938.864690420053, 1228.1475413359335, 1487.6536494599316, 7398.023233484103, 1356.922655585624, 1472.0930048770597, 887.4369628321991, 1994.4522195265747], [158, 159, 160, 161, 162, 163, 164, 165, 166, 167, 168]], [3, 1948, [14332, 14504, 14661, 14810, 14955], [27171.3, 27203.473, 27180.127, 27169.588, 27208.351], [13778.606, 13764.754, 13775.069, 13790.839, 13775.445], [9.982, 10.508, 9.856, 12.886, 9.688], [1297.5609931584686, 2281.5114532157754, 1602.87647775532, 2105.872026225519, 2201.4140733869062], [157, 158, 159, 160, 161]], [3, 1949, [14336, 14506, 14663, 14813, 14958, 15112, 15266, 15405, 15538, 15686, 15816, 15948, 16063, 16176, 16291, 16397, 16502, 16606, 16700, 16799], [28050.563, 28031.786, 27966.855, 28041.109, 28051.463, 28026.389, 28070.095, 28132.916, 28180.073, 28135.456, 28159.524, 28166.253, 28183.318, 28163.714, 28093.218, 28176.975, 28130.561, 28167.591, 28203.612, 28149.624], [14065.693, 14058.453, 14063.38, 14085.757, 14152.006, 14177.206, 14221.443, 14277.672, 14254.03, 14300.135, 14285.319, 14412.834, 14436.652, 14426.617, 14431.666, 14437.455, 14446.873, 14455.72, 14482.149, 14515.737], [21.148, 11.9, 9.604, 13.029, 14.9, 11.905, 11.039, 10.791, 14.67, 12.496, 26.195, 17.068, 12.045, 10.079, 28.756, 30.086, 13.286, 16.01, 21.576, 32.001], [1063.1729211291165, 2300.4751486394234, 925.9965425427687, 2758.872855499629, 2347.2338410408015, 1346.4712349726697, 1749.3938966470482, 2689.270284347535, 1772.590938822417, 1178.7358984089724, 797.2079752828561, 1965.4764522012247, 2753.204050910655, 1871.0217742739737, 947.9609024947835, 2597.0081735135923, 1915.9827950817898, 2343.601920961929, 1499.7275481338827, 837.6124659121799], [157, 158, 159, 160, 161, 162, 163, 164, 165, 166, 167, 168, 169, 170, 171, 172, 173, 174, 175, 176]], [2, 1951, [14349, 14516, 14671, 14821, 14964, 15119, 15273], [31555.812, 31594.9, 31531.16, 31528.766, 31546.596, 31533.048, 31586.229], [11251.722, 11333.773, 11292.356, 11272.049, 11325.736, 11333.594, 11263.033], [23.881, 26.218, 17.53, 15.931, 23.24, 18.402, 17.302], [1310.41839760698, 2400.966393090596, 2440.7671936131737, 2586.3901895341646, 3555.229581535881, 2959.50061767761, 9751.966701906358], [157, 158, 159, 160, 161, 162, 163]], [14, 1959, [14539, 14687, 14836, 14979, 15138, 15288], [37634.256, 37641.017, 37839.022, 37672.513, 37653.449, 37603.31], [38033.29, 38010.218, 38100.604, 38009.173, 38021.263, 37957.093], [11.416, 11.47, 20.878, 13.638, 15.951, 25.264], [1953.1639337582767, 2325.9061279556718, 3115.7507049358405, 2295.0778260519933, 2876.216687024717, 1469.5015479043923], [158, 159, 160, 161, 162, 163]], [11, 1967, [14744, 14885, 15040, 15200, 15338, 15478, 15609, 15754, 15886], [7001.621, 6951.616, 6927.552, 6883.406, 6989.869, 6930.68, 6961.894, 6916.37, 6946.71], [33048.977, 33048.258, 33063.601, 32995.206, 32983.575, 33028.7, 32995.647, 33078.369, 33082.53], [17.159, 15.81, 13.63, 16.074, 31.191, 21.453, 20.606, 17.174, 21.71], [1699.3712168817865, 1434.461899882562, 1591.374380702567, 23989.36203219882, 1312.785237470183, 1704.7661749281453, 2158.322281666472, 1858.69741319824, 1357.4469491307484], [160, 161, 162, 163, 164, 165, 166, 167, 168]], [20, 1970, [14761, 14905, 15062, 15218, 15359, 15495, 15631, 15772, 15903, 16024, 16137, 16253, 16368], [14604.607, 14564.118, 14528.516, 14612.203, 14675.966, 14655.684, 14664.183, 14581.337, 14668.788, 14636.469, 14695.622, 14737.063, 14882.333], [52032.214, 52086.076, 52055.678, 51987.528, 52106.158, 52064.682, 52075.541, 52034.913, 52047.259, 52056.007, 52090.361, 52125.58, 52248.406], [11.038, 12.989, 13.596, 15.112, 14.502, 13.612, 12.019, 13.591, 8.127, 15.791, 15.339, 18.016, 28.417], [4263.705958499406, 3641.2023213661287, 2610.8607989516477, 845.9784267300811, 2209.1918650989905, 5299.642877454813, 2503.406767702981, 4222.516926282179, 3851.781015460015, 2367.634540897631, 4194.1175037955345, 5001.130179766142, 3546.1154955215284], [160, 161, 162, 163, 164, 165, 166, 167, 168, 169, 170, 171, 172]], [5, 1972, [14767, 14913, 15067, 15222, 15361, 15500, 15637, 15775], [16648.923, 16671.602, 16695.986, 16642.255, 16732.528, 16698.934, 16710.992, 16739.487], [19817.815, 19710.838, 19740.7, 19722.542, 19754.521, 19728.638, 19716.72, 19700.245], [35.216, 10.739, 11.571, 10.765, 14.162, 10.272, 27.404, 13.363], [5435.746185678826, 3237.5180024399733, 2109.7831668267977, 3996.0120902755266, 3463.33777548916, 2761.3469102222966, 4020.983772639416, 1846.4907362109013], [160, 161, 162, 163, 164, 165, 166, 167]], [17, 1979, [14798, 14945, 15101, 15252, 15392, 15523], [25148.046, 25178.699, 25183.861, 25114.723, 25066.424, 25083.041], [45853.3, 45903.754, 45898.654, 45887.404, 45910.09, 45898.006], [21.881, 15.756, 15.256, 19.577, 18.676, 10.149], [2877.1040312624305, 2787.8305027939373, 8621.303141016248, 1810.4093969232433, 1456.6409769458946, 2081.518767704981], [160, 161, 162, 163, 164, 165]], [5, 1997, [14910, 15066, 15220, 15360, 15499, 15635], [15937.401, 15774.667, 15764.899, 15794.986, 15738.191, 15759.693], [20568.365, 20627.87, 20477.265, 20376.431, 20340.388, 20297.415], [24.917, 8.686, 27.627, 17.913, 21.023, 24.213], [9446.83298189443, 1074.2191984314154, 1177.5900533462968, 866.0535770608782, 1042.0440418511748, 1696.8227727674152], [161, 162, 163, 164, 165, 166]], [5, 2000, [15365, 15503, 15639, 15776, 15910, 16027], [17403.426, 17432.409, 17415.46, 17333.163, 17371.387, 17362.684], [19658.26, 19650.781, 19701.629, 19672.86, 19671.693, 19737.041], [16.749, 26.923, 19.2, 31.704, 15.665, 16.326], [1270.7125978296667, 2121.665790302099, 1472.7783348572796, 1133.1288834987315, 1845.3480747464052, 841.3180540171248], [164, 165, 166, 167, 168, 169]], [2, 2012, [15123, 15274, 15412, 15544, 15695, 15829, 15956, 16069, 16185, 16298, 16408, 16508, 16614, 16711, 16813, 16909, 17016, 17112, 17223, 17330, 17442, 17544, 17642], [33103.333, 33242.294, 33259.37, 33236.646, 33245.008, 33147.344, 33231.722, 33160.18, 33223.929, 33287.767, 33239.269, 33203.693, 33214.619, 33224.382, 33203.797, 33272.339, 33279.324, 33259.58, 33283.94, 33310.587, 33309.84, 33271.673, 33176.739], [10688.056, 10630.401, 10704.997, 10669.2, 10722.446, 10824.476, 10938.86, 10946.774, 10834.886, 10797.758, 10746.935, 10705.928, 10597.584, 10651.299, 10734.62, 10822.061, 10824.926, 10865.838, 10851.086, 10827.738, 10818.248, 10845.857, 10911.309], [32.363, 20.588, 18.21, 16.977, 13.003, 21.343, 20.602, 20.527, 17.199, 13.688, 10.732, 22.467, 18.663, 22.152, 21.637, 18.608, 16.856, 12.693, 17.663, 14.017, 13.058, 12.324, 20.984], [9357.726894917056, 849.7822813037354, 1140.8850560460494, 878.1204939749167, 1093.4358499820491, 2178.7002028756897, 3191.8212125266828, 1000.8009021264352, 1301.9616589411619, 1554.4976961204989, 1555.0680909549155, 3352.1444943332717, 1634.862370559024, 1960.9342048729063, 1345.3524612443248, 1703.3738551061056, 1703.7157350502698, 1628.73819567971, 1146.608818976752, 1961.0110867939559, 946.2555969011795, 1042.816430551884, 1058.881838606402], [162, 163, 164, 165, 166, 167, 168, 169, 170, 171, 172, 173, 174, 175, 176, 177, 178, 179, 180, 181, 182, 183, 184]], [22, 2032, [15308, 15451, 15581, 15726, 15861, 15984, 16094], [47831.28, 47973.933, 47931.917, 47888.933, 47901.623, 47853.289, 47837.929], [58449.902, 58352.72, 58311.627, 58305.149, 58346.031, 58266.819, 58362.25], [14.065, 8.967, 11.262, 13.041, 17.726, 12.876, 11.334], [2568.5938476857536, 739.3986365987677, 1346.3615488670446, 2609.436957964521, 1531.4316005052447, 1950.9594213264495, 660.312471469084], [163, 164, 165, 166, 167, 168, 169]], [12, 2035, [15180, 15326, 15465, 15597, 15742], [2613.492, 2666.037, 2700.239, 2730.169, 2702.202], [35635.714, 35602.586, 35584.941, 35621.879, 35539.459], [15.297, 9.236, 10.245, 13.653, 18.446], [2351.8564292690885, 2433.288162403188, 2949.8876110834326, 2857.28230658097, 3038.282811710348], [163, 164, 165, 166, 167]], [12, 2036, [15328, 15467, 15602, 15745, 15878], [2854.605, 2983.568, 2958.183, 3172.987, 3156.708], [36011.06, 36128.408, 36089.561, 36083.77, 36099.204], [31.183, 14.509, 53.499, 14.171, 29.379], [9625.247684891234, 1182.9151287837387, 4679.195323994086, 2289.7534513036776, 2898.134140338051], [164, 165, 166, 167, 168]], [7, 2040, [15052, 15208, 15346, 15487, 15619, 15764, 15896, 16019, 16132, 16247, 16362, 16463, 16564, 16664, 16766, 16863, 16967], [11167.921, 11172.734, 11204.046, 11201.032, 11212.946, 11338.751, 11484.673, 11350.281, 11399.918, 11411.733, 11429.808, 11441.423, 11341.054, 11364.779, 11325.363, 11412.307, 11419.02], [24522.095, 24654.52, 24675.405, 24700.62, 24768.076, 24873.056, 24843.428, 24883.177, 24880.507, 24883.797, 24905.447, 24868.469, 24815.912, 24836.025, 24798.721, 24785.286, 24651.887], [31.716, 20.672, 16.441, 14.902, 14.51, 9.281, 19.561, 11.916, 11.479, 10.34, 13.112, 15.724, 15.203, 20.293, 22.134, 27.184, 24.816], [1673.8023916334425, 1504.8892590965313, 3789.7233765299857, 3802.114818817753, 3183.6217045590524, 1956.3372065265876, 6930.513429615605, 3150.85626063695, 5199.653993900486, 4876.5603853921975, 5922.226128474216, 3044.055731063144, 3959.268062985664, 2727.8477624082466, 2301.8288484568816, 1412.0102748347158, 12355.124372716828], [162, 163, 164, 165, 166, 167, 168, 169, 170, 171, 172, 173, 174, 175, 176, 177, 178]], [10, 2041, [14899, 15054, 15211, 15350, 15488, 15621], [12946.848, 12916.005, 12951.413, 12896.991, 12922.727, 13083.721], [32295.049, 32311.159, 32324.625, 32418.008, 32322.826, 32386.266], [17.041, 8.356, 13.148, 13.854, 14.011, 25.037], [2262.911117355535, 4841.583036653337, 3383.3139614173824, 2802.8447694215597, 2240.4396856247477, 11870.45228645369], [161, 162, 163, 164, 165, 166]], [7, 2042, [14900, 15055, 15212, 15351, 15489, 15623, 15766], [13122.81, 13149.389, 13196.812, 13220.154, 13164.791, 13237.324, 13174.956], [24547.992, 24516.272, 24566.289, 24533.04, 24551.532, 24539.483, 24524.863], [20.613, 16.547, 17.33, 25.573, 13.189, 16.379, 18.331], [2666.465854274425, 1149.5758075621884, 2861.937786724045, 1569.731138598148, 1960.5625831197315, 1658.1341374314743, 1419.7331279945379], [161, 162, 163, 164, 165, 166, 167]], [7, 2043, [14901, 15056, 15214, 15353, 15490], [13397.124, 13400.279, 13392.598, 13409.437, 13395.943], [25042.362, 25044.017, 25043.883, 25045.035, 25034.67], [8.186, 7.706, 10.486, 8.261, 9.233], [2984.2741973442435, 3531.7749696221385, 3288.734397571485, 3563.4390202055283, 1782.67461362696], [161, 162, 163, 164, 165]], [7, 2044, [15357, 15493, 15628, 15770, 15902], [14440.54, 14428.427, 14412.676, 14399.138, 14437.161], [24674.739, 24710.797, 24718.385, 24625.225, 24577.341], [13.637, 14.281, 14.375, 13.82, 15.519], [913.9168811375752, 1828.8616459884568, 1939.644171768793, 1466.6197622330335, 1785.1175698391187], [164, 165, 166, 167, 168]], [8, 2078, [15601, 15744, 15877, 16005, 16110], [3017.995, 2969.38, 2997.604, 2980.142, 2878.896], [26609.333, 26671.259, 26596.855, 26596.285, 26582.445], [30.188, 12.53, 11.964, 10.448, 17.721], [7547.07735073625, 2293.6216838052214, 2390.259920944317, 2594.6682869943033, 2433.753900062273], [166, 167, 168, 169, 170]], [13, 2080, [15612, 15758, 15889, 16014, 16125], [7400.461, 7456.897, 7429.95, 7445.135, 7490.453], [37371.6, 37347.402, 37312.157, 37344.398, 37313.081], [17.711, 12.385, 23.277, 22.444, 11.041], [2003.8850499699167, 1335.5293286698593, 1466.267398252455, 1393.660515581723, 744.7140731455816], [166, 167, 168, 169, 170]], [10, 2081, [15622, 15767, 15899, 16021, 16135, 16249, 16365, 16466, 16566, 16666, 16769, 16865, 16970, 17067, 17168, 17280, 17391, 17501, 17602, 17708, 17819], [13192.679, 13248.145, 13232.779, 13255.328, 13206.786, 13297.43, 13238.087, 13235.277, 13263.185, 13264.53, 13239.66, 13238.959, 13241.817, 13273.34, 13261.427, 13257.389, 13278.936, 13231.48, 13259.111, 13269.003, 13210.278], [31521.595, 31514.48, 31539.462, 31531.474, 31497.499, 31558.626, 31473.063, 31543.198, 31516.561, 31500.244, 31499.347, 31516.19, 31531.616, 31499.558, 31456.742, 31531.966, 31533.292, 31487.821, 31510.515, 31512.282, 31492.818], [15.093, 10.431, 10.157, 19.465, 15.226, 19.084, 14.348, 20.267, 12.989, 9.782, 10.101, 12.44, 11.433, 8.592, 11.102, 13.158, 13.219, 17.411, 15.427, 22.828, 29.463], [1709.503419085258, 3071.7152532710256, 3392.5861781941103, 1750.8079614949468, 1605.9407662769875, 1679.495331842526, 1386.4818276347282, 3169.9288591579602, 2314.9485898150974, 2619.859822890901, 2086.403890362908, 3328.8287232068706, 2128.9046560368547, 3172.5439844644757, 1747.8517236363402, 2051.669480062395, 2752.4907406033385, 1063.6183200200353, 1858.3748440234474, 1629.5131048052772, 922.1829990122726], [166, 167, 168, 169, 170, 171, 172, 173, 174, 175, 176, 177, 178, 179, 180, 181, 182, 183, 184, 185, 186]], [17, 2090, [15671, 15799, 15933, 16052, 16168, 16283], [25335.258, 25142.523, 25160.733, 25181.732, 25166.852, 25231.366], [45950.496, 45909.057, 45919.162, 45901.693, 45885.922, 45778.831], [25.363, 21.333, 14.426, 21.488, 14.546, 32.516], [5037.42843791051, 5131.621619014287, 2464.114439355387, 2086.052059598968, 4348.469885759999, 4481.32896168009], [166, 167, 168, 169, 170, 171]], [19, 2099, [15693, 15824, 15953, 16068, 16182], [30824.291, 30817.965, 30832.037, 30712.56, 30720.605], [48137.448, 48143.991, 48162.199, 48196.944, 48183.365], [9.872, 8.622, 9.509, 36.935, 36.122], [3113.0090420144106, 2490.061941800561, 2680.6240328808417, 1350.5677276483523, 1080.297488700336], [166, 167, 168, 169, 170]], [24, 2106, [15572, 15717, 15851, 15978, 16090, 16204, 16317], [42211.692, 42190.219, 42177.284, 42237.142, 42214.521, 42285.305, 42185.072], [70545.002, 70486.243, 70525.402, 70508.308, 70520.931, 70587.917, 70602.08], [16.996, 10.255, 14.0, 27.527, 19.476, 17.312, 16.611], [2092.100482124229, 1822.677432181953, 1050.96937034528, 2676.3892808779883, 1568.9164850880645, 1850.1300735626407, 965.911495609881], [165, 166, 167, 168, 169, 170, 171]], [8, 2111, [15591, 15736, 15870, 15998, 16105, 16223, 16342, 16445], [1833.321, 1894.443, 1951.809, 2077.308, 2241.209, 2296.707, 2425.651, 2398.723], [27581.704, 27599.887, 27521.851, 27422.555, 27267.519, 27171.046, 27045.599, 27080.447], [21.053, 14.173, 25.741, 28.082, 13.394, 21.4, 24.738, 26.202], [858.8777184784337, 2156.2797893300585, 1269.5165080294776, 3370.540302315436, 1532.7127710368848, 2171.551342190713, 3514.6475462237026, 3246.722828725062], [166, 167, 168, 169, 170, 171, 172, 173]], [21, 2128, [16010, 16116, 16233, 16353, 16452], [6031.471, 5986.061, 6059.965, 6010.948, 5953.295], [58162.977, 58243.111, 58351.206, 58335.442, 58356.736], [21.728, 15.116, 15.469, 14.664, 19.74], [1532.9737069592738, 4694.081101292672, 3882.5246662903987, 3505.8944124643135, 3613.562667140378], [169, 170, 171, 172, 173]], [11, 2129, [16011, 16117, 16232, 16354, 16453, 16559], [6109.498, 6145.777, 6081.229, 6170.111, 6081.813, 6091.973], [32521.694, 32516.075, 32482.128, 32514.959, 32543.131, 32534.178], [17.423, 29.255, 18.589, 17.896, 23.864, 16.826], [3510.33916452324, 2139.006658124344, 1373.04316270698, 6305.723261892028, 2456.6680526146883, 5857.925013364939], [169, 170, 171, 172, 173, 174]], [20, 2131, [15905, 16025, 16138, 16256, 16367, 16468, 16570, 16668, 16772, 16867], [14853.153, 14829.544, 14719.14, 14754.379, 14747.832, 14722.423, 14762.108, 14755.504, 14806.328, 14751.472], [53146.205, 53150.312, 53157.838, 53156.112, 53134.1, 53164.756, 53202.681, 53153.229, 53178.01, 53161.455], [16.695, 17.518, 15.004, 12.901, 16.645, 23.013, 21.307, 14.05, 22.736, 24.001], [2801.7269431262057, 2796.2122175017603, 2649.2142107582476, 2432.5098669273566, 3265.0834270761034, 2181.795082071346, 2018.2355203147904, 2807.8120024484765, 2179.872562260725, 1907.2495939174232], [168, 169, 170, 171, 172, 173, 174, 175, 176, 177]], [17, 2136, [15940, 16057, 16172, 16286, 16391, 16496, 16602, 16693, 16794, 16893, 17000], [26286.608, 26249.504, 26284.325, 26248.672, 26255.067, 26239.876, 26310.387, 26245.385, 26242.475, 26224.964, 26230.881], [45762.512, 45931.234, 45894.433, 45936.613, 45893.269, 45985.122, 45906.674, 45906.414, 45945.305, 45943.994, 45874.099], [32.046, 14.543, 28.725, 12.643, 15.214, 11.614, 17.402, 17.14, 15.959, 12.648, 19.623], [4781.620538096926, 2147.278766980058, 3520.6912833294277, 2014.4533412366002, 2571.2410123508657, 1172.68421479881, 2483.5939220819428, 2382.1024029742084, 1693.2462054185835, 2303.519311594657, 4124.398951883792], [168, 169, 170, 171, 172, 173, 174, 175, 176, 177, 178]], [22, 2142, [15983, 16093, 16210, 16325, 16434], [46996.391, 47011.003, 46967.362, 46894.028, 46944.023], [59142.636, 59142.015, 59113.414, 59154.282, 59098.784], [24.417, 24.818, 23.811, 19.063, 20.399], [2892.9112370998273, 945.3680035243067, 2243.2906815908236, 2393.4089173675948, 2176.3236897458587], [168, 169, 170, 171, 172]], [22, 2168, [16326, 16435, 16537, 16641, 16735, 16836, 16935, 17038, 17142], [47802.763, 47733.293, 47766.009, 47753.569, 47743.66, 47705.195, 47682.336, 47646.538, 47574.154], [58450.281, 58490.779, 58461.526, 58465.919, 58440.346, 58508.95, 58570.408, 58635.453, 58723.727], [15.194, 15.357, 13.133, 12.2, 13.092, 9.79, 6.614, 13.083, 12.981], [2349.6962981461133, 2873.7627732152137, 2320.22786522642, 2632.921329060314, 3308.641340491307, 2418.092771279434, 1769.5234271558352, 1840.132451141138, 2375.677829477622], [171, 172, 173, 174, 175, 176, 177, 178, 179]], [13, 2188, [16358, 16459, 16561, 16662, 16761, 16862, 16960, 17062, 17161], [7181.683, 7266.954, 7257.776, 7268.562, 7211.447, 7279.632, 7365.972, 7302.426, 7334.125], [36656.557, 36689.327, 36680.238, 36673.874, 36681.161, 36696.63, 36664.973, 36752.981, 36654.008], [20.06, 21.481, 17.927, 25.633, 20.91, 20.975, 22.572, 11.705, 15.639], [1620.486150320831, 1670.6096624727145, 4240.070584034438, 2740.7819604934944, 2359.7792638861715, 1001.8265335628616, 1571.7351259737563, 1622.4858578633125, 1883.3147045993387], [172, 173, 174, 175, 176, 177, 178, 179, 180]], [5, 2189, [16370, 16470, 16572, 16670, 16775, 16869, 16974], [16097.888, 16164.811, 16116.296, 16117.209, 16106.528, 16144.743, 16134.936], [19953.139, 19913.921, 19875.935, 19922.337, 19950.952, 19837.703, 19877.505], [14.764, 20.43, 19.353, 13.798, 11.685, 11.548, 17.209], [1186.257100977711, 1909.2673777024381, 2543.359803113158, 2057.1531066442994, 2237.8561838063306, 2071.2733936783816, 2610.4606065131247], [172, 173, 174, 175, 176, 177, 178]], [2, 2207, [16608, 16705, 16806, 16904, 17010], [29938.173, 30011.376, 30009.319, 29963.249, 30031.193], [12164.281, 12111.73, 12187.259, 12192.008, 12184.348], [15.627, 18.286, 20.72, 18.026, 30.717], [1876.8789609569194, 2469.2264933711044, 3272.3395412195828, 2368.0313023371227, 1886.789317091642], [174, 175, 176, 177, 178]], [24, 2214, [16532, 16635, 16731, 16830, 16929, 17033, 17138, 17244, 17351, 17460, 17557], [42178.285, 42116.809, 42182.721, 42131.573, 42206.068, 42244.458, 42185.91, 42118.192, 42218.801, 42209.735, 42206.653], [70530.46, 70545.407, 70556.256, 70492.322, 70478.836, 70509.454, 70574.431, 70525.593, 70586.478, 70465.345, 70609.151], [14.943, 18.249, 19.253, 19.088, 16.833, 21.911, 14.924, 13.157, 15.657, 23.631, 15.797], [1189.7954184831099, 1500.9768081407728, 1413.046367063241, 2006.4861327292322, 1427.8941613227169, 1655.2870618886827, 1378.548368003586, 1277.8067565137083, 1132.8356495049231, 3688.4468043487323, 1080.7711952501168], [173, 174, 175, 176, 177, 178, 179, 180, 181, 182, 183]], [12, 2221, [16649, 16750, 16851, 16949, 17050, 17152, 17261, 17370, 17480], [2685.479, 2676.341, 2718.925, 2659.613, 2741.416, 2713.752, 2730.599, 2705.287, 2634.039], [35590.747, 35559.793, 35611.567, 35648.358, 35548.05, 35543.094, 35444.105, 35404.196, 35562.757], [18.345, 9.475, 13.151, 9.075, 15.703, 14.506, 14.437, 16.041, 29.957], [1934.5064227959815, 3375.9631591063157, 2500.6401172995784, 3961.0680789639473, 1802.83280096421, 1970.4863748403259, 1474.4899749780122, 1400.845923346082, 4182.348409974469], [175, 176, 177, 178, 179, 180, 181, 182, 183]], [8, 2241, [17047, 17149, 17258, 17364, 17475], [1851.826, 2015.0, 2023.544, 2017.367, 1949.572], [27381.811, 27362.193, 27357.662, 27297.766, 27217.75], [36.361, 7.284, 16.753, 23.025, 9.251], [4030.3306175652638, 769.4256090845265, 975.46641114239, 1754.0656408017842, 722.0030584381606], [179, 180, 181, 182, 183]], [23, 2244, [17057, 17159, 17270, 17377, 17491, 17590, 17693], [5714.827, 5747.611, 5651.564, 5804.485, 5834.015, 5887.859, 5986.672], [61647.626, 61626.435, 61695.08, 61651.292, 61716.753, 61613.68, 61672.582], [15.696, 21.667, 26.356, 13.866, 19.071, 20.956, 25.046], [1877.6227866719032, 1447.0392679224324, 1240.1862846910071, 1894.9532461174485, 1528.9178297354642, 1830.2174152030766, 3162.628599938659], [179, 180, 181, 182, 183, 184, 185]], [20, 2247, [16866, 16972, 17069, 17172, 17284], [14632.55, 14584.344, 14656.757, 14646.089, 14582.783], [52139.093, 52166.567, 52055.831, 52009.065, 52022.054], [21.305, 14.832, 13.784, 16.252, 22.696], [2117.4516619146725, 1801.878340604967, 2591.557144532747, 1809.75687110759, 1901.0031070268185], [177, 178, 179, 180, 181]], [18, 2250, [16868, 16973, 17073, 17176, 17288, 17396, 17504, 17607, 17714, 17824], [15376.748, 15348.203, 15400.952, 15381.976, 15286.77, 15187.693, 15249.54, 15232.054, 15161.285, 15210.633], [45498.888, 45511.521, 45407.576, 45464.941, 45515.195, 45589.535, 45668.464, 45763.714, 45803.852, 45802.973], [34.404, 20.915, 8.503, 12.535, 17.509, 23.766, 10.663, 19.368, 21.765, 18.639], [1632.7775320430187, 2773.896399359054, 1076.8189799539923, 1717.7905107380864, 2539.024214436344, 1690.8057656211859, 1609.1852410327572, 2647.884487276825, 1467.8345498041665, 997.7146625093743], [177, 178, 179, 180, 181, 182, 183, 184, 185, 186]], [2, 2259, [17013, 17109, 17219, 17328, 17440, 17540, 17639], [30985.647, 30987.544, 31000.096, 31074.365, 31113.69, 31123.796, 31048.66], [12310.63, 12335.373, 12357.779, 12318.504, 12244.181, 12100.781, 12033.605], [25.328, 12.077, 9.465, 16.631, 10.894, 13.613, 11.297], [1348.1931993728806, 2024.7438560105013, 2597.601993087404, 1833.7396786063803, 1707.4268156614303, 986.969182803951, 946.600530004695], [178, 179, 180, 181, 182, 183, 184]], [7, 2270, [17169, 17281, 17394, 17502, 17604, 17709, 17820, 17914, 17996, 18085, 18176, 18268], [13929.313, 13956.915, 13933.671, 13881.787, 13839.711, 13768.668, 13710.214, 13921.462, 13965.629, 13955.778, 13981.585, 13969.064], [24527.418, 24493.575, 24411.151, 24453.931, 24469.636, 24435.413, 24436.82, 24539.768, 24542.853, 24511.447, 24583.089, 24606.944], [25.815, 30.809, 26.204, 20.711, 26.126, 17.357, 19.105, 21.984, 9.818, 11.501, 11.654, 10.343], [2075.2667732830096, 962.3743858293443, 866.973192494858, 1692.0395941398144, 1450.802633713609, 2033.176859724676, 3219.24351388146, 580.6015634868876, 1998.3300976587689, 1693.9963837181378, 1862.2092287277167, 1298.8510788499989], [180, 181, 182, 183, 184, 185, 186, 187, 188, 189, 190, 191]], [18, 2271, [17180, 17292, 17399, 17509, 17610, 17719], [16400.653, 16357.075, 16375.97, 16332.284, 16311.066, 16281.762], [45946.781, 46031.324, 45962.746, 45908.48, 45798.354, 45794.338], [14.465, 12.447, 13.777, 14.637, 20.977, 20.097], [3860.62064358099, 2310.356523420928, 1273.1863569717689, 1405.4830690231497, 1853.1676777024427, 1882.2005958543639], [180, 181, 182, 183, 184, 185]], [17, 2287, [17316, 17422, 17528, 17627, 17741], [26238.916, 26266.023, 26258.401, 26242.913, 26250.598], [45927.738, 45928.441, 45928.021, 45951.571, 45907.311], [18.501, 19.174, 16.35, 17.893, 13.597], [2562.4664599168705, 1393.5404467657597, 2121.4417819240834, 2385.562784031873, 2175.555199850817], [181, 182, 183, 184, 185]], [17, 2317, [17631, 17744, 17845, 17944, 18021, 18108], [26807.97, 26886.395, 26841.546, 26829.652, 26644.716, 26569.235], [45228.762, 45220.526, 45214.718, 45196.731, 45165.016, 45247.394], [22.003, 22.588, 24.08, 26.301, 18.485, 18.319], [1232.617858886512, 1668.8879914291492, 1074.1292461713526, 1761.2268879177282, 714.358487387136, 695.5587736388636], [184, 185, 186, 187, 188, 189]], [3, 2318, [17849, 17946, 18024, 18112, 18206, 18299, 18388, 18482, 18582, 18673, 18770, 18875, 18968, 19063], [27386.214, 27336.317, 27369.875, 27368.339, 27338.223, 27388.7, 27377.846, 27349.208, 27329.327, 27324.266, 27346.828, 27333.656, 27354.761, 27419.316], [13928.359, 13861.656, 13797.725, 13751.777, 13765.88, 13748.929, 13699.999, 13634.227, 13644.229, 13658.13, 13636.341, 13665.627, 13654.966, 13645.997], [16.752, 9.069, 10.341, 10.771, 10.023, 20.091, 14.495, 13.624, 11.519, 11.965, 11.782, 20.77, 13.28, 22.904], [1767.8966103992473, 1875.2521870369787, 1524.2215356621211, 2299.4755718683155, 2498.9310954014923, 1319.673123273751, 2216.387107179601, 1868.0938686456789, 2529.249210504432, 2033.1569057169984, 1884.0444274459967, 1369.6198394285095, 2401.882442258106, 1995.9124343587243], [186, 187, 188, 189, 190, 191, 192, 193, 194, 195, 196, 197, 198, 199]], [2, 2322, [17756, 17856, 17953, 18033, 18120, 18215, 18310, 18394, 18495, 18589, 18682], [32654.422, 32726.868, 32591.17, 32630.022, 32572.968, 32603.451, 32573.098, 32629.406, 32515.575, 32647.619, 32559.246], [10435.204, 10492.282, 10529.232, 10513.98, 10549.138, 10685.664, 10666.289, 10706.108, 10750.938, 10672.428, 10739.521], [21.343, 16.531, 29.384, 19.338, 22.858, 14.386, 16.358, 20.823, 18.096, 2.499, 17.997], [1624.1409441673986, 1745.5498146064683, 2862.7107215535007, 1104.569815233979, 2585.6466437697622, 2093.511350756693, 2735.879537911057, 1692.7481106655132, 3573.148794603689, 580.874329683474, 976.9416393602424], [185, 186, 187, 188, 189, 190, 191, 192, 193, 194, 195]], [24, 2329, [17774, 17877, 17967, 18051, 18141, 18233, 18329, 18418, 18512, 18606, 18700], [42237.261, 42211.907, 42221.958, 42232.074, 42193.025, 42253.119, 42223.724, 42261.473, 42198.33, 42221.48, 42175.535], [70553.551, 70559.641, 70547.362, 70558.238, 70507.434, 70529.357, 70566.117, 70583.618, 70519.59, 70538.002, 70509.883], [2.46, 16.827, 13.477, 16.66, 12.04, 13.474, 12.324, 18.794, 11.962, 9.693, 17.402], [724.9107846309197, 1446.9794050266757, 1481.6098538956942, 2262.7613458477613, 1545.9250284914244, 2306.106370670041, 2281.899335037295, 2178.912223223906, 1934.474342945353, 1481.2105242141465, 949.7490762551815], [185, 186, 187, 188, 189, 190, 191, 192, 193, 194, 195]], [8, 2334, [17788, 17891, 17975, 18064, 18154], [1935.141, 1776.388, 1831.131, 1820.592, 1804.81], [27207.034, 27167.229, 27229.856, 27171.402, 27243.527], [32.736, 11.59, 17.578, 27.285, 26.134], [3885.6095485745477, 2010.74003164961, 1115.976375546376, 2500.0710533813203, 1565.0942213884427], [186, 187, 188, 189, 190]], [12, 2335, [17894, 17978, 18066, 18157, 18249, 18345, 18437, 18531, 18624, 18720, 18824, 18912, 19004], [2711.36, 2637.109, 2587.24, 2548.115, 2570.771, 2508.895, 2546.775, 2571.146, 2459.262, 2495.688, 2539.244, 2535.644, 2574.948], [35254.899, 35321.359, 35219.994, 35180.687, 35129.98, 35099.461, 35229.965, 35283.347, 35123.676, 35146.487, 35085.339, 35091.454, 35086.84], [17.259, 38.352, 22.982, 29.644, 27.214, 11.016, 30.427, 45.592, 28.066, 16.244, 11.684, 15.041, 20.579], [37299.43636305187, 3133.2670602504563, 6294.15464434907, 6551.301658560719, 2763.052736895481, 1696.7509128677295, 3777.1966512520307, 2219.7194178274817, 1579.6904416648238, 1619.377204135089, 2190.00620752186, 1645.5948443376199, 1513.378076353797], [187, 188, 189, 190, 191, 192, 193, 194, 195, 196, 197, 198, 199]], [7, 2340, [17815, 17910, 17992, 18083, 18172], [11708.262, 11775.452, 11650.235, 11600.566, 11583.307], [24250.734, 24170.871, 24121.281, 24087.689, 24173.189], [46.267, 26.633, 24.721, 18.065, 37.36], [1279.0537878493192, 1526.6687055589114, 2360.362159805331, 1382.7086597925768, 2285.6769087205284], [186, 187, 188, 189, 190]], [12, 2389, [18067, 18158, 18250, 18346, 18438, 18532], [2584.117, 2568.437, 2548.929, 2544.66, 2541.643, 2558.046], [35534.867, 35568.962, 35595.18, 35602.382, 35606.551, 35584.329], [16.032, 16.225, 11.33, 7.598, 10.408, 36.901], [6475.6335080294, 5013.299057127932, 2984.665122047793, 1884.104174282406, 2517.823544926577, 2656.6693534345322], [189, 190, 191, 192, 193, 194]], [5, 2395, [18089, 18182, 18276, 18368, 18461, 18555, 18653, 18751, 18851], [15763.293, 15898.711, 15839.619, 15940.998, 15953.526, 16011.54, 16054.115, 16057.396, 16056.746], [20348.015, 20295.368, 20309.253, 20322.245, 20258.224, 20296.654, 20239.494, 20234.642, 20197.0], [20.449, 27.204, 16.291, 16.181, 11.853, 9.577, 10.135, 17.148, 22.217], [1415.5815645969017, 1613.0504999965246, 2052.7730060003146, 1117.1851605570153, 1601.899126126274, 3221.1807473911467, 1658.5622355671453, 1719.9594518376648, 1931.651341343931], [189, 190, 191, 192, 193, 194, 195, 196, 197]], [18, 2396, [18000, 18090, 18183, 18277, 18370, 18463], [16272.928, 16271.301, 16197.424, 16345.339, 16308.998, 16450.796], [45880.953, 45832.801, 45727.082, 45821.196, 45767.428, 45750.625], [22.565, 20.411, 28.033, 23.557, 15.074, 20.754], [907.8361118215926, 1244.4874296241924, 1566.7880279361095, 3461.1935759049525, 2073.25278588386, 4669.658045232352], [188, 189, 190, 191, 192, 193]], [21, 2416, [18165, 18258, 18354, 18444, 18542, 18632, 18730], [5884.032, 5974.233, 6004.641, 6025.518, 5985.681, 6043.902, 5989.505], [58362.886, 58313.926, 58433.874, 58353.374, 58383.589, 58404.514, 58300.257], [22.418, 18.314, 20.668, 21.416, 17.208, 14.251, 21.254], [1410.3445730998421, 3280.0217486413526, 4178.193425698633, 1172.6546888686441, 3330.8904546568497, 4515.636053142019, 2303.832999287395], [190, 191, 192, 193, 194, 195, 196]], [11, 2417, [18166, 18259, 18353, 18443, 18543, 18633, 18732, 18836, 18922, 19016], [6066.284, 6084.894, 6032.937, 6082.233, 6066.383, 6225.424, 6235.405, 6253.694, 6417.65, 6398.317], [32559.815, 32549.859, 32540.159, 32540.393, 32556.749, 32522.923, 32503.764, 32496.729, 32447.182, 32605.602], [23.703, 14.607, 9.507, 11.296, 10.046, 27.721, 36.454, 24.502, 40.267, 19.918], [1593.6129340881275, 2950.5338320356063, 861.3123929683991, 2068.403499964449, 4758.23192093642, 2126.672531356725, 3077.236761229351, 1961.2031294769492, 1175.3317373643893, 510.33968918972505], [190, 191, 192, 193, 194, 195, 196, 197, 198, 199]], [7, 2421, [18269, 18362, 18457, 18549, 18650], [14309.775, 14320.553, 14299.855, 14398.155, 14291.692], [25394.93, 25418.298, 25412.601, 25427.264, 25379.906], [17.783, 14.752, 11.555, 14.891, 18.328], [705.4974973241033, 2228.9720658647966, 2856.0734777600173, 1125.6575918355752, 1060.29119072236], [191, 192, 193, 194, 195]], [21, 2435, [18355, 18445, 18545, 18635, 18735, 18838], [6982.124, 6951.739, 7070.146, 6962.897, 6841.656, 6626.474], [57891.735, 57830.439, 57890.936, 57893.214, 57922.401, 57918.446], [24.269, 21.601, 11.604, 13.512, 19.828, 11.758], [3295.4181995169947, 6826.823727553902, 3118.3176472931914, 6890.913081653439, 8477.25071342697, 710.9557535223003], [192, 193, 194, 195, 196, 197]], [18, 2437, [18366, 18459, 18554, 18652, 18750], [15485.877, 15538.395, 15512.11, 15618.052, 15675.609], [45528.162, 45460.98, 45456.749, 45458.273, 45406.305], [8.768, 11.988, 10.363, 8.148, 20.031], [2558.6327641102657, 2173.2432008856617, 2377.991993993672, 2092.015534432318, 2047.3651960491711], [192, 193, 194, 195, 196]], [12, 2442, [18439, 18535, 18626, 18722, 18825], [2992.703, 2982.022, 2899.191, 2921.26, 2911.794], [36214.39, 36180.543, 36186.972, 36190.948, 36226.858], [13.91, 13.9, 21.093, 17.038, 21.224], [2282.6168440295987, 2504.469845633055, 1365.815129485654, 2383.8025963179684, 1448.0112663282266], [193, 194, 195, 196, 197]], [18, 2445, [18462, 18557, 18654, 18752, 18852, 18943, 19033], [16077.964, 16089.104, 16121.732, 16148.876, 16155.893, 16138.643, 16215.229], [45584.943, 45481.31, 45495.876, 45443.52, 45467.53, 45393.374, 45413.156], [19.191, 14.547, 17.27, 12.306, 8.152, 7.127, 8.43], [1592.622764448091, 2085.9015197463386, 1113.8864826476822, 1251.0327676594247, 2834.5349857251495, 3838.028558309314, 2837.323226004044], [193, 194, 195, 196, 197, 198, 199]], [16, 2457, [18534, 18625, 18721, 18826, 18913, 19005], [2745.246, 2758.439, 2824.155, 2850.84, 2828.416, 2852.501], [42714.743, 42683.202, 42671.481, 42650.926, 42723.164, 42720.795], [20.587, 23.209, 19.026, 21.219, 21.805, 19.827], [1661.1945672904212, 2162.5892534257177, 2197.996665696093, 3436.25869418356, 2329.2886127510415, 3411.772674970721], [194, 195, 196, 197, 198, 199]], [7, 2471, [18748, 18849, 18939, 19027, 19119, 19197, 19282], [14665.363, 14678.533, 14617.283, 14619.044, 14672.353, 14667.233, 14631.856], [25331.073, 25421.49, 25410.096, 25387.667, 25393.038, 25395.142, 25296.79], [32.202, 17.644, 25.264, 26.904, 11.69, 22.142, 19.983], [4106.790145803628, 2052.8846193992276, 2527.903153396537, 2172.7783682376844, 1239.407910447057, 1782.5192583305975, 1026.1620983257142], [196, 197, 198, 199, 200, 201, 202]], [22, 2484, [18706, 18813, 18900, 18995, 19087], [47004.07, 47008.477, 46909.943, 47132.723, 47345.504], [58360.452, 58472.129, 58391.696, 58425.472, 58392.829], [32.699, 15.012, 25.889, 19.829, 14.92], [6033.148453703272, 733.1844314858329, 1944.9419637833973, 5865.103481174602, 3636.9187012330467], [195, 196, 197, 198, 199]], [19, 2496, [19070, 19142, 19228, 19304, 19392, 19480, 19560], [30607.514, 30642.022, 30633.157, 30562.072, 30550.12, 30609.367, 30591.891], [47868.626, 48099.604, 48168.887, 48182.721, 48097.094, 47936.37, 47992.662], [10.677, 15.27, 22.091, 36.068, 27.784, 13.42, 10.081], [690.9672699682623, 3617.272583346821, 4716.21657648843, 2360.2047904967517, 3951.238737572354, 2715.6089521235444, 3366.6452038149587], [199, 200, 201, 202, 203, 204, 205]], [14, 2503, [19081, 19157, 19243, 19316, 19406, 19488, 19569], [39471.359, 39417.604, 39469.558, 39474.935, 39402.687, 39389.752, 39455.077], [37537.992, 37563.097, 37580.822, 37587.001, 37601.525, 37542.499, 37574.896], [20.411, 25.893, 21.092, 25.729, 11.593, 25.792, 18.164], [984.3052989508153, 1832.7558954620044, 811.2762720869587, 1134.7912998770425, 927.9411716034532, 1498.342175515263, 1505.4017716932603], [199, 200, 201, 202, 203, 204, 205]], [22, 2509, [19164, 19252, 19325, 19419, 19501, 19578, 19658, 19749, 19837, 19914], [46900.802, 46825.827, 46767.808, 46781.074, 46693.043, 46647.468, 46677.945, 46545.64, 46642.757, 46582.398], [58402.981, 58279.66, 58314.505, 58324.369, 58474.022, 58453.87, 58472.102, 58526.532, 58498.794, 58458.523], [16.154, 18.727, 12.734, 21.298, 9.66, 22.154, 27.61, 13.254, 20.562, 29.629], [1572.9908746608003, 3216.4816147387032, 3641.432589974013, 6513.511557061388, 1334.7703869638842, 1027.5766729521702, 4602.27629136528, 1814.9281851741641, 1585.6902228788983, 1445.3322805804726], [200, 201, 202, 203, 204, 205, 206, 207, 208, 209]], [7, 2510, [19281, 19359, 19444, 19531, 19610, 19692], [14082.279, 14150.209, 14216.23, 14146.901, 14027.521, 14250.428], [24889.349, 24907.263, 24902.057, 24841.325, 24653.803, 24608.529], [14.077, 8.321, 8.366, 8.651, 20.409, 12.307], [2897.088148039473, 2527.5183618400292, 3323.2104799016815, 3437.0687012328085, 6309.894469365752, 4855.644955699104], [202, 203, 204, 205, 206, 207]], [13, 2524, [19013, 19107, 19188, 19274, 19349], [6031.056, 6032.923, 6050.116, 6095.391, 6101.899], [37753.689, 37657.678, 37782.731, 37814.616, 37870.103], [19.558, 33.966, 22.867, 25.562, 14.782], [1997.455374495468, 2429.7815860352325, 2821.187480388772, 8308.565875558768, 2313.1898519693586], [199, 200, 201, 202, 203]], [21, 2525, [19012, 19108, 19189, 19275, 19348], [5923.519, 6037.758, 6000.44, 5982.407, 5885.635], [58383.568, 58343.717, 58386.507, 58375.921, 58421.039], [26.138, 21.81, 15.214, 12.519, 43.379], [2580.636251318754, 5683.547314023155, 2130.7686757016895, 3907.9515364431554, 4445.58772422812], [199, 200, 201, 202, 203]], [10, 2527, [19025, 19117, 19195, 19280, 19357], [13265.774, 13278.894, 13224.611, 13254.366, 13283.801], [31508.898, 31500.993, 31515.374, 31539.975, 31565.699], [26.502, 15.418, 16.381, 13.95, 19.169], [1185.596931226435, 1077.7554921152434, 2025.9590052391536, 1663.6793755221922, 2227.050980149567], [199, 200, 201, 202, 203]], [5, 2545, [18942, 19032, 19122, 19200, 19284], [16128.276, 16139.039, 16143.196, 16116.137, 16149.045], [19818.521, 19833.065, 19877.488, 19821.181, 19835.607], [12.207, 10.621, 22.713, 15.324, 25.17], [2398.3195971241007, 2219.8778336082114, 3771.109923667481, 1684.8845891991766, 3553.368340100832], [198, 199, 200, 201, 202]], [19, 2588, [19717, 19817, 19890, 19969, 20042], [29328.162, 29355.873, 29363.377, 29340.853, 29368.77], [47635.265, 47661.254, 47684.143, 47659.214, 47664.83], [10.232, 15.679, 16.491, 13.467, 21.612], [970.9582996482306, 1382.2144058859715, 1052.7435888514842, 1755.4708270027904, 916.8376692548653], [207, 208, 209, 210, 211]], [21, 2597, [19522, 19600, 19677, 19772, 19847, 19927, 19999, 20075, 20150, 20235], [6071.189, 5990.531, 6029.371, 5998.694, 5940.703, 5902.845, 5938.462, 5921.283, 5878.846, 5818.719], [58407.96, 58358.45, 58402.993, 58380.254, 58306.123, 58361.287, 58325.259, 58351.024, 58382.553, 58446.014], [25.125, 28.018, 26.547, 13.053, 9.162, 14.478, 12.212, 19.369, 30.607, 21.213], [2094.0020113637665, 1484.055494787774, 2490.0320975088307, 1681.0867967327472, 4248.8846314892035, 1809.0678550332022, 3831.7371353582034, 2423.5777996648667, 1591.4783228694907, 14292.509361819893], [205, 206, 207, 208, 209, 210, 211, 212, 213, 214]], [14, 2600, [19744, 19831, 19907, 19983, 20058, 20129], [39452.475, 39428.991, 39480.847, 39440.458, 39418.157, 39447.296], [37559.911, 37585.628, 37600.024, 37574.934, 37552.836, 37568.443], [18.236, 18.354, 18.217, 18.886, 26.552, 15.795], [1225.028099601689, 1079.274655171241, 1047.671612050264, 879.9229318225297, 1570.2218414936397, 1168.8201578499038], [207, 208, 209, 210, 211, 212]], [18, 2605, [19535, 19615, 19694, 19788, 19862, 19940], [15091.234, 15097.488, 15252.289, 15190.795, 15158.643, 15238.885], [45748.471, 45681.858, 45720.163, 45659.28, 45579.856, 45564.233], [9.109, 9.161, 9.124, 18.271, 16.647, 28.531], [3099.8914272816473, 2670.4323523967278, 1704.9549615728668, 3493.3958570590994, 1487.7459682107817, 1409.8595958226804], [205, 206, 207, 208, 209, 210]], [18, 2606, [19617, 19696, 19789, 19865, 19946, 20015, 20087, 20171, 20255, 20334, 20421, 20499, 20588, 20671, 20738, 20822, 20902, 20988, 21064], [16476.199, 16505.58, 16467.381, 16407.899, 16415.109, 16422.789, 16456.408, 16452.197, 16428.726, 16407.666, 16455.25, 16406.618, 16453.144, 16442.324, 16457.352, 16463.123, 16444.997, 16462.177, 16439.092], [45560.792, 45631.617, 45530.624, 45510.169, 45505.363, 45541.159, 45510.321, 45514.421, 45526.359, 45520.372, 45465.113, 45499.762, 45528.489, 45505.08, 45501.243, 45509.83, 45550.835, 45506.352, 45521.984], [22.675, 2.137, 17.641, 9.411, 13.697, 11.058, 6.344, 10.354, 14.736, 23.645, 34.139, 15.901, 20.197, 15.029, 13.517, 18.511, 16.135, 13.22, 27.531], [1365.0616663165363, 913.4148132666814, 1869.65300666386, 2727.9460699907845, 2715.3462320092885, 2025.0198614037135, 2393.3502633363482, 2960.8971046153088, 2674.7765826954246, 1069.2949391468665, 1938.656264341978, 1151.7982829632274, 1163.8330816140142, 2566.558424061437, 2159.4270592797457, 1693.1827004712795, 1327.5218081494731, 1788.7742585282622, 1692.2962346243032], [206, 207, 208, 209, 210, 211, 212, 213, 214, 215, 216, 217, 218, 219, 220, 221, 222, 223, 224]], [19, 2613, [19893, 19973, 20046, 20116, 20198, 20274, 20360, 20448, 20529, 20624, 20693, 20765, 20847, 20926, 21013, 21087], [30054.72, 30003.104, 29973.91, 29980.884, 29992.058, 29883.145, 29883.028, 29909.8, 29934.49, 29988.22, 29937.273, 29861.916, 29766.467, 29671.225, 29721.874, 29718.971], [48828.47, 48848.222, 48905.285, 48890.69, 48914.32, 48889.281, 48911.374, 48915.768, 48934.608, 48926.95, 48898.934, 48907.95, 48890.447, 48885.973, 48869.409, 48804.85], [30.699, 11.86, 14.208, 12.223, 15.093, 17.975, 16.947, 17.781, 12.912, 14.318, 6.98, 8.464, 13.165, 10.756, 7.477, 15.134], [2128.0636630887966, 2450.266907370528, 2335.0799844507596, 2654.85168448593, 1315.75961067695, 2817.9306667433093, 1091.9947790142733, 2478.000372136221, 2963.513179338764, 3880.881783092625, 3554.4307113317127, 1358.0042678905832, 3527.470904103872, 3115.780036200691, 2657.893805313687, 2584.805050690076], [209, 210, 211, 212, 213, 214, 215, 216, 217, 218, 219, 220, 221, 222, 223, 224]], [22, 2619, [19916, 19988, 20064, 20135, 20219, 20300, 20384, 20468], [47053.206, 47092.707, 47212.102, 47343.506, 47286.994, 47306.364, 47346.954, 47418.42], [57906.886, 57904.279, 57746.968, 57718.337, 57841.53, 57806.602, 57808.302, 57735.182], [19.512, 23.796, 26.242, 12.147, 23.22, 10.06, 15.212, 18.527], [1876.2213902921835, 1928.7375010757069, 1548.689594676592, 1360.2456506620745, 1487.448201846139, 1664.4389629901311, 1197.1687563374649, 1000.8779770001116], [209, 210, 211, 212, 213, 214, 215, 216]], [17, 2645, [20034, 20103, 20187, 20268, 20351], [26097.089, 26069.09, 26131.896, 26064.606, 26061.126], [45953.135, 45961.487, 45981.059, 45893.552, 45880.889], [13.859, 13.16, 10.068, 6.097, 9.309], [1532.2031668481666, 1733.5907051244822, 2069.9140215883667, 4398.160302937042, 2406.2791110130943], [211, 212, 213, 214, 215]], [14, 2658, [20290, 20376, 20460, 20545, 20637, 20701, 20777, 20863, 20947, 21028, 21106, 21188], [39440.305, 39467.225, 39460.501, 39470.872, 39459.575, 39471.479, 39463.812, 39476.487, 39466.255, 39469.775, 39457.937, 39452.176], [37551.417, 37565.516, 37561.757, 37561.544, 37565.948, 37547.486, 37563.143, 37565.956, 37561.811, 37555.395, 37551.511, 37546.525], [23.911, 8.816, 6.381, 6.119, 6.296, 6.629, 5.567, 4.879, 6.134, 5.899, 5.644, 8.673], [1234.780743727391, 3070.446170046668, 4757.481828930408, 5184.664460971824, 5286.755768281125, 4374.942654740805, 6123.123687569128, 5959.3471786826685, 4773.996565645871, 5959.4654670128, 4502.998282689397, 1153.5569877595215], [214, 215, 216, 217, 218, 219, 220, 221, 222, 223, 224, 225]], [13, 2662, [20077, 20156, 20238, 20319, 20404, 20485, 20576], [8827.158, 8828.852, 8876.729, 8794.435, 8779.554, 8712.094, 8723.084], [36579.485, 36632.811, 36651.368, 36737.303, 36703.797, 36682.692, 36699.449], [17.343, 18.995, 24.858, 11.727, 16.636, 20.669, 13.984], [1553.9081038895913, 1748.5000311929707, 2366.357036588779, 2304.607296937882, 1685.1472874077679, 829.0750868236024, 1942.8578070911913], [212, 213, 214, 215, 216, 217, 218]], [10, 2663, [20166, 20250, 20327, 20413, 20493], [14238.589, 14231.259, 14201.833, 14193.692, 14255.62], [31782.734, 31751.839, 31719.693, 31691.48, 31681.977], [15.46, 19.438, 11.139, 18.27, 14.306], [1712.155417975351, 2258.016016420367, 2138.680729297283, 1333.796122913812, 2350.9760777856222], [213, 214, 215, 216, 217]], [18, 2664, [20252, 20330, 20415, 20495, 20586, 20669, 20736], [14816.499, 14921.155, 14827.048, 14859.616, 14852.42, 14701.511, 14675.301], [46066.471, 45915.996, 45906.379, 45913.114, 45921.715, 45989.786, 46039.657], [19.146, 15.049, 19.752, 13.65, 17.738, 18.251, 15.821], [7038.039161480756, 1409.327570845524, 1133.831223566705, 3108.516710901988, 1292.018075471507, 3452.05486483049, 1501.6904913941557], [214, 215, 216, 217, 218, 219, 220]], [2, 2693, [20627, 20696, 20768, 20852, 20932, 21017, 21094], [32205.368, 32268.771, 32285.542, 32350.977, 32447.43, 32476.846, 32484.678], [10763.844, 10664.527, 10677.207, 10596.642, 10556.165, 10623.085, 10666.948], [18.929, 24.235, 21.424, 29.183, 14.234, 18.366, 27.592], [1771.691794363154, 3210.9548788489874, 3481.788287952932, 900.05902329139, 1039.4406612259133, 2079.34386554522, 1067.4241977320237], [218, 219, 220, 221, 222, 223, 224]], [3, 2725, [20843, 20922, 21010, 21083, 21164], [27155.679, 27137.141, 27153.689, 27187.78, 27181.803], [13888.694, 13824.992, 13793.83, 13792.949, 13852.36], [20.844, 25.746, 3.255, 31.586, 20.816], [978.2234343993506, 1580.4027292469177, 486.0173551830948, 5345.627251023954, 2215.0441615893546], [221, 222, 223, 224, 225]], [7, 2769, [21057, 21133, 21217, 21300, 21376, 21445, 21513], [14121.548, 14126.879, 14010.905, 13921.665, 13868.871, 13826.023, 13784.256], [25461.224, 25435.153, 25417.479, 25385.151, 25381.672, 25401.83, 25395.853], [12.893, 10.772, 11.393, 13.988, 11.665, 17.191, 17.898], [2046.4722495581325, 2960.040292688544, 2282.9650479253355, 1666.6147172583003, 3384.8079579761825, 2129.728201316506, 1606.8678771427058], [224, 225, 226, 227, 228, 229, 230]], [3, 2841, [21599, 21664, 21750, 21823, 21898, 21969, 22038], [27969.382, 28054.094, 28027.254, 27983.484, 27996.099, 27956.852, 27924.904], [13521.652, 13535.14, 13520.297, 13504.807, 13505.815, 13500.11, 13382.535], [10.852, 7.413, 10.18, 9.861, 10.241, 12.867, 23.603], [2420.0568924618033, 2151.827760200558, 2260.8286724963327, 1922.1769781938706, 2116.5141423326813, 2232.472063084005, 836.1486632223978], [231, 232, 233, 234, 235, 236, 237]], [2, 2848, [21672, 21757, 21832, 21903, 21975, 22048, 22127], [31988.097, 32013.903, 31994.729, 32037.794, 32021.02, 32008.232, 32110.579], [10901.105, 10802.821, 10910.717, 10868.721, 10832.267, 10832.588, 10779.892], [31.09, 34.538, 29.635, 20.494, 30.005, 24.966, 25.049], [2095.294875856916, 1612.461597789153, 1621.649262911619, 4085.8075122641458, 2861.640516550447, 1256.5511350008394, 2827.184817177416], [232, 233, 234, 235, 236, 237, 238]], [13, 2860, [21703, 21786, 21866, 21938, 22004, 22088, 22157, 22232, 22310, 22382, 22457], [6182.228, 6069.962, 6091.825, 6017.245, 5993.656, 6094.196, 6102.135, 6068.794, 6097.908, 6065.609, 6033.989], [37914.931, 37951.572, 37950.867, 37863.687, 37823.277, 37874.296, 37884.05, 37867.944, 37950.815, 37872.016, 37794.824], [18.68, 29.16, 21.18, 24.915, 13.728, 17.502, 21.79, 34.717, 30.308, 21.943, 24.371], [1505.9652299677593, 2485.3825038025025, 1572.7141615402656, 2848.6990187093697, 1359.4806664793166, 1288.5867298594871, 1478.5570188280929, 1336.3695011920504, 2064.521507217571, 1111.8680159675582, 1847.0812289468122], [233, 234, 235, 236, 237, 238, 239, 240, 241, 242, 243]], [13, 2862, [21708, 21790, 21868, 21941, 22009, 22093], [7241.931, 7300.777, 7288.945, 7261.868, 7302.965, 7230.07], [37528.39, 37480.297, 37494.218, 37500.396, 37536.887, 37521.8], [15.807, 9.534, 14.858, 15.552, 14.678, 24.219], [982.4464517049897, 2174.9918419892056, 1637.577058488168, 1925.4786685025379, 728.1352387356995, 1366.421764458817], [233, 234, 235, 236, 237, 238]], [7, 2901, [21872, 21947, 22014, 22100, 22167], [11678.992, 11682.433, 11679.869, 11720.505, 11950.214], [24638.736, 24637.232, 24606.61, 24625.297, 24665.021], [12.097, 10.458, 15.175, 15.014, 15.71], [2332.9968591691763, 3090.8854883802037, 2578.1515116961928, 2889.460958277534, 2278.961158526784], [235, 236, 237, 238, 239]], [10, 2903, [22016, 22105, 22170, 22242, 22322, 22394, 22471, 22549, 22632, 22721, 22800], [13782.045, 13623.798, 13592.511, 13613.437, 13682.602, 13550.282, 13690.777, 13759.059, 13789.113, 13822.189, 13962.844], [32045.287, 31910.125, 31889.819, 31998.704, 32124.28, 32256.385, 32197.529, 32153.728, 32079.356, 31977.952, 31909.26], [23.541, 9.591, 7.854, 20.005, 35.153, 17.015, 18.234, 16.176, 15.139, 17.951, 25.68], [2856.121794297048, 1513.5511385097623, 534.3275490141617, 794.9803054079794, 6055.558902810305, 13261.959174609845, 2238.0097694361457, 2104.6174114227542, 1100.2181720602678, 2171.921625592712, 967.4672863666224], [237, 238, 239, 240, 241, 242, 243, 244, 245, 246, 247]], [16, 2917, [22080, 22151, 22222, 22297, 22373, 22447, 22520, 22603, 22686], [1868.739, 1802.97, 1806.197, 1741.665, 1866.205, 1755.847, 1773.664, 1766.121, 1757.29], [43871.777, 43815.89, 43946.738, 43949.588, 44060.855, 43998.478, 44126.731, 44092.559, 44072.806], [14.005, 15.209, 15.361, 22.731, 19.441, 24.181, 20.177, 16.393, 22.605], [1876.5408848543416, 2125.3731283262573, 1258.8780571770446, 908.6870551862263, 5011.78766330597, 3303.840520351189, 9871.641443157016, 3203.8497961470553, 1950.2750199788054], [238, 239, 240, 241, 242, 243, 244, 245, 246]], [11, 2919, [22090, 22159, 22233, 22311, 22384, 22458, 22539], [6810.715, 6760.075, 6739.34, 6906.085, 6766.395, 6712.854, 6680.848], [32791.694, 32825.675, 32760.011, 32798.913, 32844.319, 32888.041, 32899.799], [18.737, 19.198, 23.752, 28.685, 22.614, 10.122, 13.678], [1761.0820307360395, 2224.674628618987, 4249.150866682358, 8897.117881505126, 3311.7321978724985, 3298.687328913123, 783.6353568641699], [238, 239, 240, 241, 242, 243, 244]], [3, 2959, [22488, 22567, 22649, 22737, 22817, 22897, 22976, 23071, 23153, 23243, 23325, 23398, 23476], [27994.926, 28069.614, 28043.189, 28089.612, 28004.652, 28104.38, 28169.512, 28047.49, 28100.295, 28088.889, 28028.964, 28032.416, 28058.606], [15568.254, 15518.417, 15484.319, 15521.562, 15569.241, 15533.262, 15481.354, 15550.359, 15512.833, 15530.13, 15528.458, 15550.973, 15534.473], [20.891, 22.519, 19.6, 26.454, 15.633, 17.721, 11.982, 25.756, 18.825, 20.189, 19.556, 18.895, 17.992], [2192.1659226026386, 1965.6706634721224, 1700.4230367990137, 1152.3599263268864, 2305.9055356620215, 1611.9254833011748, 705.857122649345, 1656.9243071304165, 1522.5031850987375, 1562.0255309289867, 1775.8100412118245, 2505.099434172979, 1778.6345748711228], [243, 244, 245, 246, 247, 248, 249, 250, 251, 252, 253, 254, 255]], [21, 2991, [22535, 22613, 22698, 22784, 22860], [5714.124, 5733.546, 5641.082, 5667.303, 5728.949], [58950.351, 58856.104, 58879.663, 58938.95, 58956.342], [16.822, 6.648, 19.748, 21.389, 26.363], [1922.6286435525967, 620.615066479294, 2336.342875786079, 2352.6046312131307, 1972.2390792092626], [244, 245, 246, 247, 248]], [11, 2994, [22702, 22785, 22862, 22943, 23029, 23115, 23203, 23285], [6696.339, 6699.667, 6714.907, 6677.354, 6694.776, 6689.621, 6702.911, 6787.583], [32884.222, 32899.357, 32894.656, 32877.913, 32897.548, 32891.318, 32934.307, 32865.293], [22.963, 11.432, 10.339, 8.89, 10.357, 9.309, 18.28, 2.733], [1476.5516949094992, 2723.3068169921685, 2254.411383708453, 1387.6839029829493, 2057.5367688110337, 1717.7406264544802, 940.8889187179337, 584.8773641329624], [246, 247, 248, 249, 250, 251, 252, 253]], [16, 3019, [22851, 22930, 23016, 23102, 23187, 23272, 23355, 23425, 23501, 23568], [1604.543, 1716.953, 1762.405, 1768.77, 1747.583, 1733.616, 1670.923, 1744.368, 1718.824, 1661.266], [43968.485, 44005.257, 43955.011, 43952.32, 43941.422, 43974.861, 43988.188, 43961.785, 43922.886, 43959.6], [17.897, 17.667, 14.349, 14.271, 7.66, 9.376, 10.068, 29.468, 30.558, 15.144], [1810.2392498895967, 2534.2284830987714, 3322.4893035140467, 1428.5458181440856, 2310.391909137213, 4065.5936416165696, 1802.833694260925, 2259.733207009046, 3307.8179335903174, 1695.2305141096538], [248, 249, 250, 251, 252, 253, 254, 255, 256, 257]], [10, 3040, [22953, 23045, 23128, 23216, 23297], [14101.57, 14257.765, 14223.651, 14256.641, 14225.346], [32077.133, 32202.699, 32235.357, 32247.995, 32244.406], [26.876, 16.604, 11.094, 13.926, 11.18], [7049.103767699401, 3848.1004913759607, 3398.2041173289945, 1715.488280592964, 1530.5210017235322], [249, 250, 251, 252, 253]], [7, 3069, [23213, 23294, 23378, 23448, 23522, 23585], [13218.411, 13066.581, 13133.496, 13106.933, 13112.378, 13056.025], [25270.652, 25093.285, 25058.156, 25048.513, 25092.59, 25087.982], [46.721, 10.174, 6.763, 6.847, 12.457, 18.024], [4938.211656339477, 2984.4748941413363, 3104.3684637475817, 2996.6439790450436, 3108.8499362122193, 1870.494327492425], [252, 253, 254, 255, 256, 257]], [14, 3076, [23413, 23485, 23557, 23623, 23685], [37355.673, 37361.065, 37361.623, 37310.348, 37309.297], [37849.28, 37826.596, 37842.852, 37852.497, 37851.625], [26.326, 14.271, 16.957, 5.737, 16.51], [1262.428313985745, 2026.1722778513565, 3102.467300168142, 3377.35786127202, 1703.4610424595028], [254, 255, 256, 257, 258]], [16, 3081, [23360, 23431, 23506, 23572, 23639, 23707, 23770, 23843, 23910, 23984, 24052], [3018.953, 2998.892, 2995.524, 3038.383, 3045.538, 3142.614, 3038.632, 3202.301, 3208.49, 3214.649, 3170.043], [42609.361, 42665.278, 42594.754, 42703.778, 42598.296, 42648.779, 42695.075, 42667.966, 42720.514, 42691.328, 42687.535], [29.684, 18.143, 24.429, 34.976, 15.195, 29.206, 28.931, 15.835, 22.416, 15.008, 26.71], [1269.9840698584649, 1302.4617920697337, 833.3420441148606, 2326.640835131685, 1178.624381061724, 1223.5959796245554, 5364.754885757874, 1442.0152468025651, 1463.3820835488912, 1011.579861147877, 1674.2370381995356], [254, 255, 256, 257, 258, 259, 260, 261, 262, 263, 264]], [13, 3083, [23369, 23440, 23516, 23577, 23644, 23711], [7251.838, 7278.664, 7267.391, 7249.99, 7243.891, 7233.901], [37622.8, 37586.575, 37633.088, 37652.097, 37631.839, 37665.246], [27.16, 18.879, 20.469, 16.838, 11.219, 11.974], [2644.6265970383756, 2394.1641392470747, 1724.1382355400053, 1115.613026010761, 854.7076017468586, 3044.1462797447316], [254, 255, 256, 257, 258, 259]], [2, 3097, [23482, 23549, 23618, 23678, 23745, 23813, 23882, 23954, 24026], [31409.661, 31477.653, 31472.355, 31485.598, 31533.322, 31495.364, 31499.637, 31547.883, 31423.109], [11561.582, 11545.104, 11582.46, 11572.326, 11507.821, 11552.105, 11571.371, 11510.38, 11529.58], [18.941, 24.704, 19.217, 18.686, 25.751, 24.243, 20.626, 16.271, 17.379], [1150.5709076622788, 3054.699443903011, 4242.968277324624, 3792.2161797315503, 5179.826631895859, 1638.3144096302303, 1852.9544643412664, 2948.1262851153983, 2707.5068000670417], [255, 256, 257, 258, 259, 260, 261, 262, 263]], [1, 3119, [23875, 23943, 24017, 24094, 24167, 24230], [24189.137, 24102.178, 24066.075, 24099.805, 24145.714, 24243.639], [10978.353, 10991.174, 10978.226, 10961.857, 10993.896, 10947.245], [14.086, 11.525, 13.608, 11.195, 17.163, 15.057], [2118.647058854717, 2149.457071216295, 2298.080807256972, 1527.0318451845067, 2352.6322263081797, 1675.9159760135778], [261, 262, 263, 264, 265, 266]], [14, 3123, [23823, 23892, 23966, 24037, 24114, 24188, 24248, 24309, 24382], [40538.654, 40551.434, 40556.987, 40529.654, 40418.514, 40438.401, 40518.176, 40485.837, 40461.226], [37945.4, 37718.217, 37632.718, 37594.807, 37438.152, 37468.085, 37501.819, 37499.63, 37479.378], [32.602, 18.209, 12.621, 6.999, 10.66, 12.565, 10.929, 10.346, 5.718], [1979.0340068714636, 5027.937812817828, 4339.8286172633225, 4675.644343999008, 2953.526059554607, 3405.358886193936, 3898.3786776075935, 4076.124847653502, 3623.4311297856575], [260, 261, 262, 263, 264, 265, 266, 267, 268]], [11, 3131, [23850, 23917, 23989, 24058, 24137, 24208, 24271, 24333, 24414, 24482, 24546, 24625, 24701, 24756, 24821, 24877, 24927, 24992, 25066], [6723.076, 6665.356, 6673.904, 6716.427, 6653.433, 6613.578, 6609.764, 6615.306, 6651.778, 6647.462, 6690.38, 6667.535, 6676.717, 6691.625, 6747.486, 6692.127, 6703.816, 6731.21, 6632.576], [32822.189, 32825.754, 32839.769, 32786.914, 32774.386, 32824.726, 32793.492, 32849.655, 32790.257, 32839.715, 32833.848, 32814.661, 32832.164, 32814.467, 32799.957, 32827.485, 32829.974, 32805.679, 32814.596], [15.319, 17.743, 12.086, 12.414, 18.172, 14.445, 9.341, 11.721, 17.074, 9.429, 17.072, 15.221, 18.133, 13.162, 30.66, 15.112, 14.23, 12.078, 20.613], [1401.7316584038367, 1530.5159207444826, 1502.3036750210147, 1662.0392769599118, 1447.451144855288, 1583.163314268456, 1773.8794300537807, 1292.338874203914, 979.0345032211552, 856.2784082243971, 1592.6964337622596, 1660.412810675016, 1983.588753213734, 1445.1196911572665, 3305.550491977942, 1118.8088193649862, 2047.5718868149318, 1567.062724711869, 929.4469587530104], [261, 262, 263, 264, 265, 266, 267, 268, 269, 270, 271, 272, 273, 274, 275, 276, 277, 278, 279]], [6, 3158, [24525, 24604, 24679, 24743, 24810, 24866], [47056.069, 47026.831, 47033.325, 46938.515, 46918.046, 46869.351], [22494.089, 22512.947, 22547.368, 22727.238, 22588.719, 22624.035], [12.495, 12.197, 12.292, 14.878, 17.708, 10.708], [1012.1989778451854, 1965.9314363373267, 1846.6137073980155, 2730.402025655502, 2260.2222752514253, 2351.315504790314], [270, 271, 272, 273, 274, 275]], [16, 3161, [24324, 24399, 24470, 24537, 24615, 24692, 24752], [2678.351, 2711.032, 2705.016, 2695.261, 2656.094, 2674.488, 2697.577], [43682.255, 43812.724, 43782.02, 43826.375, 43837.051, 43803.372, 43854.703], [33.324, 25.582, 15.992, 16.856, 19.381, 15.38, 25.23], [1113.8685624377115, 2004.420691910658, 1436.373606085013, 2851.580239627145, 1602.506341728675, 1357.6611528098913, 1347.099687290529], [268, 269, 270, 271, 272, 273, 274]], [7, 3187, [24150, 24218, 24282, 24343, 24427, 24491], [13229.46, 13099.0, 12964.736, 12992.582, 13038.489, 12994.554], [25116.563, 25083.606, 25063.001, 25065.658, 25059.82, 24979.194], [45.772, 10.902, 13.119, 8.685, 25.952, 30.002], [2814.435781543187, 2084.6309772704244, 1898.3297754110927, 1465.8526547432018, 1130.8333766879375, 2503.8732735732033], [265, 266, 267, 268, 269, 270]], [21, 3203, [24134, 24207, 24268, 24330, 24412], [5709.448, 5731.262, 5705.233, 5708.855, 5669.183], [58834.79, 58989.406, 59084.719, 59018.939, 58846.512], [25.396, 17.861, 14.802, 15.268, 20.119], [1503.7377213437126, 703.5599584221007, 880.0953318510725, 3259.575648336437, 1815.4881440455633], [265, 266, 267, 268, 269]], [14, 3215, [24858, 24917, 24975, 25051, 25104, 25158, 25232, 25345, 25518, 25718, 25943, 26154], [38595.983, 38706.711, 38739.649, 38782.205, 38778.427, 38748.168, 38735.509, 38826.0, 38783.773, 38685.986, 38738.508, 38655.365], [37777.766, 37694.36, 37719.535, 37922.905, 37967.919, 37923.237, 37895.05, 37863.335, 37828.027, 37640.293, 37765.074, 37699.201], [15.086, 7.168, 11.237, 15.746, 12.506, 10.668, 16.156, 22.047, 26.831, 29.058, 19.275, 28.597], [1198.6957791286118, 1689.3402716811527, 2359.116662179457, 1415.7062932449185, 1972.6720926478285, 2146.3844741031294, 3217.393379135496, 7558.987045277915, 4642.347569641653, 2549.481187065177, 3317.8354820107434, 1752.5217687490917], [275, 276, 277, 278, 279, 280, 281, 282, 283, 284, 285, 286]], [10, 3218, [24828, 24887, 24940, 25008, 25075, 25129, 25182, 25272, 25405], [12855.712, 12901.543, 12938.087, 13039.524, 13049.398, 13068.654, 13171.751, 13087.915, 13098.745], [32432.722, 32408.317, 32405.261, 32471.965, 32489.577, 32466.522, 32380.251, 32436.915, 32361.841], [11.494, 15.621, 10.456, 8.623, 33.009, 14.581, 27.637, 20.404, 19.766], [1814.764239232839, 1755.4373659003738, 2412.2645870769766, 1501.060024221041, 2073.2002614538314, 1696.6921319268226, 2252.858795248091, 3501.7467177707545, 10654.903439017033], [275, 276, 277, 278, 279, 280, 281, 282, 283]], [14, 3240, [24978, 25054, 25108, 25160, 25233, 25346, 25521, 25723], [40165.367, 40145.047, 40135.836, 40121.555, 40089.314, 40088.903, 40091.353, 40139.924], [37344.001, 37289.597, 37391.665, 37433.973, 37463.474, 37440.81, 37440.012, 37320.099], [13.875, 14.694, 30.384, 34.428, 16.296, 10.178, 15.615, 14.834], [725.188464407738, 897.8407156776872, 1250.6209170734378, 1227.2364423774238, 459.4992794709478, 2202.0998950998455, 2141.1752520052787, 2506.3702963959954], [277, 278, 279, 280, 281, 282, 283, 284]], [22, 3307, [25353, 25531, 25736, 25964, 26171], [47927.112, 47849.045, 47803.223, 47774.798, 47805.199], [58001.584, 57927.984, 57963.52, 57887.428, 57907.079], [20.75, 16.744, 11.914, 12.081, 16.834], [2620.7018949352173, 2193.945764425845, 2832.1594487763196, 2475.9089702388574, 2635.7523572292243], [282, 283, 284, 285, 286]], [16, 3312, [25250, 25374, 25554, 25764, 25990, 26203], [3284.012, 3244.719, 3251.563, 3398.983, 3275.939, 3328.916], [42858.821, 42835.057, 42841.261, 42897.336, 42938.303, 42883.032], [9.993, 8.977, 12.993, 13.462, 22.993, 39.766], [2232.4442923354995, 3236.166302220824, 2904.208464532675, 721.6764693189524, 3971.6464032199674, 1113.3270251861777], [282, 283, 284, 285, 286, 287]], [21, 3315, [25255, 25380, 25561, 25770, 25999, 26213, 26412, 26608, 26803, 26979], [5411.043, 5546.291, 5667.898, 5645.371, 5780.193, 5648.986, 5817.668, 5725.26, 5732.844, 5804.015], [58949.732, 58878.44, 58831.59, 58815.021, 58661.937, 58767.342, 58659.634, 58764.501, 58659.183, 58688.302], [31.366, 19.818, 13.349, 14.071, 24.111, 26.163, 22.412, 14.216, 17.032, 26.57], [2012.8926934652081, 5655.420340339734, 5922.489550201581, 5809.627863836186, 25404.072087812412, 2518.154634817566, 12100.455591710826, 3166.1308993811335, 5798.993331578272, 17256.5687085121], [282, 283, 284, 285, 286, 287, 288, 289, 290, 291]], [23, 3316, [25256, 25382, 25568, 25774, 26003, 26218, 26416], [5879.239, 6076.478, 6228.323, 6173.071, 6242.311, 6261.125, 6293.454], [61934.5, 61950.684, 61986.801, 62030.594, 61965.328, 61927.604, 61983.061], [29.173, 16.299, 12.38, 10.582, 9.859, 12.579, 22.56], [4199.665683380411, 2124.0362415544423, 4186.5028365374865, 3370.3033454263227, 3580.669243557671, 2935.999943289487, 1795.5012336847426], [282, 283, 284, 285, 286, 287, 288]], [13, 3319, [25261, 25387, 25573, 25779, 26010, 26222, 26420], [7104.905, 6955.259, 6912.819, 7019.127, 6969.442, 6955.447, 6942.118], [36989.106, 37095.337, 37216.416, 37181.391, 37278.434, 37367.758, 37545.948], [18.908, 23.612, 10.557, 10.897, 8.315, 23.977, 15.89], [20785.88843809439, 2109.5292327015845, 3680.9370468797015, 3291.034027244761, 3989.7933196243475, 8683.8797346215, 3312.005274572597], [282, 283, 284, 285, 286, 287, 288]], [21, 3320, [25264, 25388, 25575, 25780, 26012, 26224, 26423, 26618], [7070.155, 7059.706, 7013.065, 7014.095, 7130.833, 7106.352, 7044.801, 7063.424], [57785.012, 57899.535, 57925.242, 57937.553, 57816.778, 57827.309, 57838.419, 57868.483], [10.816, 8.938, 11.097, 10.052, 22.096, 17.439, 11.419, 12.578], [1906.8620612724376, 2496.8092704050205, 4120.37799300355, 3842.5414564352855, 2729.4193719082596, 1472.4317955877289, 3277.0990298797615, 2475.182608998694], [282, 283, 284, 285, 286, 287, 288, 289]], [10, 3324, [25276, 25409, 25596, 25805, 26028, 26238, 26442, 26636, 26826, 27004, 27177], [13799.677, 13808.981, 13596.005, 13487.57, 13485.93, 13544.829, 13505.828, 13355.665, 13404.536, 13459.238, 13528.573], [32152.102, 31948.311, 32062.932, 32032.115, 32046.5, 31896.21, 31866.955, 31944.904, 31941.05, 31968.121, 32037.854], [17.505, 11.454, 22.295, 10.419, 9.633, 22.384, 20.676, 29.791, 15.491, 8.41, 13.858], [10952.153084796822, 79394.7253283145, 5841.655377216691, 2586.0667573014953, 2191.679295798081, 9917.616330982511, 29030.317265168727, 4733.343914343787, 9329.266239645003, 7429.545867813629, 1700.78610645312], [282, 283, 284, 285, 286, 287, 288, 289, 290, 291, 292]], [20, 3325, [25280, 25412, 25603, 25811, 26033, 26241, 26450, 26643, 26833, 27009, 27185], [14712.362, 14595.689, 14593.96, 14606.799, 14607.567, 14601.246, 14572.78, 14547.482, 14580.273, 14624.778, 14597.852], [52218.847, 52086.107, 52104.547, 52136.326, 52090.182, 52094.612, 52063.077, 52081.346, 52093.301, 52090.458, 52126.501], [31.382, 10.122, 5.189, 4.551, 3.711, 5.306, 4.54, 5.716, 7.326, 7.946, 27.512], [3388.5252724541747, 3552.047747555407, 9006.259740341886, 9037.418577731814, 13533.71817698943, 7187.406344678591, 7837.119002678648, 7626.668677548416, 6273.216779291225, 4765.881207045908, 1476.0750591426279], [282, 283, 284, 285, 286, 287, 288, 289, 290, 291, 292]], [5, 3330, [25288, 25426, 25617, 25825, 26043, 26247, 26458, 26653, 26843], [17035.542, 17056.71, 17052.723, 16947.567, 16832.841, 17016.769, 16987.303, 16893.681, 16882.749], [19880.752, 19872.148, 19893.136, 19827.732, 19797.41, 19883.604, 19889.619, 19925.736, 20035.57], [10.494, 6.802, 10.233, 16.054, 10.568, 11.937, 31.314, 17.957, 16.794], [3300.5836260619003, 3975.4863080290825, 3727.801623723972, 8701.633430384383, 9550.407753922342, 5059.925140464255, 3457.958217196373, 1983.729969913901, 2596.86410716773], [282, 283, 284, 285, 286, 287, 288, 289, 290]], [17, 3338, [25313, 25464, 25655, 25865, 26083, 26287], [25069.186, 25180.08, 25189.82, 24994.401, 24977.363, 24906.843], [46690.976, 46642.52, 46687.883, 46655.645, 46615.797, 46569.354], [17.848, 22.959, 22.239, 19.338, 22.082, 33.305], [1408.5315401547284, 5573.410489593183, 9480.03759000059, 8222.30706403249, 27803.417178616095, 4315.795828533088], [282, 283, 284, 285, 286, 287]], [3, 3345, [25321, 25481, 25673, 25886, 26101, 26301, 26518], [27195.444, 27181.782, 27143.202, 27161.563, 27359.215, 27170.591, 27149.19], [13729.505, 13721.947, 13752.172, 13761.349, 13622.611, 13741.54, 13827.498], [21.459, 18.35, 12.96, 23.832, 26.009, 22.116, 21.515], [1737.4988042600858, 1648.8890317428252, 2197.708443531306, 1347.292102299483, 15354.201668937872, 753.9703313930999, 1166.3223788437992], [282, 283, 284, 285, 286, 287, 288]], [17, 3355, [26706, 26895, 27069, 27243, 27400, 27548, 27691, 27834, 27967, 28101], [26840.818, 26887.931, 26910.93, 27051.775, 27099.206, 27125.157, 27121.193, 27071.912, 27058.624, 27019.742], [45455.02, 45542.24, 45517.021, 45663.733, 45717.786, 45733.324, 45753.354, 45832.934, 45854.635, 45852.178], [16.02, 32.419, 25.683, 10.328, 14.245, 15.833, 15.112, 13.032, 20.715, 35.145], [2966.067698297617, 4357.652134116954, 1403.0742508742403, 4080.238273862109, 2250.6625806931943, 1298.6544916910016, 2924.606427809572, 5935.724289841976, 8496.68752021902, 3426.6042531918656], [289, 290, 291, 292, 293, 294, 295, 296, 297, 298]], [3, 3357, [26902, 27077, 27248, 27406, 27552, 27697, 27839, 27973, 28106, 28238, 28375, 28501, 28630, 28762, 28880], [28177.729, 28220.637, 28190.042, 28188.923, 28089.933, 28127.763, 28197.167, 28191.399, 28181.111, 28193.503, 28201.774, 28204.159, 28237.658, 28197.368, 28197.127], [14445.331, 14547.281, 14622.242, 14572.032, 14626.163, 14568.776, 14527.572, 14499.466, 14523.029, 14542.219, 14570.214, 14559.98, 14578.073, 14527.268, 14500.766], [33.421, 35.397, 13.526, 14.826, 15.253, 23.334, 18.419, 13.644, 14.971, 17.779, 14.861, 14.411, 12.578, 18.494, 18.224], [1144.6427925524963, 1412.9104946972225, 1224.00811153065, 909.1446763543161, 988.9472702321372, 1791.5206530473772, 1363.682001898357, 1604.6779078208338, 1488.523152088123, 1478.196148724685, 1011.0623115907069, 1253.1610968876626, 1232.8718315233793, 1334.579635906447, 1297.7262413132944], [290, 291, 292, 293, 294, 295, 296, 297, 298, 299, 300, 301, 302, 303, 304]], [19, 3358, [26904, 27079, 27249, 27408, 27554, 27698], [28802.293, 28778.146, 28607.263, 28632.807, 28654.408, 28628.187], [48874.994, 48845.355, 48883.45, 48892.456, 48759.222, 48897.127], [25.182, 18.883, 14.773, 20.868, 28.583, 22.603], [1835.0298659510133, 4629.831771402173, 2001.3100731669647, 3096.6087661581087, 2485.089932743896, 1330.1276742032433], [290, 291, 292, 293, 294, 295]], [19, 3359, [26531, 26719, 26909, 27086, 27254, 27413, 27557, 27705, 27846], [30834.717, 30899.586, 30929.291, 30832.38, 30804.706, 30816.636, 30763.813, 30763.113, 30801.208], [48120.571, 48287.771, 48315.945, 48403.438, 48393.977, 48410.269, 48424.288, 48448.897, 48355.165], [23.107, 25.436, 16.022, 20.587, 18.64, 16.408, 17.889, 25.11, 19.603], [1926.2280828979995, 8630.950984822704, 29580.456330456174, 1868.6693605750634, 2157.3756730106115, 1765.6800798950096, 1814.0927705166703, 5693.804062782662, 1064.2001443088232], [288, 289, 290, 291, 292, 293, 294, 295, 296]], [2, 3360, [26320, 26530, 26718, 26908, 27085, 27253, 27414, 27558, 27704, 27844, 27978, 28113, 28246, 28382, 28507], [30756.324, 30716.264, 30761.685, 30840.116, 30879.529, 30852.692, 30911.352, 30797.251, 30803.122, 30691.15, 30604.7, 30652.361, 30755.761, 30759.742, 30781.929], [11997.935, 12061.329, 12102.572, 12052.971, 12121.307, 12161.737, 12118.195, 12162.204, 12040.148, 12148.783, 12146.269, 12160.979, 11984.971, 11994.75, 11986.148], [21.49, 13.178, 17.728, 12.693, 13.114, 22.208, 17.019, 22.699, 21.32, 12.17, 9.078, 17.28, 11.296, 20.164, 24.516], [1781.21428325308, 2057.663263845891, 7187.540325507488, 1764.7926925372562, 1565.2982541529623, 1478.4433026618472, 1559.1897344883778, 1511.0337830365245, 927.9448835999808, 1051.1201061741485, 2386.617324940005, 1970.5144181732767, 131745.6274321456, 2766.575842984306, 2643.646687223815], [287, 288, 289, 290, 291, 292, 293, 294, 295, 296, 297, 298, 299, 300, 301]], [2, 3362, [26124, 26326, 26538, 26726, 26915, 27090, 27260, 27417, 27564, 27712, 27853, 27987], [33277.288, 33251.749, 33233.343, 33253.095, 33287.04, 33274.662, 33289.707, 33285.049, 33288.7, 33261.247, 33329.049, 33344.0], [10702.276, 10651.082, 10681.248, 10715.729, 10688.773, 10735.085, 10823.076, 10827.555, 10838.975, 10873.733, 10762.109, 10893.932], [14.506, 9.925, 15.998, 13.505, 11.76, 13.677, 13.324, 14.724, 19.202, 15.889, 22.633, 27.393], [2532.109274340383, 3253.3627337553053, 4733.097875324963, 3727.813522050546, 3642.5192271471615, 3484.4348179985755, 2679.4385572648343, 3483.053286331034, 3597.16289501099, 2315.514018844238, 3917.7797285838824, 1299.4659407250901], [286, 287, 288, 289, 290, 291, 292, 293, 294, 295, 296, 297]], [14, 3371, [27277, 27433, 27582, 27728, 27869, 28002, 28137, 28266, 28403, 28529], [37608.646, 37544.923, 37643.339, 37625.26, 37583.269, 37623.075, 37669.53, 37480.341, 37511.363, 37586.774], [37872.383, 37905.524, 37842.451, 37805.515, 37799.41, 37835.747, 37785.603, 37768.223, 37705.047, 37738.546], [19.241, 10.702, 6.914, 7.109, 10.346, 18.646, 10.068, 12.011, 9.616, 13.278], [1870.718525928737, 2770.954445632055, 4228.994665971954, 4443.882353865593, 4799.859589749373, 5672.196736452754, 2694.4800200281793, 2451.4648898167934, 2126.885778420739, 2488.8695691354205], [292, 293, 294, 295, 296, 297, 298, 299, 300, 301]], [15, 3376, [26558, 26754, 26938, 27113, 27284, 27439, 27588, 27734], [41822.215, 41766.938, 41769.936, 41772.133, 41725.606, 41777.924, 41760.299, 41757.825], [41828.456, 41792.489, 41769.416, 41715.52, 41769.18, 41771.272, 41754.131, 41662.88], [11.823, 10.206, 10.244, 13.931, 10.329, 11.828, 13.0, 17.131], [2700.9909152741557, 4043.177601761453, 3660.3192070647274, 2745.1254794790298, 1141.8946428571587, 2176.3931183905543, 1930.0417152540124, 1710.4433423121868], [288, 289, 290, 291, 292, 293, 294, 295]], [6, 3381, [26763, 26946, 27123, 27293, 27447, 27598, 27744], [46980.255, 46973.034, 47061.901, 47041.819, 47022.051, 47098.658, 47061.723], [22216.105, 22326.055, 22196.523, 22230.533, 22228.156, 22292.608, 22273.779], [34.574, 27.551, 16.491, 21.923, 21.723, 29.897, 19.948], [2150.275477704538, 1471.3013336772653, 1220.1441345858898, 729.21751502085, 1650.960913755097, 1187.9074329778566, 804.1250177860834], [289, 290, 291, 292, 293, 294, 295]], [22, 3382, [26569, 26766, 26947, 27124, 27294, 27448, 27599], [47938.76, 47920.909, 47929.35, 47839.817, 47894.943, 47956.867, 47918.649], [58353.273, 58278.519, 58345.447, 58450.458, 58403.628, 58353.369, 58399.892], [21.183, 21.687, 16.889, 19.588, 17.7, 17.104, 17.415], [844.6274913616977, 1407.9248116133806, 2423.6571404140636, 6074.450496408089, 2698.5103850173286, 2504.7864708591796, 1645.1613643782928], [288, 289, 290, 291, 292, 293, 294]], [12, 3388, [27306, 27463, 27612, 27757, 27889, 28023, 28166, 28296], [2212.754, 2224.018, 2284.039, 2353.063, 2358.439, 2326.205, 2288.682, 2284.053], [36430.142, 36465.126, 36518.578, 36495.834, 36440.383, 36470.843, 36579.659, 36501.76], [8.951, 6.972, 10.462, 12.098, 12.934, 12.376, 8.998, 33.647], [1683.780509291194, 3046.834747784222, 2798.163634133928, 2605.2463186693626, 2667.3867036820448, 2275.9201022441957, 2489.60386510087, 2366.6469937394104], [293, 294, 295, 296, 297, 298, 299, 300]], [8, 3391, [25988, 26197, 26396, 26590, 26792, 26966, 27144, 27309, 27468, 27615, 27762, 27894, 28025, 28170, 28299, 28429, 28557, 28688, 28815, 28940, 29067, 29180, 29312, 29431, 29546], [2881.446, 2825.677, 2798.378, 2878.718, 2937.588, 2906.109, 2842.83, 2825.997, 2743.899, 2780.336, 2870.258, 3009.587, 3013.395, 2998.186, 2928.17, 2897.229, 2842.783, 2804.558, 2860.464, 2812.187, 2817.967, 2615.191, 2697.876, 2764.474, 2776.971], [26444.756, 26412.229, 26365.766, 26281.779, 26231.711, 26304.093, 26290.658, 26301.703, 26201.903, 26108.451, 26204.483, 26096.04, 26064.834, 25983.893, 25917.341, 25835.762, 25805.561, 25811.348, 25731.234, 25803.949, 25937.542, 25932.394, 25900.718, 25865.971, 25883.585], [12.852, 11.92, 11.221, 12.809, 9.296, 15.965, 13.329, 9.202, 13.322, 12.569, 16.298, 10.916, 14.266, 12.236, 15.664, 14.585, 13.156, 14.41, 35.202, 31.595, 9.234, 17.762, 24.343, 20.349, 24.01], [2349.679648213021, 2476.6166041862693, 3362.829438513024, 2176.5598434375925, 2886.4305792842183, 1471.8757774464787, 3098.337458298634, 3983.0263966481457, 2863.193281070599, 2035.1297574740356, 2472.221839788072, 2664.426727962661, 2100.004951548196, 2300.383602691671, 2052.340489479787, 2124.440968317741, 2020.814934515493, 3091.5947520745317, 1348.9196488749947, 2724.9675569244614, 123236.24762876361, 1683.435614299604, 1988.3588449096037, 2596.54070783367, 11366.36764516099], [286, 287, 288, 289, 290, 291, 292, 293, 294, 295, 296, 297, 298, 299, 300, 301, 302, 303, 304, 305, 306, 307, 308, 309, 310]], [16, 3393, [27147, 27311, 27470, 27618, 27764, 27897, 28029, 28171, 28303], [3287.124, 3302.873, 3289.591, 3277.853, 3250.09, 3167.979, 3292.254, 3230.016, 3284.152], [43288.567, 43274.09, 43323.179, 43302.078, 43235.949, 43241.276, 43259.584, 43122.949, 43322.429], [13.877, 11.355, 19.893, 15.394, 18.027, 29.67, 19.731, 35.408, 15.797], [2066.9654383220027, 1812.4299586583031, 2494.7765685473996, 3048.1392999056116, 3097.0375992325867, 2635.130600411406, 1503.0509994690817, 2855.319869445595, 769.7435050448878], [292, 293, 294, 295, 296, 297, 298, 299, 300]], [21, 3395, [26406, 26600, 26796, 26975, 27152, 27315, 27473], [4548.85, 4554.758, 4613.722, 4595.602, 4623.437, 4647.403, 4599.711], [58400.641, 58368.784, 58320.199, 58309.797, 58320.136, 58288.027, 58291.328], [6.297, 11.536, 7.868, 15.691, 15.08, 10.023, 15.831], [2654.157691114582, 2245.462412783305, 2506.0642890904974, 1369.5413606260533, 1753.5604068502673, 1977.7785425506022, 941.7162682837292], [288, 289, 290, 291, 292, 293, 294]], [21, 3398, [26981, 27157, 27322, 27477, 27627, 27772, 27907, 28039, 28180, 28312, 28440, 28568, 28700, 28822, 28951, 29077, 29193, 29326, 29445], [5900.303, 5891.806, 5915.032, 5892.57, 5962.546, 5959.195, 5954.375, 6039.004, 6121.205, 6203.141, 6157.332, 6156.912, 6081.608, 5967.664, 6011.812, 5942.17, 5992.705, 5829.561, 5981.784], [58421.81, 58378.703, 58391.696, 58373.976, 58324.937, 58310.584, 58372.177, 58395.273, 58406.263, 58463.04, 58433.051, 58427.213, 58424.144, 58433.39, 58452.891, 58408.827, 58485.985, 58501.576, 58390.349], [18.041, 14.934, 16.613, 18.63, 12.462, 12.329, 12.274, 17.045, 21.964, 15.324, 14.435, 14.222, 15.804, 17.382, 20.207, 16.067, 39.97, 26.949, 15.442], [1620.9848258660434, 3217.1409338632666, 2127.952582084725, 3292.344940507414, 3684.0695136170425, 8296.087751745901, 5557.1994797587095, 4067.786746975163, 4875.395859615095, 4018.362262778899, 5543.769189358387, 4060.1844178672554, 3335.542050454223, 2766.793899980282, 2546.9299795823495, 2229.0368326077523, 2470.552449462099, 2883.189411240714, 3004.328182824648], [291, 292, 293, 294, 295, 296, 297, 298, 299, 300, 301, 302, 303, 304, 305, 306, 307, 308, 309]], [11, 3399, [25782, 26009, 26223, 26421, 26617, 26811, 26987, 27159, 27325, 27480, 27629, 27777, 27910, 28043, 28185, 28316, 28443, 28570, 28701, 28825, 28952, 29079, 29194, 29327, 29446, 29559], [7041.57, 7021.405, 7077.129, 7066.965, 7045.658, 6949.548, 6944.8, 6949.131, 6940.737, 6944.606, 6979.06, 6957.118, 6991.438, 6947.012, 6962.446, 6984.744, 6963.859, 7001.621, 6963.633, 6946.292, 6938.717, 6963.737, 6914.692, 6885.782, 6918.067, 6945.981], [32492.466, 32584.666, 32624.175, 32711.651, 32765.765, 32757.965, 32798.184, 32876.785, 32829.285, 32939.583, 32780.095, 32775.764, 32725.459, 32811.661, 32906.75, 32894.109, 32949.792, 32901.891, 32766.934, 32772.818, 32816.435, 32796.515, 32922.516, 32836.786, 32873.15, 32923.327], [13.836, 10.979, 14.365, 19.557, 7.787, 8.359, 18.175, 16.061, 17.096, 10.278, 14.529, 12.693, 20.658, 16.823, 9.818, 16.21, 15.931, 19.654, 21.491, 18.389, 17.316, 16.949, 17.788, 12.881, 13.991, 10.141], [4137.136826290884, 7602.904966517974, 2918.510709237827, 1452.0588200907594, 4575.395919883024, 8098.0219500182175, 9385.139862410206, 16466.527867019562, 15503.53676914898, 7631.447568199988, 16687.22459702429, 9917.128197048665, 9004.469826811264, 10073.497291664793, 6917.769649130516, 6989.3033749878405, 8447.23463283024, 8345.58257778585, 2749.9254515918483, 3996.638638686311, 3463.159049649461, 3249.543884686741, 2540.8811959598306, 612.0278287585948, 1408.6676047058863, 588.1962737608787], [285, 286, 287, 288, 289, 290, 291, 292, 293, 294, 295, 296, 297, 298, 299, 300, 301, 302, 303, 304, 305, 306, 307, 308, 309, 310]], [20, 3405, [25592, 25804, 26026, 26237, 26441, 26639, 26827, 27005, 27178, 27340, 27496, 27644, 27797, 27928], [13237.972, 13229.98, 13277.818, 13319.607, 13398.984, 13542.308, 13495.424, 13485.193, 13483.952, 13576.69, 13595.3, 13687.912, 13717.487, 13748.622], [52979.85, 53033.149, 53166.639, 53081.455, 53144.363, 53178.919, 53203.897, 53135.143, 53259.583, 53250.836, 53198.96, 53269.56, 53301.225, 53217.099], [23.025, 17.304, 11.589, 15.989, 18.979, 22.969, 18.229, 16.964, 16.824, 13.185, 16.405, 11.884, 18.261, 21.58], [15839.013402462186, 8591.420620017278, 5273.195413620845, 4790.9150990112985, 10716.515360727113, 7836.165040399006, 5867.896587382552, 8946.551067775308, 4556.321774507579, 5496.821771416856, 9729.486996978263, 20335.17744359865, 5576.314633532176, 5275.399122919483], [284, 285, 286, 287, 288, 289, 290, 291, 292, 293, 294, 295, 296, 297]], [10, 3406, [25414, 25602, 25809, 26031, 26240, 26447, 26641, 26831, 27007, 27181, 27342, 27498, 27645, 27800], [14498.713, 14289.143, 14113.986, 14230.716, 14295.901, 14329.32, 14418.516, 14405.971, 14333.826, 14376.322, 14359.589, 14338.526, 14261.965, 14232.523], [31799.238, 31907.612, 31869.016, 31841.228, 31889.484, 31909.557, 31928.65, 31981.089, 31961.984, 31949.325, 31978.152, 31938.326, 31884.301, 31913.023], [35.935, 27.415, 15.131, 14.457, 19.01, 21.035, 10.303, 12.16, 17.193, 12.002, 12.03, 15.582, 15.126, 9.449], [3697.261331249896, 6094.877630494177, 29747.359416937976, 33862.26744197725, 17621.31918051326, 16104.757562480683, 4968.964541416736, 3742.2128003400385, 1816.0898235489353, 2166.796880859035, 2616.824625774818, 2076.605173955554, 1742.0272318974598, 1366.4492172849796], [283, 284, 285, 286, 287, 288, 289, 290, 291, 292, 293, 294, 295, 296]], [18, 3407, [26448, 26642, 26832, 27008, 27183, 27343, 27499, 27647, 27801, 27930], [14506.655, 14491.772, 14404.716, 14457.734, 14415.182, 14492.86, 14504.869, 14514.356, 14551.622, 14425.868], [46318.53, 46292.443, 46244.711, 46314.35, 46336.17, 46343.323, 46339.48, 46399.825, 46359.018, 46240.129], [12.654, 16.349, 14.758, 12.878, 22.571, 18.909, 23.47, 16.768, 23.618, 27.255], [3400.2684287013935, 3556.932226596675, 1843.6086333853236, 2553.8975597761014, 1621.6634443030548, 2958.6560837187367, 2251.7694485226148, 5742.076093036643, 1537.8249123661637, 1000.0920579226765], [288, 289, 290, 291, 292, 293, 294, 295, 296, 297]], [18, 3410, [26646, 26837, 27015, 27187, 27349, 27503, 27651], [15332.759, 15368.564, 15327.823, 15388.113, 15336.628, 15323.718, 15225.371], [45566.241, 45458.572, 45501.26, 45432.844, 45499.037, 45538.316, 45639.322], [10.393, 10.246, 21.306, 12.986, 11.676, 8.691, 15.113], [2360.6056067060726, 1839.0809179797325, 1147.2030305755216, 2062.946136943169, 2128.3185000000226, 2964.176969767054, 2388.050173379928], [289, 290, 291, 292, 293, 294, 295]], [20, 3411, [26453, 26647, 26838, 27016, 27188, 27351, 27505], [15329.486, 15359.047, 15349.383, 15378.421, 15382.918, 15376.6, 15334.396], [52161.365, 52152.377, 52185.31, 52179.17, 52112.926, 52137.606, 52151.591], [16.067, 17.625, 27.618, 15.63, 17.785, 16.461, 13.79], [3095.828289357493, 2941.6816948715336, 2487.3754223394603, 4246.700000526898, 1446.7057897180068, 1721.438101728297, 2997.9956101672124], [288, 289, 290, 291, 292, 293, 294]], [20, 3413, [26652, 26842, 27018, 27192, 27356, 27508], [15814.626, 15883.673, 15864.601, 15865.101, 15818.543, 15786.352], [52759.303, 52754.515, 52756.984, 52770.739, 52772.397, 52769.993], [15.248, 18.282, 13.077, 14.728, 14.76, 20.246], [1769.289008158175, 1319.607427821205, 2215.150282998478, 2393.4694446440176, 2125.6211277550888, 2480.9915224791107], [289, 290, 291, 292, 293, 294]], [5, 3414, [27019, 27193, 27357, 27510, 27654, 27806, 27934, 28066], [16472.524, 16460.096, 16399.966, 16361.608, 16437.828, 16471.497, 16448.693, 16480.181], [19534.231, 19639.853, 19639.77, 19630.079, 19591.715, 19538.565, 19538.003, 19557.811], [30.504, 21.539, 15.728, 19.557, 11.376, 11.146, 18.396, 13.578], [4657.001207076541, 1830.6385537468989, 2202.4266536060018, 2165.952740918135, 2359.2949986406097, 2004.3939192285643, 4029.4669556866766, 752.448194637111], [291, 292, 293, 294, 295, 296, 297, 298]], [5, 3416, [27196, 27360, 27511, 27655, 27808, 27937], [16933.487, 16912.462, 16849.277, 16859.735, 16991.982, 16985.326], [20168.151, 20137.592, 20107.949, 20110.932, 20111.583, 20081.015], [22.599, 20.534, 14.078, 17.855, 22.009, 10.973], [2723.2526036959653, 3038.238681848813, 3962.3926920918057, 2314.8069291286247, 4132.809220345064, 1764.9467054110369], [292, 293, 294, 295, 296, 297]], [1, 3428, [26276, 26492, 26685, 26872, 27051, 27225, 27382, 27532], [24080.96, 24104.267, 24074.815, 23946.759, 23947.756, 23927.63, 23942.837, 23775.14], [10472.982, 10348.34, 10340.99, 10256.61, 10474.404, 10485.403, 10559.651, 10613.149], [7.724, 17.278, 17.919, 22.157, 18.082, 11.372, 15.006, 17.6], [538.5817186128403, 2680.490699111926, 1196.1600604554837, 21757.08783575538, 1393.3848835380916, 1271.5861210040543, 1719.2430498594758, 996.0228113803806], [287, 288, 289, 290, 291, 292, 293, 294]], [17, 3434, [27232, 27389, 27539, 27683, 27826, 27958, 28094, 28225, 28361, 28489, 28619], [25205.178, 25302.061, 25253.596, 25245.472, 25226.048, 25039.251, 25060.054, 25057.532, 25084.37, 25144.052, 25091.489], [46684.147, 46700.161, 46695.079, 46745.487, 46734.486, 46760.959, 46705.755, 46713.561, 46724.239, 46759.921, 46721.932], [30.258, 27.91, 24.781, 15.557, 10.123, 13.946, 14.582, 20.384, 12.787, 16.824, 11.592], [1537.9433097041078, 11944.249214003394, 3174.4186596722166, 1855.1490616846047, 3390.8400416743184, 2376.4996596695114, 2250.461738066253, 1079.7415723846914, 2317.8982027961442, 3604.436487669187, 1994.553603983872], [292, 293, 294, 295, 296, 297, 298, 299, 300, 301, 302]], [5, 3443, [26655, 26844, 27021, 27199, 27362], [17368.006, 17399.576, 17236.632, 17356.278, 17318.003], [19617.972, 19552.087, 19628.309, 19669.614, 19614.244], [28.251, 26.651, 33.235, 37.651, 11.878], [5897.377402331078, 8626.729332646259, 5471.891501392525, 1232.931651175647, 962.3931352598573], [289, 290, 291, 292, 293]], [8, 3457, [25742, 25968, 26178, 26380, 26576, 26773, 26955, 27132], [1059.908, 1007.868, 1034.012, 941.525, 983.304, 1040.703, 932.459, 934.992], [28084.79, 28159.132, 28092.228, 28088.093, 28032.665, 28057.823, 28053.746, 28132.578], [27.037, 15.037, 21.515, 9.15, 9.551, 9.656, 16.766, 14.24], [2412.7409497106214, 1783.697728890802, 3917.771518505634, 2750.2848480271646, 2814.6531909104906, 4235.6643319959885, 1594.5165171759504, 1051.9301075114959], [285, 286, 287, 288, 289, 290, 291, 292]], [8, 3458, [25370, 25549, 25757, 25983, 26192, 26395, 26588, 26785, 26963, 27141], [2687.881, 2533.02, 2457.319, 2443.308, 2511.381, 2519.341, 2504.406, 2537.643, 2546.743, 2575.645], [26877.035, 27020.852, 27004.762, 26963.163, 27035.076, 27017.09, 26987.263, 27022.836, 26963.186, 26940.439], [28.371, 8.039, 8.931, 10.566, 8.357, 7.385, 8.724, 14.316, 7.898, 9.743], [4796.422607549173, 6066.659199440635, 4158.903283807392, 4169.459461413308, 4980.566106948385, 4792.830134608403, 4056.885215554671, 3612.785074543881, 4045.103458882793, 3837.6643617285326], [283, 284, 285, 286, 287, 288, 289, 290, 291, 292]], [12, 3460, [26402, 26594, 26793, 26970, 27146], [3236.224, 3178.951, 3120.712, 3173.222, 3229.111], [36051.843, 36114.476, 36089.242, 36084.427, 36037.123], [14.479, 27.876, 22.781, 23.896, 21.78], [1773.7005518247356, 4746.3969736186245, 9823.597433103247, 3247.8923001440376, 19469.523972180246], [288, 289, 290, 291, 292]], [7, 3463, [25797, 26019, 26230, 26433, 26628, 26822, 26997, 27170], [11267.249, 11276.562, 11365.424, 11326.694, 11267.824, 11221.228, 11185.375, 11199.558], [24833.591, 24849.298, 24795.423, 24821.989, 24817.716, 24773.949, 24771.394, 24776.631], [19.331, 19.797, 25.209, 17.627, 20.67, 13.219, 18.849, 20.235], [2078.994898668818, 1530.684428483516, 4838.665195921836, 4180.865294644022, 1276.3402611368278, 1995.8916370767665, 1147.8023160537866, 1640.3898273535415], [285, 286, 287, 288, 289, 290, 291, 292]], [19, 3473, [26115, 26316, 26527, 26714, 26906, 27081, 27250], [29367.805, 29409.345, 29440.746, 29349.361, 29238.433, 29306.238, 29311.457], [48754.29, 48740.945, 48711.883, 48596.521, 48589.522, 48457.409, 48418.775], [15.916, 13.036, 13.362, 11.103, 25.235, 17.883, 14.017], [2026.1575041691074, 2031.9405382622533, 1823.4973991134907, 2273.065032947167, 7494.038513094027, 1724.31919191479, 2762.6276519928792], [286, 287, 288, 289, 290, 291, 292]], [15, 3477, [25728, 25954, 26161, 26362, 26559, 26755, 26939, 27112, 27285], [41765.254, 41867.908, 41922.366, 41896.879, 41854.174, 41677.954, 41702.092, 41695.795, 41789.051], [43202.277, 43275.939, 43293.569, 43278.719, 43280.153, 43249.225, 43220.051, 43184.753, 43181.787], [28.225, 15.962, 10.885, 9.324, 8.03, 22.494, 39.036, 25.158, 17.088], [5675.13461111632, 4441.4931974354995, 3875.5837153183697, 5459.167116368954, 5005.682937533628, 2510.066157472975, 1708.8670507989464, 1444.6951977735287, 1124.8259900647586], [284, 285, 286, 287, 288, 289, 290, 291, 292]], [16, 3481, [25368, 25548, 25755, 25982, 26191, 26394, 26587, 26787, 26962], [2100.668, 2168.624, 2204.067, 2247.752, 2280.654, 2326.564, 2385.637, 2464.936, 2456.342], [43464.651, 43411.979, 43443.543, 43437.731, 43474.356, 43528.566, 43534.128, 43407.533, 43266.537], [25.565, 9.569, 10.885, 14.042, 15.908, 11.027, 13.517, 9.942, 21.251], [1344.077742409414, 2879.3941823294113, 2562.5946497165687, 2177.2516188169284, 1778.4710897856341, 3369.388870449755, 2717.6214401383427, 4322.003187990901, 4936.731227279435], [283, 284, 285, 286, 287, 288, 289, 290, 291]], [12, 3482, [25371, 25550, 25761, 25986, 26193], [2589.055, 2575.126, 2693.791, 2623.033, 2798.535], [35990.754, 35953.298, 35902.903, 36084.591, 35981.479], [31.503, 24.886, 31.877, 10.125, 33.152], [5662.986762739277, 9856.91406739989, 2881.0760215500263, 150591.87816742732, 5266.335609049438], [283, 284, 285, 286, 287]], [12, 3483, [25373, 25553, 25760, 25985, 26196, 26397, 26589, 26789, 26967], [2797.061, 2705.336, 2727.298, 2742.41, 2753.165, 2767.198, 2746.662, 2753.723, 2851.759], [35008.297, 34892.181, 34898.14, 34901.243, 34911.685, 34915.79, 34896.088, 34931.165, 34948.004], [46.223, 13.344, 9.667, 9.173, 8.092, 6.404, 7.616, 13.344, 7.435], [2867.376122619275, 3041.1256364022765, 3683.497784036647, 3879.6932000415304, 4486.692070857301, 3315.5030406379315, 2535.1362429911705, 3189.0799950427904, 3074.2227395860737], [283, 284, 285, 286, 287, 288, 289, 290, 291]], [5, 3494, [25420, 25612, 25821, 26041, 26245, 26455], [15940.3, 15912.767, 15956.755, 16027.538, 15970.636, 15920.244], [20646.528, 20765.006, 20739.376, 20764.333, 20760.276, 20754.431], [24.936, 10.929, 11.294, 11.623, 12.375, 13.721], [10060.621983320547, 3249.280024970627, 3080.035704450833, 2742.2184446819165, 3933.0084692740215, 3687.111163853596], [283, 284, 285, 286, 287, 288]], [1, 3503, [25450, 25640, 25852, 26071, 26274, 26490, 26683], [23594.66, 23464.727, 23496.164, 23532.638, 23520.353, 23529.791, 23636.235], [9600.241, 9801.993, 9897.682, 10048.349, 9910.889, 9832.138, 9995.266], [39.703, 22.273, 23.837, 27.895, 10.142, 10.72, 21.827], [6814.003098211423, 949.9298434246554, 1398.1922026472344, 1661.3469965203374, 2528.4093773570794, 1621.355633307837, 2326.2474865438526], [283, 284, 285, 286, 287, 288, 289]], [13, 3527, [26016, 26227, 26430, 26624, 26818], [8045.208, 8143.683, 7948.112, 7927.418, 7944.08], [36959.924, 36824.355, 36811.174, 36674.773, 36521.165], [15.723, 35.007, 20.888, 31.623, 17.919], [1747.2653168104202, 3661.6623864355647, 1618.2642021744998, 3113.1779751152903, 24639.75704809672], [286, 287, 288, 289, 290]], [7, 3528, [26243, 26451, 26645, 26835, 27011], [14650.081, 14660.254, 14696.055, 14732.36, 14759.413], [24695.896, 24663.193, 24690.362, 24700.716, 24720.041], [15.759, 5.641, 6.32, 8.125, 13.598], [5461.427726161761, 6104.726864262767, 5009.0398696313705, 3701.6101790231455, 1689.7584036239073], [287, 288, 289, 290, 291]], [17, 3540, [26079, 26283, 26500, 26693, 26879], [24964.816, 24903.668, 25103.675, 25066.005, 25096.096], [46617.627, 46582.059, 46678.014, 46714.633, 46729.107], [17.032, 37.741, 21.548, 16.659, 8.102], [22402.520082216728, 2913.123664541446, 4040.9821412275883, 3692.449547681833, 4718.365772831108], [286, 287, 288, 289, 290]], [17, 3542, [26094, 26295, 26507, 26700, 26887], [25998.163, 26034.711, 25964.738, 25920.157, 25814.274], [45936.728, 45923.072, 45778.656, 45739.474, 45716.337], [30.129, 16.366, 14.186, 20.943, 19.172], [1210.5458008922403, 1972.037806910118, 1531.054175620713, 1255.7872846248376, 2988.0670061815295], [286, 287, 288, 289, 290]], [19, 3544, [25892, 26107, 26307, 26520, 26710, 26899, 27072], [27393.029, 27535.998, 27462.722, 27430.95, 27405.707, 27478.08, 27372.808], [48448.587, 48493.703, 48540.252, 48468.214, 48513.68, 48602.874, 48553.65], [21.888, 22.565, 24.403, 18.257, 15.436, 30.431, 13.666], [1045.134108618094, 6315.461417334222, 6731.838270487389, 1497.16200064103, 2331.2163530290527, 1656.146559766479, 1129.1983693123448], [285, 286, 287, 288, 289, 290, 291]], [0, 3546, [26116, 26315, 26526, 26713, 26905, 27080], [29382.489, 29266.066, 29369.901, 29354.962, 29361.52, 29347.629], [4470.095, 4526.11, 4478.053, 4439.595, 4459.962, 4469.982], [21.549, 16.441, 17.902, 22.539, 13.266, 16.356], [1781.9597438496846, 876.5243815213813, 2249.9840262495477, 2157.6450778063577, 1639.4890772526035, 1446.168266266883], [286, 287, 288, 289, 290, 291]], [4, 3548, [25691, 25912, 26126, 26329, 26540, 26728, 26917], [33884.409, 33905.118, 33855.14, 33838.935, 33848.009, 33749.164, 33723.341], [18099.711, 18045.541, 18011.722, 18022.207, 17944.636, 17912.508, 17993.143], [21.146, 21.958, 13.513, 33.188, 14.174, 12.377, 25.578], [7478.718395166863, 5178.081854673133, 2919.443959727636, 1312.1158495167222, 1821.7333368495033, 1492.425649962895, 1354.2562925337672], [284, 285, 286, 287, 288, 289, 290]], [8, 3555, [25749, 25974, 26185, 26387, 26580, 26778], [1662.324, 1639.91, 1669.268, 1647.685, 1594.632, 1607.976], [26700.522, 26728.888, 26735.926, 26738.492, 26746.73, 26766.928], [16.272, 17.027, 21.039, 16.665, 31.124, 23.649], [3009.4783420785616, 2259.6172743945017, 932.5796244096597, 2279.8525112145085, 2572.7819780073664, 6947.977276849979], [285, 286, 287, 288, 289, 290]], [11, 3558, [26002, 26216, 26414, 26610, 26806, 26983], [6097.549, 6076.15, 6156.954, 6121.384, 6172.212, 6233.337], [32507.468, 32541.661, 32613.951, 32577.294, 32548.23, 32481.851], [26.471, 12.733, 19.674, 17.278, 13.837, 24.201], [1130.1760391700545, 2780.8670948752, 2972.760119883041, 3104.712355537849, 3678.668836633583, 1064.1872861108804], [286, 287, 288, 289, 290, 291]], [11, 3562, [26226, 26426, 26620, 26815, 26990], [7354.251, 7338.021, 7296.946, 7169.095, 7282.353], [32180.586, 32219.417, 32256.026, 32337.723, 32201.618], [20.548, 20.604, 13.211, 29.148, 32.435], [7342.840469891672, 1140.7012767966844, 2036.5980582149539, 17289.517204541036, 6664.562653354085], [287, 288, 289, 290, 291]], [6, 3565, [25734, 25961, 26169, 26372, 26566], [46530.308, 46658.984, 46624.03, 46764.954, 46762.939], [23526.269, 23480.124, 23543.006, 23409.75, 23505.088], [25.547, 30.393, 16.017, 18.597, 16.594], [2743.3542413998866, 982.4885688492843, 3012.649147623321, 4139.621671685777, 1675.4792036248346], [284, 285, 286, 287, 288]], [16, 3568, [25750, 25976, 26186, 26390, 26585], [1726.985, 1821.24, 1777.108, 1697.377, 1707.386], [43589.482, 43551.867, 43514.566, 43499.746, 43529.328], [21.339, 28.186, 17.268, 15.196, 12.333], [6681.137394144155, 8675.170215479711, 3582.81844935856, 2678.894536936775, 3511.980534659151], [285, 286, 287, 288, 289]], [16, 3570, [25544, 25753, 25979, 26189, 26392], [1848.095, 1874.315, 1887.539, 1997.97, 2091.904], [44065.151, 44089.322, 44163.774, 44138.56, 44148.95], [10.949, 13.326, 10.885, 15.105, 30.636], [3087.31959769372, 3389.211900545833, 2427.6236645732456, 2991.8668370238206, 2128.711726980479], [284, 285, 286, 287, 288]], [21, 3574, [25564, 25772, 26001, 26215, 26413, 26609], [5915.292, 5881.626, 5922.378, 5949.973, 5850.769, 5865.353], [58368.804, 58363.039, 58353.637, 58325.514, 58531.525, 58321.971], [22.775, 9.858, 9.778, 16.669, 24.336, 33.913], [1447.4385591840723, 4240.69604884689, 4693.327640815314, 2612.7693427317517, 10481.796684299554, 1098.2107091445464], [284, 285, 286, 287, 288, 289]], [7, 3576, [25799, 26020, 26231, 26434, 26629], [11866.884, 11967.197, 11898.152, 12048.95, 11955.098], [24859.597, 24874.019, 24858.539, 24834.909, 24800.105], [14.448, 33.742, 23.361, 22.258, 32.392], [737.3861871830283, 3600.080809506834, 2243.7818836167485, 6604.637188771262, 4965.899772875716], [285, 286, 287, 288, 289]], [17, 3584, [25870, 26084, 26285, 26499, 26692], [25200.802, 25186.163, 25034.314, 25087.792, 25101.74], [45917.178, 45875.27, 45918.422, 45922.878, 45924.05], [20.007, 13.205, 11.81, 12.025, 22.841], [735.401552276162, 1784.6824509332146, 2239.6309408453526, 2206.171173750314, 2136.7510401561976], [285, 286, 287, 288, 289]], [17, 3588, [25672, 25887, 26100, 26303, 26514], [27016.871, 27093.844, 27129.815, 27098.309, 27007.379], [45668.36, 45731.379, 45726.891, 45764.049, 45843.452], [10.339, 10.088, 14.924, 13.182, 26.541], [2905.457974929844, 2762.866816820027, 2030.739168425437, 3158.794939267402, 9355.214530186666], [284, 285, 286, 287, 288]], [2, 3592, [25685, 25907, 26122, 26322, 26533], [31621.141, 31630.001, 31673.343, 31613.368, 31503.24], [11817.851, 11836.03, 11691.546, 11749.199, 11695.142], [20.751, 7.35, 22.691, 19.07, 27.486], [3621.057758030867, 92866.20534876348, 7776.189638523644, 20389.936260648123, 3512.594147412746], [284, 285, 286, 287, 288]], [17, 3664, [27541, 27686, 27828, 27961, 28095, 28229], [25690.307, 25770.191, 25675.998, 25657.449, 25741.866, 25743.432], [45782.939, 45838.743, 45864.938, 45892.04, 45900.536, 45833.858], [21.456, 8.946, 11.898, 11.752, 10.585, 29.952], [1408.1928546179493, 2420.7903735045575, 1729.8632080185625, 3178.5293304251054, 963.1495014973725, 1688.225293533928], [294, 295, 296, 297, 298, 299]], [3, 3666, [27696, 27837, 27972, 28104, 28237], [27978.195, 27985.064, 27998.88, 27943.5, 27951.26], [13433.031, 13401.295, 13398.076, 13433.103, 13437.124], [16.574, 25.548, 17.391, 13.477, 16.572], [2146.4097050632417, 2337.127367229213, 1095.5972470808654, 2753.42436574516, 1584.4229450679434], [295, 296, 297, 298, 299]], [13, 3682, [27485, 27635, 27780, 27916, 28048, 28190, 28319], [8145.828, 8086.534, 7936.162, 8039.365, 8201.496, 8233.041, 8141.355], [36710.148, 36595.106, 36750.456, 36715.773, 36838.201, 36751.989, 36582.778], [31.449, 29.938, 21.213, 14.584, 40.886, 17.308, 16.448], [926.6125395663297, 6907.719102838489, 2021.0330526398907, 1180.7081620860865, 2366.1706615568405, 1325.0802009272384, 5149.153669938275], [294, 295, 296, 297, 298, 299, 300]], [7, 3705, [27788, 27922, 28051, 28193, 28323], [11411.951, 11399.926, 11451.406, 11394.584, 11346.225], [24616.481, 24601.291, 24667.508, 24668.495, 24682.452], [20.142, 20.735, 25.224, 26.22, 28.406], [1094.3031992200927, 3478.4536243510966, 3122.8315958723124, 2368.1759565545003, 1744.9678307516676], [296, 297, 298, 299, 300]], [20, 3709, [27802, 27931, 28061, 28202, 28333, 28460, 28590], [14792.293, 14826.361, 14820.915, 14858.884, 14871.057, 14859.288, 14833.691], [52470.401, 52469.671, 52393.7, 52392.472, 52399.911, 52384.293, 52399.277], [29.999, 43.721, 13.77, 16.793, 12.864, 10.784, 25.966], [7429.940314001399, 1974.755823056387, 1728.4685674064547, 2592.1926791610335, 2773.4095686721976, 2242.3963286285216, 3042.2802465396594], [296, 297, 298, 299, 300, 301, 302]], [8, 3731, [27758, 27891, 28024, 28168, 28298, 28428, 28555], [2509.391, 2662.664, 2744.224, 2830.846, 2789.298, 2742.804, 2792.312], [26929.993, 26867.25, 26844.517, 26907.278, 26807.724, 26790.82, 26807.756], [15.44, 11.483, 18.345, 12.046, 28.244, 17.59, 14.024], [1296.6380309579895, 1623.2254174053226, 2487.46916765591, 2387.5521997397377, 1989.8933092340071, 2995.3592969870224, 2991.6857608608557], [296, 297, 298, 299, 300, 301, 302]], [20, 3741, [28058, 28198, 28331, 28458, 28587], [14097.65, 14161.595, 14173.664, 14160.038, 14113.387], [53277.928, 53265.513, 53237.461, 53204.252, 53203.045], [16.368, 9.036, 11.201, 14.349, 18.552], [2620.1532396161297, 3128.1311029687345, 2643.2434403771026, 1381.2537577850528, 2548.8367674011743], [298, 299, 300, 301, 302]], [0, 3745, [28108, 28241, 28377, 28502, 28631], [28788.72, 28833.199, 28812.235, 28756.83, 28770.301], [5083.54, 5053.76, 5085.296, 5216.299, 5144.755], [27.41, 26.01, 22.192, 28.154, 30.5], [1355.9713158756417, 1129.6007704757114, 1011.0974105072501, 1746.4288413917723, 4332.387849356529], [298, 299, 300, 301, 302]], [19, 3748, [28114, 28247, 28383, 28508, 28635], [30856.903, 30844.171, 30984.309, 30905.247, 30966.81], [48300.079, 48281.02, 48354.403, 48279.627, 48390.716], [28.553, 24.87, 13.736, 26.777, 16.895], [1070.8809278070419, 4183.534897068409, 1534.4930609698536, 2903.841134961954, 1175.3501205239293], [298, 299, 300, 301, 302]], [5, 3764, [28205, 28338, 28463, 28594, 28719, 28841, 28968, 29092, 29209, 29343, 29463, 29576, 29695, 29821, 29938], [15731.924, 15853.063, 15902.989, 15904.324, 15900.256, 15922.381, 15982.701, 15971.774, 16000.792, 15997.114, 15943.078, 15954.523, 16028.532, 16094.249, 15957.048], [20314.992, 20231.17, 20189.771, 20185.528, 20082.35, 20052.835, 20021.736, 20126.729, 20186.147, 20155.412, 20145.326, 20169.942, 20067.205, 20162.666, 20290.021], [23.021, 30.123, 27.189, 21.112, 16.894, 14.509, 18.718, 26.417, 28.947, 24.028, 26.057, 23.851, 16.125, 26.61, 32.597], [1218.8669566003878, 1878.1763689357344, 1719.1600984651689, 6045.266338960446, 2871.639478017468, 3210.400698513466, 5594.811671919325, 1255.0290122726224, 2683.905990326296, 3001.4944288314164, 2279.6061718187625, 2275.2775107594853, 2464.4150295076524, 2042.2373385863254, 1273.6081822958263], [299, 300, 301, 302, 303, 304, 305, 306, 307, 308, 309, 310, 311, 312, 313]], [13, 3785, [28447, 28575, 28704, 28830, 28958, 29082, 29197, 29331, 29449, 29562, 29683], [8336.164, 8281.046, 8276.673, 8376.415, 8440.223, 8383.593, 8494.621, 8444.407, 8384.315, 8322.959, 8226.595], [36834.858, 36755.309, 36813.427, 36926.743, 36855.115, 36880.682, 36813.881, 36695.363, 36711.593, 36682.73, 36767.315], [14.209, 14.14, 15.506, 14.117, 13.935, 16.715, 19.758, 17.694, 17.771, 15.285, 15.362], [1699.992038342888, 1483.7863429906797, 2219.7162476301573, 2077.792651573974, 1786.0447337673188, 1826.5150202074037, 1433.6237012231695, 2370.4552721474747, 1015.656619085999, 1098.6894859404376, 1338.7901295491235], [301, 302, 303, 304, 305, 306, 307, 308, 309, 310, 311]], [7, 3789, [28327, 28452, 28582, 28712, 28832, 28964, 29087], [13172.748, 13189.627, 13373.931, 13196.45, 13234.035, 13243.381, 13235.828], [25279.2, 25278.585, 25361.903, 25241.035, 25259.19, 25247.461, 25246.737], [20.186, 30.541, 11.257, 15.729, 21.152, 18.173, 20.701], [1617.5890374303037, 1199.0417434695003, 70909.53469296191, 1052.8263520079588, 1067.5854501541853, 1152.4828728898526, 1230.8062867387184], [300, 301, 302, 303, 304, 305, 306]], [12, 3822, [28554, 28686, 28814, 28938, 29066, 29179], [2321.177, 2330.638, 2321.421, 2326.708, 2330.43, 2342.699], [36614.347, 36641.14, 36625.891, 36601.409, 36618.926, 36629.502], [11.346, 14.074, 12.817, 9.855, 7.929, 33.71], [1970.1802601048414, 1323.5580239019132, 3068.173408794138, 2129.8400222369282, 1582.0824757582272, 1156.1013812212855], [302, 303, 304, 305, 306, 307]], [8, 3825, [28560, 28693, 28817, 28942, 29070], [3434.424, 3441.248, 3452.688, 3485.634, 3410.609], [26328.035, 26340.711, 26373.218, 26405.88, 26425.911], [16.494, 9.533, 13.947, 12.303, 20.32], [1331.7479490196606, 3315.936954724028, 2809.8466611382873, 2600.6396497217092, 657.1982836217854], [302, 303, 304, 305, 306]], [7, 3828, [28589, 28716, 28836, 28966, 29089], [14491.631, 14530.514, 14601.821, 14626.771, 14608.521], [25401.863, 25377.72, 25297.455, 25332.678, 25303.891], [22.869, 14.544, 7.709, 18.214, 11.105], [1661.3886648698447, 2124.1345975466083, 2367.1672146569176, 2022.6394157887119, 2691.2368738250616], [302, 303, 304, 305, 306]], [8, 3848, [28808, 28932, 29058, 29173, 29305, 29423, 29539, 29657], [1342.842, 1359.572, 1271.366, 1283.837, 1305.567, 1350.632, 1275.445, 1333.322], [27704.507, 27717.718, 27721.222, 27860.642, 27740.458, 27591.975, 27376.587, 27525.034], [26.301, 36.449, 31.398, 21.878, 26.79, 30.852, 36.651, 21.364], [2095.5787268789345, 1330.948226887724, 697.2513397871838, 3196.2044656502376, 4609.593327657318, 2056.350053619486, 2186.857739367475, 955.4617316204719], [304, 305, 306, 307, 308, 309, 310, 311]], [2, 3862, [28767, 28882, 29010, 29131, 29263, 29384, 29499, 29618], [30878.662, 30850.563, 30902.879, 30983.701, 31019.116, 30987.827, 30976.313, 30959.476], [12014.512, 12020.703, 12055.817, 12030.645, 12150.285, 12119.131, 12069.467, 12038.049], [20.617, 40.881, 13.932, 13.3, 23.77, 21.401, 16.822, 19.086], [1159.5003613866566, 1996.0030548861914, 1916.4278256786072, 1912.9456784418476, 4217.802576216117, 1388.0826789866423, 1505.2335740213064, 1248.2317856909233], [303, 304, 305, 306, 307, 308, 309, 310]], [19, 3863, [28885, 29012, 29132, 29265, 29385, 29500, 29619, 29736, 29857, 29984, 30096], [31229.791, 31273.014, 31271.248, 31289.01, 31295.062, 31291.856, 31342.871, 31356.736, 31344.184, 31337.562, 31321.293], [47790.182, 47800.384, 47819.022, 47866.094, 47870.535, 47861.79, 47905.548, 47954.893, 47981.067, 47951.145, 48008.731], [15.166, 12.52, 11.694, 17.603, 13.972, 18.164, 19.56, 13.306, 14.015, 15.459, 21.464], [833.4846264377471, 2099.9618116797515, 2927.1792127410445, 1842.5679089055704, 2752.0866513966375, 1973.6232857360928, 3249.9521449340973, 2355.7937960463355, 2041.9057186535629, 2119.1362456049233, 780.7336732765407], [304, 305, 306, 307, 308, 309, 310, 311, 312, 313, 314]], [12, 3877, [28939, 29068, 29182, 29313, 29433, 29548, 29667], [2604.036, 2610.169, 2750.713, 2807.657, 2866.95, 2820.994, 2788.085], [35943.573, 35969.969, 35937.594, 36125.976, 36091.458, 36043.583, 36097.17], [21.918, 24.144, 13.268, 20.358, 35.295, 20.359, 25.745], [1210.910676647469, 7331.089703259408, 1606.886114045449, 2160.708857364866, 1412.377237125505, 2576.5398859075476, 1895.9307346208266], [305, 306, 307, 308, 309, 310, 311]], [17, 3883, [29001, 29123, 29250, 29375, 29487, 29609, 29725, 29848, 29976, 30084], [26633.116, 26592.119, 26591.858, 26671.957, 26665.06, 26662.683, 26590.709, 26644.8, 26671.797, 26669.619], [45183.124, 45156.528, 45244.926, 45197.697, 45130.356, 45137.343, 45179.806, 45158.957, 45184.121, 45197.595], [26.381, 18.049, 25.013, 24.831, 11.657, 21.847, 18.667, 28.271, 19.748, 30.18], [851.0414936374409, 2042.393030484995, 4322.536055785445, 790.6606282021891, 1335.9280616250317, 2191.4123973843184, 1854.4407733712792, 2506.126061528271, 1927.9457768270788, 1918.2095311478101], [305, 306, 307, 308, 309, 310, 311, 312, 313, 314]], [17, 3884, [29002, 29125, 29252, 29376, 29488, 29610, 29726], [27049.289, 27049.26, 27006.961, 26993.01, 26942.028, 26951.093, 26987.966], [45861.396, 45890.677, 45973.004, 45980.244, 46032.182, 46054.557, 45962.461], [12.446, 14.678, 12.792, 11.311, 17.905, 12.172, 13.211], [2894.333939672982, 1351.478507991619, 2395.017680030631, 2644.144374283991, 1628.8060057886619, 2897.401529448788, 2503.985438217852], [305, 306, 307, 308, 309, 310, 311]], [8, 3906, [29315, 29435, 29549, 29668, 29788], [3228.371, 3236.307, 3183.462, 3142.837, 3184.114], [26366.205, 26307.522, 26268.167, 26201.471, 26083.564], [9.778, 14.076, 10.034, 21.743, 7.616], [1069.0996513308146, 2472.7761974173914, 2391.919561246519, 1822.3556758299978, 1856.5568051573887], [308, 309, 310, 311, 312]], [10, 3912, [29200, 29338, 29455, 29569, 29689, 29814, 29932, 30052, 30172, 30284], [13610.114, 13589.644, 13582.314, 13514.446, 13499.552, 13526.227, 13552.999, 13571.431, 13514.504, 13610.515], [32197.713, 32238.692, 32221.201, 32202.427, 32156.63, 32179.162, 32217.027, 32141.994, 32131.44, 32164.232], [18.938, 8.295, 10.895, 13.002, 6.48, 9.477, 8.964, 8.065, 11.933, 11.092], [4854.192849840782, 2784.45761827439, 1797.5201895574162, 3038.281691479101, 3036.359781983914, 3519.1194621429036, 2460.7821961387667, 3663.4318833842262, 3370.8564667029823, 3260.2129692999033], [307, 308, 309, 310, 311, 312, 313, 314, 315, 316]], [7, 3914, [29088, 29202, 29340, 29457, 29570, 29690], [14086.53, 14041.923, 14090.7, 14083.258, 14216.463, 14190.079], [24512.82, 24511.144, 24534.395, 24479.298, 24514.316, 24504.656], [12.416, 17.64, 34.812, 18.146, 11.151, 16.845], [1323.4640169047473, 1919.6536839222244, 1882.035550792145, 2634.597748953173, 2991.1533485140276, 2388.0464796935917], [306, 307, 308, 309, 310, 311]], [3, 3922, [29129, 29256, 29380, 29493, 29612, 29729, 29852], [28339.638, 28245.554, 28174.996, 28244.788, 28224.313, 28237.181, 28150.59], [14452.208, 14400.529, 14418.191, 14426.925, 14394.807, 14353.666, 14273.961], [24.133, 29.72, 27.19, 25.422, 23.616, 20.753, 30.995], [1344.3858726228063, 1013.5479651952204, 3181.46134699423, 2844.1758994655243, 1218.328416255912, 1425.8811741458437, 2999.7455462752205], [306, 307, 308, 309, 310, 311, 312]], [19, 3923, [29262, 29383, 29498, 29617, 29735, 29854], [30835.499, 30901.316, 30700.129, 30716.834, 30715.84, 30685.207], [48439.096, 48487.319, 48348.695, 48434.742, 48525.532, 48583.967], [38.46, 27.639, 25.217, 18.121, 14.987, 24.64], [1566.7452833747216, 6090.114793514363, 914.8391101063232, 1130.4659709078244, 770.7922575631727, 1207.5997931353127], [307, 308, 309, 310, 311, 312]], [6, 3931, [29163, 29297, 29415, 29530, 29647, 29768, 29884, 30018, 30127], [46003.598, 46020.415, 46225.097, 46259.652, 46262.109, 46214.497, 46177.69, 46277.848, 46321.721], [23066.668, 23158.6, 23216.931, 23226.998, 23047.625, 23100.174, 23058.581, 23100.235, 23019.526], [14.403, 14.715, 19.049, 16.074, 13.241, 19.406, 22.798, 21.095, 23.589], [2104.274961510659, 958.2614430515167, 1623.7436061692897, 2131.0306659954067, 71571.67136776814, 1688.1231240906604, 1736.0996283256218, 1112.725673475005, 1586.1121198807787], [306, 307, 308, 309, 310, 311, 312, 313, 314]], [12, 3934, [29181, 29311, 29430, 29545, 29664], [2585.657, 2596.99, 2514.977, 2571.404, 2554.108], [34838.777, 34933.553, 34987.809, 35111.277, 35256.498], [8.58, 25.244, 28.944, 15.984, 10.838], [638.8987418317838, 2928.3861820998495, 1764.4747913273254, 2989.230552224159, 139720.40703190613], [307, 308, 309, 310, 311]], [20, 3955, [29572, 29692, 29819, 29936, 30058, 30174], [14889.418, 14760.173, 14859.05, 14878.075, 14870.17, 14958.083], [52440.114, 52328.206, 52386.239, 52448.893, 52419.587, 52332.186], [8.711, 37.864, 55.347, 15.819, 13.25, 35.251], [633.0503274024809, 5059.879833194058, 5083.119579270968, 919.601032969938, 2115.552205032987, 2500.8073409037934], [310, 311, 312, 313, 314, 315]], [7, 3991, [29687, 29809, 29927, 30050, 30166, 30277, 30400, 30511], [11382.274, 11402.681, 11366.187, 11340.097, 11256.43, 11203.423, 11328.525, 11417.29], [24723.318, 24707.129, 24694.81, 24715.338, 24788.093, 24742.583, 24745.423, 24745.054], [13.25, 17.357, 25.075, 20.964, 14.961, 13.018, 18.007, 19.265], [1535.5913579848789, 2047.4954308206031, 995.4180313161003, 1707.9750496009826, 2702.038908732896, 3269.229379714819, 2021.09830017378, 701.1774328355737], [311, 312, 313, 314, 315, 316, 317, 318]], [19, 3996, [30094, 30202, 30319, 30442, 30550, 30656], [30778.241, 30798.015, 30797.166, 30811.0, 30862.022, 30809.389], [48624.947, 48629.889, 48600.669, 48642.329, 48636.844, 48597.334], [29.557, 30.468, 16.106, 12.257, 16.998, 23.205], [1243.5431086736837, 2663.9718516667363, 1062.2681279880317, 1348.7937317956375, 1135.215098495326, 1187.3673330861327], [314, 315, 316, 317, 318, 319]], [2, 3999, [30099, 30208, 30325, 30448, 30551, 30659, 30769, 30874, 30969, 31062, 31157, 31257, 31354], [32631.342, 32791.442, 33022.42, 32967.419, 33110.027, 33026.548, 33032.684, 33203.983, 33096.831, 33016.655, 32938.733, 32913.352, 32991.066], [10476.185, 10443.739, 10433.007, 10467.771, 10459.832, 10492.347, 10520.904, 10529.519, 10515.144, 10500.482, 10516.663, 10539.977, 10551.376], [20.282, 22.798, 19.769, 22.01, 17.767, 19.146, 17.296, 18.43, 22.968, 16.198, 23.557, 17.051, 23.921], [948.9113864748523, 817.45601539509, 718.6750846615759, 1850.8610477802522, 1453.0066286488905, 1360.9896580389782, 877.6937613209932, 918.9933914567722, 1043.0628421996685, 927.344351989729, 1111.6793175680152, 1448.1217754219424, 2338.024112667108], [314, 315, 316, 317, 318, 319, 320, 321, 322, 323, 324, 325, 326]], [9, 4010, [29886, 30020, 30130, 30239, 30360, 30474, 30582, 30687, 30788, 30899, 30991, 31082], [47621.383, 47598.052, 47595.487, 47622.14, 47652.739, 47599.935, 47666.502, 47576.663, 47603.359, 47574.203, 47568.297, 47540.695], [29374.265, 29467.106, 29544.802, 29563.882, 29591.012, 29538.314, 29446.375, 29481.2, 29460.755, 29466.556, 29459.332, 29556.66], [23.852, 14.661, 8.508, 11.648, 12.734, 14.229, 12.357, 22.203, 15.917, 11.949, 21.827, 20.285], [974.7339328106679, 2520.9668518568396, 1960.349126872814, 2207.0402356227933, 2081.373095588945, 2305.3679522763055, 2692.681916534204, 1070.5970521886582, 1708.3151352899188, 2127.705706456535, 1658.8586321887256, 1682.6881718518096], [312, 313, 314, 315, 316, 317, 318, 319, 320, 321, 322, 323]], [12, 4017, [29786, 29902, 30032, 30144, 30256, 30379, 30492], [2915.921, 2962.946, 2935.992, 2946.986, 2950.038, 2931.429, 2975.291], [34834.269, 34799.298, 34795.226, 34784.392, 34751.682, 34721.98, 34750.705], [22.784, 7.741, 6.762, 7.534, 12.318, 18.162, 21.27], [1779.9860382142485, 2513.26270221159, 3221.4277144379807, 2549.7303737136785, 1348.7286158060356, 1239.6275906688975, 752.7139421368527], [312, 313, 314, 315, 316, 317, 318]], [8, 4018, [30033, 30146, 30260, 30384, 30494, 30597, 30703, 30803, 30914, 31007, 31095, 31187, 31295, 31382, 31478], [3181.873, 3272.994, 3354.256, 3375.569, 3278.045, 3122.064, 2995.0, 2937.881, 2956.102, 2921.106, 2949.594, 2879.135, 2950.618, 2938.874, 2929.264], [26371.231, 26287.006, 26267.712, 26266.381, 26216.882, 26145.999, 26207.964, 26330.626, 26394.993, 26371.862, 26393.442, 26527.132, 26495.34, 26550.996, 26590.845], [23.471, 14.139, 19.352, 22.265, 16.77, 17.107, 12.813, 10.222, 17.036, 12.507, 12.637, 13.406, 13.032, 10.486, 12.928], [2738.1311931770438, 2424.1570592128555, 2888.9286327210934, 3764.720187910377, 2495.8862075238458, 1570.3125557683338, 2310.843819969478, 1952.277816224619, 2195.101676119272, 1638.4144937369101, 1883.051688825416, 1840.688733015658, 2396.1638977437037, 2506.9808714363676, 3136.8140950091206], [314, 315, 316, 317, 318, 319, 320, 321, 322, 323, 324, 325, 326, 327, 328]], [11, 4021, [29915, 30040, 30153, 30267, 30388, 30501, 30603, 30712], [5959.157, 5920.872, 5951.83, 5981.012, 5986.776, 5892.542, 5980.349, 5989.138], [33209.35, 33177.973, 33166.504, 33164.82, 33213.992, 33155.846, 33197.784, 33222.573], [11.567, 15.651, 7.568, 11.943, 14.016, 24.018, 16.742, 15.714], [897.6263347041246, 3117.2306698183893, 1983.5522060270873, 2111.241263302371, 1457.309593546654, 1112.2546432116833, 2500.8312380004863, 993.274789781507], [313, 314, 315, 316, 317, 318, 319, 320]], [11, 4022, [29799, 29918, 30042, 30156, 30270, 30391, 30504, 30606], [6896.822, 6929.026, 6927.703, 6912.863, 6902.503, 6870.628, 6881.522, 6931.448], [32829.523, 32869.734, 32914.509, 32889.161, 32904.906, 32876.48, 32869.526, 32880.455], [30.841, 21.568, 24.671, 19.314, 16.623, 28.724, 31.524, 29.359], [1003.494894522844, 1487.3469634004177, 1766.0377720661666, 1045.5728685915922, 985.2723852057651, 1759.3886239432493, 1649.3304843389571, 2502.7537778613337], [312, 313, 314, 315, 316, 317, 318, 319]], [13, 4026, [29923, 30048, 30163, 30274, 30396, 30507, 30612, 30723, 30819, 30931, 31021, 31110, 31201, 31306, 31392, 31490, 31583, 31683, 31768, 31852, 31944, 32026, 32123], [8268.201, 8371.68, 8455.935, 8445.496, 8344.854, 8372.072, 8328.709, 8362.439, 8337.948, 8234.449, 8285.9, 8348.83, 8297.002, 8241.95, 8287.188, 8277.958, 8247.01, 8278.874, 8289.365, 8270.53, 8280.905, 8296.942, 8240.717], [36924.848, 36882.153, 36859.73, 36869.687, 36909.851, 36885.673, 36861.834, 36869.522, 36939.17, 36904.342, 36882.686, 36940.016, 36957.789, 36937.698, 36911.718, 36931.387, 36830.366, 36912.101, 36903.049, 36939.595, 36926.925, 36936.79, 36918.223], [20.214, 20.247, 13.026, 24.685, 21.062, 20.813, 19.123, 18.192, 12.622, 21.476, 42.01, 18.441, 12.301, 17.737, 12.027, 10.426, 17.819, 11.327, 6.253, 11.954, 8.449, 9.78, 20.701], [1437.2277174707626, 2139.683364106394, 1074.7588341437215, 1122.5763435244846, 1203.36423597993, 1807.78468758393, 661.9978105133214, 1308.2397162917462, 2281.3285992277497, 998.5073058921248, 2341.183735480325, 1055.136885962108, 1060.6283857587212, 1579.267584581867, 2201.636498945421, 1608.529672106587, 4543.488567810839, 2805.4144389235616, 2191.9935984896974, 1446.8155370136606, 1655.7101947272874, 1957.3007679728953, 1017.4598501537251], [313, 314, 315, 316, 317, 318, 319, 320, 321, 322, 323, 324, 325, 326, 327, 328, 329, 330, 331, 332, 333, 334, 335]], [7, 4027, [29811, 29929, 30051, 30168, 30281, 30402], [12284.391, 12282.577, 12255.431, 12256.989, 12196.291, 12151.031], [24296.743, 24326.369, 24350.999, 24315.684, 24384.144, 24433.39], [11.704, 10.079, 8.927, 8.945, 9.628, 6.454], [3211.8931611997077, 3150.3921576291395, 2817.7692829210396, 1959.5504821706993, 2260.9105662606876, 1056.3310997059725], [312, 313, 314, 315, 316, 317]], [13, 4056, [30392, 30506, 30609, 30716, 30818, 30930, 31020, 31109, 31198, 31303, 31391, 31488], [7207.694, 7114.048, 7128.994, 7079.945, 7088.609, 7083.786, 7107.782, 7149.135, 7086.924, 7167.775, 7214.621, 7253.591], [37695.573, 37709.02, 37711.655, 37745.498, 37750.87, 37763.182, 37731.096, 37702.028, 37746.825, 37709.498, 37672.398, 37480.461], [32.395, 12.492, 18.33, 26.453, 24.59, 20.25, 17.318, 18.742, 14.669, 16.245, 18.063, 12.518], [5936.965473137313, 3828.2065900372127, 2891.241018128939, 1797.2005490048566, 2151.14234416317, 2506.563984301222, 1897.918206464742, 1808.6441204292526, 1798.0829695928403, 2220.9437950594643, 2433.359722872224, 650.2192980493203], [317, 318, 319, 320, 321, 322, 323, 324, 325, 326, 327, 328]], [17, 4067, [30311, 30435, 30544, 30644, 30753], [26616.435, 26573.09, 26617.639, 26568.211, 26619.388], [45157.478, 45130.938, 45180.682, 45129.876, 45155.005], [15.941, 25.41, 23.161, 22.474, 24.187], [741.0902154079135, 1070.3041764362831, 1701.4228108403554, 549.1814766392449, 1185.3255269060191], [316, 317, 318, 319, 320]], [3, 4068, [30439, 30546, 30650, 30760, 30861, 30962, 31055], [27716.709, 27718.978, 27687.541, 27711.923, 27603.704, 27674.583, 27706.932], [13916.773, 13876.6, 13856.053, 13877.008, 13913.849, 13871.874, 13838.625], [18.992, 11.755, 20.674, 16.798, 3.074, 26.308, 15.272], [1295.2809810648587, 706.8573067078586, 1320.573622860747, 875.3756269812765, 517.9523083521132, 1195.3453263877432, 1025.5088264784974], [317, 318, 319, 320, 321, 322, 323]], [17, 4084, [30641, 30752, 30853, 30954, 31048], [25522.539, 25618.954, 25630.06, 25658.398, 25622.655], [45835.712, 45916.435, 45888.608, 45907.215, 45957.611], [31.168, 15.159, 8.817, 24.514, 36.249], [6597.334349056505, 2279.1851665501667, 3435.64669314679, 1930.8069233016736, 1664.1771115812348], [319, 320, 321, 322, 323]], [8, 4121, [30912, 31004, 31092, 31186, 31292, 31380, 31477, 31571], [2165.866, 2038.001, 2030.059, 2053.652, 1988.331, 1934.157, 2090.697, 2129.198], [27228.048, 27411.671, 27490.69, 27571.766, 27558.293, 27595.489, 27509.769, 27452.433], [15.001, 19.562, 19.506, 13.9, 9.348, 12.549, 21.271, 21.25], [1284.3363407227655, 871.1385605809414, 2293.645260693916, 2182.4976135013926, 3043.1040745397736, 3042.9074549702627, 1502.1609794971082, 2279.6808924494767], [322, 323, 324, 325, 326, 327, 328, 329]], [17, 4126, [30956, 31050, 31145, 31245, 31344, 31429, 31525], [26675.182, 26607.102, 26590.224, 26666.673, 26599.946, 26616.526, 26587.249], [45194.355, 45198.778, 45122.768, 45151.93, 45135.052, 45190.47, 45158.806], [28.883, 15.225, 18.491, 18.418, 30.941, 30.243, 15.471], [1039.732600879956, 616.0355857029127, 959.3778390671455, 1170.7843156342763, 2681.1838744114407, 865.5938499957791, 1233.6380645278482], [322, 323, 324, 325, 326, 327, 328]], [19, 4127, [30960, 31052, 31149, 31248, 31347], [27605.067, 27435.831, 27385.454, 27374.694, 27402.645], [48707.304, 48528.409, 48364.634, 48288.79, 48228.108], [16.381, 18.574, 19.069, 14.372, 17.053], [2306.880554406757, 2378.675441663394, 2364.921721471084, 1401.6501178978826, 2106.331609351082], [322, 323, 324, 325, 326]], [19, 4129, [30869, 30967, 31060, 31156, 31253], [30849.187, 30860.371, 30807.149, 30817.614, 30699.437], [48520.842, 48525.803, 48544.425, 48538.457, 48668.292], [12.955, 30.534, 27.716, 24.806, 22.127], [1214.2088406211371, 2806.76369607024, 875.7296618027793, 927.9468020139354, 1171.3448741480418], [321, 322, 323, 324, 325]], [12, 4179, [31381, 31479, 31572, 31672, 31761], [2874.564, 2823.605, 2849.75, 2876.159, 2872.726], [34750.157, 34773.731, 34769.255, 34709.625, 34725.352], [21.581, 17.532, 5.983, 14.512, 15.389], [1814.6649278224477, 1352.1766554357525, 2085.6571288047667, 1983.1838508863436, 1047.900542519203], [327, 328, 329, 330, 331]], [20, 4182, [31122, 31214, 31314, 31399, 31501, 31590], [15184.567, 15137.168, 15031.937, 14878.714, 14903.925, 14829.226], [52851.236, 52936.933, 52970.939, 53030.986, 53028.789, 53032.498], [13.669, 11.701, 8.884, 8.428, 9.384, 24.338], [1844.260828396344, 2653.9019736214914, 2841.87341972245, 2536.6373757411457, 2853.856246949443, 3056.229713924091], [324, 325, 326, 327, 328, 329]], [19, 4194, [31434, 31532, 31631, 31725, 31809, 31899, 31981], [27569.987, 27574.585, 27662.804, 27749.149, 27775.657, 27698.574, 27769.91], [48702.458, 48753.908, 48747.855, 48805.741, 48853.427, 48901.021, 48874.147], [17.864, 10.928, 9.574, 10.393, 12.997, 14.538, 11.97], [2294.9377747783974, 2919.444654292925, 3560.915894284425, 2475.7635076508764, 2288.6350371071385, 1000.4698293564277, 1632.9545383777938], [327, 328, 329, 330, 331, 332, 333]], [19, 4196, [31350, 31437, 31533, 31633, 31726, 31811], [29330.576, 29395.546, 29352.36, 29363.92, 29384.535, 29357.572], [48252.328, 48267.645, 48263.405, 48308.208, 48225.496, 48211.733], [21.712, 19.82, 14.855, 34.321, 26.118, 22.908], [1865.0445612572344, 1311.935542494511, 1020.386083082094, 2193.7808184494424, 3033.51345404957, 1987.820912224914], [326, 327, 328, 329, 330, 331]], [17, 4246, [31520, 31620, 31716, 31798, 31894], [24949.538, 24926.412, 24892.731, 24866.868, 24869.128], [46722.83, 46636.535, 46605.577, 46526.602, 46663.713], [33.296, 27.693, 18.771, 13.737, 38.321], [1262.9435225622751, 2381.2056737623875, 1751.9113530390355, 981.1934907661296, 838.7985949044047], [328, 329, 330, 331, 332]], [17, 4247, [31527, 31626, 31721, 31804, 31897, 31978, 32069], [26827.669, 26970.595, 26929.568, 27034.319, 27045.674, 27033.561, 26954.481], [46065.272, 45896.717, 45856.696, 45836.178, 45803.386, 45755.806, 45706.151], [15.589, 20.801, 24.212, 22.708, 9.565, 44.934, 25.563], [1801.6010042163255, 16284.012931258247, 3008.0463773136507, 2173.398769964657, 66859.92765848787, 2088.2636527355944, 708.9694586157525], [328, 329, 330, 331, 332, 333, 334]], [19, 4256, [31900, 31982, 32071, 32163, 32239], [29600.484, 29659.398, 29645.584, 29623.147, 29695.468], [48104.574, 48023.682, 48005.451, 48028.674, 47989.65], [24.454, 12.03, 15.747, 17.442, 22.833], [3757.448723170672, 2360.1838790432103, 2120.267019786478, 2813.1950573601243, 1697.4474430788716], [332, 333, 334, 335, 336]], [19, 4292, [31985, 32074, 32165, 32243, 32330, 32430, 32510, 32594, 32677, 32760, 32840, 32923, 33001], [31241.315, 31258.749, 31250.808, 31266.255, 31263.252, 31272.86, 31266.734, 31281.97, 31253.903, 31266.064, 31289.671, 31263.913, 31290.366], [47835.22, 47827.478, 47831.875, 47838.381, 47823.449, 47857.13, 47847.855, 47834.255, 47858.845, 47841.4, 47852.782, 47881.418, 47834.248], [17.737, 10.269, 5.655, 9.005, 11.218, 6.565, 7.98, 10.945, 10.673, 9.565, 10.855, 9.112, 12.099], [3298.9819505382634, 2337.193035731179, 5157.95594774209, 2992.201744786723, 3292.3368334195566, 3061.362734183224, 2942.86363445119, 2824.529033378856, 1598.3030406369203, 2454.288990803101, 2127.505616395089, 1925.6511255917508, 2048.4278291784904], [333, 334, 335, 336, 337, 338, 339, 340, 341, 342, 343, 344, 345]], [12, 4293, [31931, 32015, 32106, 32204, 32277, 32369], [2731.318, 2712.306, 2686.761, 2654.245, 2789.403, 2800.551], [36968.998, 37051.228, 37054.743, 37076.88, 37075.797, 37006.351], [15.914, 27.809, 23.855, 15.857, 15.015, 13.309], [1213.0652830052113, 2210.7220242272224, 3091.659224635653, 2415.87974234557, 2034.715567208741, 1466.5200394963038], [333, 334, 335, 336, 337, 338]], [20, 4301, [32040, 32133, 32217, 32294, 32388, 32481, 32562, 32647, 32727, 32808], [15196.917, 15161.846, 15201.42, 15222.517, 15300.354, 15284.243, 15186.023, 15229.288, 15231.511, 15188.481], [53149.894, 53110.023, 53107.186, 53129.003, 53117.574, 53107.891, 53048.656, 53115.879, 53143.989, 53011.29], [16.133, 13.606, 24.412, 16.991, 18.999, 18.104, 28.289, 21.892, 29.202, 10.189], [1932.5599535956096, 1250.0811584329465, 2643.722473628178, 2229.5671262717624, 3508.1922501403837, 1846.8287745548987, 2944.0754059269793, 5491.99371702659, 3306.5949280107957, 176519.45327769069], [334, 335, 336, 337, 338, 339, 340, 341, 342, 343]], [8, 4309, [32014, 32107, 32203, 32276, 32368, 32463], [2706.872, 2747.147, 2646.091, 2575.108, 2421.621, 2468.823], [26057.426, 25970.721, 25997.973, 26040.943, 26191.071, 26118.227], [9.193, 10.092, 10.143, 10.873, 9.883, 17.893], [2895.4577565602713, 3026.505412034581, 2733.469372755849, 3158.0268538072187, 3230.659044027216, 1537.5127309384127], [334, 335, 336, 337, 338, 339]], [11, 4314, [32119, 32208, 32283, 32376, 32467, 32551], [6916.718, 6881.211, 6896.208, 6892.015, 6867.845, 6832.169], [31831.258, 31931.97, 31900.49, 31971.612, 31932.781, 31958.663], [27.105, 16.589, 13.166, 19.302, 19.794, 17.596], [1131.1783713239927, 1566.2376035731352, 2276.3091468241264, 2427.0641362672327, 1604.0843920333302, 1342.5338194633396], [335, 336, 337, 338, 339, 340]], [13, 4335, [32285, 32378, 32472, 32554, 32639, 32718, 32800], [8305.702, 8300.821, 8271.549, 8271.263, 8305.403, 8297.016, 8286.938], [36910.866, 36936.765, 36919.059, 36938.749, 36928.83, 36889.809, 36935.167], [11.876, 12.458, 9.509, 11.453, 13.063, 17.03, 13.169], [860.8970982373138, 2187.742026941369, 1432.1717530468422, 2271.7853227172955, 1852.7558445848806, 1205.6352908372317, 748.655400310428], [337, 338, 339, 340, 341, 342, 343]], [6, 4341, [32357, 32451, 32532, 32617, 32701], [45967.029, 45973.392, 45997.833, 46078.176, 46116.405], [22829.075, 22817.586, 22743.543, 22736.782, 22655.766], [11.72, 15.26, 15.101, 12.447, 15.085], [2323.8923693300158, 2589.640782066711, 2658.5306138737387, 1763.8382463666005, 2254.975054090188], [337, 338, 339, 340, 341]], [17, 4347, [32238, 32319, 32417, 32500, 32583], [26535.561, 26619.869, 26526.615, 26610.555, 26593.769], [45140.261, 45141.378, 45120.463, 45265.612, 45113.814], [21.219, 19.035, 19.355, 32.058, 19.951], [1528.3020492244332, 1148.5600520334963, 724.3214674176018, 1349.2850619696824, 1220.240833957448], [336, 337, 338, 339, 340]], [12, 4380, [32546, 32629, 32711, 32791, 32877, 32949, 33034, 33102, 33166, 33244, 33332], [2845.608, 2812.921, 2816.547, 2782.081, 2843.35, 2862.689, 2779.371, 2862.259, 2799.808, 2766.812, 2863.407], [34811.744, 34833.372, 34809.162, 34853.926, 34762.885, 34794.057, 34760.126, 34739.545, 34753.757, 34754.394, 34713.465], [21.564, 20.539, 16.178, 24.328, 13.917, 21.617, 16.888, 13.332, 20.151, 15.665, 15.191], [1223.637395743627, 1248.912821131325, 1195.127070327172, 1445.7188706444933, 1497.820937293139, 1784.9798933939694, 1716.9009485794913, 1651.1643247853988, 1407.0753644946576, 2592.4137257280927, 1176.5089807192555], [340, 341, 342, 343, 344, 345, 346, 347, 348, 349, 350]], [19, 4392, [32674, 32755, 32836, 32919, 32997, 33069, 33139], [29236.423, 29209.764, 29190.802, 29104.867, 29213.144, 29171.781, 29239.933], [47909.521, 47988.708, 47913.429, 47965.047, 47951.409, 47951.493, 47899.345], [14.894, 16.233, 17.223, 22.885, 13.2, 10.98, 18.432], [1446.5257392541982, 1646.6809861585482, 1067.37653058083, 11019.35268853486, 1313.6360981805853, 1882.1794000587615, 1748.5413935725835], [341, 342, 343, 344, 345, 346, 347]], [8, 4397, [32628, 32709, 32790, 32876, 32948, 33032], [2421.648, 2483.421, 2544.738, 2475.27, 2409.975, 2555.87], [26087.402, 26148.648, 26068.79, 26087.987, 26049.812, 25956.562], [25.895, 12.988, 22.69, 19.121, 11.771, 14.045], [2793.3539836115942, 1541.237457888915, 1538.4223261260447, 1863.2088645309816, 3188.1756007727367, 3587.1138653501835], [341, 342, 343, 344, 345, 346]], [19, 4455, [33210, 33293, 33370, 33441, 33512, 33601, 33698, 33784, 33865, 33942], [31233.553, 31247.331, 31258.063, 31242.856, 31270.936, 31264.581, 31271.564, 31253.097, 31263.927, 31255.357], [47854.855, 47844.027, 47841.205, 47843.747, 47885.824, 47841.11, 47859.165, 47849.582, 47860.094, 47857.571], [20.587, 12.038, 10.28, 10.669, 8.636, 9.498, 7.154, 8.102, 14.743, 20.602], [1670.82353024679, 2824.601147781862, 3437.063823567338, 1280.555200168692, 2278.3866839723732, 3979.7249006660622, 3521.1818462841056, 3533.353232784698, 2331.2166252779634, 1402.7627183457073], [348, 349, 350, 351, 352, 353, 354, 355, 356, 357]], [11, 4469, [33248, 33338, 33406, 33476, 33551, 33645], [6968.901, 6873.144, 6933.522, 7035.759, 6906.949, 6965.234], [33150.327, 33060.307, 33085.925, 32995.427, 32994.924, 32911.247], [19.7, 20.4, 19.005, 13.662, 22.276, 14.421], [2260.805001134, 1267.5079848591424, 2804.2249668595277, 1928.6625968049696, 720.2365866930851, 2113.326270435363], [349, 350, 351, 352, 353, 354]], [9, 4471, [33323, 33392, 33460, 33538, 33627, 33721, 33809], [48502.381, 48534.158, 48534.906, 48501.43, 48493.51, 48508.29, 48470.818], [29739.474, 29674.477, 29701.728, 29683.035, 29716.786, 29713.947, 29650.898], [13.663, 13.345, 15.959, 20.856, 15.275, 14.944, 16.013], [1878.31737833877, 1997.6755283503721, 3193.400892543485, 1421.98385517838, 1990.4595011274937, 1864.3284302920051, 4852.464370268698], [349, 350, 351, 352, 353, 354, 355]], [20, 4475, [33342, 33412, 33487, 33565, 33657, 33745, 33830, 33913, 33994, 34074, 34144, 34225], [14647.419, 14637.059, 14645.904, 14564.037, 14509.535, 14536.284, 14633.728, 14640.367, 14626.695, 14587.939, 14580.813, 14599.617], [52119.532, 52136.64, 52103.048, 52010.557, 51984.815, 52084.437, 52102.209, 52054.029, 52094.933, 52110.681, 52118.826, 52087.088], [8.303, 10.106, 12.222, 8.061, 10.897, 13.923, 9.856, 5.924, 5.955, 8.611, 11.672, 10.33], [2374.780546806251, 2735.74752952092, 1829.7205329205995, 1819.2026663082497, 3854.3383663507875, 2156.6978683467855, 3541.278524952356, 6551.420194822598, 5101.39617798295, 3645.065627000901, 3642.8208967954456, 4976.386199915027], [350, 351, 352, 353, 354, 355, 356, 357, 358, 359, 360, 361]], [16, 4504, [33730, 33816, 33893, 33973, 34053, 34132], [3121.191, 3301.698, 3282.277, 3289.003, 3313.889, 3309.024], [42915.652, 42964.098, 42925.613, 42912.155, 42845.11, 42875.11], [46.24, 34.722, 21.348, 14.538, 20.826, 25.741], [2261.029055543582, 1649.8163674173065, 2896.065498597371, 2647.4727913626953, 1022.1952902126355, 615.9978100449306], [355, 356, 357, 358, 359, 360]], [7, 4508, [33653, 33740, 33825, 33907, 33991], [12210.992, 12256.855, 12243.511, 12064.632, 11962.899], [25123.855, 25140.819, 25069.312, 25029.306, 25062.469], [14.73, 23.17, 22.552, 21.39, 19.673], [2693.7903163565766, 3694.290997977285, 1144.2152077588628, 737.4006953918033, 3556.5551740558067], [354, 355, 356, 357, 358]], [5, 4513, [33661, 33749, 33833, 33914, 33995, 34075, 34146, 34229, 34305, 34381, 34462, 34538, 34614, 34699], [16524.82, 16541.828, 16485.484, 16530.456, 16502.291, 16594.048, 16453.002, 16506.179, 16516.885, 16440.312, 16469.788, 16466.805, 16489.892, 16479.051], [19241.576, 19228.908, 19251.477, 19274.167, 19329.776, 19345.115, 19354.166, 19450.729, 19423.48, 19456.089, 19381.557, 19379.14, 19444.935, 19407.479], [18.763, 11.527, 15.839, 19.997, 30.24, 19.418, 20.501, 27.409, 19.009, 21.275, 16.426, 19.558, 25.768, 20.923], [2463.514990347202, 2132.4765677501955, 2140.487534170307, 1703.3589209250827, 1049.6424172500174, 6173.934114267108, 2693.550970258052, 1994.4531676382471, 1247.0726912450418, 1686.419117298749, 2959.059992876622, 1250.4313299371447, 1921.035032439019, 1503.5927975459056], [354, 355, 356, 357, 358, 359, 360, 361, 362, 363, 364, 365, 366, 367]], [2, 4523, [33697, 33783, 33863, 33940, 34018], [30886.441, 30886.948, 30914.4, 30957.453, 30933.484], [12262.71, 12283.191, 12271.986, 12305.553, 12301.735], [20.246, 10.697, 12.384, 11.276, 13.561], [3978.023835265976, 2335.1182077166186, 1408.3499840361187, 82510.69526199909, 1615.8230606344168], [354, 355, 356, 357, 358]], [2, 4524, [33513, 33602, 33699, 33785, 33866, 33943, 34021, 34106, 34172, 34252], [31546.85, 31593.081, 31689.956, 31691.89, 31710.037, 31731.434, 31686.465, 31669.531, 31652.114, 31714.076], [11255.099, 11171.472, 11138.804, 11098.03, 11112.836, 11110.57, 11027.451, 11094.331, 11074.549, 11130.069], [16.263, 10.044, 15.46, 11.859, 19.78, 14.996, 27.285, 16.226, 21.249, 25.415], [2140.945822783307, 1468.4164813101772, 1728.3602908753403, 1967.414096882609, 2740.3618094296266, 1687.267577099575, 1639.8432740693631, 1099.2287918613795, 1254.3696423752879, 1208.4359162589403], [352, 353, 354, 355, 356, 357, 358, 359, 360, 361]], [22, 4533, [33886, 33963, 34041, 34122, 34196], [46788.779, 46781.206, 46932.343, 46878.057, 46876.982], [58200.195, 58132.469, 58074.327, 58089.727, 58047.52], [18.639, 15.54, 14.911, 14.118, 28.057], [7098.471891533198, 1666.682134117217, 1964.2294499247314, 1613.82016659437, 1676.408145459064], [356, 357, 358, 359, 360]], [21, 4553, [33897, 33978, 34060, 34137, 34209], [6866.031, 6905.294, 6865.276, 6958.335, 6920.707], [58161.487, 58181.734, 58187.271, 58228.25, 58181.749], [24.226, 9.233, 17.993, 21.076, 13.581], [1401.4223093156384, 3118.3863978026147, 1888.1611619984349, 1187.8869282975804, 2082.5117528776627], [357, 358, 359, 360, 361]], [11, 4554, [33898, 33979, 34061, 34138, 34210], [7244.708, 7176.368, 7226.046, 7245.942, 7272.773], [31689.399, 31691.407, 31714.494, 31699.241, 31674.04], [18.932, 17.871, 23.189, 31.948, 15.86], [1545.4437906466405, 1575.9517185491284, 1573.7964685337354, 1570.9037534391437, 1486.2531686264842], [357, 358, 359, 360, 361]], [13, 4555, [33900, 33984, 34063, 34141, 34212], [8251.06, 8362.204, 8288.836, 8243.597, 8220.288], [37022.529, 36875.02, 36724.491, 36837.758, 36869.653], [18.713, 16.504, 28.405, 17.901, 12.505], [575.7818294385688, 1553.3747521724213, 6891.078855399136, 1890.8568820083526, 2171.0093451155153], [357, 358, 359, 360, 361]], [3, 4621, [34326, 34407, 34490, 34556, 34634], [27095.192, 27085.819, 27122.613, 27126.833, 27176.956], [13787.489, 13759.911, 13771.865, 13781.954, 13791.087], [24.65, 13.614, 21.322, 21.09, 22.197], [715.6867212548494, 1463.4812093124865, 2388.5691422736313, 3569.10830574137, 842.6492639546431], [362, 363, 364, 365, 366]], [5, 4640, [34613, 34697, 34784, 34870, 34952], [16203.582, 16259.125, 16153.024, 16133.427, 16147.595], [19858.168, 19944.369, 19971.957, 19972.217, 19969.854], [12.057, 13.339, 11.56, 11.9, 19.034], [1657.8782176411933, 1677.6780173002915, 2393.068876085175, 2576.2352321959033, 2206.2809909121556], [366, 367, 368, 369, 370]], [11, 4666, [34598, 34681, 34772, 34856, 34941, 35019, 35093, 35169, 35245, 35316, 35379], [7371.9, 7478.623, 7541.332, 7544.024, 7489.78, 7503.43, 7536.566, 7609.416, 7528.646, 7502.647, 7520.786], [31762.474, 31690.452, 31684.088, 31731.164, 31708.152, 31719.257, 31731.957, 31702.114, 31719.866, 31801.766, 31750.329], [25.417, 11.097, 22.586, 19.962, 20.473, 26.725, 19.246, 23.942, 25.858, 18.333, 22.988], [827.0186619434903, 2665.2080318641642, 2613.630907306499, 2137.7782377379863, 2877.6024210080645, 3774.006931768378, 2072.186230895336, 2234.2310752015705, 2872.8609865542358, 1552.7432719972865, 1877.5744353348143], [366, 367, 368, 369, 370, 371, 372, 373, 374, 375, 376]], [24, 4676, [34910, 34994, 35067, 35141, 35218, 35295, 35356], [42016.072, 42025.082, 42053.585, 42077.487, 42115.338, 42004.894, 42085.786], [69430.364, 69435.404, 69401.51, 69353.679, 69306.173, 69337.869, 69311.487], [12.933, 20.294, 18.705, 13.387, 16.696, 21.435, 23.721], [607.0497779861806, 792.2456597920329, 1008.1695781139958, 1703.2838331276341, 594.4207507508236, 1257.225912888178, 1080.9197513219544], [369, 370, 371, 372, 373, 374, 375]], [5, 4715, [35179, 35256, 35322, 35385, 35449, 35525, 35606, 35679, 35748], [16514.377, 16427.745, 16470.887, 16419.732, 16554.761, 16452.642, 16437.502, 16504.551, 16449.928], [19427.69, 19410.404, 19446.672, 19435.241, 19400.849, 19415.422, 19469.171, 19339.778, 19461.361], [22.985, 26.431, 15.479, 22.508, 26.065, 27.538, 9.998, 16.077, 18.707], [1689.928449841565, 1467.9012633180103, 1430.5935643201808, 2608.6737281609285, 1609.8877280981167, 1391.5959854920902, 851.538455505286, 985.0394034078959, 811.4773352980939], [373, 374, 375, 376, 377, 378, 379, 380, 381]], [12, 4775, [35507, 35581, 35659, 35732, 35800, 35873, 35943], [2951.797, 2981.406, 2984.519, 3046.645, 3016.931, 3043.285, 2963.971], [34957.244, 35026.454, 35025.523, 35075.612, 35043.903, 35092.259, 34980.566], [13.919, 9.709, 10.611, 9.592, 12.268, 9.842, 31.651], [1114.0396736097616, 2411.9553995747265, 1449.9572703928163, 3003.359170032288, 1840.3912125247884, 1973.4411612256315, 5519.711738193705], [378, 379, 380, 381, 382, 383, 384]], [1, 4789, [35467, 35538, 35616, 35691, 35764, 35826], [24228.252, 24242.242, 24335.181, 24330.842, 24339.921, 24333.505], [10448.889, 10407.676, 10332.951, 10384.075, 10274.528, 10342.684], [12.433, 10.424, 14.295, 13.667, 14.397, 15.139], [1774.8196555611314, 2008.2488906327876, 2253.0978439116598, 2078.770431128629, 1332.4138276982267, 1756.7111075848177], [377, 378, 379, 380, 381, 382]], [21, 4815, [35878, 35946, 36009, 36066, 36127, 36186, 36236], [6187.871, 6289.111, 6385.64, 6479.706, 6356.326, 6293.84, 6368.254], [58471.69, 58505.389, 58487.31, 58439.944, 58447.214, 58464.321, 58468.307], [14.295, 17.792, 16.105, 11.208, 13.55, 10.797, 15.92], [2003.7645856166007, 2528.264088237882, 2301.8950636116797, 2340.8953463438484, 1684.17540107024, 2159.594662906997, 949.8867814969295], [383, 384, 385, 386, 387, 388, 389]], [11, 4816, [35950, 36012, 36069, 36132, 36192, 36242, 36295, 36349, 36411], [7622.969, 7591.741, 7640.103, 7574.971, 7668.223, 7722.781, 7708.839, 7776.971, 7788.303], [31786.872, 31744.822, 31703.694, 31697.841, 31728.529, 31770.057, 31697.038, 31830.62, 31978.56], [18.601, 15.257, 24.846, 14.726, 11.487, 21.571, 30.713, 18.602, 33.458], [1289.9150069889054, 2428.365914012307, 897.8304188423198, 1838.993289378818, 920.9070343187191, 4374.826407832719, 2359.1676043323005, 1572.6618852556571, 1548.5669965166126], [384, 385, 386, 387, 388, 389, 390, 391, 392]], [13, 4832, [36133, 36193, 36244, 36296, 36351], [8717.376, 8716.752, 8698.31, 8652.498, 8566.913], [36564.276, 36597.732, 36473.072, 36454.03, 36588.993], [16.771, 13.621, 11.887, 14.571, 26.175], [1839.9837285933606, 2461.0457296619893, 2427.8910256002546, 2114.1078094248705, 867.8302554330035], [387, 388, 389, 390, 391]], [0, 4834, [36209, 36265, 36317, 36381, 36442, 36493, 36554, 36617, 36666, 36728], [30148.641, 30133.393, 30336.357, 30347.491, 30369.181, 30375.16, 30310.872, 30223.515, 30151.647, 30154.902], [4205.475, 4210.314, 4307.478, 4435.471, 4454.448, 4475.686, 4461.173, 4438.446, 4480.676, 4400.141], [11.413, 16.4, 21.825, 14.047, 15.285, 11.643, 15.25, 17.846, 14.663, 13.933], [902.4521919950655, 1246.1908877947476, 1460.4412185267463, 2018.836830942508, 1657.6125621488873, 2201.2840590447286, 1522.7937949428992, 1272.2212594109212, 1232.7051844303703, 636.8785497958926], [388, 389, 390, 391, 392, 393, 394, 395, 396, 397]], [2, 4855, [36322, 36383, 36444, 36495, 36558, 36620, 36671], [32880.583, 32861.839, 32828.105, 32803.375, 32808.356, 32814.18, 32800.103], [11332.134, 11372.522, 11394.721, 11412.19, 11433.89, 11432.641, 11404.875], [15.903, 12.38, 12.062, 7.954, 14.257, 9.965, 19.659], [1947.903388550596, 2470.201601111043, 2345.6034286682216, 2467.8864355551345, 1622.852394345861, 2621.579518577789, 998.87883722779], [390, 391, 392, 393, 394, 395, 396]], [6, 4862, [36391, 36453, 36511, 36571, 36630, 36686], [46695.792, 46715.242, 46815.098, 46697.799, 46662.94, 46595.22], [23520.342, 23478.552, 23476.16, 23551.835, 23536.791, 23561.956], [24.736, 23.15, 31.113, 28.54, 26.321, 17.386], [2138.2787356965814, 888.0408182334927, 1578.725547461412, 2688.795534219747, 2386.655991641639, 1258.665564772613], [391, 392, 393, 394, 395, 396]], [13, 4867, [36471, 36532, 36590, 36646, 36701, 36761], [8357.83, 8282.509, 8238.361, 8228.881, 8340.263, 8386.576], [36632.617, 36492.379, 36513.62, 36369.36, 36448.841, 36529.339], [25.832, 24.458, 14.177, 19.296, 11.536, 12.666], [1445.7246038043954, 4769.810641242682, 1226.1713215124867, 815.6389129843736, 1542.60666887454, 1506.1874397342262], [393, 394, 395, 396, 397, 398]], [7, 4868, [36300, 36359, 36417, 36473, 36535, 36597], [13339.391, 13357.118, 13337.774, 13364.376, 13379.826, 13325.936], [24487.315, 24523.192, 24516.766, 24547.074, 24533.995, 24560.629], [10.164, 6.795, 10.007, 8.392, 10.962, 17.11], [2223.8812112942137, 3872.7902707659323, 2925.7065447770574, 2720.2563539835223, 1918.3998368360924, 1993.4535886102667], [390, 391, 392, 393, 394, 395]], [11, 4890, [36531, 36588, 36644, 36700, 36759, 36819, 36866, 36927, 36990, 37041, 37103, 37165, 37233, 37303, 37377, 37437, 37493, 37558], [7802.391, 7791.516, 7752.282, 7762.175, 7777.407, 7818.825, 7857.994, 7865.219, 7795.944, 7841.901, 7777.109, 7800.361, 7798.315, 7812.907, 7818.828, 7851.887, 7832.633, 7847.083], [32072.569, 31977.201, 31923.657, 31886.756, 31826.445, 32021.166, 32116.579, 32157.028, 32269.081, 32260.959, 32239.837, 32233.901, 32153.385, 32116.263, 32057.199, 32020.883, 31954.492, 31919.613], [10.102, 22.116, 35.765, 26.104, 24.687, 19.574, 13.273, 11.816, 34.571, 28.304, 15.518, 19.386, 9.75, 17.08, 16.065, 8.072, 19.841, 19.02], [1534.4225571513264, 1302.9300313935603, 1518.3881589986113, 922.6509090188564, 1238.3698970004793, 1032.689839637883, 945.2300011177073, 2359.3063794927934, 2705.9058312116604, 1102.9645622862176, 1369.7452835254733, 1119.6159134180828, 657.8860216105668, 1196.1950933309915, 2233.230541570433, 883.3267260453202, 1458.4378723092634, 1296.3569188582373], [394, 395, 396, 397, 398, 399, 400, 401, 402, 403, 404, 405, 406, 407, 408, 409, 410, 411]], [7, 4894, [36599, 36652, 36708, 36768, 36826], [14488.664, 14478.14, 14445.366, 14429.882, 14438.046], [25430.967, 25446.158, 25449.107, 25414.526, 25421.819], [12.836, 8.885, 8.708, 9.647, 14.676], [2736.74651761347, 2802.3384361758635, 2484.9348764310794, 2986.3671379003963, 1914.7959598660825], [395, 396, 397, 398, 399]], [2, 4897, [36615, 36665, 36725, 36790, 36842, 36894, 36957, 37009, 37064, 37126, 37193, 37256], [29666.256, 29799.744, 29744.115, 29710.338, 29659.507, 29750.986, 29675.702, 29618.403, 29666.799, 29718.943, 29731.69, 29651.333], [12678.636, 12537.807, 12583.319, 12506.078, 12535.626, 12483.225, 12517.181, 12573.824, 12448.927, 12524.715, 12460.707, 12490.741], [11.827, 28.354, 20.083, 23.025, 15.534, 22.484, 32.383, 16.178, 21.336, 14.442, 30.32, 13.948], [585.1295236010834, 2156.5289984918563, 1137.9581500330414, 1637.9117699432857, 1343.9583321692849, 2638.826990801266, 1254.636507683298, 1865.0940603111478, 1960.9299499705457, 1583.3471302617345, 2210.4461344810848, 1326.176643056066], [395, 396, 397, 398, 399, 400, 401, 402, 403, 404, 405, 406]], [2, 4925, [37013, 37068, 37130, 37194, 37261, 37342, 37410, 37465, 37523, 37591, 37652, 37718, 37782], [33332.915, 33322.912, 33303.399, 33336.399, 33352.413, 33336.385, 33301.855, 33330.093, 33272.122, 33272.791, 33343.385, 33318.322, 33289.806], [10811.243, 10726.515, 10724.985, 10815.638, 10680.028, 10751.746, 10783.014, 10795.788, 10744.203, 10767.769, 10676.7, 10720.903, 10736.219], [18.858, 12.97, 10.507, 18.164, 16.936, 18.232, 15.277, 25.032, 15.048, 12.506, 23.376, 21.285, 22.178], [1749.3886035948228, 2096.000377399748, 1496.0450389461594, 1672.8691550435688, 967.612776584961, 831.7550691508508, 951.6155901473949, 1307.7184326912554, 1026.2844442404908, 1272.1718769785034, 1846.432517634694, 1498.6052867408841, 944.660416282095], [402, 403, 404, 405, 406, 407, 408, 409, 410, 411, 412, 413, 414]], [13, 4940, [37043, 37106, 37166, 37234, 37305], [8480.139, 8501.343, 8417.517, 8462.064, 8350.927], [36521.651, 36582.662, 36506.485, 36552.053, 36573.546], [12.994, 17.373, 21.826, 14.094, 16.589], [1257.0985254818927, 2487.294908183487, 987.9718863601414, 799.6335344581385, 1403.3521458822565], [403, 404, 405, 406, 407]], [5, 4957, [37312, 37390, 37445, 37504, 37566, 37631], [16694.987, 16703.862, 16740.886, 16783.885, 16913.557, 16922.239], [19547.8, 19554.607, 19487.808, 19491.99, 19576.818, 19586.203], [13.022, 11.287, 10.971, 14.676, 13.021, 23.613], [2604.509748064088, 2310.7874452369897, 2056.236668722435, 3567.2061335814833, 1987.7732423936754, 1732.7125346633575], [407, 408, 409, 410, 411, 412]], [1, 4959, [37251, 37321, 37398, 37453, 37516, 37577], [23922.217, 23948.024, 23862.712, 23895.119, 23857.124, 23845.404], [9590.139, 9535.625, 9557.643, 9532.822, 9526.166, 9524.525], [31.411, 17.117, 11.631, 17.49, 25.045, 26.302], [2249.6390826633915, 1583.1789758079894, 1652.776383643818, 1459.7747753293252, 746.3067841456848, 665.2218451629226], [406, 407, 408, 409, 410, 411]], [12, 4966, [37288, 37360, 37421, 37480, 37544, 37606], [1897.804, 1879.113, 1880.88, 1899.994, 1904.297, 1938.852], [37031.223, 37083.255, 37087.182, 37102.647, 37168.814, 37170.904], [26.716, 8.763, 13.337, 9.77, 12.241, 17.357], [747.7801124059179, 2919.082245147459, 1988.123531829581, 2363.233890658589, 1999.636519778515, 1292.2997108438258], [407, 408, 409, 410, 411, 412]], [12, 4968, [37157, 37228, 37295, 37367, 37426, 37486, 37551, 37611, 37674, 37744, 37810, 37859, 37915, 38009, 38142, 38335, 38562, 38776, 38994, 39231, 39450, 39651, 39822, 39991], [3431.811, 3445.658, 3426.701, 3485.052, 3419.45, 3426.255, 3281.025, 3287.942, 3283.394, 3261.404, 3163.026, 3201.472, 3191.73, 3293.667, 3277.036, 3247.948, 3270.542, 3333.002, 3319.817, 3281.796, 3320.411, 3326.077, 3301.748, 3334.713], [35204.0, 35131.953, 35177.245, 35289.154, 35268.537, 35202.291, 35168.223, 35178.151, 35123.432, 35161.177, 35178.729, 35119.204, 35120.802, 35142.096, 35135.804, 35150.953, 35224.055, 35245.139, 35246.704, 35226.521, 35256.938, 35249.473, 35264.312, 35318.541], [18.877, 14.878, 8.592, 7.631, 19.993, 14.677, 19.862, 19.067, 17.596, 24.913, 24.917, 21.393, 25.5, 19.228, 14.395, 16.592, 22.175, 14.125, 10.832, 12.317, 14.235, 15.19, 10.354, 12.347], [1824.4691973056497, 1344.2878092019644, 1139.6828054281073, 68982.07129059368, 2103.4871316726203, 2340.885036266968, 8339.594659085173, 1079.8917262329912, 1420.873694322145, 2166.865981275398, 1414.0225384798332, 4721.781019945714, 1181.508072290464, 2207.161972472038, 3948.7139268306396, 1727.4084251007168, 3854.9829438788774, 2353.1611702034847, 2642.9404869507034, 2933.915242062637, 3043.0366552786927, 2840.155512697312, 1741.958230598926, 2241.5288076035918], [405, 406, 407, 408, 409, 410, 411, 412, 413, 414, 415, 416, 417, 418, 419, 420, 421, 422, 423, 424, 425, 426, 427, 428]], [24, 4996, [37657, 37723, 37788, 37842, 37900, 37980], [41468.678, 41517.738, 41484.937, 41471.425, 41478.007, 41541.839], [70464.45, 70450.779, 70467.585, 70441.293, 70432.487, 70466.742], [19.275, 15.763, 34.815, 14.209, 15.813, 25.276], [2490.961017882633, 1289.4592826622002, 1251.7098865538806, 999.582801739551, 581.2788784085345, 842.5165471813906], [412, 413, 414, 415, 416, 417]], [20, 5004, [37626, 37695, 37758, 37820, 37875, 37939], [13175.803, 13202.594, 13114.559, 13181.669, 13238.983, 13378.204], [52624.532, 52637.088, 52647.501, 52608.998, 52611.015, 52607.036], [24.539, 18.495, 14.173, 17.52, 19.836, 15.342], [1586.6718305768334, 2113.2274578322967, 2230.4402393356913, 2454.2476899129747, 760.7422795461883, 3207.0375574791656], [412, 413, 414, 415, 416, 417]], [0, 5015, [37959, 38084, 38258, 38470, 38690, 38911, 39131, 39357, 39571, 39751, 39917, 40088], [29090.414, 29096.471, 29087.402, 29095.799, 29093.402, 29070.095, 29105.578, 29109.599, 29100.119, 29118.959, 29097.873, 29126.078], [5446.016, 5439.321, 5472.365, 5422.988, 5464.57, 5465.244, 5456.981, 5475.466, 5472.184, 5477.552, 5458.967, 5478.189], [13.489, 16.096, 12.432, 10.495, 9.654, 14.119, 12.893, 9.226, 10.143, 12.219, 11.404, 8.086], [1263.1439200115951, 2761.2728856786202, 1916.4291538625935, 1607.195640502673, 1649.4474132523655, 1498.6018569926837, 2054.970161387645, 1768.8354577086873, 2058.9561169048325, 1688.4737628260214, 1816.904367118198, 1414.812445474538], [417, 418, 419, 420, 421, 422, 423, 424, 425, 426, 427, 428]], [21, 5028, [37923, 38014, 38153, 38353, 38574], [5920.558, 5945.95, 5901.131, 5820.346, 5803.609], [58403.988, 58353.267, 58364.369, 58181.464, 58153.34], [12.367, 18.854, 13.473, 17.473, 23.095], [1453.85319962459, 1683.7326654234523, 2947.9553413890953, 13151.296701945228, 12825.47879760767], [417, 418, 419, 420, 421]], [9, 5030, [37989, 38120, 38311, 38531, 38750, 38970, 39195], [48034.73, 48025.219, 48010.746, 48064.91, 47998.336, 48034.051, 47976.18], [29218.156, 29208.202, 29216.032, 29214.269, 29219.602, 29200.118, 29333.025], [24.605, 15.852, 14.844, 17.955, 14.362, 12.587, 22.796], [1096.213686718411, 1971.9029638760114, 2056.6191525250183, 1665.9663707952197, 1300.0730759849528, 2238.747001677914, 4258.821165440993], [417, 418, 419, 420, 421, 422, 423]], [11, 5033, [37867, 37930, 38025, 38169, 38370, 38589, 38803, 39020, 39260, 39480, 39677, 39843, 40015, 40183, 40341], [7865.113, 7803.402, 7738.557, 7653.29, 7778.118, 7768.703, 7782.715, 7641.961, 7534.217, 7651.775, 7720.256, 7629.968, 7785.409, 7784.744, 7748.133], [32044.523, 32026.097, 31950.282, 32011.767, 31967.073, 32014.668, 32104.997, 32093.151, 31949.324, 31936.779, 31977.472, 31989.89, 31992.646, 31858.2, 31948.533], [25.997, 21.825, 25.424, 17.863, 14.953, 17.728, 26.554, 22.662, 25.071, 33.414, 25.928, 17.598, 17.432, 20.556, 29.545], [681.0779918010937, 1694.122850040142, 5836.142371283887, 8998.980329252456, 3407.263195722119, 2873.6684833337117, 3216.196022844348, 4962.079233186793, 11846.77248259832, 1355.7428125613899, 2003.2719766243652, 15217.695696107463, 1811.4227744729667, 1491.8897395334104, 3106.2842644606358], [416, 417, 418, 419, 420, 421, 422, 423, 424, 425, 426, 427, 428, 429, 430]], [13, 5034, [37931, 38024, 38168, 38369, 38588], [7721.208, 7689.539, 7662.637, 7689.869, 7677.998], [37017.028, 36998.041, 37034.349, 36981.431, 37003.927], [28.165, 9.725, 15.011, 11.868, 17.309], [2418.538395936494, 2402.744141207762, 1670.3988197741, 2038.9746719716186, 1489.0997044675025], [417, 418, 419, 420, 421]], [7, 5036, [37938, 38033, 38176, 38377, 38596, 38809, 39031, 39270, 39490, 39684, 39852], [12638.12, 12651.632, 12569.476, 12519.033, 12556.308, 12673.6, 12797.183, 12789.619, 12923.574, 12951.512, 12943.737], [25111.576, 25142.026, 25091.352, 25113.622, 25104.313, 25126.486, 25090.283, 25117.228, 24996.792, 24939.556, 24875.039], [20.185, 15.093, 12.316, 14.115, 19.876, 9.043, 9.458, 18.999, 15.655, 12.71, 11.219], [887.6056479343823, 2395.041385412722, 2284.7819457688393, 3273.1608130992972, 3408.442595127515, 5369.757268640249, 2981.9229717251196, 2519.3390738645876, 3411.44605214837, 4771.390393880698, 2157.7764841627186], [417, 418, 419, 420, 421, 422, 423, 424, 425, 426, 427]], [10, 5038, [37877, 37941, 38037, 38184, 38383, 38603], [13960.645, 13973.81, 13951.285, 13869.319, 13859.919, 13966.473], [32354.517, 32282.45, 32300.297, 32305.655, 32299.095, 32259.589], [26.481, 29.242, 21.152, 30.926, 28.212, 21.822], [1597.4962902547159, 1858.9335921190648, 1019.7042840283646, 1726.9830027598266, 7231.187142032914, 661.4314625555177], [416, 417, 418, 419, 420, 421]], [5, 5041, [37946, 38050, 38203, 38404, 38627], [17221.168, 17167.333, 17046.177, 17062.555, 17023.395], [19917.377, 19842.521, 19865.969, 19793.981, 19796.641], [13.025, 16.341, 15.108, 19.386, 18.372], [955.9385680496757, 8741.531708603052, 4470.610057104529, 4289.622117252827, 8568.312679746065], [417, 418, 419, 420, 421]], [18, 5075, [38043, 38195, 38393, 38613, 38825, 39044, 39286, 39499, 39693], [15104.801, 15111.787, 15097.727, 14919.072, 14970.992, 15089.422, 15125.221, 15166.697, 15159.719], [46179.287, 46132.012, 46151.484, 46144.994, 46243.407, 46314.341, 46288.503, 46337.445, 46344.944], [19.88, 14.348, 19.323, 20.789, 14.406, 9.473, 11.394, 8.339, 9.864], [920.099194393877, 2028.205958369653, 2548.895317275258, 3841.5644177781683, 1921.2199385988865, 2329.758955991237, 3114.7430011718234, 3431.9989424671685, 2484.0914051377727], [418, 419, 420, 421, 422, 423, 424, 425, 426]], [17, 5088, [38074, 38240, 38446, 38672, 38885, 39110, 39337, 39551, 39735, 39899, 40070, 40238, 40400, 40566, 40729, 40891], [25692.794, 25688.037, 25717.178, 25767.825, 25796.624, 25843.373, 25836.702, 25913.845, 25863.994, 25941.047, 25919.964, 25944.974, 25964.595, 26065.8, 25997.164, 26103.966], [45884.075, 45781.781, 45702.243, 45657.669, 45642.676, 45654.593, 45642.363, 45559.531, 45628.142, 45566.009, 45625.24, 45627.708, 45610.161, 45555.536, 45558.551, 45623.747], [25.763, 16.764, 13.951, 8.459, 5.864, 9.367, 13.742, 13.096, 20.313, 12.263, 14.777, 11.891, 15.585, 15.387, 23.845, 17.42], [7644.478261190748, 7135.13854153825, 3396.3595445494793, 5437.381239324726, 5402.405718645427, 5937.2733544504545, 5495.232583482801, 6192.12160521822, 4355.265351867707, 5964.356459020608, 4643.251443724874, 9648.363623888261, 5795.330621760224, 1823.2806713206244, 4095.929922973383, 1836.0542078025635], [418, 419, 420, 421, 422, 423, 424, 425, 426, 427, 428, 429, 430, 431, 432, 433]], [14, 5100, [38106, 38293, 38510, 38730, 38952, 39171, 39400, 39608, 39791, 39955, 40124, 40286, 40454], [38863.14, 38874.745, 38865.08, 38949.165, 38716.892, 38619.388, 38615.089, 38647.414, 38591.195, 38541.391, 38576.967, 38549.198, 38480.129], [37773.903, 37875.198, 37825.333, 37720.446, 37766.631, 37794.471, 37851.624, 37882.171, 37903.01, 37870.596, 37953.382, 37921.398, 37890.576], [7.912, 21.719, 15.341, 20.917, 10.771, 8.229, 10.894, 8.553, 8.111, 18.741, 10.463, 25.72, 10.845], [732.7865479310988, 6806.266092975165, 3855.646984997999, 17713.6129901239, 3409.5914502708915, 2975.991682079966, 4538.842979594094, 3567.5039158654354, 4577.050986902342, 1931.5824474142937, 1188.4912024127786, 2205.3628352706096, 2667.5782415157983], [418, 419, 420, 421, 422, 423, 424, 425, 426, 427, 428, 429, 430]], [15, 5102, [38113, 38303, 38518, 38741, 38959, 39182], [42375.922, 42416.814, 42484.106, 42498.564, 42501.329, 42467.992], [41502.163, 41517.055, 41546.934, 41548.589, 41549.595, 41600.666], [21.024, 14.641, 13.301, 26.283, 17.938, 21.952], [807.8094411061339, 2627.7251349244666, 2419.1024553694174, 2219.1703379259015, 1462.364722230473, 832.4636096893928], [418, 419, 420, 421, 422, 423]], [16, 5107, [38003, 38138, 38332, 38558, 38764], [2604.348, 2733.98, 2727.833, 2611.787, 2535.868], [43092.45, 43116.174, 43149.031, 43119.165, 43054.808], [22.589, 37.221, 25.731, 16.502, 13.414], [1349.2060590330432, 5333.253553575594, 8655.222983488864, 1978.7763727719162, 1278.040662611658], [418, 419, 420, 421, 422]], [16, 5109, [38007, 38141, 38336, 38560, 38773, 38993, 39228, 39449, 39652, 39823, 39992], [3026.702, 3186.589, 3159.106, 3148.886, 3128.798, 3137.544, 3051.574, 3256.957, 3183.85, 3304.942, 3270.44], [43346.522, 43178.545, 43167.019, 43122.534, 43086.488, 43117.448, 43114.321, 43089.185, 43047.117, 43049.029, 43111.649], [12.77, 7.783, 10.802, 14.096, 32.595, 23.749, 25.194, 14.414, 11.47, 18.249, 19.309], [92883.22251217287, 4293.907325745264, 4879.61462353347, 4986.272895558941, 4614.9559613866595, 3381.5564754579736, 3225.582527030936, 1548.4288780711074, 121439.29224980378, 3557.3784752455363, 8541.075553673521], [418, 419, 420, 421, 422, 423, 424, 425, 426, 427, 428]], [21, 5119, [38149, 38347, 38570, 38783, 39001, 39237], [4842.564, 5090.391, 4931.537, 4850.824, 4725.081, 4625.905], [58450.266, 58452.228, 58480.715, 58517.538, 58551.415, 58543.281], [14.0, 10.566, 7.446, 22.016, 19.698, 32.562], [4328.950850140608, 130745.40249013688, 1369.6882527915034, 3777.502705141329, 12459.335149750112, 5428.119933270032], [419, 420, 421, 422, 423, 424]], [21, 5120, [38152, 38351, 38572, 38786, 39007, 39244, 39466], [5751.463, 5742.933, 5654.518, 5626.838, 5649.966, 5671.211, 5761.245], [58110.716, 58127.531, 58044.923, 58060.415, 57935.152, 57961.737, 58113.224], [28.296, 21.505, 19.831, 21.812, 11.74, 14.925, 23.02], [8120.2565176803155, 16368.931043185223, 18149.446082903934, 14953.081903637107, 2533.15740308879, 4832.297915729987, 22592.03642937894], [419, 420, 421, 422, 423, 424, 425]], [7, 5127, [38175, 38375, 38595, 38808, 39030, 39269], [12570.938, 12519.828, 12570.525, 12552.391, 12563.606, 12593.055], [24283.931, 24269.589, 24314.522, 24286.711, 24287.955, 24295.7], [13.206, 7.458, 13.941, 8.54, 9.498, 19.09], [3045.9910049227274, 3004.9525755930476, 4386.0225958966585, 4076.6267058298326, 3212.750519229204, 3676.0318226272866], [419, 420, 421, 422, 423, 424]], [10, 5129, [38178, 38379, 38597, 38810, 39032, 39271, 39489, 39685, 39851, 40020], [12897.958, 13018.069, 12994.238, 12985.263, 12902.059, 12833.305, 12785.214, 12954.657, 12849.186, 12890.536], [32236.059, 32368.863, 32441.288, 32431.134, 32476.879, 32439.189, 32437.238, 32458.483, 32408.295, 32448.007], [18.62, 16.004, 11.215, 15.29, 19.814, 10.163, 16.106, 25.922, 10.197, 25.288], [22152.428960041467, 7738.785920623584, 4100.438732424844, 2579.331512496201, 2908.663670261862, 3499.6049316856233, 2616.992440739536, 1008.8601862304026, 2801.3191232796053, 3361.57249721213], [419, 420, 421, 422, 423, 424, 425, 426, 427, 428]], [10, 5133, [38189, 38386, 38607, 38819, 39040, 39282], [14605.307, 14440.932, 14440.292, 14526.377, 14595.26, 14575.065], [31660.743, 31721.833, 31746.379, 31748.347, 31680.686, 31641.649], [24.234, 28.639, 61.189, 25.224, 13.849, 20.187], [1419.4559848637161, 6052.435717226306, 2077.68196453416, 4074.8144991774425, 1596.9786935376223, 2704.104603357036], [419, 420, 421, 422, 423, 424]], [20, 5134, [38190, 38387, 38609, 38820, 39041, 39284, 39496, 39691, 39859, 40028, 40196, 40352, 40521, 40682], [14549.514, 14590.454, 14578.709, 14612.047, 14590.927, 14592.452, 14572.337, 14583.14, 14641.131, 14592.83, 14595.653, 14543.728, 14578.456, 14581.803], [52083.096, 52114.789, 52035.432, 52089.555, 52066.662, 52089.915, 52076.362, 52120.572, 52097.604, 52007.718, 52060.232, 52082.969, 52111.076, 52106.387], [11.732, 13.48, 16.028, 18.755, 6.669, 6.58, 7.945, 7.43, 17.143, 12.109, 11.266, 11.096, 19.698, 26.558], [2221.8949364676528, 3324.076211068614, 2368.9371171745624, 2381.6079469960255, 5970.648236448371, 4617.098117269032, 4432.87697083863, 5180.274642439773, 2732.502648482266, 2963.626036493753, 3827.1533938789516, 2487.63264351008, 770.4734664277445, 826.9262500564727], [419, 420, 421, 422, 423, 424, 425, 426, 427, 428, 429, 430, 431, 432]], [17, 5155, [38248, 38460, 38684, 38899, 39120, 39347, 39561, 39742, 39908, 40078], [27229.368, 27243.223, 27266.188, 27245.202, 27209.704, 27164.968, 27135.965, 27132.01, 27115.106, 27124.073], [45635.47, 45619.154, 45600.994, 45603.045, 45677.781, 45763.686, 45840.372, 45770.581, 45734.312, 45591.062], [21.67, 16.493, 15.53, 15.283, 15.383, 22.361, 13.199, 20.116, 20.189, 40.291], [949.1164017775217, 2371.3110374532425, 3662.51585117725, 2005.7808704938416, 2826.982090326259, 3841.9575757249304, 4270.097207189044, 6909.695784640817, 1449.7233238488843, 3199.4044853809314], [419, 420, 421, 422, 423, 424, 425, 426, 427, 428]], [3, 5158, [38256, 38468, 38687, 38908, 39128, 39353, 39567, 39749], [28164.454, 28172.4, 28149.685, 28096.341, 28148.905, 28075.661, 28115.379, 28085.241], [14372.69, 14332.603, 14187.868, 14144.41, 14256.525, 14211.417, 14218.414, 14160.994], [22.882, 18.762, 18.041, 17.677, 16.514, 9.651, 32.631, 17.951], [5737.695531212578, 8375.382939251791, 7419.064059017563, 3119.176618881666, 1849.0672279985024, 45606.61878771032, 2368.685257480146, 1007.1663484457519], [419, 420, 421, 422, 423, 424, 425, 426]], [4, 5162, [38270, 38483, 38702, 38926, 39143, 39374, 39585, 39772, 39935, 40104, 40267], [32690.735, 32641.84, 32661.442, 32692.687, 32710.888, 32712.136, 32783.611, 32885.434, 32948.864, 33038.118, 32977.607], [18552.97, 18492.536, 18469.394, 18420.393, 18410.501, 18405.217, 18371.114, 18405.765, 18343.971, 18346.916, 18239.014], [10.041, 7.474, 7.627, 9.955, 6.729, 8.609, 20.031, 10.263, 25.787, 24.263, 3.234], [2476.3032336293113, 3767.373792399684, 5292.067111370831, 3321.356219710865, 3453.7161306704675, 4144.411121144542, 6405.222567766863, 76703.65015198894, 9057.526589271947, 14332.185090872928, 1149.3705865986667], [419, 420, 421, 422, 423, 424, 425, 426, 427, 428, 429]], [14, 5169, [38296, 38511, 38732, 38956, 39176, 39404, 39610, 39792], [39937.101, 39995.649, 39940.185, 39944.846, 39755.9, 39897.539, 39848.232, 39935.498], [38010.829, 38017.65, 38019.287, 38052.053, 37903.091, 38004.766, 37947.763, 38022.828], [17.456, 18.347, 16.636, 19.858, 18.754, 18.913, 24.347, 8.71], [2244.97043368588, 3532.5479245261195, 2389.334489848514, 986.6072974555022, 14961.67768800642, 3121.860784328466, 8966.478466701337, 1900.9001257281145], [419, 420, 421, 422, 423, 424, 425, 426]], [16, 5179, [38132, 38324, 38547, 38758, 38980, 39217], [1970.259, 1835.17, 1889.407, 1791.886, 1756.925, 1820.293], [43687.482, 43684.774, 43706.732, 43537.782, 43533.782, 43466.43], [16.665, 14.438, 19.569, 13.725, 9.979, 14.63], [27714.982891658135, 6656.685417851676, 7788.04534274075, 3867.9493838310136, 6208.208676388463, 3249.5270565542023], [419, 420, 421, 422, 423, 424]], [2, 5181, [39587, 39773, 39936, 40105, 40266, 40432, 40594, 40757, 40913, 41055, 41188, 41325, 41449], [33034.595, 33027.711, 33058.251, 33033.793, 32896.154, 33067.137, 33080.603, 33052.961, 33026.356, 33051.676, 33063.033, 33060.611, 33013.445], [11064.121, 11096.111, 11119.824, 11111.85, 11097.441, 11135.791, 11151.458, 11182.061, 11208.669, 11182.986, 11169.573, 11185.499, 11202.613], [20.29, 14.507, 12.174, 13.324, 42.868, 16.119, 12.918, 13.662, 13.839, 8.2, 15.427, 10.519, 13.602], [2586.3498710748418, 3947.288281832876, 2836.7410111242243, 2181.7806784026093, 3406.100283458757, 1746.825542569623, 1517.5795846216158, 2499.157488907136, 3019.530046899625, 2070.3900687223313, 2103.2690258882753, 3065.8166120014935, 2358.9064698579186], [425, 426, 427, 428, 429, 430, 431, 432, 433, 434, 435, 436, 437]], [4, 5183, [38930, 39147, 39377, 39589, 39776, 39939, 40107], [34143.461, 34004.826, 34036.612, 34084.513, 34044.153, 34229.485, 34262.135], [18391.153, 18515.151, 18386.42, 18412.674, 18386.762, 18330.153, 18485.283], [26.311, 22.749, 7.234, 11.915, 22.236, 15.145, 18.704], [1740.4839377948758, 735.4980881716418, 3688.8707243041185, 5381.035155946246, 2337.5691897483475, 2054.857336085886, 725.7895745160432], [422, 423, 424, 425, 426, 427, 428]], [24, 5193, [39180, 39409, 39616, 39794, 39960, 40130, 40291, 40458, 40619, 40780, 40932, 41075, 41209, 41346, 41469, 41573, 41683, 41785, 41880, 41988, 42089, 42180, 42281, 42380, 42481, 42578], [42187.717, 42203.336, 42145.565, 42229.258, 42291.598, 42148.367, 42031.908, 42193.847, 42203.583, 42268.68, 42262.24, 42268.68, 42229.77, 42190.208, 42201.519, 42248.552, 42170.326, 42151.408, 42188.74, 42213.391, 42219.896, 42233.931, 42233.458, 42168.633, 42250.422, 42307.117], [70488.475, 70514.986, 70464.933, 70539.745, 70502.584, 70533.569, 70475.033, 70528.703, 70578.939, 70590.775, 70553.608, 70597.152, 70558.431, 70543.525, 70569.16, 70526.694, 70518.429, 70554.672, 70489.637, 70657.53, 70609.88, 70498.743, 70556.298, 70702.5, 70604.691, 70522.811], [16.523, 24.728, 20.022, 22.352, 27.571, 24.757, 21.109, 15.195, 18.602, 20.89, 20.493, 28.15, 22.612, 29.145, 14.938, 20.457, 21.371, 19.703, 18.547, 26.344, 19.029, 22.495, 3.567, 22.118, 22.221, 17.92], [2087.223650694397, 1041.3978262234568, 1440.210532840482, 1918.5455949822954, 1674.198116545244, 2058.9697761572716, 20674.43469225912, 1204.3742206493441, 1382.6971401835858, 980.577931787201, 2945.067117915242, 1830.2786039358195, 4745.025833054334, 772.3917856278325, 1615.1034047947057, 1568.566179715904, 807.7934724939643, 1269.6499607027513, 1186.1483903078265, 2082.8279274538045, 815.8821882633498, 1019.0142637647515, 435.0367192235358, 1800.8782786559225, 662.7711456047433, 1262.2956690550832], [423, 424, 425, 426, 427, 428, 429, 430, 431, 432, 433, 434, 435, 436, 437, 438, 439, 440, 441, 442, 443, 444, 445, 446, 447, 448]], [22, 5202, [39424, 39628, 39804, 39974, 40143, 40303, 40474, 40631], [47673.739, 47705.448, 47721.567, 47720.953, 47718.598, 47725.408, 47758.825, 47768.091], [57939.176, 57957.618, 58008.193, 58060.834, 58046.037, 58119.039, 58076.499, 58093.49], [14.253, 13.964, 19.807, 18.742, 22.449, 25.444, 25.176, 14.903], [1852.300080888568, 1028.1134259293726, 1945.7542453400704, 1459.0224312012087, 1377.7539345519021, 3765.160907186524, 1805.3339408207369, 1091.1507017884817], [424, 425, 426, 427, 428, 429, 430, 431]], [16, 5206, [39441, 39643, 39815, 39983, 40152, 40316, 40483], [2146.52, 2195.512, 2314.826, 2264.297, 2232.368, 2180.988, 2160.457], [44048.754, 43999.734, 44085.974, 44059.954, 44167.626, 44100.035, 44034.719], [25.763, 18.211, 20.455, 23.584, 31.691, 24.082, 13.607], [9521.283369335002, 12024.877701904914, 4887.331304280785, 5126.451622451314, 4132.171254387438, 5017.353680529451, 62524.95236671165], [425, 426, 427, 428, 429, 430, 431]], [12, 5209, [38557, 38767, 38991, 39225, 39446, 39646, 39820, 39988], [2501.698, 2677.062, 2727.18, 2736.027, 2729.797, 2714.278, 2690.384, 2623.899], [37332.308, 37201.392, 37214.396, 37180.729, 37219.421, 37235.392, 37169.33, 37101.891], [21.011, 9.411, 11.636, 8.566, 13.663, 12.863, 16.672, 24.568], [5121.9217334513405, 2933.44367993119, 3188.4425237742016, 5491.4913335888505, 4836.5770155031705, 3821.180825740777, 4611.095310054858, 5375.083486310917], [421, 422, 423, 424, 425, 426, 427, 428]], [12, 5210, [39821, 39989, 40158, 40322, 40487, 40650, 40811, 40963, 41104, 41235, 41374, 41493], [3064.873, 3099.994, 2952.966, 3055.687, 2928.072, 3006.341, 3123.215, 3204.837, 3109.979, 3187.033, 3144.014, 3232.404], [36052.302, 36020.779, 36168.4, 36064.41, 36163.971, 36204.171, 35998.655, 35850.816, 35895.473, 35806.745, 35785.472, 35864.404], [14.248, 18.437, 31.485, 18.479, 39.265, 31.304, 21.498, 15.463, 34.319, 20.259, 16.233, 18.974], [1481.7980206111395, 1340.4903857337274, 8771.291408377185, 1571.791124130001, 4355.778015947265, 8849.54301863683, 1116.4117849204715, 1215.9527874122416, 1808.8437812041564, 1376.7494275059169, 852.0967828813207, 2766.3814133977376], [427, 428, 429, 430, 431, 432, 433, 434, 435, 436, 437, 438]], [21, 5214, [39238, 39460, 39659, 39829, 40002, 40165], [4896.458, 4877.317, 4799.253, 4826.935, 4828.128, 4884.08], [58087.168, 58048.764, 57995.533, 58024.214, 57980.362, 58166.131], [11.39, 26.701, 25.547, 17.928, 11.984, 29.938], [65378.52138976671, 4706.739150324169, 2435.04470768127, 1709.872130349702, 1762.9218465899053, 2438.525749372049], [424, 425, 426, 427, 428, 429]], [21, 5218, [39467, 39666, 39834, 40007, 40173], [5956.961, 6004.955, 5975.49, 5996.768, 6130.692], [58352.438, 58346.211, 58378.122, 58385.283, 58468.505], [17.547, 16.355, 10.271, 21.501, 15.584], [11615.014327006686, 3799.803014804911, 8467.877005543767, 3682.396048094196, 877.8954446743477], [425, 426, 427, 428, 429]], [13, 5219, [39248, 39472, 39668, 39836, 40008, 40174, 40333], [6338.144, 6364.93, 6396.29, 6295.394, 6442.851, 6502.322, 6409.059], [37980.711, 38074.501, 38041.777, 38021.468, 38091.184, 38081.13, 38142.171], [24.578, 13.819, 11.617, 14.908, 24.676, 18.297, 12.413], [4056.315497452622, 2464.2933530431355, 2979.7800590732227, 3519.1669089054867, 2088.7992178935415, 1211.6752747530516, 869.5726371456927], [424, 425, 426, 427, 428, 429, 430]], [21, 5220, [39670, 39837, 40009, 40175, 40334, 40503, 40667, 40823], [6996.091, 7000.538, 6936.967, 6881.309, 6963.126, 6966.872, 6987.017, 6937.694], [57472.45, 57608.793, 57528.654, 57465.193, 57433.104, 57398.477, 57334.963, 57360.805], [17.479, 13.031, 12.948, 11.658, 11.403, 15.229, 7.773, 12.772], [2015.479752829495, 6543.9144100942, 2040.7994493589863, 2307.489867970668, 2914.32046147548, 2607.5575859563164, 2619.275437966871, 593.4373457921896], [426, 427, 428, 429, 430, 431, 432, 433]], [20, 5228, [39502, 39696, 39863, 40033, 40201, 40357, 40527], [15877.302, 15838.788, 15896.474, 15852.378, 15825.712, 15802.887, 15844.273], [52446.569, 52426.987, 52388.11, 52358.91, 52325.55, 52304.966, 52391.351], [14.26, 10.858, 22.091, 12.277, 14.728, 17.258, 18.595], [2590.802843121366, 5010.602090034399, 2301.6849851113175, 2517.9366204224248, 2788.8169179630095, 2300.518390608694, 6002.7687150478405], [425, 426, 427, 428, 429, 430, 431]], [5, 5232, [39058, 39300, 39509, 39703, 39871, 40040, 40206, 40363, 40533, 40696, 40854, 41005, 41137, 41273], [16948.067, 17021.303, 17093.98, 17086.549, 17078.656, 17196.641, 17253.261, 17194.558, 17131.583, 17095.055, 17141.17, 17139.376, 17128.261, 17101.564], [19830.681, 19788.634, 19743.199, 19772.818, 19759.192, 19788.275, 19735.331, 19741.398, 19777.55, 19806.976, 19786.936, 19742.546, 19739.44, 19803.069], [22.99, 13.095, 18.582, 16.125, 14.183, 20.153, 18.698, 21.182, 11.058, 13.961, 15.781, 11.484, 8.351, 11.652], [17983.85294216793, 2093.5195752801424, 1876.2903321931776, 2367.070380709377, 2435.515111506495, 3402.424577515159, 4604.908576326949, 2889.1087731197563, 3664.8420608152733, 3075.7488792088425, 5685.597668341927, 3277.352994564606, 3360.2143419827694, 1580.4801047208805], [423, 424, 425, 426, 427, 428, 429, 430, 431, 432, 433, 434, 435, 436]], [5, 5233, [39704, 39872, 40041, 40207, 40365, 40536, 40698, 40857, 41007, 41139, 41275, 41408], [17769.843, 17747.488, 17763.756, 17775.549, 17782.94, 17777.01, 17749.472, 17775.115, 17746.103, 17732.893, 17706.534, 17812.643], [19133.215, 19172.063, 19150.309, 19180.233, 19179.775, 19151.439, 19150.003, 19119.489, 19056.587, 19200.862, 19184.398, 19094.448], [12.679, 9.942, 12.988, 14.509, 12.639, 12.744, 14.219, 12.967, 16.571, 13.675, 29.594, 20.811], [1064.1687141427144, 2749.709059370659, 2863.6469370546442, 1940.7100728644073, 1947.0774159823623, 2613.4144516491156, 2926.4208355529945, 1516.5746289653503, 1738.6936686860697, 994.3484055634169, 2844.6667638240087, 1828.0762416038338], [426, 427, 428, 429, 430, 431, 432, 433, 434, 435, 436, 437]], [0, 5254, [39358, 39570, 39753, 39919, 40087, 40251, 40416, 40581], [29159.811, 29116.891, 29155.08, 29147.336, 29091.333, 29061.504, 29122.74, 29127.194], [4581.177, 4573.33, 4585.78, 4601.208, 4631.039, 4671.367, 4651.446, 4689.129], [19.173, 16.927, 17.291, 11.44, 11.166, 15.336, 14.624, 16.939], [1408.6606402865648, 1265.746888218291, 1307.5661774947905, 1206.6113667060422, 1629.4481242924028, 2528.9848003572442, 1784.3123024176682, 1684.5869974242376], [424, 425, 426, 427, 428, 429, 430, 431]], [19, 5255, [39360, 39572, 39756, 39920, 40091, 40253, 40420, 40583, 40745, 40903, 41044, 41177, 41312, 41437], [29758.535, 29735.829, 29610.573, 29669.779, 29722.758, 29843.573, 29839.031, 29797.033, 29756.33, 29623.56, 29630.404, 29607.33, 29588.425, 29565.264], [48367.533, 48488.83, 48497.101, 48514.968, 48507.845, 48540.105, 48589.869, 48602.39, 48616.35, 48579.521, 48528.274, 48554.618, 48579.395, 48513.163], [19.037, 30.425, 19.126, 15.79, 18.894, 28.468, 18.421, 12.99, 19.378, 31.691, 23.231, 18.674, 16.55, 35.775], [1381.1783822847815, 2364.7781708564094, 1595.276483513786, 1193.3069801489057, 714.9209444152297, 1071.0055204988385, 1745.369869146847, 2353.2225946178087, 1082.3445575852468, 2980.3012840379765, 1800.3059584443863, 2335.141870987418, 3170.2080464215514, 1216.5116131696072], [424, 425, 426, 427, 428, 429, 430, 431, 432, 433, 434, 435, 436, 437]], [0, 5256, [38916, 39136, 39362, 39574, 39758, 39922, 40092, 40252, 40418, 40586, 40748, 40906, 41046, 41180, 41314], [30012.445, 30051.145, 30121.543, 30043.536, 30034.891, 30007.161, 29865.578, 29911.565, 29890.116, 29959.456, 29973.334, 29973.336, 29940.092, 30090.083, 30044.831], [4773.648, 4807.004, 4817.228, 4753.914, 4760.685, 4785.647, 4774.266, 4800.888, 4872.588, 4774.78, 4673.125, 4775.22, 4729.883, 4573.597, 4664.452], [15.433, 13.872, 11.689, 23.73, 17.918, 27.203, 22.648, 16.67, 19.089, 23.753, 18.471, 27.104, 15.826, 36.185, 38.183], [1370.493707427985, 1489.203959286389, 950.7142411593954, 1343.530865280767, 1241.3969568228538, 3185.826600889305, 3810.9112247033204, 41928.34309548762, 1293.45448832162, 1504.3083288837136, 1269.397370069112, 9498.036631442448, 996.5757298537421, 2683.006476394916, 4466.457501503811], [422, 423, 424, 425, 426, 427, 428, 429, 430, 431, 432, 433, 434, 435, 436]], [2, 5258, [39759, 39924, 40093, 40254, 40417, 40584, 40746, 40904, 41045, 41176, 41311, 41438], [30120.184, 30046.468, 29909.203, 29838.299, 29875.133, 29876.958, 29874.105, 29805.001, 29796.321, 29690.33, 29726.248, 29703.693], [12097.496, 12173.496, 12274.658, 12352.766, 12501.544, 12541.109, 12442.96, 12485.118, 12445.807, 12533.795, 12553.81, 12563.028], [15.184, 8.472, 15.672, 14.523, 11.027, 15.027, 16.117, 11.007, 20.565, 18.756, 15.202, 20.797], [1910.3061831140424, 1840.7201202674792, 2053.6288775278554, 2349.785676071261, 77050.30338915516, 1990.5401294503993, 3289.4355906964643, 3568.5396171796087, 2207.8345317239355, 1605.0157168823519, 2549.0745020788527, 1748.2953079304343], [426, 427, 428, 429, 430, 431, 432, 433, 434, 435, 436, 437]], [2, 5260, [38920, 39139, 39366, 39578, 39761, 39926, 40098, 40258], [30993.557, 30924.06, 30785.941, 30826.807, 30840.804, 30890.102, 30854.437, 30703.822], [11594.719, 11650.335, 11698.69, 11629.828, 11703.865, 11666.487, 11641.158, 11646.415], [13.929, 16.101, 16.246, 23.553, 20.921, 13.507, 17.534, 27.934], [3202.9544202225284, 1483.2847790588642, 1472.005592968869, 871.6945009144852, 2855.11658819262, 1028.9494283302054, 1128.0126760851003, 1128.5225611161607], [422, 423, 424, 425, 426, 427, 428, 429]], [2, 5261, [38480, 38699, 38923, 39142, 39370, 39581, 39764, 39928, 40100, 40262, 40426], [31758.552, 31657.095, 31672.576, 31821.2, 31880.132, 31872.114, 31945.051, 31974.877, 31928.251, 31992.419, 31973.479], [11399.913, 11314.664, 11306.332, 11356.342, 11307.588, 11281.608, 11215.506, 11153.937, 11146.336, 11084.272, 11060.693], [28.956, 11.802, 11.948, 17.22, 14.837, 10.921, 26.803, 15.298, 8.264, 16.203, 22.066], [1614.7391596539067, 3089.311173018166, 2755.948819193782, 4902.248235043243, 3907.2921177795392, 5914.476560693187, 5538.995180204707, 5091.8737521873245, 3027.6980558567425, 2336.11347860111, 1314.8059272821474], [420, 421, 422, 423, 424, 425, 426, 427, 428, 429, 430]], [2, 5262, [39584, 39769, 39932, 40101, 40263, 40428, 40591, 40756, 40912, 41054, 41187, 41322, 41448], [32497.882, 32459.624, 32486.949, 32446.199, 32466.446, 32447.694, 32504.813, 32472.562, 32489.271, 32504.181, 32461.232, 32458.768, 32442.369], [10548.444, 10729.131, 10769.447, 10679.994, 10768.31, 10617.417, 10669.731, 10646.439, 10586.006, 10623.861, 10683.063, 10728.745, 10635.486], [18.072, 23.704, 24.584, 21.459, 25.917, 16.937, 11.198, 16.348, 17.816, 21.574, 16.185, 21.572, 28.272], [1880.8974566019886, 7182.514412711677, 12712.678249869055, 5627.905986929853, 6382.084474922363, 2528.8642680639045, 1329.2460019031291, 1693.365835773348, 1380.659009327812, 1409.7946600844612, 1334.6181852158145, 1049.9811264580878, 943.5824991701053], [425, 426, 427, 428, 429, 430, 431, 432, 433, 434, 435, 436, 437]], [5, 5267, [38623, 38836, 39053, 39295, 39505, 39699, 39867], [16800.083, 16884.94, 16755.303, 16623.306, 16483.577, 16525.5, 16579.42], [19736.73, 19712.37, 19712.669, 19814.534, 19749.537, 19749.502, 19815.975], [23.843, 21.71, 25.961, 16.377, 10.109, 11.705, 13.135], [4370.031792050636, 11541.162186764144, 13795.87268616014, 42367.53160646601, 4218.812329193934, 2472.9273976546897, 1900.4075894680097], [421, 422, 423, 424, 425, 426, 427]], [3, 5276, [39122, 39349, 39562, 39744, 39912], [27401.273, 27436.294, 27369.73, 27384.57, 27277.308], [14217.633, 14175.639, 14247.186, 14154.758, 14295.333], [24.564, 24.944, 19.817, 24.319, 21.546], [1158.9559278192291, 2887.078589903556, 2588.02171409549, 6318.05344277574, 2443.6294829102444], [423, 424, 425, 426, 427]], [13, 5287, [39024, 39263, 39483, 39679, 39846], [8808.162, 8824.23, 8788.995, 8752.699, 8799.943], [36371.509, 36554.739, 36675.752, 36659.505, 36729.928], [26.183, 19.471, 22.524, 30.247, 14.179], [1242.3336207359755, 1857.160116986907, 1813.8887761391652, 2205.608491339856, 40061.26564920113], [423, 424, 425, 426, 427]], [12, 5288, [39985, 40151, 40315, 40482, 40641], [2406.662, 2331.086, 2157.048, 2064.497, 2051.544], [36380.453, 36219.862, 36331.484, 36438.592, 36426.775], [11.587, 27.281, 23.331, 17.273, 36.945], [268608.46923869586, 8023.231688029861, 4995.603499172128, 1836.6846115697751, 2318.2888186401647], [428, 429, 430, 431, 432]], [18, 5292, [40029, 40197, 40353, 40522, 40684, 40844, 40996, 41132, 41265, 41401], [14651.625, 14802.957, 14709.097, 14731.996, 14736.144, 14820.337, 14655.47, 14671.562, 14651.312, 14588.693], [45942.323, 45793.107, 45737.25, 45668.717, 45694.959, 45764.059, 45837.162, 45733.645, 45752.24, 45733.703], [45.246, 26.258, 24.572, 20.149, 11.886, 24.978, 20.97, 17.383, 19.468, 25.0], [1548.9797591420356, 1849.3651773841154, 1950.2660544417156, 1674.0411262278956, 1125.4634465599943, 2134.119485640931, 23498.08169983322, 611.1012387962859, 1184.8896143638271, 2180.0149842823585], [428, 429, 430, 431, 432, 433, 434, 435, 436, 437]], [6, 5309, [40138, 40300, 40470, 40627, 40789, 40941, 41082], [46178.228, 46212.022, 46123.918, 46173.249, 46174.854, 46249.642, 46366.327], [23327.456, 23316.562, 23439.465, 23466.892, 23510.011, 23584.489, 23531.645], [24.787, 28.112, 23.12, 15.488, 15.473, 19.819, 35.005], [977.1760286068414, 3186.6495076863653, 3794.547406354589, 1121.2325398900043, 1497.0984459260292, 1682.288131891615, 2506.1755110371587], [428, 429, 430, 431, 432, 433, 434]], [16, 5311, [38548, 38759, 38983, 39218, 39434, 39639], [1842.333, 1976.357, 1875.851, 1867.617, 1875.743, 1932.501], [44060.856, 44031.561, 44103.506, 44091.651, 44109.925, 44093.74], [17.618, 21.701, 13.955, 12.141, 10.543, 12.821], [7255.564485418944, 8733.560614723328, 20462.815698889728, 15076.872330183885, 39671.817506607826, 54518.78856289488], [421, 422, 423, 424, 425, 426]], [23, 5316, [38787, 39005, 39241, 39463, 39664], [5544.197, 5485.712, 5505.569, 5458.222, 5599.808], [61804.832, 61778.288, 61706.537, 61756.927, 61814.709], [14.358, 15.136, 13.116, 19.182, 19.589], [1326.5511231360756, 3498.003657007999, 1615.6908211195523, 3358.2615542881063, 915.6215473734009], [422, 423, 424, 425, 426]], [7, 5319, [38373, 38593, 38806, 39028, 39267, 39487, 39683], [11665.755, 11608.423, 11640.911, 11431.26, 11237.403, 11234.052, 11249.328], [24566.814, 24687.31, 24676.385, 24553.528, 24698.733, 24686.851, 24721.245], [18.157, 21.913, 15.093, 23.662, 13.064, 13.655, 7.946], [562.4694309580722, 1653.0590930282867, 1726.786541582202, 4013.8469214314855, 2501.8876799640416, 2231.791825055089, 2289.8977812639737], [420, 421, 422, 423, 424, 425, 426]], [19, 5326, [38903, 39125, 39350, 39564, 39746], [27646.727, 27657.39, 27556.213, 27531.793, 27470.518], [48813.232, 48825.389, 48789.803, 48717.336, 48674.329], [12.427, 10.525, 13.416, 11.948, 17.766], [1589.3461027737444, 2850.0553587888276, 3768.3089777806736, 3148.697229798384, 2030.04319420115], [422, 423, 424, 425, 426]], [19, 5327, [38469, 38689, 38910, 39130, 39355, 39568, 39750], [28903.802, 28977.935, 28973.679, 29012.954, 28820.12, 28646.983, 28831.792], [48705.33, 48716.694, 48715.506, 48641.211, 48743.701, 48809.079, 48762.784], [22.517, 12.915, 16.934, 22.49, 20.955, 12.576, 10.58], [7068.919999306039, 2350.897714470284, 3304.518708169122, 8113.535049025771, 10796.763294959517, 2482.3011249729793, 3082.5199090073334], [420, 421, 422, 423, 424, 425, 426]], [2, 5328, [38695, 38919, 39138, 39365, 39576, 39760], [30644.588, 30670.79, 30677.065, 30613.482, 30639.898, 30638.004], [12198.232, 12322.182, 12449.113, 12515.222, 12564.004, 12721.908], [18.551, 13.016, 8.834, 17.276, 19.978, 19.528], [6892.473987268279, 14149.201073550175, 4114.773069155494, 4730.729327395129, 3804.929318306969, 1693.3784868948314], [421, 422, 423, 424, 425, 426]], [22, 5342, [40301, 40471, 40628, 40790, 40943, 41084], [46691.49, 46628.992, 46779.263, 46864.003, 46973.446, 46985.526], [59028.862, 59099.633, 59141.156, 59168.305, 59122.552, 59080.523], [29.442, 14.762, 16.155, 18.781, 19.794, 15.474], [3068.107695729073, 986.5782895838962, 1271.735409542419, 2538.4205780920242, 1596.56531829345, 1889.6114997100037], [429, 430, 431, 432, 433, 434]], [6, 5344, [40302, 40473, 40630, 40791, 40944, 41085, 41217, 41358], [47658.012, 47647.911, 47695.727, 47601.753, 47661.939, 47683.494, 47660.356, 47679.57], [22236.396, 22248.663, 22213.112, 22224.975, 22218.209, 22217.187, 22259.852, 22251.249], [24.608, 10.678, 17.705, 15.184, 15.942, 12.484, 12.655, 10.984], [1087.3917502996296, 1350.355743219514, 1000.6650326401984, 2603.586324325423, 950.1939317644111, 1226.4883420461176, 1690.1834021582022, 1869.073474979988], [429, 430, 431, 432, 433, 434, 435, 436]], [9, 5382, [38528, 38748, 38969, 39194, 39423], [47535.068, 47687.26, 47697.06, 47734.601, 47676.914], [30471.707, 30484.872, 30494.726, 30502.568, 30529.906], [32.904, 11.056, 16.299, 15.805, 14.272], [5376.455328886735, 1533.9907669867164, 1422.8158004534725, 2425.42855594039, 2143.2855965003496], [420, 421, 422, 423, 424]], [13, 5395, [38578, 38794, 39014, 39251, 39474], [6946.903, 6885.875, 6956.302, 6938.954, 6951.153], [36838.446, 36823.579, 36877.233, 36870.558, 36781.186], [27.051, 13.321, 36.325, 24.314, 16.756], [12597.604971667246, 3548.838558591126, 3438.7399859260113, 7913.056946179997, 1513.421334084361], [421, 422, 423, 424, 425]], [7, 5400, [38380, 38600, 38814, 39033, 39272], [13327.625, 13397.687, 13570.095, 13338.119, 13292.656], [24362.459, 24382.806, 24479.111, 24476.896, 24481.352], [12.077, 13.439, 17.931, 24.49, 32.698], [2747.7444384565606, 2048.3007605042344, 1156.6260458498193, 2078.7259368067826, 2609.0857694405227], [420, 421, 422, 423, 424]], [7, 5401, [38382, 38601, 38815, 39035, 39276], [13481.671, 13530.056, 13645.515, 13620.156, 13639.331], [25169.903, 25119.597, 25321.655, 25340.696, 25225.654], [21.67, 23.324, 26.11, 32.519, 35.414], [4127.855215083594, 8915.422583193018, 1550.3175001791128, 1587.7863535650922, 5075.131145387404], [420, 421, 422, 423, 424]], [20, 5404, [38394, 38614, 38824, 39042, 39285], [15151.451, 14983.413, 14786.062, 14824.81, 14641.633], [53605.0, 53479.043, 53400.936, 53354.09, 53370.43], [15.322, 19.654, 11.285, 14.609, 21.416], [1849.2800696897214, 3417.395973399097, 4791.916485467734, 2826.8211264948395, 2948.645633582278], [420, 421, 422, 423, 424]], [18, 5406, [38622, 38829, 39049, 39290, 39503], [16149.064, 16059.713, 15880.139, 15869.929, 15979.025], [45906.854, 46045.07, 46103.781, 46152.363, 46133.96], [14.214, 26.083, 20.395, 14.099, 14.821], [2251.219494541118, 1629.2294336838343, 1856.1385415914688, 1711.3072902983458, 2467.3447177522658], [421, 422, 423, 424, 425]], [9, 5480, [40945, 41086, 41218, 41359, 41478, 41582, 41693, 41795], [47814.608, 47747.109, 47771.322, 47756.675, 47837.964, 47840.472, 47845.813, 47786.329], [29328.409, 29327.906, 29287.716, 29303.491, 29258.23, 29258.845, 29260.627, 29314.605], [29.728, 18.503, 25.967, 19.048, 14.04, 20.801, 16.652, 15.671], [1600.950383783596, 4271.452174237626, 1901.1605668068337, 2376.478548338281, 1870.1174403746943, 2046.1621680331994, 2453.103439035544, 1231.8052911940524], [433, 434, 435, 436, 437, 438, 439, 440]], [12, 5485, [40812, 40964, 41106, 41236, 41375, 41494, 41597], [3387.879, 3377.365, 3479.273, 3463.451, 3423.222, 3439.445, 3422.762], [34870.149, 34870.626, 34912.233, 34958.039, 34832.28, 34859.563, 34895.989], [3.01, 27.409, 26.178, 22.592, 22.452, 19.041, 25.692], [471.889542135877, 2948.9714381206063, 2667.7727546825363, 1055.8613166188447, 1346.1902508795347, 1044.7938250116058, 3062.099682484182], [433, 434, 435, 436, 437, 438, 439]], [21, 5490, [40500, 40664, 40822, 40977, 41119, 41248, 41386, 41504, 41604], [6082.758, 5966.77, 5941.055, 5885.301, 5945.017, 5894.526, 5917.526, 6025.138, 5991.795], [58443.587, 58362.709, 58377.963, 58404.149, 58343.129, 58399.943, 58395.896, 58389.342, 58393.789], [27.615, 29.576, 13.234, 17.715, 15.515, 12.711, 16.598, 16.576, 23.091], [3410.9229379402204, 3565.2174455715995, 4284.042779235321, 3188.9698645915228, 2124.2883350864868, 6233.470294304546, 7623.464921772964, 769.7367384371555, 1599.917885936482], [431, 432, 433, 434, 435, 436, 437, 438, 439]], [11, 5492, [40827, 40982, 41122, 41253, 41390, 41508, 41610, 41713, 41818], [7651.005, 7585.42, 7618.407, 7632.507, 7491.939, 7437.126, 7442.732, 7464.562, 7385.003], [32196.729, 32209.988, 32210.899, 32119.446, 32061.755, 32127.935, 32018.824, 32033.878, 32039.277], [16.396, 7.315, 22.759, 7.33, 8.119, 18.01, 17.554, 22.541, 26.41], [1189.191669427235, 1052.8791128685273, 1230.9804877627269, 2834.2924913414113, 1140.4067713845031, 1653.8909385519166, 1045.1008949595873, 1577.0702022381836, 2576.825161844996], [433, 434, 435, 436, 437, 438, 439, 440, 441]], [13, 5493, [41254, 41391, 41510, 41612, 41716], [8500.263, 8349.882, 8333.734, 8350.743, 8319.34], [35838.857, 36026.224, 36061.201, 36040.133, 36118.05], [35.715, 34.782, 18.657, 20.935, 46.344], [1857.9012842987127, 2485.5117609216636, 1901.4481727515438, 1299.706533131533, 2244.458126886624], [436, 437, 438, 439, 440]], [7, 5495, [41395, 41515, 41617, 41721, 41828, 41918, 42024], [11424.522, 11395.76, 11412.283, 11465.452, 11516.177, 11461.353, 11405.659], [24114.809, 24129.836, 24152.142, 24109.52, 24179.384, 24160.858, 24136.407], [25.945, 13.141, 12.797, 13.403, 12.483, 12.951, 8.425], [694.8501653571246, 2518.910477245977, 2329.00932800024, 1970.6939376016967, 2224.9255097919863, 2351.688468770114, 1395.3010972644133], [437, 438, 439, 440, 441, 442, 443]], [7, 5496, [40835, 40989, 41128, 41260, 41397, 41516, 41618, 41722, 41829, 41920, 42026, 42125, 42217], [12392.54, 12203.553, 12313.623, 12253.636, 12279.059, 12239.546, 12234.256, 12298.094, 12424.641, 12444.676, 12514.41, 12345.033, 12253.463], [24388.447, 24265.246, 24440.491, 24438.354, 24443.279, 24436.902, 24470.318, 24433.653, 24378.76, 24385.673, 24206.932, 24183.863, 24174.064], [24.25, 17.135, 15.343, 12.785, 14.34, 11.175, 13.278, 13.829, 13.723, 24.007, 17.145, 22.116, 21.143], [23025.095058538027, 2684.0913050399968, 3070.134582469309, 2146.0664250279897, 2954.5546234611006, 2042.6673164042302, 1460.59793162478, 3758.3889985528417, 5840.479797021864, 3946.3859690112076, 2269.383019773696, 1776.761698823005, 1871.1163051516955], [433, 434, 435, 436, 437, 438, 439, 440, 441, 442, 443, 444, 445]], [20, 5500, [40849, 40999, 41134, 41268, 41405, 41523, 41626], [15813.725, 15966.946, 15872.01, 15972.178, 16047.835, 16029.939, 16056.981], [52396.377, 52472.648, 52444.866, 52538.631, 52668.484, 52851.224, 52886.082], [28.224, 42.579, 25.505, 15.867, 13.105, 17.372, 31.088], [1190.1673701812283, 3341.7953552957033, 2666.1393825518676, 4802.035937529132, 4506.191663412034, 3318.2344583676872, 2205.4052411285875], [433, 434, 435, 436, 437, 438, 439]], [3, 5511, [41435, 41546, 41653, 41755, 41856], [27731.214, 27686.78, 27684.288, 27795.923, 27645.819], [13279.529, 13319.931, 13272.668, 13331.812, 13258.161], [23.356, 12.152, 22.686, 32.153, 19.592], [2222.5141869898566, 3517.970931413174, 2729.5712547094936, 2308.978222981629, 1393.4367517161047], [437, 438, 439, 440, 441]], [2, 5512, [41181, 41316, 41443, 41551, 41662], [30257.801, 30167.032, 30227.246, 30255.314, 30212.515], [12870.238, 12882.442, 12891.214, 12905.595, 12969.062], [10.623, 20.774, 16.13, 8.837, 13.774], [1875.1224974299907, 2053.723910547223, 1579.9764499127614, 71159.47718021342, 945.473073755077], [435, 436, 437, 438, 439]], [14, 5517, [40775, 40926, 41071, 41203, 41339, 41464, 41567, 41677, 41780, 41875, 41985, 42085], [38499.448, 38559.51, 38558.95, 38536.678, 38573.782, 38518.836, 38294.878, 38298.278, 38250.997, 38285.715, 38286.826, 38300.975], [37872.734, 38067.347, 38158.867, 38167.761, 38247.64, 38229.203, 38225.158, 38210.918, 38188.056, 38216.93, 38232.79, 38356.835], [11.991, 23.489, 23.147, 23.625, 18.469, 19.836, 13.31, 7.325, 10.16, 21.636, 27.326, 33.754], [1999.7888042642533, 8743.654457484874, 5213.971369483375, 11071.262183814139, 3105.3259359673525, 29485.40523299463, 2240.2350108817473, 2262.60753003146, 2499.759063583935, 975.9610939569251, 919.86332272889, 1037.0421548072277], [432, 433, 434, 435, 436, 437, 438, 439, 440, 441, 442, 443]], [14, 5518, [41465, 41569, 41679, 41781, 41876, 41986, 42086, 42178], [38952.226, 38984.027, 38849.494, 38822.09, 38827.391, 38831.429, 38774.885, 38578.636], [37861.207, 37852.992, 37902.656, 38027.358, 37932.014, 37769.224, 37779.423, 37667.75], [11.519, 9.797, 24.013, 17.899, 23.547, 14.194, 19.955, 15.923], [2303.6821547639124, 2942.863552159473, 2784.7117413450273, 1912.9585468998912, 1885.807024292608, 2234.2050001234784, 2539.2094227628054, 3265.655126899268], [437, 438, 439, 440, 441, 442, 443, 444]], [24, 5519, [41073, 41207, 41343, 41467, 41571, 41681, 41783, 41878], [41508.19, 41471.937, 41469.86, 41447.546, 41447.482, 41472.516, 41435.602, 41488.58], [70450.774, 70397.174, 70356.1, 70376.066, 70367.04, 70414.137, 70389.24, 70382.378], [19.111, 8.847, 17.077, 14.969, 16.615, 15.89, 14.236, 12.692], [1950.037112230542, 1611.667310768596, 1073.1797994462015, 1048.883046147487, 1072.1889357238297, 1079.8731152765076, 756.318306798907, 679.2552194911108], [434, 435, 436, 437, 438, 439, 440, 441]], [20, 5529, [40679, 40841, 40993, 41130, 41263, 41399], [13522.032, 13489.515, 13490.575, 13546.358, 13498.596, 13515.732], [53219.294, 53420.844, 53315.3, 53278.46, 53276.004, 53178.365], [17.632, 21.311, 22.402, 15.43, 14.393, 22.183], [21731.715001394838, 998.05450546523, 1269.6039723416902, 2641.647726767325, 1404.8909663588024, 2701.4543575444663], [432, 433, 434, 435, 436, 437]], [3, 5540, [40738, 40898, 41041, 41171, 41303], [27398.921, 27384.365, 27392.974, 27436.084, 27419.654], [14158.178, 14228.825, 14186.095, 14209.755, 14300.534], [26.442, 19.727, 26.344, 22.038, 30.429], [2316.0153106444955, 1218.9539907148426, 1363.9765625076352, 1015.4616482048078, 4881.9466674877385], [432, 433, 434, 435, 436]], [2, 5542, [40587, 40750, 40909, 41049, 41182], [30696.619, 30608.919, 30637.15, 30640.928, 30634.187], [11731.037, 11818.969, 11762.751, 11740.782, 11763.101], [23.114, 18.612, 17.593, 21.65, 24.734], [3977.674040003751, 1531.7532671760423, 2215.632122632553, 2076.7202898716964, 1419.726281510851], [431, 432, 433, 434, 435]], [4, 5544, [40595, 40758, 40914, 41056, 41190], [33076.206, 33048.552, 33085.681, 33324.084, 33263.132], [18186.889, 18226.993, 18142.62, 18144.599, 18178.674], [11.657, 22.426, 15.822, 19.119, 32.604], [3999.917541623775, 4404.826747368986, 3759.771468298796, 2007.9365578697996, 4144.867751796612], [431, 432, 433, 434, 435]], [22, 5607, [41689, 41792, 41885, 41996, 42095], [47018.448, 47021.945, 47067.522, 47156.68, 47105.572], [59024.265, 59090.145, 59028.138, 59026.12, 59116.499], [10.309, 20.78, 17.753, 17.452, 24.81], [1553.7315760998024, 3274.275115914965, 3533.1772184324395, 1291.4792001833446, 679.8010316085489], [439, 440, 441, 442, 443]], [6, 5608, [41690, 41793, 41886, 41995, 42094, 42186, 42289, 42388], [46990.367, 47087.205, 47089.791, 47110.762, 47114.097, 47093.861, 46999.062, 47044.237], [23181.762, 23066.046, 23070.465, 23048.174, 23063.491, 23073.157, 23242.205, 23192.975], [27.924, 20.228, 30.104, 15.509, 12.523, 19.512, 31.604, 28.533], [5153.26931877493, 1647.9592820121582, 2189.784228221345, 1371.1879354264006, 1464.1662724548837, 1428.4826038284377, 4596.4453367540955, 3368.7908953367164], [439, 440, 441, 442, 443, 444, 445, 446]], [18, 5657, [41836, 41932, 42037, 42133, 42227, 42328, 42431], [16016.71, 16038.673, 16016.182, 16049.635, 16043.078, 16038.772, 16020.687], [46181.147, 46204.338, 46187.182, 46203.47, 46206.399, 46194.744, 46181.782], [16.367, 9.374, 12.663, 21.302, 10.469, 11.869, 12.55], [1295.8026266397655, 1938.5996452864042, 1704.756257702099, 1192.4655775278559, 2527.5536701751616, 2345.533365123092, 2232.0726210716257], [441, 442, 443, 444, 445, 446, 447]], [13, 5667, [41912, 42019, 42118, 42213, 42314, 42415, 42510], [8030.077, 7972.348, 7968.4, 7982.455, 7940.031, 7963.655, 8000.194], [37283.91, 37253.248, 37259.008, 37220.247, 37231.101, 37247.898, 37233.293], [20.107, 13.799, 15.672, 19.206, 22.642, 23.443, 32.412], [1469.290236363332, 1567.4345869511228, 1855.7852445464266, 1774.6492341913795, 3035.2970203967557, 2685.0868417581014, 999.9633970441414], [442, 443, 444, 445, 446, 447, 448]], [5, 5671, [41931, 42036, 42132, 42226, 42327, 42430], [16111.272, 15984.493, 15956.204, 15946.088, 15941.571, 15932.246], [19846.218, 20000.659, 20019.192, 20009.682, 20207.375, 20338.797], [41.549, 13.612, 17.022, 11.469, 28.549, 18.95], [3819.461166234253, 1724.0350275206224, 1779.5381873333451, 2279.7824385083222, 5568.438162032098, 1007.9357954202819], [442, 443, 444, 445, 446, 447]], [2, 5679, [41969, 42068, 42158, 42263, 42363, 42463, 42560, 42655, 42748, 42833, 42930, 43004, 43097], [30061.58, 30039.234, 30026.609, 30074.187, 30032.459, 30038.961, 30070.788, 30062.697, 30079.288, 30077.605, 30072.368, 30041.833, 30098.743], [12266.364, 12158.235, 12128.603, 12138.792, 12122.259, 12093.97, 12059.986, 12057.232, 12065.435, 12075.053, 12057.586, 12144.575, 12042.215], [23.345, 13.019, 14.599, 15.882, 12.296, 10.996, 15.695, 9.861, 7.781, 9.386, 10.455, 12.747, 8.834], [1757.7415070762686, 1871.1158115737721, 1736.801886324562, 2369.528643798288, 2067.280245484653, 2077.2323057975127, 2674.059938086852, 2459.240428194858, 2609.450361554307, 2600.4032907381875, 2327.9890429556967, 2827.3757442791025, 940.1373014118495], [442, 443, 444, 445, 446, 447, 448, 449, 450, 451, 452, 453, 454]], [12, 5689, [42107, 42204, 42302, 42401, 42502, 42595, 42696, 42784, 42876, 42961, 43049, 43131, 43208, 43290, 43377, 43477, 43569, 43661, 43743, 43824], [3513.506, 3478.688, 3527.746, 3498.851, 3493.646, 3536.901, 3533.9, 3536.795, 3475.077, 3472.919, 3498.817, 3477.384, 3487.269, 3492.205, 3478.169, 3517.705, 3511.374, 3531.374, 3524.222, 3528.844], [34992.093, 35005.822, 35050.218, 35038.287, 35055.212, 35055.485, 35063.926, 34975.405, 34974.283, 34904.52, 34874.398, 34885.305, 34923.947, 34884.928, 34941.231, 35018.43, 35007.025, 34937.496, 34986.249, 34940.347], [10.52, 18.239, 8.828, 9.12, 11.977, 9.542, 14.635, 10.775, 14.145, 12.581, 10.745, 14.622, 15.181, 13.89, 13.802, 15.132, 13.524, 20.069, 15.282, 16.236], [2530.4171268230157, 2261.9398127500954, 1658.4522210947468, 2650.3946039833854, 1746.6302986444894, 2680.406918216811, 2308.357328587538, 2882.6395701509937, 2097.611913653131, 2164.36265630853, 2159.232290881745, 1859.8279061427675, 2884.812981988161, 2664.6708070518107, 2202.117187144637, 2068.702422595051, 2268.539128944956, 3069.477223024645, 2278.7097875829527, 1258.0262017861546], [444, 445, 446, 447, 448, 449, 450, 451, 452, 453, 454, 455, 456, 457, 458, 459, 460, 461, 462, 463]], [14, 5733, [42280, 42379, 42478, 42574, 42670, 42763, 42850, 42942, 43021], [38861.088, 38617.682, 38561.771, 38604.691, 38556.355, 38639.251, 38520.328, 38544.723, 38528.681], [37579.535, 37578.063, 37504.123, 37565.481, 37578.675, 37597.465, 37547.582, 37581.002, 37568.661], [17.855, 15.739, 12.911, 16.414, 13.507, 20.265, 19.017, 26.032, 21.233], [3606.249614034873, 2206.8766213098243, 796.4602524520393, 813.7782420147794, 1904.2561736209059, 985.1669034299907, 1352.6130560900947, 1119.7613431025043, 868.5363110795821], [445, 446, 447, 448, 449, 450, 451, 452, 453]], [6, 5734, [42290, 42389, 42487, 42587, 42678], [47652.869, 47644.317, 47645.288, 47671.199, 47657.182], [22233.508, 22187.074, 22222.119, 22217.523, 22219.764], [10.613, 34.884, 21.953, 18.753, 24.825], [709.2400114029264, 1869.855935341265, 1073.8744218693473, 1555.4072523930574, 806.2412011269303], [445, 446, 447, 448, 449]], [12, 5737, [42297, 42396, 42496, 42591, 42686, 42776, 42867, 42957, 43042], [1806.009, 1791.077, 1802.396, 1802.392, 1802.229, 1786.952, 1790.081, 1851.23, 1803.877], [37119.036, 37118.642, 37175.79, 37239.928, 37261.915, 37328.817, 37389.557, 37485.165, 37323.338], [13.272, 9.25, 14.238, 9.373, 9.211, 13.071, 26.357, 35.757, 26.173], [1755.2551482903928, 3065.8962468711406, 1796.0457168610274, 2519.4042010524918, 2082.435508833266, 2057.5853959272577, 2292.0361741233755, 6188.297476493514, 1316.4487172921981], [446, 447, 448, 449, 450, 451, 452, 453, 454]], [13, 5741, [42310, 42412, 42507, 42600, 42704, 42792], [7053.729, 7135.885, 7065.751, 7056.585, 7091.227, 7246.233], [36559.651, 36555.33, 36571.01, 36555.88, 36562.543, 36578.601], [14.78, 13.833, 8.897, 15.834, 12.988, 29.543], [1146.912243820041, 1659.8584808671376, 2362.8349152191677, 1845.4787507535666, 1707.1423298728507, 4787.925329392202], [446, 447, 448, 449, 450, 451]], [7, 5742, [42216, 42318, 42420, 42516, 42608, 42710], [11638.872, 11757.776, 11597.13, 11673.412, 11626.501, 11660.467], [25014.325, 24970.423, 24976.671, 24974.559, 25011.678, 24945.186], [17.131, 17.007, 19.398, 21.029, 24.314, 15.448], [1363.4303898462883, 1144.937505887179, 1183.826719820579, 2390.026725623232, 1077.0317384746136, 1062.8507357015028], [445, 446, 447, 448, 449, 450]], [7, 5743, [42219, 42319, 42422, 42518, 42609, 42711, 42796], [12665.034, 12694.836, 12672.912, 12696.031, 12645.531, 12652.904, 12689.03], [25151.56, 25146.892, 25166.708, 25181.26, 25159.823, 25124.957, 25158.188], [18.702, 21.333, 10.513, 15.261, 20.295, 18.16, 30.42], [2254.2957574558654, 1666.7469213190025, 1405.2703673559358, 1361.097239938023, 1895.094861445033, 937.1344166026291, 1484.639533942608], [445, 446, 447, 448, 449, 450, 451]], [14, 5757, [42762, 42848, 42939, 43018, 43111, 43187, 43266, 43351], [37802.25, 37864.548, 37828.314, 37737.676, 37672.385, 37805.919, 37769.804, 37705.859], [37247.141, 37267.913, 37288.179, 37267.67, 37238.658, 37256.07, 37244.212, 37295.536], [13.593, 11.912, 11.095, 17.613, 15.985, 17.517, 24.198, 15.099], [1207.878734433327, 1936.332492480762, 1964.7965119893988, 3274.1614182190183, 2222.2914367557546, 1445.289810283983, 968.4746277510867, 987.288925910373], [450, 451, 452, 453, 454, 455, 456, 457]], [20, 5773, [42519, 42610, 42712, 42797, 42891, 42971, 43063], [13034.339, 13067.453, 13065.978, 13048.478, 13065.901, 13047.829, 12995.021], [52856.339, 52754.633, 52713.589, 52824.952, 52832.751, 52830.741, 52929.862], [42.341, 24.958, 34.797, 26.563, 23.216, 18.191, 24.036], [1980.898092333999, 865.8558315947969, 1424.262468263367, 1205.3139669147288, 908.5033430347793, 1019.7680812584738, 2335.2406035266426], [448, 449, 450, 451, 452, 453, 454]], [11, 5814, [42791, 42882, 42967, 43054, 43137, 43214, 43298, 43387], [6656.493, 6699.828, 6721.094, 6619.972, 6563.424, 6555.937, 6553.014, 6643.725], [32641.503, 32635.948, 32620.434, 32663.71, 32656.236, 32621.383, 32627.984, 32685.645], [26.353, 13.332, 10.038, 9.319, 14.851, 13.778, 11.749, 23.117], [1891.066600784185, 1507.5259826306, 1884.377607168871, 1817.142653594692, 1687.211099629061, 1087.585746732819, 2713.645983549121, 3247.903077398492], [451, 452, 453, 454, 455, 456, 457, 458]], [10, 5816, [42890, 42970, 43062, 43144, 43221, 43305], [12884.476, 12882.494, 12849.348, 12886.419, 12894.074, 12882.764], [31676.923, 31677.879, 31703.753, 31705.639, 31749.112, 31804.179], [16.617, 9.165, 10.045, 12.191, 12.012, 16.947], [976.5660625480798, 2611.463441304133, 2276.376369721285, 1788.368119442061, 1767.6078424111117, 2229.449445924145], [452, 453, 454, 455, 456, 457]], [1, 5823, [42913, 42989, 43084, 43164, 43240, 43325], [23385.895, 23398.661, 23536.652, 23602.842, 23432.563, 23432.374], [9639.716, 9610.696, 9550.171, 9575.091, 9663.516, 9647.04], [19.541, 13.698, 13.262, 18.406, 25.205, 20.554], [1498.52589208853, 1586.5902445565325, 847.6069599757587, 1925.7513023971817, 1892.2937669061387, 2974.4128741723293], [452, 453, 454, 455, 456, 457]], [19, 5826, [42828, 42927, 43002, 43096, 43174, 43257, 43340, 43429, 43528, 43624, 43712], [28397.244, 28512.742, 28556.023, 28769.145, 28787.476, 28806.418, 28906.605, 28928.979, 28833.415, 28863.3, 28861.014], [48645.793, 48518.232, 48556.408, 48517.128, 48548.186, 48553.07, 48490.852, 48475.101, 48567.185, 48538.688, 48550.977], [30.343, 29.658, 26.749, 18.127, 21.572, 15.629, 17.713, 20.73, 15.324, 19.515, 13.014], [5971.26205431834, 3463.9914959233943, 7456.559102668805, 1764.0503626557718, 2395.2302900296895, 1180.0945813788885, 3449.5018736747243, 1817.4256641420438, 1793.2287814963618, 2209.944584027294, 3797.2015235358235], [451, 452, 453, 454, 455, 456, 457, 458, 459, 460, 461]], [8, 5832, [42863, 42951, 43040, 43126, 43200, 43280, 43367], [1356.529, 1340.806, 1395.058, 1317.112, 1389.816, 1311.231, 1323.988], [27698.425, 27709.222, 27789.217, 27891.529, 27877.245, 27924.572, 27912.855], [10.837, 10.073, 9.294, 13.785, 17.094, 27.352, 20.396], [1363.1523271928372, 1699.6868428879827, 2149.250668199606, 1181.8675400950067, 2362.526479049291, 2204.3831212012983, 5522.804056995286], [452, 453, 454, 455, 456, 457, 458]], [24, 5833, [42944, 43026, 43115, 43191, 43271], [42167.526, 42231.051, 42206.909, 42233.76, 42189.978], [70427.181, 70527.568, 70456.491, 70584.211, 70515.861], [33.733, 24.264, 21.693, 18.153, 20.417], [2186.27316387789, 1036.9219765330436, 1167.2412851758609, 900.6836341724073, 1706.503313644249], [452, 453, 454, 455, 456]], [22, 5836, [43119, 43195, 43275, 43361, 43455, 43551, 43647, 43728], [47115.948, 47199.427, 47301.921, 47243.646, 47186.533, 47250.38, 47292.403, 47315.384], [59042.852, 58972.445, 58927.452, 58900.936, 58895.199, 58867.483, 58887.652, 58823.088], [11.334, 18.6, 16.257, 18.553, 25.548, 22.199, 24.394, 32.237], [2023.6677617428613, 1281.5355229538736, 3060.0583934556266, 1571.1956969802952, 2973.2532672634884, 2357.0390817263697, 894.777291094027, 3129.564917413463], [454, 455, 456, 457, 458, 459, 460, 461]], [16, 5850, [42781, 42873, 42960, 43046, 43129], [2837.539, 2872.597, 2905.756, 2904.198, 2900.027], [43481.317, 43467.877, 43441.525, 43363.392, 43298.707], [10.43, 13.693, 23.092, 20.174, 21.499], [2950.3986988047645, 1563.821333030274, 3199.1245435287005, 1646.7693122471078, 10465.100111708887], [451, 452, 453, 454, 455]], [4, 5900, [43343, 43434, 43533, 43628, 43715, 43798, 43875], [33444.153, 33437.247, 33339.613, 33255.177, 33220.461, 33317.87, 33269.196], [18203.105, 18175.181, 18216.328, 18289.862, 18304.955, 18247.907, 18138.187], [19.869, 14.051, 12.682, 18.205, 14.306, 13.765, 13.031], [774.9496799154316, 1603.340212070621, 2313.666015314551, 1621.7764434145874, 3874.339805868131, 1899.5950812909166, 2159.3421471618244], [457, 458, 459, 460, 461, 462, 463]], [2, 5902, [43716, 43797, 43874, 43953, 44032, 44111, 44195, 44279, 44373, 44456, 44535, 44611], [33402.281, 33321.499, 33326.578, 33270.653, 33209.197, 33163.061, 33221.554, 33167.631, 33170.785, 33167.349, 33112.875, 33153.802], [10753.592, 10691.172, 10712.083, 10672.263, 10621.896, 10711.491, 10675.76, 10671.917, 10706.194, 10757.539, 10737.163, 10766.899], [16.021, 8.596, 9.953, 14.186, 21.197, 30.485, 20.972, 15.208, 20.971, 25.683, 26.941, 35.16], [2169.3548471759896, 2056.2687134815296, 1954.1393402110823, 1792.7417676116584, 1428.1573250118722, 603.4021582888769, 1610.0000059653835, 2117.158309539178, 1208.7745056892475, 930.063314381974, 1244.3182806656212, 2297.051876751899], [461, 462, 463, 464, 465, 466, 467, 468, 469, 470, 471, 472]], [16, 5903, [43369, 43464, 43559, 43653, 43734, 43814, 43896, 43971, 44050, 44132, 44218, 44310], [1741.994, 1791.215, 1751.364, 1733.666, 1720.904, 1736.764, 1720.008, 1746.721, 1671.695, 1886.693, 1843.411, 1910.486], [43596.477, 43485.01, 43577.302, 43646.949, 43627.268, 43571.534, 43624.696, 43618.326, 43572.737, 43500.186, 43499.711, 43547.27], [22.391, 14.762, 18.387, 12.02, 13.013, 17.607, 27.004, 23.815, 16.9, 14.377, 22.473, 33.735], [4872.284811674317, 3170.7901369845767, 4652.208817214809, 1279.9989301376368, 4007.5452341334862, 3603.4761093839097, 4073.53768422821, 2917.0243217203674, 1829.9030130114859, 18941.617123105894, 3188.370550769551, 3382.6581078671948], [458, 459, 460, 461, 462, 463, 464, 465, 466, 467, 468, 469]], [8, 5906, [43657, 43739, 43819, 43901, 43976], [2507.16, 2406.827, 2434.221, 2437.253, 2464.67], [27081.335, 27094.491, 27043.535, 26947.175, 26951.879], [17.933, 17.515, 22.855, 19.526, 26.079], [1956.5815057359941, 1899.1927708056326, 1118.3303235479716, 1836.86037063065, 1369.6089792432647], [461, 462, 463, 464, 465]], [21, 5913, [43481, 43575, 43669, 43748, 43827, 43909, 43985], [5851.971, 5883.398, 5906.291, 5961.459, 5945.078, 6024.358, 6040.75], [58325.19, 58435.375, 58426.625, 58396.568, 58362.771, 58393.73, 58371.185], [20.803, 16.439, 9.826, 16.726, 16.517, 23.61, 27.19], [4327.4748799959925, 1872.4270576459319, 3693.352103381501, 3211.2768592907896, 2436.5142088185466, 2067.3354299150747, 1248.8184393877627], [459, 460, 461, 462, 463, 464, 465]], [13, 5916, [43580, 43673, 43753, 43834, 43915], [8665.085, 8653.937, 8681.192, 8633.783, 8665.295], [36169.249, 36262.825, 36194.589, 36227.62, 36459.405], [27.846, 8.73, 13.777, 31.662, 35.676], [1606.7235894939076, 3087.7869807057514, 2699.230127518863, 2568.09433631244, 3241.656962038739], [460, 461, 462, 463, 464]], [12, 5951, [43738, 43818, 43900, 43975, 44054, 44137], [2284.428, 2277.385, 2314.628, 2313.305, 2289.89, 2353.679], [37037.924, 37036.421, 37037.537, 37079.306, 37034.057, 37061.364], [9.239, 11.543, 22.342, 23.64, 15.613, 25.697], [1861.507287370355, 1342.7295843591746, 1093.4032061178762, 752.7917388803885, 1309.3230902286398, 1826.308264329669], [462, 463, 464, 465, 466, 467]], [16, 5996, [43821, 43904, 43978, 44057, 44139, 44222, 44312, 44397], [3217.343, 3173.903, 3319.947, 3171.17, 3173.723, 3168.26, 3147.252, 3160.618], [42559.12, 42747.562, 42793.087, 42669.098, 42718.168, 42682.399, 42683.984, 42702.761], [31.68, 18.852, 20.096, 14.397, 9.423, 18.526, 18.586, 19.094], [1068.2953017429504, 1188.948692341339, 1065.1952740274048, 2663.2475258880468, 1810.3121006042095, 3642.254805820831, 2641.1018639906547, 3136.5404790880693], [463, 464, 465, 466, 467, 468, 469, 470]], [21, 6009, [43908, 43984, 44065, 44146, 44226], [5871.782, 5821.33, 5908.126, 5834.001, 5800.737], [57902.182, 57821.658, 57820.838, 57784.416, 57914.351], [8.169, 23.96, 20.493, 26.539, 30.335], [518.5224342346706, 1390.485720907692, 1123.1119300975524, 2258.2423569499747, 2050.249535934409], [464, 465, 466, 467, 468]], [20, 6010, [43917, 43993, 44073, 44153, 44236, 44328], [13030.79, 13031.387, 13130.441, 13109.88, 13052.98, 13037.699], [52848.05, 52830.177, 52719.078, 52729.691, 52819.362, 52819.365], [18.906, 10.695, 14.499, 21.557, 24.357, 15.469], [1983.754323963462, 2262.118294932293, 2366.5755391637886, 2775.10292888375, 951.2123977183049, 844.7342620543423], [464, 465, 466, 467, 468, 469]], [1, 6026, [44178, 44260, 44350, 44436, 44518, 44590, 44670], [23423.117, 23466.351, 23488.493, 23449.176, 23424.966, 23436.379, 23463.842], [9287.336, 9341.613, 9233.985, 9256.551, 9243.245, 9244.262, 9284.774], [18.338, 16.09, 24.659, 13.076, 11.217, 14.948, 17.276], [1664.873114801582, 2885.892005001556, 5092.516734882421, 1476.022155026208, 1501.2057910672115, 1773.846937755614, 1724.4801945924364], [467, 468, 469, 470, 471, 472, 473]], [17, 6027, [44020, 44096, 44181, 44262, 44352, 44439, 44523], [25156.672, 25216.982, 25219.977, 25263.709, 25315.813, 25324.874, 25328.442], [45874.373, 45832.396, 45845.374, 45767.386, 45752.386, 45743.262, 45739.661], [13.514, 10.037, 14.417, 21.976, 13.826, 21.906, 17.469], [2257.49988560161, 2231.065530438887, 1838.1538931675916, 2351.245311154666, 2416.795032127172, 2604.353073223948, 600.7812111480952], [465, 466, 467, 468, 469, 470, 471]], [17, 6028, [44099, 44182, 44263, 44353, 44441, 44524, 44596], [25643.201, 25600.812, 25500.01, 25518.691, 25611.404, 25479.419, 25383.06], [46719.205, 46716.723, 46785.093, 46782.52, 46732.239, 46818.302, 46842.709], [19.963, 24.228, 13.304, 31.793, 21.425, 16.106, 27.427], [1323.840944053815, 6982.954013887736, 2027.1319173697896, 1539.588744976317, 835.9478777219285, 806.898250828362, 1509.8703889854512], [466, 467, 468, 469, 470, 471, 472]], [3, 6032, [44186, 44268, 44359, 44447, 44528, 44603, 44683, 44765, 44844], [27229.464, 27250.393, 27258.729, 27230.584, 27221.414, 27190.615, 27214.13, 27204.551, 27213.481], [13744.684, 13807.191, 13721.868, 13810.14, 13801.224, 13777.542, 13742.28, 13804.245, 13879.881], [26.543, 22.771, 17.665, 17.648, 17.179, 11.644, 11.559, 10.637, 9.712], [837.0922648255103, 1878.5428661370365, 1619.660451847197, 1685.6882271288578, 2773.323302804902, 1428.2916784645554, 2667.588467191844, 1605.7447229525667, 1944.2269634474255], [467, 468, 469, 470, 471, 472, 473, 474, 475]], [22, 6043, [44213, 44297, 44385, 44475, 44545, 44628, 44714, 44793, 44872, 44936, 45002, 45063], [47262.673, 47302.304, 47248.74, 47338.109, 47365.921, 47410.888, 47367.968, 47435.022, 47470.732, 47480.521, 47567.993, 47465.56], [58880.481, 58984.451, 59016.549, 58990.946, 58947.353, 58960.586, 58967.116, 58877.023, 58950.138, 58886.626, 58866.414, 58886.635], [27.051, 16.692, 31.266, 26.447, 17.341, 18.571, 27.65, 25.435, 30.908, 15.786, 11.721, 20.068], [632.73236627479, 1445.7053128745856, 1080.8827211084629, 1277.2896425932965, 741.6427061038289, 751.1793953093967, 2354.012667575105, 1316.5904434475901, 2434.8566804964566, 2954.2999670556355, 2261.784152097697, 1906.233201219353], [467, 468, 469, 470, 471, 472, 473, 474, 475, 476, 477, 478]], [13, 6067, [44230, 44322, 44405, 44490, 44563, 44642, 44726, 44812, 44885, 44954], [8068.839, 8069.311, 8029.317, 8130.763, 8054.366, 8100.215, 8078.49, 8062.448, 8058.249, 8178.327], [36182.87, 36260.763, 36234.877, 36259.491, 36288.889, 36205.494, 36262.132, 36304.784, 36277.798, 36299.734], [31.947, 9.846, 11.224, 8.834, 14.147, 13.619, 13.44, 11.099, 17.202, 14.247], [1040.086692466342, 1877.3747461048035, 2024.3395413820763, 1727.4145357719563, 1398.9820350109276, 1497.6219828324502, 2027.8671242976973, 1887.2475731304382, 2470.253281471996, 1377.1339536578416], [468, 469, 470, 471, 472, 473, 474, 475, 476, 477]], [24, 6075, [44472, 44544, 44625, 44709, 44789, 44866, 44930, 44994, 45058, 45130], [42081.029, 42180.58, 42272.351, 42183.734, 42172.95, 42098.729, 42116.109, 42170.469, 42112.089, 42099.292], [70625.697, 70554.079, 70506.746, 70521.539, 70535.969, 70541.987, 70605.453, 70633.035, 70570.565, 70552.178], [21.575, 19.084, 14.837, 32.434, 24.051, 5.922, 23.581, 21.462, 22.216, 17.67], [903.8113535203547, 811.506212138409, 693.2860081972492, 750.507333984543, 2094.842522787726, 456.16393981773365, 1194.4911977698632, 947.1153199640014, 1649.1619852209474, 707.6922992871637], [470, 471, 472, 473, 474, 475, 476, 477, 478, 479]], [16, 6076, [44308, 44395, 44481, 44553, 44635, 44720], [1906.187, 1782.045, 1826.788, 2026.461, 2086.356, 1908.031], [43561.894, 43534.242, 43450.769, 43475.713, 43326.749, 43414.857], [28.59, 32.697, 19.363, 15.046, 21.876, 36.346], [5186.716045036837, 2685.2531325725236, 7653.87557472602, 38381.17320325841, 3377.9557592163674, 2669.8907635235514], [469, 470, 471, 472, 473, 474]], [5, 6084, [44422, 44505, 44578, 44655, 44743, 44823, 44893, 44962, 45021, 45091, 45166, 45228, 45292, 45359, 45433, 45499, 45576, 45654, 45724], [16720.337, 16787.371, 16836.155, 16881.014, 16850.409, 16919.707, 16903.57, 16944.959, 16992.79, 16998.85, 17039.822, 17012.033, 17028.338, 17029.232, 16996.716, 17013.079, 17015.197, 16994.102, 16989.281], [19240.674, 19236.484, 19212.235, 19130.003, 19219.551, 19227.464, 19196.11, 19193.05, 19196.513, 19229.771, 19228.487, 19252.705, 19270.793, 19238.439, 19215.712, 19233.474, 19122.47, 18966.792, 18963.412], [26.909, 16.466, 16.896, 16.81, 17.218, 13.981, 23.459, 21.455, 20.919, 21.071, 12.9, 8.923, 9.306, 10.613, 11.624, 11.014, 19.54, 13.827, 19.617], [2435.8395887559946, 777.0952502055501, 4058.85518599035, 3752.7947048791452, 4016.713038412575, 8392.236204722218, 5194.590833669606, 6372.591956287763, 4523.336210992054, 8382.16408914937, 3583.3293370242577, 3118.6286393803243, 3057.6739151666693, 4606.5634067185765, 3476.627038225714, 3574.035603387167, 8052.46078828714, 1256.5084610340045, 930.8424848054212], [470, 471, 472, 473, 474, 475, 476, 477, 478, 479, 480, 481, 482, 483, 484, 485, 486, 487, 488]], [3, 6113, [44606, 44687, 44767, 44846, 44914], [28020.535, 27975.921, 27894.521, 27927.236, 27976.206], [15125.528, 15102.72, 15097.157, 15143.739, 15211.542], [13.003, 11.193, 23.251, 12.431, 23.787], [1702.7103576707816, 1223.8214538073044, 1614.7571563089073, 989.8562609408265, 1057.8074466862802], [472, 473, 474, 475, 476]], [2, 6114, [44607, 44689, 44770, 44847, 44915, 44980, 45044, 45113, 45185], [29801.338, 29744.858, 29741.537, 29830.005, 29837.042, 29847.102, 29851.434, 29869.895, 29828.837], [12706.505, 12757.561, 12749.908, 12829.104, 12951.313, 12934.299, 12854.522, 12973.953, 12910.065], [25.65, 24.159, 30.058, 32.983, 28.091, 11.275, 27.802, 25.535, 18.751], [1226.316471580113, 1192.62494082074, 957.6967048018936, 1391.6654191306932, 1258.7271747998036, 2119.0581118085247, 2757.6777002106896, 1084.625655553621, 2212.049124950158], [472, 473, 474, 475, 476, 477, 478, 479, 480]], [19, 6116, [44691, 44772, 44849, 44917, 44981, 45046, 45114], [30124.23, 30164.18, 30219.918, 30073.387, 30047.557, 30033.213, 30048.618], [48835.043, 48661.512, 48547.479, 48569.11, 48499.918, 48591.058, 48692.794], [31.054, 23.706, 34.226, 27.388, 17.33, 14.938, 29.01], [1001.2253917577758, 8339.996138592918, 2234.8065559663073, 7713.872321655921, 2593.3362779898853, 1536.5150605125689, 3797.9051903805694], [473, 474, 475, 476, 477, 478, 479]], [16, 6118, [44633, 44719, 44801, 44876, 44943, 45010, 45071, 45144, 45212, 45279], [1859.265, 1888.0, 1787.861, 1755.127, 1816.232, 1862.543, 1856.328, 1895.698, 1899.765, 2086.534], [43487.0, 43424.634, 43470.41, 43530.626, 43395.559, 43353.373, 43502.789, 43484.207, 43518.769, 43494.241], [30.232, 28.895, 20.482, 28.659, 13.19, 28.048, 17.646, 21.994, 9.655, 25.982], [4748.159227034408, 3457.3702364656374, 1412.2958659977528, 4503.321036528036, 1583.7479042925713, 1318.2506611275387, 1294.3462875562086, 1139.6982725315272, 466.5837226737306, 794.5597694706596], [473, 474, 475, 476, 477, 478, 479, 480, 481, 482]], [24, 6131, [44788, 44865, 44929, 44993, 45057, 45129, 45197, 45265], [41439.817, 41475.166, 41445.194, 41434.574, 41464.777, 41476.344, 41434.111, 41459.05], [70384.078, 70411.343, 70408.578, 70377.601, 70368.29, 70360.818, 70393.128, 70393.911], [23.108, 14.059, 9.915, 25.484, 13.115, 23.893, 12.947, 15.203], [2116.5927491788657, 740.8003835171415, 818.2960443059388, 1119.4432367106035, 1043.686084539558, 1087.5262299549495, 846.1772898939308, 796.005642362764], [474, 475, 476, 477, 478, 479, 480, 481]], [9, 6165, [45202, 45270, 45334, 45404, 45479], [47425.141, 47427.465, 47399.678, 47309.819, 47320.826], [29828.987, 29945.334, 29976.518, 30044.217, 30144.085], [18.858, 14.37, 13.581, 11.128, 20.197], [3173.9603615617452, 2037.8856333517695, 1205.1858244480993, 2431.175044189959, 1023.2378441232617], [480, 481, 482, 483, 484]], [5, 6175, [45167, 45229, 45293, 45360, 45434, 45500], [17076.964, 17072.881, 17083.271, 17115.387, 17047.785, 17084.32], [20118.558, 20019.466, 20045.844, 20116.472, 20045.404, 20081.005], [26.213, 25.446, 11.883, 16.342, 29.983, 34.379], [1636.4747733467484, 2232.922224557448, 59476.55227091648, 1057.0753022897236, 2223.749917363432, 1874.949411200533], [480, 481, 482, 483, 484, 485]], [17, 6194, [45254, 45307, 45380, 45455, 45518, 45592, 45674, 45747, 45819, 45887, 45952, 46031, 46113, 46199], [26953.827, 27006.162, 27020.922, 27035.017, 27002.27, 27078.378, 27011.042, 27152.543, 27137.21, 27116.654, 27166.349, 27191.489, 27222.135, 27210.516], [45869.546, 45926.375, 45911.798, 45952.698, 45935.91, 45875.386, 45884.878, 45845.686, 45857.394, 45838.257, 45822.69, 45830.495, 45730.055, 45695.414], [21.487, 22.039, 20.868, 15.029, 18.248, 15.717, 17.784, 12.012, 10.627, 18.083, 13.578, 18.472, 12.842, 17.045], [4060.8503090516638, 3915.2237008593115, 4529.615730863543, 3477.4543107701497, 8560.136078998656, 3039.9701584446657, 8197.238616653643, 1997.9011311301183, 1611.4051563212474, 2936.941270317381, 2084.345221620218, 2371.296583326456, 1596.4520736678912, 1937.6572780618737], [481, 482, 483, 484, 485, 486, 487, 488, 489, 490, 491, 492, 493, 494]], [2, 6196, [45317, 45384, 45465, 45530, 45601, 45679, 45754, 45824, 45892, 45958, 46035, 46118, 46205, 46279, 46355, 46428, 46508, 46579, 46643, 46710, 46775, 46838, 46904, 46974, 47041, 47100, 47167, 47230, 47289], [32764.612, 32871.858, 32850.009, 32723.521, 32774.917, 32751.397, 32793.145, 32762.043, 32793.651, 32772.862, 32762.238, 32753.277, 32771.538, 32807.319, 32796.183, 32768.58, 32793.138, 32764.881, 32753.273, 32788.788, 32775.711, 32814.896, 32777.695, 32843.761, 32757.721, 32757.368, 32742.338, 32796.232, 32739.803], [10605.273, 10605.826, 10563.927, 10496.613, 10530.691, 10534.52, 10487.266, 10482.784, 10515.652, 10506.248, 10512.324, 10497.828, 10500.375, 10491.863, 10585.413, 10509.837, 10546.996, 10498.178, 10516.21, 10470.593, 10513.526, 10539.105, 10529.157, 10516.66, 10526.766, 10524.777, 10472.359, 10589.841, 10516.05], [26.146, 30.441, 23.334, 9.848, 26.346, 16.775, 13.831, 15.348, 23.643, 9.893, 11.82, 17.987, 25.993, 19.925, 23.975, 24.098, 11.992, 16.693, 22.734, 17.003, 19.982, 18.857, 18.173, 17.155, 25.006, 18.632, 16.419, 20.673, 26.257], [1202.5676016136779, 6875.153740785134, 3938.9622223444926, 628.2825059210829, 789.988446648876, 2183.246870154451, 1214.6567629159954, 1908.5434630157645, 1711.9155320377338, 1449.3347904473403, 2844.872003218257, 2374.209917305726, 1625.912246158161, 1832.8321724532177, 4061.678625413392, 3041.449218737831, 2658.004605107325, 1214.2769308980342, 1286.9135109938525, 3391.6262440612254, 1457.1668339104604, 2238.6449747502547, 2244.9135963215895, 2074.277021833438, 1144.9731514530558, 1610.1390471981942, 1604.1220876565822, 964.0210756308312, 982.056526643707], [482, 483, 484, 485, 486, 487, 488, 489, 490, 491, 492, 493, 494, 495, 496, 497, 498, 499, 500, 501, 502, 503, 504, 505, 506, 507, 508, 509, 510]], [24, 6200, [45266, 45330, 45400, 45475, 45543, 45612, 45690], [42150.357, 42132.995, 42216.44, 42187.656, 42134.03, 42146.588, 42194.376], [70548.018, 70586.785, 70628.702, 70572.085, 70575.135, 70542.908, 70585.896], [14.764, 16.83, 28.67, 15.063, 17.593, 21.431, 18.837], [1400.0823701262104, 1430.4593825174163, 1442.9853992297315, 1935.860775725683, 1503.878800565443, 916.2513253920232, 1515.6858235204684], [481, 482, 483, 484, 485, 486, 487]], [22, 6205, [45405, 45480, 45550, 45620, 45694, 45767, 45839, 45907], [47825.247, 47771.607, 47656.682, 47643.234, 47774.889, 47786.97, 47786.285, 47856.077], [58266.925, 58368.216, 58431.024, 58508.498, 58541.858, 58365.194, 58292.295, 58347.787], [14.074, 25.615, 16.078, 17.186, 28.01, 12.863, 11.034, 9.574], [1259.5448272754702, 2594.9056301529504, 962.3037296968911, 907.9178971164114, 3293.0759162666095, 1624.2093380941863, 1037.25744544297, 1926.1838044862423], [483, 484, 485, 486, 487, 488, 489, 490]], [16, 6206, [45281, 45345, 45415, 45487, 45562, 45630, 45704, 45777, 45849, 45916, 45984, 46063, 46151], [2988.425, 3007.392, 3052.605, 3031.661, 3077.333, 3067.055, 2999.137, 2974.535, 2942.678, 2967.845, 2953.198, 3039.909, 2995.461], [42720.611, 42705.452, 42722.639, 42726.764, 42698.119, 42671.988, 42722.474, 42678.314, 42668.229, 42708.787, 42701.69, 42659.607, 42692.543], [16.741, 11.76, 11.212, 16.569, 14.905, 16.852, 21.886, 22.367, 9.567, 21.851, 15.111, 17.523, 19.423], [1605.2417883193207, 1694.611506094484, 1510.4136063304602, 2030.3339684020236, 1471.969604654368, 1539.8876283160237, 1419.2012456597317, 983.5916300725272, 1212.013247124196, 11266.97406683273, 2057.0010233938283, 1525.7352731109404, 948.9119992393648], [482, 483, 484, 485, 486, 487, 488, 489, 490, 491, 492, 493, 494]], [13, 6209, [45283, 45348, 45422, 45491, 45564, 45635, 45710, 45787, 45858, 45925, 45997, 46076, 46165, 46240, 46315, 46395, 46467, 46547], [8060.696, 8000.07, 8010.559, 7917.482, 7877.91, 7936.615, 8004.741, 7940.944, 7919.559, 8033.759, 8023.569, 8139.598, 8115.678, 8100.228, 8120.891, 8033.33, 8092.681, 8090.812], [36341.865, 36372.702, 36305.656, 36287.011, 36273.012, 36256.645, 36159.782, 36147.541, 36181.758, 36152.496, 36198.514, 36163.341, 36214.25, 36250.547, 36162.932, 36147.458, 36247.747, 36173.731], [10.989, 23.797, 12.193, 13.376, 16.043, 10.293, 15.234, 30.303, 20.675, 15.287, 20.805, 12.535, 11.56, 15.78, 12.171, 21.006, 8.907, 24.487], [630.9698632212107, 1397.548670159365, 1668.1010938478657, 1981.0503922091116, 2109.19983542932, 2214.238468584537, 1354.3336118064326, 2493.4978081653812, 949.7544328427152, 3009.692165046343, 1657.9063501684866, 2305.2624327792364, 3612.9409165553293, 1398.9325479652923, 2165.131032948379, 1462.5998714344246, 72334.18645556108, 1879.5223012148115], [482, 483, 484, 485, 486, 487, 488, 489, 490, 491, 492, 493, 494, 495, 496, 497, 498, 499]], [9, 6229, [45549, 45619, 45693, 45766, 45838, 45906], [47333.654, 47285.425, 47305.307, 47248.291, 47274.004, 47270.514], [30463.652, 30446.396, 30600.576, 30617.806, 30628.138, 30583.865], [10.772, 27.166, 14.16, 16.36, 19.972, 13.437], [1209.9724941248369, 906.3569208616987, 1761.8997609799912, 1790.0189830659176, 1176.5498367909734, 1024.2283061115136], [485, 486, 487, 488, 489, 490]], [2, 6254, [45823, 45890, 45957, 46034, 46117], [32034.313, 31890.3, 31977.677, 31957.819, 31883.392], [11653.854, 11754.204, 11785.903, 11781.862, 11648.788], [15.085, 17.871, 14.715, 11.663, 39.0], [45645.7115035788, 2077.6487716376196, 2535.960121988055, 980.4702068972417, 788.2787467792547], [489, 490, 491, 492, 493]], [24, 6260, [45901, 45973, 46048, 46131, 46216, 46291], [42253.968, 42218.34, 42203.607, 42090.91, 42120.002, 42120.689], [70574.039, 70528.065, 70551.706, 70481.4, 70511.29, 70535.733], [18.559, 25.377, 25.234, 10.729, 17.837, 24.413], [1178.5828207376296, 1205.8613547122548, 1164.4219475520808, 524.1919098093655, 903.1101951416126, 1616.9587106077952], [490, 491, 492, 493, 494, 495]], [12, 6262, [45628, 45702, 45775, 45844, 45913, 45982, 46060, 46147, 46230, 46306, 46377, 46452, 46534, 46600, 46667], [2372.971, 2341.333, 2422.425, 2345.193, 2291.604, 2302.247, 2328.513, 2340.028, 2413.16, 2402.504, 2397.928, 2364.198, 2355.766, 2424.464, 2340.298], [35738.963, 35737.296, 35748.631, 35810.72, 35838.803, 35853.545, 35866.049, 35902.151, 35958.014, 35936.627, 35758.992, 35779.822, 35710.784, 35687.115, 35756.325], [9.812, 11.954, 10.547, 12.98, 8.017, 9.547, 8.533, 16.937, 14.827, 19.8, 17.858, 32.266, 21.491, 26.812, 20.415], [2866.8948602895216, 2724.737116790981, 2161.1884230078686, 1865.5703271441266, 2591.7873273415657, 2849.1110564262067, 2369.0682055524408, 1261.5394306002145, 572.283261454237, 1439.9734914359813, 1050.2763606988397, 1010.016528434038, 1488.8573525445822, 1434.5523129682638, 1029.1461363947724], [487, 488, 489, 490, 491, 492, 493, 494, 495, 496, 497, 498, 499, 500, 501]], [23, 6268, [45783, 45852, 45920, 45992, 46072, 46159], [6103.707, 5891.267, 5917.889, 5935.669, 5878.7, 5837.547], [62419.649, 62367.54, 62364.221, 62383.33, 62540.792, 62505.44], [31.183, 15.218, 13.323, 14.462, 28.133, 11.295], [742.4798300315172, 655.1970520260884, 2250.8104700669364, 1494.0538833125102, 1489.091961062052, 905.4452950166312], [489, 490, 491, 492, 493, 494]], [13, 6269, [45782, 45853, 45921, 45993, 46073], [6097.333, 6072.897, 6114.597, 6083.014, 6101.876], [37456.822, 37435.383, 37430.69, 37439.023, 37547.347], [15.118, 15.813, 26.54, 2.979, 22.13], [1346.5492869342274, 1151.4894333248867, 1880.4909094826462, 617.2298380894031, 665.1400140514062], [489, 490, 491, 492, 493]], [7, 6273, [45794, 45862, 45932, 46007, 46080], [12899.581, 12885.333, 12828.151, 12728.063, 12759.188], [24321.374, 24332.776, 24288.943, 24266.976, 24264.657], [28.029, 24.036, 12.913, 28.746, 44.415], [2329.921611461104, 1328.78990924506, 937.4763306907996, 2226.255972829719, 1939.3107766983019], [489, 490, 491, 492, 493]], [21, 6284, [45563, 45632, 45707, 45781, 45854], [5912.936, 5871.819, 5960.376, 5962.373, 6057.044], [58144.026, 58113.085, 58074.078, 58074.18, 58230.454], [18.362, 32.148, 15.09, 30.582, 21.38], [2499.1673215059695, 2125.3566516742153, 1227.5106985263365, 2040.5011248578023, 7019.059005210964], [486, 487, 488, 489, 490]], [5, 6287, [45574, 45655, 45725, 45805, 45869], [16840.207, 16995.439, 17077.879, 17004.594, 16980.092], [20396.41, 20361.489, 20360.325, 20455.167, 20432.973], [19.585, 15.461, 10.765, 20.301, 17.579], [1392.4080161385257, 1142.6197618746676, 819.7287767919561, 1555.7459130870843, 1134.3179572770707], [486, 487, 488, 489, 490]], [17, 6303, [46030, 46109, 46198, 46269, 46344, 46420, 46501, 46572, 46637, 46702, 46770, 46835, 46900, 46966], [25761.648, 25721.194, 25784.59, 25718.476, 25726.681, 25731.985, 25755.8, 25691.059, 25779.467, 25672.1, 25621.068, 25698.583, 25739.01, 25688.17], [45821.435, 45780.664, 45831.151, 45860.217, 45843.849, 45827.679, 45864.287, 45819.24, 45873.782, 45833.144, 45882.204, 45857.866, 45825.488, 45833.966], [27.015, 15.248, 14.143, 14.602, 12.993, 14.019, 24.221, 16.74, 30.931, 13.909, 21.949, 24.702, 12.182, 9.789], [2569.053825592692, 1649.5999792961288, 1670.051271821147, 823.8672660482416, 1518.060684284546, 1062.2950092697683, 1056.9478675525881, 545.5411529644092, 959.1487554081363, 1082.5602787166883, 862.4818968186902, 1430.5048475220126, 1298.6459675180756, 63450.617878555415], [492, 493, 494, 495, 496, 497, 498, 499, 500, 501, 502, 503, 504, 505]], [21, 6308, [45917, 45987, 46067, 46156, 46233, 46309, 46385, 46456, 46538], [4793.845, 4749.779, 4718.171, 4753.369, 4762.779, 4697.664, 4812.374, 4766.177, 4895.153], [57954.873, 58009.402, 58056.971, 58035.053, 58013.321, 58041.258, 58026.503, 58117.9, 58097.225], [26.569, 16.252, 10.579, 14.193, 10.426, 15.151, 22.901, 22.526, 26.237], [2383.682632608977, 2396.044194647719, 1843.7047339899702, 1983.6301450119795, 1893.1782729824513, 2555.1032996122635, 1471.3845488785087, 2908.3889786216782, 5723.161767373748], [491, 492, 493, 494, 495, 496, 497, 498, 499]], [9, 6310, [46052, 46138, 46220, 46298, 46371, 46447, 46528], [47220.311, 47225.066, 47235.238, 47203.587, 47202.505, 47199.084, 47203.908], [30600.157, 30607.093, 30597.354, 30625.746, 30550.822, 30578.381, 30559.276], [14.55, 22.112, 27.405, 20.144, 21.285, 29.662, 31.528], [2082.981552138972, 1546.0535424655438, 1046.8001372932913, 1939.3697627572792, 1928.3778065711067, 863.409746710107, 3069.61943090752], [492, 493, 494, 495, 496, 497, 498]], [14, 6316, [46209, 46284, 46361, 46433, 46514, 46582], [37253.186, 37215.775, 37242.038, 37287.928, 37312.474, 37305.453], [37903.813, 37894.607, 37858.241, 37906.575, 37955.486, 37973.472], [14.3, 12.151, 11.389, 14.187, 9.743, 27.587], [2125.1606150718703, 2502.159760735981, 2242.8891242758646, 1688.4968437052428, 2729.5330614071786, 1660.1724663891112], [494, 495, 496, 497, 498, 499]], [21, 6320, [46161, 46236, 46312, 46389, 46461, 46541, 46608, 46672, 46734, 46804, 46870, 46932], [5950.961, 5923.156, 5937.457, 5935.743, 5889.045, 5888.143, 5857.198, 5862.14, 6000.225, 5998.879, 5941.377, 5932.4], [58398.658, 58400.937, 58328.464, 58320.441, 58326.096, 58291.178, 58257.278, 58435.924, 58402.543, 58352.811, 58428.208, 58407.335], [16.35, 12.316, 9.756, 10.64, 11.306, 11.396, 17.42, 10.225, 14.424, 11.445, 10.467, 13.069], [1724.2209233319963, 2350.9076766504877, 2767.5398431788367, 1856.6638798426459, 2186.791046481423, 2243.110188850098, 538.2998498183915, 3631.400668806468, 2090.813501291065, 3304.358595988246, 3026.373788279346, 2618.4941184078407], [494, 495, 496, 497, 498, 499, 500, 501, 502, 503, 504, 505]], [16, 6328, [46374, 46450, 46531, 46599, 46665], [1885.609, 1892.854, 1872.234, 1858.786, 1903.626], [43631.912, 43576.611, 43552.732, 43502.612, 43470.449], [35.4, 21.428, 13.373, 22.206, 20.581], [4063.1892298713005, 1069.9512145010708, 1348.7760961662677, 1973.660855224799, 1133.4430867896044], [497, 498, 499, 500, 501]], [6, 6329, [46446, 46527, 46595, 46659, 46724, 46789], [47066.798, 47077.882, 47082.871, 47127.022, 47132.422, 47059.513], [23220.868, 23171.384, 23077.352, 23081.557, 23182.458, 23216.958], [10.428, 11.693, 18.548, 13.193, 11.63, 23.409], [1782.449508611467, 2165.4303956824006, 1716.0671762824556, 1361.3032238245721, 1972.5628192422719, 1174.040701172708], [497, 498, 499, 500, 501, 502]], [9, 6330, [46596, 46661, 46725, 46790, 46857], [47482.056, 47586.349, 47771.49, 47536.22, 47445.313], [29911.808, 29848.26, 29895.811, 29855.815, 29897.08], [16.372, 19.74, 29.146, 19.273, 21.799], [1972.0480951588918, 1287.2500709804258, 6439.053205300113, 1748.327832021166, 1042.8788394844667], [499, 500, 501, 502, 503]], [8, 6331, [46535, 46602, 46668, 46729, 46798], [2592.951, 2591.245, 2594.199, 2585.089, 2591.918], [25775.528, 25766.027, 25776.372, 25779.484, 25776.457], [5.834, 4.608, 3.9, 3.983, 4.555], [3748.651714048657, 13416.880997158805, 13334.660042101219, 12477.69804492352, 4641.162864000219], [499, 500, 501, 502, 503]], [16, 6332, [46308, 46380, 46454, 46536, 46603, 46670, 46731, 46799], [3155.203, 3041.384, 3146.495, 3135.322, 3145.849, 3115.743, 3130.595, 3242.325], [42652.096, 42675.234, 42644.827, 42738.073, 42747.775, 42764.823, 42770.594, 42819.804], [26.382, 10.164, 23.687, 14.528, 12.172, 20.469, 12.993, 24.531], [7023.68021979701, 1929.7370296496067, 1573.3761287814546, 1555.133434241742, 1331.0974454115658, 1296.913037473225, 2150.957726119981, 2073.728733986868], [496, 497, 498, 499, 500, 501, 502, 503]], [7, 6334, [46476, 46553, 46616, 46684, 46749, 46815], [13976.92, 13877.467, 13955.431, 13921.086, 13898.606, 13859.904], [24497.872, 24457.953, 24485.883, 24480.036, 24434.232, 24447.955], [20.09, 11.366, 11.742, 19.758, 9.188, 16.609], [1141.8351886679563, 2571.117254737307, 2008.7203640341531, 1371.4726632365025, 2834.22385518046, 1713.5037352674817], [498, 499, 500, 501, 502, 503]], [7, 6335, [46398, 46478, 46554, 46617, 46685], [14630.734, 14651.838, 14662.091, 14736.779, 14816.431], [25146.931, 25214.266, 25142.112, 25121.546, 25160.869], [31.757, 27.492, 16.005, 16.896, 22.884], [2809.1318635694333, 2115.5329217173303, 2007.997612727055, 2286.949438846885, 1100.9942217429377], [497, 498, 499, 500, 501]], [13, 6364, [46677, 46739, 46807, 46875, 46938, 47008, 47074], [8041.569, 8118.385, 8101.346, 8118.428, 8104.952, 8138.948, 8120.057], [36146.212, 36114.19, 36139.886, 36139.12, 36110.861, 36161.658, 36185.832], [23.534, 14.535, 18.572, 32.112, 12.956, 26.744, 20.728], [4366.436458861624, 1388.6363894437227, 1880.212234616527, 1235.0780239851101, 1276.7773804136366, 1369.040189709663, 1072.5721502830863], [501, 502, 503, 504, 505, 506, 507]], [20, 6367, [46683, 46747, 46814, 46882, 46950], [13422.684, 13466.489, 13502.755, 13549.345, 13600.111], [52884.625, 52809.4, 52816.619, 52690.47, 52745.291], [24.212, 12.957, 11.456, 11.341, 21.083], [1849.9285633591385, 1540.858553004543, 1440.0542566942386, 1696.3741546917495, 1104.376738822891], [501, 502, 503, 504, 505]], [6, 6380, [46919, 46990, 47059, 47121, 47183, 47242], [47042.791, 47100.084, 47049.22, 46975.769, 46987.119, 46979.565], [23117.507, 23155.505, 23299.448, 23363.357, 23368.34, 23358.554], [17.974, 12.441, 13.244, 12.599, 16.244, 22.968], [1751.1827797206759, 2305.818248096409, 2309.81997532626, 2697.2679307843973, 1595.1142283311528, 889.6287594930441], [504, 505, 506, 507, 508, 509]], [8, 6419, [46991, 47061, 47125, 47185, 47245], [704.791, 839.505, 783.301, 787.326, 822.444], [27709.786, 27685.08, 27625.662, 27717.241, 27696.892], [19.951, 27.129, 14.954, 17.848, 23.342], [1843.353085138242, 3558.5764490027645, 1401.148237784951, 1639.616111112315, 1785.1873120996747], [506, 507, 508, 509, 510]], [16, 6424, [46999, 47066, 47131, 47191, 47251], [3085.666, 3034.99, 3131.193, 3061.702, 2978.541], [43509.094, 43589.076, 43486.688, 43498.977, 43534.448], [12.92, 16.706, 24.637, 19.536, 20.128], [419.7295608302274, 1781.5972712683706, 3807.623231857721, 2288.584238749458, 1370.8434987193905], [506, 507, 508, 509, 510]], [16, 6425, [46929, 47000, 47067, 47133, 47190, 47252, 47308, 47375, 47429, 47483, 47546, 47601, 47652, 47705, 47757, 47810, 47873, 47931, 48007], [3142.714, 3239.856, 3155.031, 3210.311, 3151.767, 3132.774, 3194.195, 3186.185, 3120.519, 3146.202, 3088.892, 3023.648, 2960.22, 2952.558, 2924.183, 2944.139, 2922.526, 2928.375, 2850.247], [42779.811, 42829.009, 42801.97, 42783.782, 42879.957, 42941.56, 42919.863, 42963.837, 42843.845, 42867.284, 42787.908, 42832.755, 42868.505, 42920.581, 42866.562, 42886.533, 42871.94, 42853.367, 42872.469], [11.726, 25.187, 20.549, 14.57, 15.524, 16.157, 26.254, 18.436, 12.953, 14.779, 14.088, 15.982, 16.72, 20.969, 28.715, 20.459, 21.386, 22.178, 20.266], [1087.1164856833082, 1483.7422023004308, 1686.8500585684126, 1489.017344785279, 1089.5048033295043, 908.4051958448981, 770.4878576572942, 744.3979698112538, 929.541652829538, 1513.960571144976, 2597.04695825157, 1874.088956158256, 765.2624273546467, 1666.485123977498, 1141.5002151379886, 990.7887355635747, 737.4836948935172, 2168.220978036396, 1801.0688986069147], [505, 506, 507, 508, 509, 510, 511, 512, 513, 514, 515, 516, 517, 518, 519, 520, 521, 522, 523]], [13, 6428, [47010, 47076, 47141, 47204, 47263, 47316], [8822.326, 8804.491, 8872.51, 8796.16, 8804.166, 8787.941], [36479.305, 36486.421, 36603.214, 36695.847, 36637.489, 36668.43], [22.916, 24.896, 17.788, 17.197, 18.606, 21.197], [1633.2504734033453, 1392.0617722684563, 2962.3153925319452, 2230.404640478397, 2250.060435889465, 1844.1941126750019], [506, 507, 508, 509, 510, 511]], [24, 6471, [47418, 47470, 47529, 47591, 47642, 47689], [42081.952, 42101.02, 42191.711, 42183.813, 42309.754, 42288.75], [70689.075, 70545.149, 70548.099, 70434.794, 70272.48, 70341.471], [28.19, 7.067, 19.495, 23.289, 22.558, 25.159], [4082.51083169752, 572.9065519894301, 855.9156773235829, 1474.5019127588714, 1615.562908634836, 617.9865172920115], [512, 513, 514, 515, 516, 517]], [9, 6472, [47365, 47423, 47474, 47533, 47594], [47533.155, 47506.727, 47570.268, 47617.222, 47674.909], [29519.347, 29561.405, 29440.256, 29454.602, 29328.96], [22.431, 36.132, 23.447, 27.666, 35.047], [2077.231676053676, 1395.546336302686, 763.5855755075142, 1826.8623597652838, 1617.9513631954496], [511, 512, 513, 514, 515]], [19, 6489, [47579, 47629, 47674, 47735, 47793, 47851, 47905, 47976, 48051, 48122, 48188, 48253, 48320], [27963.914, 27912.221, 27832.659, 27723.217, 27708.944, 27635.204, 27544.634, 27508.394, 27539.055, 27607.243, 27489.666, 27523.861, 27441.741], [48795.757, 48776.757, 48707.418, 48705.966, 48806.235, 48777.492, 48755.12, 48618.162, 48624.59, 48490.67, 48454.542, 48394.088, 48375.8], [13.211, 10.905, 18.561, 11.554, 11.576, 11.499, 14.686, 17.468, 14.226, 23.129, 20.114, 22.728, 11.927], [1824.2812953653463, 1489.7709578673382, 1865.9111666042304, 1551.589326186693, 1897.7238857301966, 1673.5004705607275, 1544.27902840447, 1333.2699235099224, 2429.3473275178217, 2749.0072199007186, 1645.9743501476785, 2008.9447844518572, 1400.0266982216317], [515, 516, 517, 518, 519, 520, 521, 522, 523, 524, 525, 526, 527]], [16, 6555, [47809, 47871, 47928, 48004, 48084], [1713.399, 1669.968, 1732.266, 1694.348, 1618.17], [43780.983, 43772.583, 43583.214, 43573.099, 43492.923], [16.646, 14.688, 11.208, 17.454, 28.379], [1204.2862289302846, 948.0298041060205, 336.7541978215452, 2615.8008322504384, 1022.2492240858405], [520, 521, 522, 523, 524]], [12, 6556, [47707, 47758, 47811, 47874, 47933, 48009], [3152.03, 3189.521, 3128.345, 3114.664, 3109.004, 3080.122], [36186.089, 36127.892, 36147.835, 36212.996, 36209.139, 36232.653], [16.816, 22.893, 33.846, 25.594, 21.676, 30.483], [1188.5960275169814, 4471.545230357236, 1541.9445160839252, 736.4390058924536, 1930.3264294318692, 1916.4364668506673], [518, 519, 520, 521, 522, 523]], [5, 6563, [47717, 47772, 47831, 47890, 47957], [15842.093, 15951.562, 16021.749, 15983.622, 15963.005], [20317.395, 20209.675, 20108.068, 20132.081, 20179.654], [27.599, 15.046, 9.453, 11.855, 14.15], [721.5842453431721, 1868.7729945775172, 1763.211179739755, 1879.4265485020094, 2067.92948475772], [518, 519, 520, 521, 522]], [6, 6588, [47998, 48076, 48141, 48207, 48276, 48334, 48400, 48461, 48523, 48579], [45943.53, 45850.886, 45892.031, 45887.764, 45908.987, 45937.362, 45938.729, 45883.828, 45893.567, 45910.777], [23160.272, 23130.123, 23055.969, 22943.436, 22990.905, 22892.411, 22887.514, 22952.53, 22996.336, 22989.815], [19.237, 34.289, 14.94, 10.093, 11.449, 12.865, 9.662, 13.222, 12.062, 15.596], [982.0986142854534, 2036.987916979572, 1204.8276768057483, 2409.3360273590692, 1753.0950037235725, 1278.2546191986505, 1119.1460753006247, 1900.805654428009, 2095.7572867857616, 2147.8647193602105], [522, 523, 524, 525, 526, 527, 528, 529, 530, 531]], [13, 6590, [48016, 48092, 48159, 48221, 48288, 48347], [7104.14, 7017.696, 7026.256, 7080.361, 7075.535, 7018.091], [36806.5, 36894.179, 36863.383, 36864.48, 36827.617, 36907.132], [29.519, 20.883, 31.275, 23.417, 18.365, 25.411], [2625.9593428942094, 1187.8622683401277, 1945.048330776714, 1765.47616272573, 22438.38177981663, 4235.88576120054], [523, 524, 525, 526, 527, 528]], [7, 6604, [48100, 48169, 48228, 48301, 48357], [14041.127, 14053.356, 14000.57, 14043.181, 13840.329], [24585.568, 24651.999, 24567.802, 24660.28, 24720.478], [28.699, 25.102, 12.809, 16.085, 9.669], [3303.3994506243102, 1007.4867042231187, 720.6632262171728, 31524.971826630604, 153440.34292734688], [524, 525, 526, 527, 528]], [11, 6627, [48346, 48409, 48471, 48534, 48588, 48645, 48705, 48762, 48806, 48864, 48906, 48947], [6135.645, 6082.81, 6109.068, 6105.29, 6097.032, 6245.03, 6182.613, 6197.959, 6178.544, 6163.751, 6180.275, 6200.782], [33617.764, 33673.586, 33629.639, 33605.274, 33645.626, 33582.489, 33587.783, 33557.365, 33560.285, 33591.653, 33598.931, 33602.51], [18.333, 14.052, 10.238, 11.489, 16.71, 12.946, 9.036, 7.978, 10.837, 13.062, 10.008, 10.303], [1941.196999564953, 1593.1900652092588, 2250.925917996619, 1971.2814246618018, 1383.9731996645585, 1186.7183843553903, 2330.3401722288904, 2745.851538821849, 2064.2877767268756, 2420.884982664241, 2254.5998459315697, 2354.684883841675], [528, 529, 530, 531, 532, 533, 534, 535, 536, 537, 538, 539]], [14, 6663, [48632, 48685, 48747, 48793, 48849], [38883.661, 38751.935, 38768.646, 38809.62, 38752.243], [38189.546, 38363.427, 38280.22, 38239.228, 38126.701], [15.349, 19.326, 19.338, 19.94, 26.733], [1861.291861601634, 1492.793793450942, 849.242054263043, 878.6375201074788, 1503.722435911834], [532, 533, 534, 535, 536]], [19, 6675, [48439, 48506, 48562, 48620, 48671, 48734], [27506.164, 27715.875, 27750.426, 27798.162, 27772.183, 27859.439], [48437.228, 48459.799, 48339.936, 48207.244, 48122.116, 48166.781], [23.55, 45.122, 15.75, 30.679, 26.551, 20.484], [1814.7286321524155, 1773.2250578648416, 1763.5937388182472, 2327.611865913353, 742.7124808790768, 584.0848156139508], [529, 530, 531, 532, 533, 534]], [8, 6680, [48803, 48860, 48903, 48944, 48991, 49037, 49088], [3509.323, 3512.114, 3544.933, 3538.858, 3489.815, 3358.597, 3394.877], [25926.524, 25811.453, 25875.96, 25799.018, 25787.815, 25693.943, 25672.989], [16.221, 12.317, 12.753, 15.989, 10.059, 8.148, 12.136], [1069.465990817796, 2166.7646823204177, 1871.7205183932294, 1642.8036842566073, 2410.1527016946397, 2471.456234325253, 2391.2663018189946], [536, 537, 538, 539, 540, 541, 542]], [23, 6681, [48758, 48804, 48861, 48904, 48945], [4189.653, 4158.057, 4162.017, 4196.62, 4188.668], [62679.563, 62609.32, 62630.373, 62645.154, 62676.387], [12.772, 13.106, 7.614, 11.368, 7.487], [1373.0120390039363, 2312.0328787354824, 2011.0874945776757, 1837.1961782425374, 2108.8344696292193], [535, 536, 537, 538, 539]], [8, 6724, [49033, 49084, 49134, 49185, 49231, 49286, 49338, 49398, 49447, 49488, 49548, 49601, 49654, 49703], [2043.534, 2036.468, 2029.244, 2013.359, 2099.685, 2016.094, 2187.171, 2141.411, 2144.116, 2148.263, 2214.235, 2198.645, 2346.129, 2508.309], [26685.88, 26615.862, 26654.299, 26620.99, 26689.956, 26730.265, 26773.75, 26753.867, 26762.394, 26758.671, 26725.636, 26753.479, 26762.356, 26921.134], [26.624, 14.257, 8.484, 10.891, 13.647, 19.377, 12.102, 18.35, 12.591, 10.249, 9.013, 14.782, 9.84, 11.227], [1624.2457460371559, 2983.379196025033, 3031.8229231512814, 1805.361618578672, 2050.658172762274, 1976.9848422025543, 2308.1382129758044, 1544.855306094419, 1572.7976511828535, 2136.796584198807, 1779.3862302712598, 2662.6960495207563, 2807.6235941972645, 1810.1452294604937], [541, 542, 543, 544, 545, 546, 547, 548, 549, 550, 551, 552, 553, 554]], [8, 6726, [49085, 49135, 49188, 49233, 49289, 49340, 49400, 49448], [2812.847, 2647.223, 2766.802, 2902.023, 2760.001, 2879.782, 2977.82, 3029.481], [25876.319, 25905.799, 25791.066, 25791.398, 25844.942, 25744.58, 25688.955, 25682.607], [25.5, 31.919, 18.896, 40.934, 20.415, 28.518, 30.266, 27.187], [1132.1931049469642, 536.9874203521779, 728.5991734979217, 2124.383987374643, 1250.918392688571, 1172.5179306894067, 2178.029769366503, 667.4309691244208], [542, 543, 544, 545, 546, 547, 548, 549]], [13, 6728, [49043, 49092, 49139, 49192, 49241, 49296, 49347, 49409], [7549.939, 7619.799, 7631.562, 7692.836, 7625.26, 7652.851, 7771.729, 7923.105], [36762.693, 36853.05, 36912.028, 36830.398, 36760.923, 36853.138, 37019.078, 36831.508], [12.833, 29.619, 22.373, 25.847, 27.964, 28.616, 40.39, 11.33], [2244.7884686209595, 1423.5280645343178, 1233.297134663995, 885.9871103754363, 1280.361215816254, 3079.3269227473947, 6882.712972160668, 163712.15816596962], [541, 542, 543, 544, 545, 546, 547, 548]], [21, 6741, [49239, 49292, 49344, 49406, 49450, 49490], [6092.924, 6100.083, 5991.488, 6143.366, 6149.677, 6065.684], [58700.266, 58799.08, 58664.046, 58618.239, 58689.337, 58653.975], [17.18, 40.005, 24.384, 18.108, 16.975, 16.483], [2421.1446962787722, 8756.577724870293, 1507.8930086320927, 1854.7181047747072, 2270.611876518562, 3151.2582011506324], [545, 546, 547, 548, 549, 550]], [20, 6746, [49245, 49299, 49353, 49417, 49458, 49502, 49558, 49615], [15321.162, 15288.767, 15343.492, 15408.972, 15604.637, 15475.892, 15470.894, 15425.392], [52970.791, 53038.124, 53065.181, 53046.458, 53027.018, 53070.625, 53114.566, 53091.873], [22.906, 12.226, 10.866, 12.852, 9.73, 13.015, 15.937, 17.774], [836.7751406167494, 2601.105765280361, 2224.146167992141, 2686.7650707317694, 2460.3038419555483, 2331.3545430708027, 1627.4135313786958, 1727.3335934917022], [545, 546, 547, 548, 549, 550, 551, 552]], [1, 6752, [49311, 49368, 49429, 49468, 49513, 49571, 49627, 49678], [23735.826, 23789.104, 23750.793, 23781.352, 23813.414, 23786.996, 23814.072, 23785.431], [10560.825, 10571.271, 10539.027, 10544.983, 10574.326, 10575.829, 10537.422, 10572.561], [23.137, 15.103, 2.43, 12.547, 9.873, 11.356, 15.489, 13.11], [4981.081001388663, 1021.7657478065665, 638.0893984318183, 1016.3573178260423, 1009.4266833462457, 1150.9265358950765, 1003.5065680853795, 1250.7566630507556], [546, 547, 548, 549, 550, 551, 552, 553]], [21, 6757, [49236, 49291, 49343, 49403, 49449, 49489, 49549, 49604, 49655, 49704, 49744, 49782], [5004.595, 5093.508, 5135.086, 5108.084, 5069.818, 5047.895, 4972.963, 4961.035, 4976.276, 4989.261, 4974.476, 4988.642], [58007.389, 57954.137, 57942.001, 57992.498, 57965.321, 57961.82, 57915.937, 57956.275, 57936.606, 57960.152, 57938.803, 57959.239], [14.484, 24.029, 26.773, 23.249, 15.704, 10.153, 13.236, 15.015, 11.152, 17.993, 17.752, 29.644], [505.82183559811375, 4292.938205395994, 1675.3054027466023, 7367.569332182273, 4577.6689820504425, 2492.963039988239, 2884.445570039717, 2470.9082150432314, 2910.925439566037, 2240.0053644742884, 3322.267921510427, 1592.7333769270572], [545, 546, 547, 548, 549, 550, 551, 552, 553, 554, 555, 556]], [21, 6786, [49550, 49607, 49658, 49705, 49745], [6306.107, 6317.474, 6265.143, 6121.874, 6115.547], [58773.689, 58716.564, 58732.548, 58643.256, 58708.376], [30.639, 22.52, 29.483, 23.22, 21.879], [2419.2462823112755, 2081.417106924825, 1374.387637847913, 1802.7549713854253, 3295.4793910901976], [551, 552, 553, 554, 555]], [7, 6828, [49930, 49975, 50021, 50068, 50111], [11914.21, 11832.704, 11797.764, 12017.607, 11893.378], [24943.403, 24861.525, 24852.8, 24931.158, 24964.879], [20.407, 25.556, 32.933, 34.635, 28.098], [2388.756987720601, 7445.591146402326, 1595.965028447405, 1046.8173741894434, 1005.7177813023111], [559, 560, 561, 562, 563]], [18, 6829, [49932, 49977, 50023, 50071, 50119, 50163, 50203, 50245], [15547.823, 15532.837, 15467.19, 15584.525, 15578.699, 15586.252, 15595.336, 15710.976], [46095.678, 46208.509, 46091.857, 46099.168, 46213.661, 46195.252, 46169.046, 46300.063], [17.393, 13.366, 10.983, 23.59, 16.141, 12.884, 12.136, 17.877], [1214.1263361284684, 2709.8317960839377, 1890.612725464365, 783.3980027682669, 1460.8952027364542, 2445.064501684236, 1306.5780672733208, 678.1431432489145], [559, 560, 561, 562, 563, 564, 565, 566]], [16, 6834, [49919, 49966, 50015, 50057, 50104], [2439.638, 2358.967, 2373.521, 2381.832, 2400.412], [43509.38, 43566.497, 43589.739, 43543.598, 43533.06], [29.134, 22.236, 10.17, 21.804, 25.084], [1660.0568100028142, 2289.153080363582, 2118.3172625905536, 2373.7442082310868, 6547.593314933021], [559, 560, 561, 562, 563]], [13, 6840, [49970, 50018, 50063, 50109, 50154], [8044.374, 8015.437, 8038.265, 8041.615, 8017.302], [37235.143, 37173.311, 37211.846, 37238.794, 37213.984], [31.564, 24.138, 17.849, 29.403, 14.559], [1356.8784936763793, 1083.9767404979798, 2122.2665629523212, 1410.984456851989, 980.8138092301772], [560, 561, 562, 563, 564]], [14, 6863, [50096, 50142, 50182, 50221, 50262, 50308, 50360, 50402, 50449, 50494], [39972.518, 39925.766, 39943.081, 39999.76, 39981.293, 40003.027, 40019.297, 39905.756, 40003.569, 40041.658], [37483.567, 37378.886, 37411.804, 37397.669, 37400.257, 37473.088, 37558.42, 37584.157, 37581.066, 37626.261], [35.151, 12.859, 11.63, 15.821, 30.308, 17.157, 14.813, 28.412, 27.968, 20.994], [5718.008381558374, 2397.227531472558, 1379.9638970264934, 2307.994009455416, 1094.493366676587, 1831.914744053477, 862.7357616336982, 2407.2007729718953, 2078.651834626054, 1367.4072522164267], [562, 563, 564, 565, 566, 567, 568, 569, 570, 571]], [9, 6868, [50145, 50188, 50232, 50268, 50313], [47567.753, 47584.367, 47582.927, 47587.975, 47593.715], [30726.182, 30705.24, 30695.98, 30682.695, 30658.997], [13.785, 9.872, 10.448, 7.517, 11.996], [1867.2351475445773, 2222.324049231928, 1354.016276399932, 2216.9985691564366, 2473.1130171633345], [563, 564, 565, 566, 567]], [16, 6874, [50275, 50319, 50367, 50411, 50460, 50506, 50552], [2454.42, 2479.745, 2520.531, 2408.155, 2378.431, 2368.873, 2231.966], [43515.08, 43542.097, 43494.798, 43458.593, 43530.558, 43480.476, 43297.518], [17.184, 17.446, 19.263, 20.127, 26.894, 24.17, 31.942], [999.0130817405162, 1933.2073563387205, 1350.1443572619594, 1771.1251379036269, 9392.066374439024, 2974.543293134409, 1557.5919718179398], [567, 568, 569, 570, 571, 572, 573]], [11, 6897, [50467, 50511, 50555, 50607, 50650], [6714.368, 6572.776, 6586.34, 6579.978, 6577.029], [32153.34, 32149.256, 32132.754, 32140.318, 32148.285], [28.389, 7.107, 7.841, 9.882, 8.206], [7437.063256805939, 2262.564394686999, 2195.372405721351, 2012.7886728495587, 1726.471527300501], [571, 572, 573, 574, 575]], [14, 6909, [50544, 50594, 50639, 50684, 50731, 50772, 50813, 50852, 50893], [40293.035, 40128.625, 40112.678, 40132.117, 40301.71, 40317.481, 40403.762, 40346.125, 40397.367], [37670.413, 37702.357, 37626.371, 37473.33, 37439.597, 37438.296, 37404.064, 37381.535, 37400.465], [29.989, 20.869, 19.151, 14.876, 13.886, 14.818, 7.577, 12.232, 7.392], [3053.9746799154027, 1398.5191840307239, 702.5672713940431, 1571.1852069519025, 1210.7023391518142, 1691.0876569669672, 1865.238084202153, 2707.837414266331, 2182.2450425146026], [572, 573, 574, 575, 576, 577, 578, 579, 580]], [5, 6953, [50793, 50837, 50875, 50915, 50961, 50991, 51036], [17104.873, 16987.316, 16980.118, 16960.491, 16954.05, 16880.344, 16872.124], [19809.071, 19686.427, 19775.059, 19783.224, 19617.124, 19568.223, 19555.261], [30.096, 19.697, 8.697, 15.54, 13.52, 12.2, 12.951], [1061.6245349594228, 954.5104301576716, 2269.291130874556, 2442.048862074293, 1992.346447513345, 1094.2576388314808, 1267.543745522855], [578, 579, 580, 581, 582, 583, 584]], [7, 6970, [51032, 51066, 51102, 51128, 51172, 51211], [14691.719, 14668.373, 14711.505, 14677.801, 14698.84, 14656.419], [25278.133, 25343.754, 25314.245, 25305.971, 25242.109, 25323.397], [32.558, 26.002, 18.67, 25.005, 18.28, 24.056], [1943.8594917199762, 3799.6428435111, 1936.8144551791577, 2428.922393019186, 1274.3257546786501, 1432.5794131505886], [584, 585, 586, 587, 588, 589]], [2, 6976, [51077, 51109, 51138, 51183, 51224, 51261, 51307, 51345, 51388, 51424, 51449, 51480, 51519], [30601.536, 30706.876, 30756.404, 30628.63, 30631.945, 30663.2, 30653.854, 30525.397, 30494.662, 30469.526, 30499.209, 30438.547, 30436.542], [11965.553, 11958.133, 11962.816, 11980.239, 11915.473, 11880.038, 11936.798, 11906.709, 11904.949, 11909.629, 11982.503, 12009.895, 12060.5], [21.098, 16.748, 20.712, 21.954, 13.05, 16.17, 20.65, 15.406, 10.547, 13.821, 14.106, 19.513, 12.523], [1590.0545320897738, 1383.9863376584844, 2150.348234920592, 2565.4461546804137, 884.2705933051284, 1136.5398399577432, 1308.8749496673759, 1654.3612907577967, 1390.2226559314502, 1925.0706533896785, 1458.2602718451278, 1095.574891834689, 1549.1933512802314], [585, 586, 587, 588, 589, 590, 591, 592, 593, 594, 595, 596, 597]], [14, 6978, [51085, 51116, 51148, 51193, 51232, 51270], [40269.357, 40357.224, 40468.981, 40448.207, 40389.586, 40328.721], [37557.603, 37492.714, 37606.076, 37508.851, 37441.603, 37422.54], [16.45, 23.449, 40.935, 30.802, 32.809, 34.081], [1267.9853307553706, 8688.01814428786, 1424.0211510421361, 1016.857080049639, 1594.1146557981046, 765.4014569084791], [585, 586, 587, 588, 589, 590]], [5, 6990, [51103, 51130, 51175, 51214, 51253, 51295, 51337, 51378, 51412, 51446, 51471], [17304.965, 17313.587, 17398.327, 17403.776, 17476.247, 17477.438, 17461.246, 17390.718, 17314.779, 17338.4, 17361.91], [19804.363, 19813.475, 19733.731, 19697.098, 19674.828, 19665.189, 19704.347, 19731.832, 19759.905, 19788.521, 19749.514], [26.202, 14.087, 21.271, 13.149, 14.748, 13.06, 21.058, 11.966, 16.263, 14.713, 35.009], [973.550229830117, 1663.6325860171526, 1043.2371162514546, 1807.1819695015313, 563.9238191166575, 1639.1421466122772, 1464.7999396390849, 1895.387357088316, 1619.782660347438, 2227.489609572725, 850.510759723634], [586, 587, 588, 589, 590, 591, 592, 593, 594, 595, 596]], [21, 7001, [51244, 51286, 51332, 51370, 51403, 51439, 51467, 51505, 51542, 51577, 51627], [7120.807, 7168.674, 7128.678, 7123.774, 7153.57, 7128.942, 7149.999, 7145.53, 7128.965, 7130.097, 7123.803], [57568.728, 57553.05, 57553.958, 57565.016, 57595.64, 57607.961, 57587.018, 57531.95, 57539.158, 57533.649, 57601.174], [19.353, 22.204, 15.132, 17.941, 22.199, 28.489, 18.807, 25.853, 15.13, 18.362, 15.167], [1234.7176028730794, 1364.4197486851385, 1113.2093638389956, 1785.1798173661343, 735.9388224927046, 1786.9401172348905, 1533.983369978406, 697.5480616156009, 917.9761332019893, 1294.9996596394813, 1754.892029489698], [590, 591, 592, 593, 594, 595, 596, 597, 598, 599, 600]], [13, 7014, [51368, 51401, 51437, 51463, 51502, 51540, 51576, 51625, 51680, 51736, 51801, 51929, 52123, 52364, 52608], [6694.133, 6736.979, 6689.774, 6672.091, 6705.994, 6674.554, 6699.284, 6664.273, 6675.974, 6692.692, 6710.48, 6718.841, 6678.961, 6605.737, 6586.81], [37763.307, 37777.219, 37724.831, 37734.262, 37767.036, 37699.303, 37707.486, 37732.075, 37718.817, 37634.738, 37697.984, 37743.909, 37536.365, 37494.254, 37375.632], [15.017, 33.34, 10.099, 12.52, 21.646, 14.075, 12.167, 16.872, 15.178, 24.656, 25.152, 25.874, 30.473, 18.223, 17.093], [1102.9491459263825, 3661.2236925003763, 1381.8106489249533, 1913.8539354539082, 874.3136843661397, 1450.7240695522812, 1516.957183491615, 2225.3896444833867, 1408.0496311596494, 4771.6989137804485, 1945.4222768524191, 7518.1578713753515, 5551.689198874389, 2091.8222566430472, 1585.9678081715363], [593, 594, 595, 596, 597, 598, 599, 600, 601, 602, 603, 604, 605, 606, 607]], [7, 7022, [51407, 51444, 51470, 51509, 51547, 51582, 51633, 51686, 51744], [14614.42, 14647.875, 14633.452, 14715.662, 14672.154, 14699.026, 14707.202, 14638.511, 14680.734], [25311.86, 25295.296, 25311.524, 25277.199, 25319.04, 25279.583, 25300.059, 25320.921, 25260.625], [32.658, 27.551, 14.238, 18.098, 22.652, 18.355, 20.644, 19.3, 22.603], [852.124006398303, 1182.5451854449475, 955.4771749296535, 1223.459992865088, 1856.265649341575, 3151.460898359933, 864.5570399658426, 2233.2017865336857, 1536.7182711240016], [594, 595, 596, 597, 598, 599, 600, 601, 602]], [2, 7040, [51559, 51603, 51654, 51700, 51764, 51863, 52038, 52249, 52492, 52736], [32054.605, 31958.057, 32000.039, 32010.655, 32022.658, 32058.534, 31983.93, 31940.909, 31946.153, 32049.098], [10849.694, 10871.13, 10943.752, 10957.984, 10875.211, 10940.099, 10940.507, 11020.259, 11010.207, 10993.377], [13.751, 10.37, 12.521, 13.403, 20.313, 17.217, 16.023, 17.666, 21.804, 15.492], [1282.290376578256, 1983.5442188417162, 1585.6948738280348, 1294.9275188273748, 1340.4883816174483, 2404.6736440802392, 1685.1846584259513, 792.7140312780962, 1568.6229138975718, 56979.7281122597], [598, 599, 600, 601, 602, 603, 604, 605, 606, 607]], [8, 7083, [51727, 51790, 51910, 52102, 52340, 52589, 52828, 53072], [2824.177, 2857.621, 2817.178, 2876.099, 3029.38, 3164.063, 3396.353, 3443.632], [26044.172, 25943.229, 25898.634, 25943.756, 25981.964, 25924.326, 25874.196, 26059.408], [15.758, 9.033, 12.621, 15.119, 17.645, 31.303, 24.877, 21.326], [1850.8983031653252, 1634.765998606701, 2539.0656343180212, 1689.3489914230063, 2484.3662958781997, 8167.800729879117, 6788.512270760203, 5822.052556214996], [602, 603, 604, 605, 606, 607, 608, 609]], [21, 7085, [51732, 51795, 51922, 52117, 52355], [5219.48, 5311.951, 5292.213, 5306.21, 5274.565], [58595.734, 58566.579, 58591.952, 58585.878, 58571.645], [18.041, 9.102, 7.826, 6.354, 11.945], [1718.8794458326677, 1936.7687449641958, 2434.745067335275, 1502.00212657028, 2807.5331549049365], [602, 603, 604, 605, 606]], [21, 7088, [51738, 51804, 51933, 52128, 52370, 52614, 52851, 53091, 53314, 53536, 53739], [7129.069, 7132.56, 7155.061, 7058.499, 7113.931, 7073.259, 7098.851, 7127.327, 7042.829, 7105.23, 7200.5], [57614.264, 57701.309, 57640.292, 57608.474, 57611.869, 57586.282, 57563.146, 57579.446, 57597.195, 57585.588, 57560.732], [23.492, 19.168, 17.375, 13.271, 18.466, 24.459, 23.569, 24.023, 20.306, 18.96, 29.464], [2978.2173180462573, 2728.196962321461, 2703.4560875005004, 2425.667573005386, 3129.1810127180456, 2871.6110308994867, 1880.34904616926, 1359.4544335125127, 2937.4756382601668, 2251.022350323712, 1518.9119531130207], [602, 603, 604, 605, 606, 607, 608, 609, 610, 611, 612]], [1, 7092, [51754, 51840, 51992, 52197, 52442], [23774.582, 23763.851, 23710.535, 23668.476, 23525.253], [9255.022, 9313.066, 9400.172, 9430.462, 9522.409], [21.95, 20.221, 23.822, 13.933, 18.404], [1031.409149779176, 2311.861350862167, 1459.2562419578103, 1820.831492106784, 2553.340061899583], [602, 603, 604, 605, 606]], [14, 7099, [51774, 51880, 52064, 52290, 52534, 52771, 53022], [38416.732, 38661.102, 38603.235, 38627.87, 38618.259, 38596.226, 38564.525], [38035.187, 38050.785, 38154.78, 38128.862, 38014.732, 37997.364, 37928.019], [20.459, 9.686, 13.519, 13.654, 16.56, 12.994, 33.503], [1235.635906475353, 578.7310420298373, 5862.321416651979, 4211.3425206812135, 19986.130353768684, 72948.71392996148, 6207.348663155918], [602, 603, 604, 605, 606, 607, 608]], [17, 7119, [51845, 52005, 52209, 52457, 52695, 52940, 53166, 53388, 53602, 53802], [25055.683, 25058.902, 25020.327, 25081.795, 24968.652, 24818.171, 24842.385, 24823.04, 24880.315, 24867.929], [45944.444, 45997.005, 46047.863, 45989.736, 46093.145, 46271.441, 46263.875, 46277.077, 46220.949, 46181.329], [14.944, 12.204, 11.479, 14.369, 22.636, 19.104, 26.53, 17.955, 20.278, 23.81], [1663.9524531597954, 3109.5389684067222, 3209.8641646364163, 8497.737660347397, 8217.813238247956, 6362.415676050751, 6810.499937949869, 3840.5549714475515, 11933.115731173697, 6621.944097002266], [603, 604, 605, 606, 607, 608, 609, 610, 611, 612]], [19, 7124, [51858, 52027, 52237, 52481, 52727, 52974, 53199, 53418], [29242.285, 29071.722, 28972.326, 28819.999, 28878.478, 28775.674, 28866.4, 28873.636], [48034.678, 48066.812, 48066.546, 48034.818, 48109.585, 48225.765, 48099.734, 48109.173], [16.571, 9.07, 10.187, 12.037, 14.022, 10.502, 22.2, 21.472], [718.1096854465085, 3734.2086609241223, 3206.3909966536403, 2561.748059130903, 4632.305985780341, 2355.082428352125, 4184.772840017168, 9270.010102373495], [603, 604, 605, 606, 607, 608, 609, 610]], [4, 7126, [51865, 52040, 52254, 52498, 52742], [32932.611, 33057.228, 33119.355, 33131.558, 33125.363], [18360.528, 18381.273, 18490.926, 18415.424, 18429.492], [26.704, 11.063, 25.026, 15.25, 12.557], [6646.328559828036, 521.6415609633852, 1944.7816685670273, 1461.3912494926908, 2073.7247381209218], [603, 604, 605, 606, 607]], [16, 7143, [51788, 51907, 52098, 52336, 52581, 52818], [2394.801, 2475.565, 2456.488, 2559.068, 2521.57, 2512.538], [42979.054, 42931.715, 42855.804, 42840.719, 42852.55, 42912.169], [27.808, 18.212, 13.723, 20.391, 25.738, 24.6], [3266.0716972781147, 3271.3707268330527, 2027.7016798478394, 1557.5000061141247, 1894.1790147004913, 1432.1128689546717], [603, 604, 605, 606, 607, 608]], [11, 7145, [51799, 51926, 52121, 52363, 52606, 52843, 53083, 53307, 53529, 53729, 53927, 54134, 54338, 54536, 54703, 54883, 55053, 55216, 55385, 55532], [6330.358, 6344.106, 6408.101, 6206.619, 6158.986, 6102.47, 6025.665, 6105.11, 6090.409, 6016.464, 6070.351, 6084.366, 6127.121, 6167.387, 6234.899, 6266.599, 6102.262, 6189.218, 6162.342, 6122.414], [32591.407, 32571.798, 32633.644, 32736.754, 32687.965, 32671.892, 32697.17, 32628.787, 32616.101, 32675.585, 32625.206, 32568.948, 32541.072, 32622.838, 32618.697, 32553.909, 32652.393, 32728.341, 32618.211, 32561.473], [11.783, 14.359, 16.407, 17.96, 11.205, 9.433, 15.153, 13.613, 21.353, 22.05, 17.204, 11.382, 15.902, 20.442, 13.148, 12.22, 25.464, 28.286, 22.241, 26.014], [1893.4623364486624, 1702.2022224263544, 1973.5441181783915, 5573.787895972835, 5880.936865030124, 6231.0525613214695, 9952.932098261677, 6778.980054534384, 5682.014708685424, 4503.026742823357, 13716.425149924322, 4965.171326204787, 6512.9999480563865, 1286.5149434190769, 44459.452666476274, 29627.736546403445, 3189.767395614372, 5298.400137501801, 3091.671085592723, 2784.443256744033], [603, 604, 605, 606, 607, 608, 609, 610, 611, 612, 613, 614, 615, 616, 617, 618, 619, 620, 621, 622]], [11, 7146, [51802, 51931, 52125, 52368, 52611, 52849], [6955.484, 6939.524, 6976.386, 6921.883, 6928.734, 6917.811], [33031.252, 33001.432, 33063.094, 33005.579, 32994.382, 33017.7], [11.531, 8.535, 8.297, 14.021, 12.31, 13.423], [2684.86900735611, 9847.395267177159, 5953.416666332874, 6595.202728305722, 4519.41722836462, 3836.2083060886644], [603, 604, 605, 606, 607, 608]], [5, 7154, [51823, 51961, 52156, 52399, 52643, 52888, 53124, 53343, 53562, 53764, 53962], [15887.455, 15868.354, 15786.779, 15772.305, 15797.532, 15824.313, 15886.98, 15877.156, 15983.475, 15939.086, 15904.975], [20166.964, 20212.722, 20253.904, 20255.175, 20321.303, 20310.592, 20272.751, 20208.756, 20220.016, 20189.745, 20159.303], [14.394, 19.859, 8.301, 13.748, 18.751, 19.092, 12.247, 16.561, 28.341, 16.64, 22.948], [2290.9759762535914, 3276.491701622638, 4594.222216218429, 3835.712716330413, 6162.747944231284, 7293.44329671053, 6546.05896652199, 5752.442304123539, 3552.4911665996487, 2824.9254261853, 3363.5164578152603], [603, 604, 605, 606, 607, 608, 609, 610, 611, 612, 613]], [12, 7162, [52339, 52583, 52820, 53059, 53287, 53506, 53716, 53913, 54120, 54320], [2569.259, 2624.258, 2597.301, 2670.447, 2743.831, 2742.957, 2735.427, 2691.566, 2663.751, 2776.083], [36283.366, 36312.747, 36343.611, 36246.02, 36371.208, 36397.826, 36349.071, 36336.112, 36174.382, 36354.26], [28.02, 15.817, 11.039, 10.54, 23.843, 19.559, 19.582, 18.929, 20.637, 25.009], [7760.837193018896, 24872.899914666385, 23526.133235865327, 89026.18555900497, 13365.639239121487, 7543.733842804574, 6828.726708219978, 10036.306621415037, 1286.3015229429348, 9586.787428784], [606, 607, 608, 609, 610, 611, 612, 613, 614, 615]], [16, 7164, [51914, 52106, 52342, 52587, 52824, 53066, 53291, 53512, 53717, 53917, 54124, 54326, 54523, 54693, 54873, 55042, 55207, 55377, 55525, 55663], [3015.883, 3070.804, 3045.265, 3129.553, 3116.072, 3101.642, 3107.102, 3145.574, 3167.976, 3198.821, 3220.705, 3227.597, 3189.541, 3142.979, 3163.763, 3155.128, 3186.577, 3220.985, 3192.919, 3284.802], [43510.63, 43535.34, 43536.259, 43329.774, 43277.841, 43302.772, 43241.618, 43149.456, 43143.476, 43224.16, 43124.945, 43186.559, 43214.112, 43056.52, 43044.474, 43043.813, 43162.876, 43105.308, 43159.783, 43219.544], [17.81, 13.004, 9.958, 15.477, 12.553, 20.489, 16.491, 21.692, 11.762, 14.743, 13.889, 19.679, 25.141, 15.353, 12.829, 14.881, 16.325, 11.639, 9.936, 24.79], [2587.426584697925, 3218.6557128645245, 2778.3296917091557, 4827.567648705981, 2233.9072512889584, 2681.1727822084463, 1779.7264474061465, 4822.068601231126, 2918.6241102514173, 3587.044294352821, 2184.156762810113, 3730.6626999005475, 3035.1148112113433, 2152.201133141647, 1409.8241318665735, 1211.7878590343607, 2363.8226968579993, 1805.127746954211, 2609.067152772415, 1315.2300705332004], [604, 605, 606, 607, 608, 609, 610, 611, 612, 613, 614, 615, 616, 617, 618, 619, 620, 621, 622, 623]], [23, 7169, [53301, 53523, 53723, 53922, 54130, 54333, 54529], [4993.531, 5033.857, 4965.681, 4993.398, 4884.772, 4887.743, 4773.52], [62399.774, 62243.718, 62206.398, 61992.241, 61953.949, 62007.829, 62002.209], [17.17, 16.25, 23.89, 14.331, 13.612, 13.494, 31.803], [549.8814204193972, 1315.39220471287, 979.4806183594195, 2589.1558678378556, 1659.3344696652755, 1786.2905687232662, 2471.4404708398733], [610, 611, 612, 613, 614, 615, 616]], [21, 7170, [52836, 53077, 53304, 53524, 53726, 53923], [5291.205, 5306.173, 5496.695, 5427.575, 5474.755, 5293.656], [58568.373, 58536.428, 58406.072, 58443.915, 58457.87, 58542.657], [16.542, 19.373, 23.88, 26.846, 28.163, 9.391], [2001.5843142421325, 11532.744905443209, 9292.620872161026, 6785.698400542299, 11608.905622966404, 2556.613799661365], [608, 609, 610, 611, 612, 613]], [21, 7172, [52361, 52602, 52838, 53080, 53305, 53527, 53728, 53925], [5927.652, 5825.341, 5796.687, 5687.079, 5730.873, 5783.118, 5783.157, 5808.067], [58118.463, 58320.583, 58388.029, 58391.001, 58316.858, 58214.924, 58310.63, 58271.741], [16.062, 19.258, 16.327, 14.12, 14.495, 18.09, 13.274, 22.812], [3408.7637099269464, 6631.242856102185, 5516.456832495703, 8327.593799655695, 6712.19885752167, 11123.28307817877, 3950.037225238592, 6228.062062367771], [606, 607, 608, 609, 610, 611, 612, 613]], [13, 7174, [53085, 53309, 53531, 53731, 53929, 54137, 54340, 54537, 54701, 54884], [6527.546, 6415.768, 6354.211, 6264.88, 6182.453, 6202.82, 6193.468, 6195.071, 6235.408, 6225.926], [37347.068, 37393.2, 37405.688, 37479.714, 37539.367, 37459.369, 37449.466, 37620.809, 37719.374, 37638.808], [19.959, 24.178, 20.39, 20.861, 16.901, 11.954, 20.349, 32.879, 24.917, 15.804], [2671.8043305200476, 3405.3463937318875, 4454.231008306262, 5137.901668948344, 7139.603008055913, 5058.991873716466, 4351.160102768646, 2337.0034388799545, 10945.277678579925, 3030.9814779268004], [609, 610, 611, 612, 613, 614, 615, 616, 617, 618]], [13, 7176, [52613, 52850, 53090, 53313, 53534, 53736, 53933, 54141, 54344, 54540], [6992.028, 6986.592, 6883.26, 6895.685, 6747.546, 6840.58, 6826.247, 6782.905, 6794.58, 6659.382], [37755.682, 37682.859, 37751.11, 37761.533, 37721.819, 37903.371, 37902.744, 37975.017, 38001.356, 38056.233], [16.66, 34.071, 25.979, 37.209, 31.778, 14.82, 21.598, 10.926, 13.928, 26.522], [2740.308702332568, 3391.7440589683147, 8756.27928801958, 3554.47816472924, 9518.55890720938, 2766.4974375890333, 4626.0839499924605, 3209.821913588939, 2257.8439680818656, 1497.3495755634945], [607, 608, 609, 610, 611, 612, 613, 614, 615, 616]], [11, 7179, [52854, 53093, 53317, 53538, 53741, 53937, 54146, 54350, 54545, 54716], [7530.996, 7573.657, 7582.309, 7525.311, 7503.29, 7437.261, 7474.951, 7480.269, 7384.663, 7469.535], [31946.34, 31854.179, 31744.145, 31714.15, 31753.176, 31752.718, 31775.148, 31685.291, 31831.639, 31684.932], [19.564, 13.481, 8.802, 13.83, 9.376, 20.335, 19.154, 16.857, 14.165, 18.222], [6608.420699803339, 4940.729427669588, 4580.8268898076885, 3075.668822253483, 3900.0035554389688, 3657.1017079374046, 2230.7658636933324, 2210.7466345491994, 22283.061220213054, 2263.9471345357774], [608, 609, 610, 611, 612, 613, 614, 615, 616, 617]], [13, 7180, [53098, 53320, 53541, 53743, 53940], [8611.429, 8546.378, 8696.594, 8642.374, 8675.909], [36225.007, 36226.471, 36138.721, 36157.507, 36163.594], [41.148, 11.627, 25.197, 20.906, 19.371], [2748.5242159292134, 100094.44537726167, 2188.6668956530234, 2050.30551846882, 2612.3371617737616], [609, 610, 611, 612, 613]], [7, 7182, [52630, 52868, 53106, 53325, 53546, 53745], [12848.908, 13079.422, 12938.062, 12931.305, 12933.47, 12855.101], [25072.115, 25040.086, 24969.17, 25032.197, 25044.235, 24893.222], [22.297, 14.934, 12.021, 12.948, 19.011, 33.954], [20470.218357645073, 11219.109772325108, 52483.591825511074, 33160.71831068947, 14547.303869844678, 15933.84051772414], [607, 608, 609, 610, 611, 612]], [10, 7184, [53552, 53747, 53948, 54157, 54362, 54554, 54722, 54908, 55075, 55236], [14001.738, 13844.36, 13781.855, 13651.51, 13562.848, 13510.776, 13476.515, 13639.681, 13664.947, 13692.046], [31628.076, 31580.593, 31590.749, 31650.779, 31542.637, 31469.145, 31558.41, 31436.291, 31456.654, 31464.412], [9.904, 38.87, 14.844, 11.342, 18.477, 17.0, 18.975, 12.194, 12.593, 15.643], [68567.26697604997, 4501.468910255954, 4353.920876225001, 139459.18979127824, 8951.05731982673, 1910.1208190909363, 3366.4090492871155, 2541.109081942079, 1786.9083999996787, 2976.541955723633], [611, 612, 613, 614, 615, 616, 617, 618, 619, 620]], [7, 7185, [52146, 52390, 52636, 52877, 53113, 53333, 53554, 53751, 53950, 54159, 54364, 54557, 54724, 54911, 55076, 55235], [14366.169, 14440.437, 14410.031, 14476.807, 14467.513, 14385.09, 14439.567, 14316.352, 14274.689, 14135.533, 14190.953, 14143.639, 14007.39, 14106.375, 14027.752, 13960.656], [24791.711, 24732.422, 24763.816, 24658.243, 24626.819, 24657.411, 24718.511, 24758.359, 24826.036, 24837.903, 24716.331, 24798.716, 24801.892, 24818.16, 24868.953, 24932.716], [12.904, 13.535, 19.895, 12.409, 13.839, 19.791, 21.097, 33.975, 21.705, 21.606, 13.619, 25.853, 19.262, 31.208, 11.95, 20.153], [4703.297696255863, 6875.565558551698, 5525.374059120745, 7140.65299531976, 4281.203003667379, 11374.521247823623, 9705.224403148351, 2909.5544653112074, 5769.941216226799, 17072.161220652324, 3436.2746815056953, 5964.49494347534, 7087.888327151313, 992.0829875237308, 99621.36699552099, 12105.877097304443], [605, 606, 607, 608, 609, 610, 611, 612, 613, 614, 615, 616, 617, 618, 619, 620]], [10, 7186, [52634, 52878, 53114, 53334, 53555, 53753, 53953, 54162], [14363.977, 14486.597, 14516.384, 14493.436, 14549.267, 14502.051, 14523.02, 14543.691], [31739.367, 31617.29, 31569.408, 31497.909, 31557.485, 31577.642, 31494.677, 31480.744], [25.454, 16.72, 15.347, 13.612, 18.12, 16.192, 18.991, 14.418], [10670.64406106484, 5112.419751980721, 6367.250566434919, 2604.606530094887, 4074.261561396819, 3438.093649508777, 2997.9526572067125, 3218.8679217348617], [607, 608, 609, 610, 611, 612, 613, 614]], [20, 7187, [53335, 53556, 53754, 53956, 54163, 54366, 54560, 54727, 54913, 55082, 55241], [14628.209, 14591.219, 14605.441, 14651.983, 14558.802, 14598.726, 14606.7, 14577.676, 14574.705, 14582.47, 14625.185], [52290.204, 52246.999, 52226.804, 52192.573, 52065.114, 52086.945, 51997.146, 52172.619, 52178.459, 52203.18, 52138.486], [34.421, 13.134, 12.232, 17.777, 10.281, 13.682, 11.415, 10.446, 17.41, 19.813, 18.885], [3182.9679213192644, 4109.288456687729, 4657.133808995258, 1615.6193691840906, 3209.6385901319177, 2730.527687217871, 2676.7918210984803, 3520.1223824934295, 4149.080432149218, 4466.968570657224, 1334.8729963308374], [610, 611, 612, 613, 614, 615, 616, 617, 618, 619, 620]], [18, 7188, [52638, 52881, 53115, 53336, 53557, 53757, 53955, 54165, 54368, 54563, 54732, 54916, 55086, 55246, 55410], [14786.128, 14731.864, 14686.315, 14639.828, 14634.9, 14761.5, 14709.739, 14694.783, 14747.424, 14796.033, 14974.565, 15060.418, 14974.388, 15116.62, 15189.238], [46359.564, 46258.799, 46254.951, 46456.334, 46484.458, 46473.839, 46478.159, 46448.278, 46466.865, 46492.438, 46465.028, 46457.593, 46512.841, 46458.264, 46395.536], [31.615, 25.253, 15.238, 11.92, 7.059, 9.306, 11.064, 10.458, 19.673, 11.99, 14.552, 12.683, 9.785, 21.359, 25.244], [5311.743546628968, 8989.804887905135, 4861.662442406407, 1987.8999513580864, 4240.782256982057, 4047.230177595298, 3364.2667138675297, 2278.2592297890164, 2744.055675216478, 3550.4743790654456, 15683.643884627316, 4954.820870552721, 2405.6113420643783, 2708.167147689829, 3386.2218577968583], [607, 608, 609, 610, 611, 612, 613, 614, 615, 616, 617, 618, 619, 620, 621]], [20, 7190, [53339, 53559, 53759, 53958, 54166], [15253.287, 15253.684, 15256.728, 15157.897, 15076.973], [53211.596, 53142.908, 53256.274, 53299.004, 53296.743], [14.052, 18.611, 16.311, 28.528, 23.331], [4463.237591671373, 3266.6577371969165, 4877.228032130846, 3286.281836275465, 5695.002755280829], [610, 611, 612, 613, 614]], [17, 7215, [53172, 53395, 53609, 53810, 54020, 54217, 54423, 54608, 54782, 54960, 55127, 55284, 55444, 55594, 55722, 55845, 55977, 56112, 56229, 56359], [25516.156, 25726.006, 25750.753, 25832.034, 25855.289, 25858.27, 25765.444, 25779.954, 25860.869, 25927.085, 25946.388, 25961.742, 25933.369, 25990.182, 25837.266, 25912.986, 25927.012, 25967.841, 25891.848, 25898.667], [45717.571, 45689.479, 45701.24, 45724.454, 45755.548, 45728.825, 45723.487, 45744.47, 45804.585, 45849.299, 45866.324, 45836.918, 45765.805, 45787.496, 45655.588, 45723.998, 45724.999, 45734.561, 45754.289, 45810.872], [15.389, 15.092, 10.532, 7.326, 7.798, 4.982, 7.276, 10.237, 13.664, 16.143, 15.743, 15.394, 14.619, 16.752, 13.425, 14.002, 12.654, 15.191, 13.142, 14.213], [3452.926993143664, 10076.04716582522, 9589.948754516026, 9811.684780812755, 7815.836199571611, 9338.768937157956, 6402.108955459348, 7916.622859524694, 7682.963311904592, 10255.065614867275, 25075.027488086194, 8692.768462833124, 4573.886240727462, 3406.380493006004, 2911.825808897089, 2954.6265818092706, 3202.9720461024026, 3410.6928706880713, 3183.1014174588367, 2672.655754699184], [609, 610, 611, 612, 613, 614, 615, 616, 617, 618, 619, 620, 621, 622, 623, 624, 625, 626, 627, 628]], [17, 7218, [52709, 52956, 53180, 53401, 53617, 53813, 54023, 54218], [26157.219, 26285.142, 26224.205, 26321.59, 26400.286, 26340.234, 26387.245, 26374.73], [45989.284, 46061.444, 46051.507, 46124.841, 46197.276, 46152.454, 46187.395, 46180.997], [31.972, 19.932, 14.717, 15.165, 11.565, 22.413, 18.294, 14.664], [2058.4633554308393, 2523.3604527859516, 2083.259394811754, 2028.0263070093065, 1468.8368734366916, 1544.078911049346, 2298.160015628382, 1574.4647451064443], [607, 608, 609, 610, 611, 612, 613, 614]], [17, 7222, [52963, 53187, 53405, 53622, 53819, 54030, 54227, 54433, 54615, 54787, 54966, 55133, 55288], [27199.44, 27104.283, 27110.988, 27189.018, 27157.487, 27106.618, 27167.508, 27131.855, 27153.195, 27119.21, 27023.773, 27062.918, 27011.008], [45581.037, 45629.467, 45648.571, 45614.606, 45627.284, 45515.578, 45488.347, 45509.362, 45518.879, 45505.244, 45444.347, 45377.379, 45381.789], [14.453, 16.292, 20.49, 12.887, 10.393, 16.005, 21.593, 13.81, 16.981, 19.987, 20.473, 15.347, 14.875], [2304.100634512171, 6122.491048177174, 5186.957564298955, 2434.8607431324895, 2324.37325020003, 1516.2880142329739, 1768.5296845016405, 2821.3676167983303, 3081.262184971459, 3031.6295775578897, 2542.5920213125096, 1441.5553558436025, 1508.4008118315003], [608, 609, 610, 611, 612, 613, 614, 615, 616, 617, 618, 619, 620]], [3, 7225, [52474, 52721, 52965, 53190, 53409, 53627, 53823], [27712.29, 27642.686, 27691.735, 27657.15, 27612.304, 27633.483, 27794.806], [14598.486, 14677.207, 14782.383, 14653.986, 14718.966, 14721.129, 14829.575], [21.713, 24.724, 10.223, 26.013, 20.143, 19.994, 19.196], [16168.2715213117, 1615.6953580374122, 151580.46816448832, 6337.423893507809, 6662.463413358339, 1274.83364166982, 18761.72465987675], [606, 607, 608, 609, 610, 611, 612]], [19, 7226, [52477, 52723, 52970, 53195, 53413, 53629, 53825, 54035, 54232, 54440, 54619, 54792, 54970, 55137, 55294, 55450, 55605], [27795.536, 27902.169, 27851.482, 27919.262, 27915.555, 27959.279, 27931.897, 27975.145, 27969.174, 27972.634, 27938.777, 27962.437, 27943.732, 27872.482, 27979.1, 27960.106, 27980.84], [48268.789, 48216.638, 48177.351, 48047.985, 47986.83, 47979.436, 47990.063, 47962.449, 47953.013, 47966.322, 47990.815, 47999.864, 48055.917, 48034.882, 47943.297, 47968.623, 47965.81], [16.658, 30.067, 26.956, 13.292, 6.879, 12.252, 8.617, 7.824, 6.846, 13.459, 15.455, 16.117, 15.618, 11.725, 13.354, 23.007, 30.576], [9306.913229336036, 6740.551444226961, 5853.410449808988, 5135.459667702355, 4302.708457355543, 4186.395924089933, 3575.3487205428087, 2755.9655451571507, 4430.956615985059, 2535.560800029414, 2493.1481539766282, 2278.7871516509067, 4762.741450686217, 2357.5327059993347, 1423.125215133385, 1265.7491203450295, 2002.471764741769], [606, 607, 608, 609, 610, 611, 612, 613, 614, 615, 616, 617, 618, 619, 620, 621, 622]], [3, 7227, [53196, 53414, 53630, 53826, 54037], [28157.013, 28287.741, 28284.277, 28329.758, 28288.811], [14378.424, 14224.689, 14213.156, 14227.671, 14288.89], [19.631, 11.022, 7.659, 16.731, 16.452], [20532.768155214464, 5047.105523343556, 5263.973498612101, 1655.0857251253522, 3077.912031344093], [609, 610, 611, 612, 613]], [3, 7228, [53415, 53633, 53827, 54036, 54233, 54439, 54620], [28322.35, 28282.236, 28212.545, 28162.871, 28088.711, 28074.003, 28060.531], [14977.756, 14947.136, 14942.056, 14871.166, 14822.612, 14688.613, 14895.348], [14.272, 16.755, 18.629, 17.933, 30.139, 30.983, 39.025], [4317.789175678991, 6373.326056227856, 7220.577295468649, 1534.3742716926868, 3671.8874622604562, 3854.410764837482, 3459.9189653258327], [610, 611, 612, 613, 614, 615, 616]], [19, 7229, [53419, 53635, 53828, 54040, 54237], [29002.838, 28953.1, 29002.411, 29077.216, 29044.959], [48110.786, 48093.936, 48105.196, 48018.718, 47993.474], [22.484, 16.39, 12.661, 19.634, 18.046], [10980.494083826039, 9025.567003369544, 12769.315998228834, 8572.973467650203, 4370.103702112735], [610, 611, 612, 613, 614]], [0, 7230, [52030, 52239, 52483, 52728, 52976, 53200, 53421, 53636, 53829], [29521.123, 29587.241, 29648.324, 29544.91, 29543.584, 29529.938, 29621.154, 29590.942, 29608.61], [4415.872, 4515.588, 4518.185, 4524.159, 4528.065, 4390.611, 4367.073, 4381.328, 4426.268], [23.832, 10.161, 16.162, 22.309, 30.855, 13.839, 26.341, 16.135, 26.115], [1102.046597902735, 62469.53669811204, 21842.665126664655, 12634.360039821828, 6736.065853600163, 1642.635811864226, 1224.8109973395592, 1031.9686528515535, 2246.297343615864], [604, 605, 606, 607, 608, 609, 610, 611, 612]], [19, 7231, [52029, 52238, 52482, 52729, 52977, 53201, 53420, 53637, 53830, 54042, 54240, 54445, 54630, 54799, 54974, 55140, 55299, 55454], [29324.556, 29437.287, 29470.828, 29473.885, 29657.356, 29537.972, 29525.454, 29556.994, 29657.209, 29831.477, 29854.066, 29984.469, 30099.282, 29989.068, 29913.599, 29847.389, 29845.762, 29918.386], [48703.098, 48747.866, 48747.882, 48668.804, 48658.205, 48722.766, 48757.299, 48848.303, 48902.118, 48895.881, 48825.633, 48768.601, 48696.75, 48770.807, 48809.042, 48844.435, 48805.921, 48677.537], [20.876, 16.668, 14.532, 21.632, 14.351, 15.961, 16.482, 14.082, 14.905, 13.675, 10.251, 19.422, 24.383, 15.702, 16.118, 13.249, 12.383, 12.319], [7524.518259817514, 4603.398864971203, 13603.726643753611, 4759.212618423378, 1514.9171581031994, 5329.884635001825, 2512.996575360436, 2866.7290287775772, 2128.7247992066164, 2134.5925717754176, 2261.906209216979, 17604.51736288994, 11311.585079466799, 9193.281332254603, 2819.421817458263, 1736.0063328066067, 2460.4165093615898, 1113.9331595249669], [604, 605, 606, 607, 608, 609, 610, 611, 612, 613, 614, 615, 616, 617, 618, 619, 620, 621]], [2, 7232, [52031, 52240, 52484, 52730, 52978, 53202, 53422, 53638, 53831, 54041], [29729.202, 29680.55, 29730.539, 29745.377, 29764.041, 29725.026, 29733.843, 29782.458, 29768.208, 29742.777], [12518.702, 12513.576, 12552.979, 12534.65, 12498.582, 12526.501, 12587.293, 12585.504, 12611.925, 12606.97], [27.072, 26.796, 19.133, 12.337, 17.652, 9.61, 17.106, 19.29, 20.199, 25.634], [696.7380233729299, 2164.870714762152, 2204.354886647128, 5467.97257548308, 3532.1668470600766, 4463.534092493604, 2340.1410561481566, 2771.591250661759, 2282.439324587515, 3263.396067192647], [604, 605, 606, 607, 608, 609, 610, 611, 612, 613]], [0, 7233, [53641, 53835, 54045, 54243, 54449, 54631, 54803, 54975, 55142, 55302, 55457, 55610, 55735, 55861, 55994, 56128], [30411.59, 30410.197, 30452.559, 30468.626, 30442.773, 30380.39, 30451.663, 30523.787, 30534.998, 30522.744, 30432.789, 30416.75, 30460.559, 30473.159, 30376.659, 30373.634], [4493.722, 4503.394, 4514.703, 4501.952, 4549.561, 4505.717, 4515.193, 4560.943, 4569.42, 4539.956, 4543.74, 4425.248, 4531.805, 4606.259, 4629.104, 4727.656], [15.113, 23.055, 13.804, 16.787, 12.927, 28.645, 20.676, 18.725, 14.432, 24.847, 12.215, 10.797, 16.351, 16.978, 17.6, 31.749], [839.1334671826098, 1801.1080871174843, 1418.1632889522052, 1373.5106659169796, 2596.704292590197, 2442.7640360087394, 1190.059617773371, 983.9983773183574, 1443.812232774046, 1274.9929099952349, 1091.6220164569143, 1693.6318005398166, 950.5575714195179, 849.8141044822062, 897.6776863386806, 662.5147250715972], [611, 612, 613, 614, 615, 616, 617, 618, 619, 620, 621, 622, 623, 624, 625, 626]], [2, 7236, [52252, 52494, 52737, 52986, 53210, 53431, 53648, 53841], [32561.69, 32632.434, 32477.009, 32608.468, 32641.58, 32720.658, 32769.61, 32801.603], [11247.013, 11204.251, 11129.251, 11099.397, 11154.921, 11028.062, 10977.419, 11065.689], [37.728, 9.532, 18.197, 18.303, 21.546, 20.526, 25.833, 38.655], [3869.1043052414834, 1234.0633737745384, 33576.00534768059, 1711.9909815405172, 6949.340089615406, 3667.184802740477, 16895.28404055872, 1959.8618133530397], [605, 606, 607, 608, 609, 610, 611, 612]], [2, 7238, [52039, 52253, 52496, 52740, 52990, 53213, 53433, 53650, 53843, 54051], [32982.165, 32896.034, 32900.645, 32920.626, 32944.929, 32962.248, 32974.788, 33033.254, 32947.719, 33020.207], [10556.987, 10439.848, 10448.776, 10455.662, 10444.438, 10425.124, 10468.505, 10433.984, 10437.387, 10491.296], [24.667, 15.01, 12.127, 9.415, 8.024, 8.517, 17.937, 12.822, 12.365, 27.584], [7518.948538512651, 2203.158097116291, 3305.3251093962585, 3270.511826128465, 4136.183958597201, 4036.2245631034843, 3061.0194945911617, 1599.3253603158887, 2582.9512857359664, 2127.318116990317], [604, 605, 606, 607, 608, 609, 610, 611, 612, 613]], [14, 7251, [52065, 52295, 52542, 52779, 53027, 53248, 53465, 53679, 53869], [40422.323, 40481.803, 40458.065, 40460.08, 40479.445, 40483.891, 40443.149, 40466.942, 40444.548], [37567.792, 37537.273, 37608.871, 37625.957, 37679.466, 37607.035, 37467.565, 37417.417, 37507.903], [21.71, 12.998, 14.73, 9.881, 14.553, 17.645, 16.078, 13.178, 26.949], [13400.524479226224, 6560.939862123803, 8476.979816566369, 2623.5366573680953, 3446.715949462793, 4172.205988783897, 15243.704263817906, 3146.3803114184657, 3470.901470580841], [604, 605, 606, 607, 608, 609, 610, 611, 612]], [24, 7252, [53681, 53871, 54087, 54285, 54488, 54663, 54837], [41926.728, 41916.988, 41901.559, 41996.788, 41950.798, 42065.939, 42013.189], [70236.152, 70159.546, 70151.859, 70226.286, 70238.523, 70210.297, 70212.478], [20.423, 19.418, 20.418, 21.538, 17.37, 20.248, 3.906], [781.7470377201188, 3590.9053167955612, 3484.5363930064295, 1187.0614272789655, 1006.9033432756858, 543.7514639048378, 484.717906252992], [611, 612, 613, 614, 615, 616, 617]], [15, 7253, [53252, 53469, 53684, 53872, 54088, 54286, 54489], [42214.323, 42301.709, 42309.136, 42304.785, 42331.009, 42263.08, 42335.086], [42721.019, 42725.741, 42742.475, 42827.727, 42859.525, 42910.38, 42919.449], [23.894, 25.582, 19.365, 15.216, 14.735, 13.518, 21.875], [6768.323718775194, 3437.5072750201934, 6137.6265868639175, 2862.811484981749, 2913.100928105862, 3056.5833133334195, 1511.3859906076286], [609, 610, 611, 612, 613, 614, 615]], [15, 7254, [52786, 53033, 53253, 53470, 53685, 53874, 54089, 54287, 54490], [42347.68, 42263.607, 42454.266, 42499.603, 42490.802, 42504.915, 42556.958, 42560.506, 42516.916], [42210.033, 42179.135, 42138.403, 42108.156, 42017.877, 41902.318, 41913.388, 41899.524, 41997.403], [17.555, 21.259, 10.158, 20.935, 27.294, 28.355, 14.718, 13.066, 21.469], [7944.711894637207, 13521.533601570673, 1864.2904347721137, 1309.8475112232848, 3621.663844592683, 4046.882650603915, 2771.884456961421, 2224.1875582936796, 1703.125054732292], [607, 608, 609, 610, 611, 612, 613, 614, 615]], [22, 7258, [52794, 53040, 53261, 53475, 53690, 53882, 54094], [47035.571, 47103.996, 47281.182, 47178.436, 47164.97, 47142.851, 47179.34], [58025.245, 58061.14, 58109.515, 58089.42, 58054.126, 58085.868, 58041.573], [3.506, 19.571, 21.1, 12.055, 15.202, 14.91, 26.124], [599.0710966380649, 1194.2086035264088, 10649.687556884408, 64313.499488111986, 12734.066031316235, 15963.241641860117, 8392.706605545469], [607, 608, 609, 610, 611, 612, 613]], [22, 7260, [52312, 52555, 52797, 53042, 53262, 53478, 53692, 53886], [47926.112, 47860.32, 47902.117, 47882.207, 47828.227, 47833.956, 47808.725, 47831.239], [58112.977, 58146.832, 58115.617, 58125.799, 58169.258, 58151.979, 58132.248, 58135.325], [19.925, 20.633, 19.11, 13.278, 16.243, 20.663, 17.695, 23.958], [4317.894199118606, 2738.8690440172354, 1890.6675231588838, 2056.174288589947, 9678.162591968294, 8297.611871177807, 8720.302135674941, 6391.589125192451], [605, 606, 607, 608, 609, 610, 611, 612]], [9, 7262, [52558, 52799, 53044, 53265, 53481, 53694, 53887, 54098], [48234.586, 48182.971, 48270.253, 48294.364, 48254.828, 48207.931, 48122.243, 48110.752], [30337.197, 30221.593, 30218.219, 30237.574, 30276.859, 30257.85, 30351.557, 30289.064], [26.183, 18.21, 15.539, 20.32, 16.703, 13.625, 26.973, 29.584], [869.4206476749991, 7150.107088990878, 2761.177862907735, 1230.927878264544, 4202.507806680757, 6532.7873758787255, 2827.307349438793, 1454.0267291305852], [606, 607, 608, 609, 610, 611, 612, 613]], [8, 7269, [51906, 52097, 52331, 52574, 52814, 53057, 53283, 53500, 53710, 53906, 54115, 54314], [1987.794, 2185.877, 2067.316, 2138.125, 2191.718, 2218.395, 2184.985, 2144.968, 2224.271, 2208.599, 2188.352, 2135.231], [27161.666, 27105.561, 27165.096, 27123.959, 27097.971, 27012.058, 27038.312, 27067.876, 27022.708, 27039.301, 27044.869, 27035.641], [29.55, 20.461, 16.57, 15.751, 10.046, 5.174, 11.535, 23.405, 18.604, 32.256, 22.699, 36.031], [7880.101231912978, 9934.056200014656, 29373.423733241707, 5456.716489435766, 5715.748399995221, 6609.425098246648, 5513.709608138417, 2024.2982052448847, 2618.304706684509, 2190.690202943733, 5083.614197766837, 2377.0376602060555], [604, 605, 606, 607, 608, 609, 610, 611, 612, 613, 614, 615]], [12, 7270, [51909, 52100, 52335, 52580, 52817, 53060, 53284, 53501, 53709, 53911, 54111, 54312], [2579.463, 2505.229, 2480.39, 2434.574, 2486.241, 2390.697, 2329.838, 2320.392, 2291.819, 2131.846, 1983.332, 1956.992], [37399.442, 37356.972, 37394.064, 37421.53, 37448.05, 37496.483, 37447.639, 37466.263, 37527.529, 37448.698, 37453.049, 37481.036], [14.922, 11.88, 10.449, 11.285, 8.682, 16.882, 13.362, 28.914, 27.338, 15.497, 17.963, 27.845], [1896.235552412221, 9181.987337236322, 5297.604241571287, 6666.9119823898145, 5269.717370671046, 2905.430217360332, 96338.53037158812, 8804.71907807538, 3435.38769380308, 108045.5106384561, 29074.747567771083, 6884.02729936695], [604, 605, 606, 607, 608, 609, 610, 611, 612, 613, 614, 615]], [12, 7272, [53503, 53712, 53910, 54118, 54318], [2547.381, 2508.619, 2473.567, 2419.023, 2622.562], [35427.292, 35400.436, 35451.059, 35494.604, 35517.343], [18.171, 27.99, 11.403, 16.651, 12.752], [30184.85671234112, 4857.732175579036, 24413.617543104727, 3702.5389399610103, 123341.74638687963], [611, 612, 613, 614, 615]], [18, 7274, [53767, 53965, 54172, 54376, 54568, 54739, 54924, 55092, 55251, 55416, 55560, 55697, 55820, 55949, 56083, 56207], [16095.716, 16133.481, 16171.615, 16097.01, 16096.603, 16043.645, 16045.297, 16122.15, 16133.478, 16061.266, 16093.25, 16026.693, 16090.998, 16098.562, 16089.18, 16088.621], [46066.041, 46088.853, 46074.148, 46169.21, 46089.714, 46176.043, 46158.347, 46127.62, 46142.35, 46125.043, 46172.547, 46185.15, 46193.368, 46092.534, 45989.304, 45985.943], [16.036, 11.048, 12.664, 9.508, 25.408, 17.11, 27.194, 20.226, 16.852, 19.309, 12.516, 11.988, 12.1, 24.796, 15.701, 22.857], [1365.6721415086076, 2886.4116533322594, 2844.119889263881, 2589.5095698179957, 2638.717395051788, 1555.2529013412363, 6722.346420241241, 3339.476886083385, 2970.518650834851, 2914.299076166711, 2491.588405068249, 2524.090617048355, 1891.0693949496622, 2663.7904993367747, 10834.07412675423, 8042.630774515639], [612, 613, 614, 615, 616, 617, 618, 619, 620, 621, 622, 623, 624, 625, 626, 627]], [8, 7292, [53719, 53916, 54127, 54328, 54524, 54691, 54871, 55043, 55205, 55376, 55523, 55662], [3290.444, 3178.456, 3282.813, 3229.448, 3193.84, 3029.91, 3223.607, 3161.527, 3264.634, 3190.555, 3172.105, 3234.516], [25792.713, 25800.761, 25772.185, 25837.615, 25734.379, 25780.055, 25783.068, 25889.578, 25963.22, 26063.765, 25921.747, 26089.371], [20.054, 25.144, 19.911, 18.192, 20.172, 14.423, 31.878, 30.314, 15.765, 22.929, 33.27, 19.575], [7611.493285685961, 5569.0377875674385, 6524.076777531097, 10630.212185303073, 8047.143100651089, 1254.3197424070397, 3663.309543138172, 4044.4095954211093, 1442.5579499946898, 6616.101078855138, 6468.738723718874, 947.6135150337398], [612, 613, 614, 615, 616, 617, 618, 619, 620, 621, 622, 623]], [13, 7294, [53742, 53938, 54148, 54354, 54546, 54719, 54895, 55068, 55227], [7759.954, 7742.235, 7690.219, 7804.765, 7797.889, 7780.615, 7814.703, 7836.931, 7845.728], [37143.415, 37223.588, 37276.929, 37202.714, 37206.468, 37267.188, 37229.558, 37186.088, 37186.52], [20.837, 12.584, 14.314, 18.198, 15.168, 12.665, 10.995, 25.336, 27.824], [8624.33831096314, 10287.666537816283, 3419.0268578832092, 6294.75193657922, 3047.1355901831535, 3045.7315686876595, 2202.2536191685695, 4275.008471767696, 2897.615972010417], [612, 613, 614, 615, 616, 617, 618, 619, 620]], [3, 7320, [52026, 52236, 52479, 52725, 52972], [28261.722, 28227.529, 28237.687, 28144.06, 28061.971], [14828.18, 14894.798, 14893.329, 14872.034, 14867.175], [23.152, 12.828, 13.703, 15.542, 24.166], [6385.607759330715, 3469.9586599667996, 4191.997807053542, 11675.82411800497, 15974.162898983544], [604, 605, 606, 607, 608]], [8, 7341, [51915, 52107, 52344, 52586, 52825], [2976.931, 3080.258, 3207.426, 3091.547, 3258.378], [26619.225, 26615.111, 26525.772, 26669.43, 26535.262], [33.972, 20.291, 21.155, 12.487, 22.059], [11719.821418996218, 10816.383203127349, 8503.44714473094, 5725.661994962134, 2993.105704589269], [604, 605, 606, 607, 608]], [13, 7348, [51938, 52132, 52373, 52617, 52857, 53096, 53318], [7984.925, 7995.852, 7858.039, 7894.181, 7882.778, 7719.129, 7645.619], [36768.599, 36695.735, 36519.127, 36514.825, 36502.011, 36605.74, 36550.187], [28.863, 21.944, 10.626, 12.773, 16.508, 13.981, 21.479], [5225.947055358549, 2506.9441683557047, 19480.467525356264, 15549.993025254209, 7335.783590831318, 10863.646497392358, 3306.9444031274707], [604, 605, 606, 607, 608, 609, 610]], [13, 7351, [51941, 52135, 52375, 52619, 52859], [8414.816, 8488.718, 8314.247, 8470.455, 8504.875], [36869.847, 36876.596, 36819.314, 36806.701, 36778.179], [24.238, 14.054, 24.288, 23.59, 27.47], [23884.695817771433, 17975.475502877245, 9771.40440317429, 8429.437906051806, 10655.90548596928], [604, 605, 606, 607, 608]], [18, 7354, [51962, 52158, 52401, 52646, 52891, 53127, 53345, 53567], [16114.787, 16065.098, 16145.662, 16120.835, 16174.729, 16232.844, 16231.741, 16426.937], [46087.345, 46065.649, 45956.527, 45933.207, 45930.705, 45953.206, 45884.459, 45746.906], [11.55, 15.425, 17.257, 15.987, 15.222, 12.544, 23.041, 28.227], [3554.5132299896977, 2055.012223671663, 6026.777671047449, 3287.110813794586, 2620.963588218364, 2530.569038745635, 11913.971759166014, 1616.6069841611072], [604, 605, 606, 607, 608, 609, 610, 611]], [14, 7357, [54079, 54276, 54480, 54657, 54832, 55001, 55163], [38012.442, 38116.043, 38076.573, 38057.16, 38115.4, 38132.832, 38116.135], [37555.078, 37534.128, 37497.325, 37488.265, 37418.431, 37449.339, 37388.088], [3.111, 29.745, 25.335, 29.227, 29.12, 34.589, 18.821], [425.1553534734632, 2529.771754161877, 7936.5851975931755, 5790.455781962524, 1684.1991230415317, 3852.705521670854, 1204.0590884570877], [613, 614, 615, 616, 617, 618, 619]], [22, 7363, [54297, 54499, 54669, 54844, 55016], [47876.383, 47959.43, 47894.189, 47932.66, 47817.62], [58112.548, 58252.869, 58191.347, 58234.748, 58183.653], [16.131, 14.823, 17.363, 15.785, 50.084], [1700.3067033152372, 1242.8150735040977, 4158.8075383831565, 892.6932001817916, 2807.446242300226], [614, 615, 616, 617, 618]], [12, 7369, [53901, 54110, 54311, 54511, 54681, 54858, 55029, 55190, 55366], [1965.119, 1939.386, 1839.236, 1802.62, 1783.876, 1899.728, 1832.225, 1872.034, 1950.406], [36707.929, 36925.82, 36859.767, 36891.592, 36951.076, 37089.045, 37130.159, 37186.124, 36981.315], [27.502, 21.319, 13.028, 24.175, 28.683, 18.572, 19.169, 17.634, 26.629], [5956.525290311822, 4976.28527874508, 1665.7679641244538, 1835.8368680910137, 1315.1009910799205, 12344.180152720899, 4607.585407420049, 13143.735069879338, 2219.9430151020006], [613, 614, 615, 616, 617, 618, 619, 620, 621]], [16, 7370, [54114, 54315, 54515, 54682, 54861, 55031, 55194, 55368, 55512, 55652, 55784, 55904, 56039], [2083.004, 2092.589, 2149.486, 2084.736, 2084.024, 2059.965, 2023.918, 2019.689, 1972.67, 2045.089, 2029.159, 1984.796, 1998.529], [43281.28, 43239.531, 43194.161, 43333.877, 43308.646, 43327.778, 43377.967, 43413.07, 43416.171, 43407.15, 43474.859, 43467.995, 43499.574], [12.294, 9.972, 8.403, 15.12, 9.113, 12.872, 11.896, 10.746, 7.254, 12.613, 11.121, 11.916, 14.837], [1058.041738383201, 2137.24570493379, 1901.6761917307404, 1372.9030730188097, 1259.7755108914403, 1894.4207118976844, 2149.4493028408924, 2045.356802886452, 2153.134507626559, 2217.4486090045534, 2190.1197111305482, 1622.490352108423, 1603.1957033090082], [614, 615, 616, 617, 618, 619, 620, 621, 622, 623, 624, 625, 626]], [12, 7373, [54123, 54324, 54520, 54689, 54868, 55039, 55202, 55374, 55521, 55659, 55790, 55911, 56047, 56173, 56294, 56420, 56544, 56664, 56784, 56898, 57006, 57124, 57243], [2810.69, 2801.734, 2813.132, 2794.609, 2844.685, 2787.083, 2807.704, 2781.07, 2754.262, 2788.798, 2756.009, 2749.014, 2733.31, 2734.789, 2737.364, 2682.461, 2738.854, 2713.725, 2693.443, 2663.531, 2692.499, 2681.171, 2711.831], [36581.825, 36474.719, 36616.59, 36593.774, 36513.4, 36572.762, 36615.961, 36632.804, 36698.687, 36710.913, 36754.662, 36738.881, 36738.05, 36702.5, 36630.662, 36680.411, 36640.57, 36623.089, 36682.103, 36718.074, 36669.067, 36694.329, 36708.453], [17.013, 16.344, 10.394, 13.551, 17.991, 22.453, 12.814, 15.012, 15.357, 15.305, 17.085, 19.833, 15.629, 16.7, 21.402, 20.887, 22.144, 17.224, 13.248, 8.192, 7.548, 8.555, 9.765], [12510.149496631238, 27088.873850104334, 5525.84557110541, 7937.6935501069265, 6113.836212417805, 7842.561189812312, 3818.013764270663, 2298.555971142916, 1908.8370889771772, 3183.252991541282, 6295.09949836948, 7255.481123775542, 5643.549376394478, 2334.6049832023723, 1687.0973677495733, 2189.246991791774, 2351.730593157164, 2289.4498369630905, 1393.7068114835688, 2652.5275952942625, 3565.7453832330502, 2644.842887399043, 2558.8420492921464], [614, 615, 616, 617, 618, 619, 620, 621, 622, 623, 624, 625, 626, 627, 628, 629, 630, 631, 632, 633, 634, 635, 636]], [23, 7376, [53926, 54135, 54341, 54539, 54704, 54885], [5923.271, 6022.174, 6130.744, 6209.898, 6246.865, 6197.886], [61669.817, 61693.545, 61720.416, 61827.674, 61880.474, 61843.669], [17.508, 17.671, 11.649, 14.491, 17.206, 18.38], [1239.9220654347105, 1474.4362976150326, 2438.529486130199, 2057.42561969572, 1945.1967731745344, 1737.2574014443703], [613, 614, 615, 616, 617, 618]], [20, 7382, [54155, 54361, 54553, 54721, 54905, 55074, 55234, 55401, 55546, 55685, 55807, 55932, 56072, 56195, 56320], [13293.938, 13264.299, 13262.77, 13259.286, 13218.63, 13271.449, 13289.622, 13146.197, 13112.846, 13088.768, 13126.114, 13101.355, 13247.598, 13239.318, 13222.576], [53159.712, 53246.439, 53325.197, 53342.645, 53345.208, 53270.389, 53173.445, 53134.337, 53065.555, 52976.395, 52957.314, 52890.958, 53074.703, 53194.851, 53248.861], [29.406, 14.598, 9.301, 10.772, 22.465, 20.934, 26.641, 12.583, 13.207, 15.315, 21.05, 21.939, 28.855, 28.905, 24.482], [2962.8958597925243, 7446.66273761406, 2766.911808106916, 2292.568322504746, 1681.5297205304425, 1721.2436951674176, 3847.4147626070053, 1957.5124908565804, 1807.1037565321153, 2103.044227643851, 2577.7289830310306, 3171.69705155862, 1790.925360901001, 1956.2742147018823, 3861.91082866324], [614, 615, 616, 617, 618, 619, 620, 621, 622, 623, 624, 625, 626, 627, 628]], [19, 7399, [54038, 54234, 54441, 54622, 54793, 54971, 55138, 55297, 55453, 55606, 55732, 55857, 55989, 56123], [28680.122, 28722.088, 28703.18, 28717.541, 28782.424, 28759.229, 28913.61, 28942.574, 29017.603, 29003.261, 28991.074, 28990.763, 29000.058, 28976.142], [48483.565, 48621.449, 48587.852, 48566.627, 48512.422, 48472.111, 48386.973, 48356.965, 48385.572, 48357.567, 48346.25, 48336.588, 48357.842, 48359.662], [15.842, 12.612, 11.669, 16.518, 20.393, 12.333, 10.999, 16.602, 11.584, 7.65, 16.016, 11.323, 14.201, 13.282], [13179.110281465493, 2836.564540124188, 1445.9856054405304, 1663.0919282718507, 1929.4409823599754, 1270.0361709130023, 1945.76721970217, 1701.6800685546878, 2185.7882993545886, 1908.733814314625, 1221.1714352528707, 1085.8330744823606, 623.5079672916257, 1729.5292145918188], [613, 614, 615, 616, 617, 618, 619, 620, 621, 622, 623, 624, 625, 626]], [2, 7404, [54249, 54455, 54636, 54809, 54981], [33013.171, 33080.748, 32994.864, 33108.727, 33107.407], [11131.402, 11071.986, 11058.492, 11118.947, 11106.55], [31.941, 32.593, 12.836, 31.836, 29.689], [4391.895975730106, 8622.45016210509, 87426.98355059246, 6159.066920667608, 7403.185767164382], [614, 615, 616, 617, 618]], [12, 7432, [52103, 52341, 52584, 52823, 53065, 53293], [3087.764, 3009.635, 3020.009, 2983.543, 2930.666, 3092.929], [34982.118, 34822.237, 34681.678, 34825.074, 34939.169, 34946.873], [28.931, 19.177, 14.123, 21.876, 13.688, 22.783], [26587.91702053137, 39313.54610412084, 6392.415157687592, 17337.66439141153, 83052.9396508428, 33408.52256420958], [605, 606, 607, 608, 609, 610]], [7, 7436, [52379, 52624, 52865, 53104, 53322], [11819.539, 11746.772, 11669.906, 11705.568, 11689.042], [24824.14, 24871.279, 24882.973, 24918.831, 24906.941], [12.879, 8.635, 9.989, 14.755, 11.387], [2308.24241486476, 2370.8285305384334, 2026.8286289329544, 2002.88861483108, 1335.2523108511382], [606, 607, 608, 609, 610]], [10, 7437, [52139, 52381, 52627, 52866, 53105, 53323, 53545], [12537.274, 12455.432, 12421.824, 12430.204, 12519.9, 12534.46, 12560.585], [31698.003, 31726.104, 31810.882, 31786.225, 31701.88, 31652.244, 31683.1], [26.643, 18.675, 14.06, 6.533, 8.589, 19.131, 30.207], [1004.1528342553115, 1604.081085372302, 1993.1290466147539, 3062.320254153996, 3560.1518754549097, 2734.923725207517, 3354.5940515126385], [605, 606, 607, 608, 609, 610, 611]], [20, 7442, [52144, 52386, 52633, 52874, 53111, 53329], [13566.123, 13572.853, 13792.151, 13958.831, 14042.273, 13917.593], [53384.545, 53340.629, 53247.671, 53227.655, 53211.508, 53185.607], [15.145, 17.725, 9.08, 30.516, 25.05, 36.819], [2863.077814503434, 2682.7421570233514, 110326.88127786905, 6347.774360002317, 3770.294787733128, 2234.884521777527], [605, 606, 607, 608, 609, 610]], [18, 7444, [52398, 52640, 52886, 53121, 53341, 53561], [15343.271, 15259.961, 15454.311, 15342.889, 15320.823, 15372.411], [46264.113, 46291.5, 46237.797, 46297.053, 46078.53, 46035.791], [14.959, 18.696, 21.833, 18.165, 26.912, 12.839], [2272.3349498036428, 1077.8322839321884, 4217.827195693217, 1229.4606185570442, 5448.380615691717, 1571.9922237597377], [606, 607, 608, 609, 610, 611]], [20, 7445, [52157, 52400, 52644, 52887, 53123, 53342], [15753.671, 15811.703, 15733.024, 15535.198, 15625.603, 15500.097], [52627.73, 52549.933, 52404.749, 52325.116, 52321.08, 52347.251], [27.021, 8.034, 33.236, 24.444, 29.382, 23.048], [7271.624769872, 3945.0017168509526, 2909.611015174802, 3403.7258279105135, 7509.347623699139, 5983.8631114656355], [605, 606, 607, 608, 609, 610]], [3, 7464, [52722, 52968, 53194, 53412, 53628], [27716.519, 27712.486, 27761.236, 27738.36, 27770.544], [13530.538, 13571.213, 13582.471, 13571.938, 13654.431], [20.393, 18.915, 17.121, 17.682, 16.487], [2439.134903706373, 2247.6767998998675, 3285.1206748997274, 2940.5236096196995, 2617.7878823512074], [607, 608, 609, 610, 611]], [19, 7465, [52480, 52726, 52973, 53198, 53416, 53632], [28522.1, 28498.126, 28415.313, 28338.186, 28316.318, 28349.046], [48946.991, 48916.978, 48841.65, 48801.856, 48777.627, 48662.624], [18.342, 21.067, 21.15, 11.113, 17.301, 19.863], [1148.1217660114573, 1350.7838799896767, 1995.5148901582409, 3192.5650220279767, 10207.956023373345, 18770.928211114766], [606, 607, 608, 609, 610, 611]], [2, 7468, [52732, 52980, 53206, 53425, 53640], [30282.348, 30325.536, 30356.445, 30327.14, 30189.174], [12817.344, 12743.218, 12773.36, 12679.104, 12787.984], [18.568, 14.652, 14.084, 15.73, 27.559], [5580.267565065265, 5972.508748142969, 6983.078792833808, 11338.720243462385, 7459.5197374221025], [607, 608, 609, 610, 611]], [4, 7473, [52259, 52503, 52746, 52994, 53216, 53437, 53653], [34004.744, 33838.494, 33817.453, 33880.097, 33916.947, 33895.248, 33990.476], [18677.927, 18826.367, 18712.848, 18751.617, 18755.828, 18731.125, 18763.865], [21.18, 20.992, 12.48, 14.953, 11.741, 21.051, 25.676], [7926.111060399805, 1808.9231800237658, 54695.756868657874, 15433.835011084906, 29490.840813471772, 8976.026404775517, 2752.3893331049544], [605, 606, 607, 608, 609, 610, 611]], [14, 7481, [52292, 52538, 52776, 53024, 53246, 53463, 53677], [39189.76, 39241.864, 39194.123, 39149.612, 39074.064, 39101.81, 39190.403], [37361.524, 37352.557, 37349.348, 37398.925, 37445.938, 37415.688, 37460.469], [10.773, 8.069, 9.325, 9.722, 14.122, 16.418, 26.245], [3401.570405754566, 6520.633565111232, 5062.971031666268, 4272.173417836975, 3141.2682135307323, 2345.920164999667, 3252.01389864975], [605, 606, 607, 608, 609, 610, 611]], [20, 7508, [52152, 52396, 52641, 52884, 53122], [15067.187, 15224.329, 15264.884, 15265.808, 15487.262], [52893.065, 52969.665, 52974.134, 53005.814, 53095.535], [14.428, 20.077, 19.901, 23.067, 8.737], [51929.39651253523, 5996.032606947634, 14401.546268737407, 6196.646254989257, 109071.68950925264], [605, 606, 607, 608, 609]], [5, 7510, [52167, 52411, 52655, 52899, 53136], [17659.842, 17674.494, 17632.986, 17608.018, 17629.653], [18637.911, 18619.377, 18681.844, 18720.365, 18565.034], [29.255, 15.182, 21.442, 19.091, 17.859], [3107.685198749936, 6431.900991895135, 5504.85458474197, 11724.3258396366, 2292.9389219802915], [605, 606, 607, 608, 609]], [2, 7534, [54456, 54637, 54808, 54979, 55145], [33031.761, 33068.404, 33067.563, 33095.397, 33177.799], [10467.704, 10497.892, 10434.821, 10485.873, 10514.479], [18.503, 15.106, 16.538, 18.945, 20.659], [1894.5628934845588, 2006.5246274246645, 1665.044064674493, 955.8344335997431, 1342.6810105546826], [615, 616, 617, 618, 619]], [22, 7540, [54495, 54666, 54841, 55012, 55176, 55344, 55492, 55639, 55768], [47288.917, 47314.828, 47324.808, 47231.634, 47371.771, 47404.768, 47361.702, 47224.532, 47232.925], [58346.284, 58347.73, 58238.959, 58329.369, 58303.825, 58368.406, 58385.977, 58188.509, 58118.998], [35.759, 14.911, 41.496, 33.311, 21.17, 20.828, 29.51, 23.596, 20.669], [2489.44852932802, 982.6823297543742, 3234.607169664073, 783.3208846969769, 6633.573878798374, 1719.814260373668, 1377.4932374074815, 1466.7272370040826, 1080.7659216351637], [615, 616, 617, 618, 619, 620, 621, 622, 623]], [6, 7541, [54496, 54667, 54842, 55014, 55177], [47485.994, 47442.62, 47457.042, 47461.256, 47506.123], [22210.111, 22269.534, 22282.759, 22223.33, 22160.249], [26.873, 26.211, 28.869, 16.59, 18.535], [878.2667880551296, 2254.7178260848577, 1110.0843278436937, 696.4056972382315, 1032.5408888690404], [615, 616, 617, 618, 619]], [5, 7626, [54567, 54737, 54923, 55091, 55250, 55415], [15876.667, 15918.925, 15964.459, 15925.169, 16044.549, 16032.736], [20094.482, 20070.513, 20052.13, 20032.734, 20009.716, 19975.797], [14.149, 15.486, 9.152, 9.163, 24.025, 22.935], [3348.8725913946537, 2190.111344818598, 2842.3573710738406, 3596.922453687293, 2417.7785140207184, 9659.563285343696], [616, 617, 618, 619, 620, 621]], [17, 7644, [55119, 55277, 55440, 55587, 55719, 55841, 55972, 56108], [24914.884, 24948.697, 24921.667, 24955.35, 25003.434, 25001.89, 25049.215, 25089.611], [46120.864, 46090.558, 46078.227, 46068.959, 45997.285, 45998.747, 45903.552, 45939.163], [30.155, 17.84, 30.853, 27.789, 18.827, 18.896, 20.41, 30.08], [826.1188281683585, 2624.0229424059153, 3292.6753815874954, 1657.8116533551756, 2136.464092082283, 1672.312908860308, 639.7606254295789, 1759.4158954824684], [619, 620, 621, 622, 623, 624, 625, 626]], [2, 7649, [54806, 54977, 55144, 55304, 55459, 55611], [32142.881, 32130.403, 32030.082, 32087.959, 32051.519, 32116.768], [10794.204, 10828.618, 10966.403, 10818.11, 10858.391, 10821.859], [19.933, 18.209, 24.978, 27.257, 23.057, 26.151], [992.1876110018941, 9916.535116389854, 7123.925887995868, 1875.271010789145, 8465.277285803048, 8347.602669267695], [617, 618, 619, 620, 621, 622]], [2, 7650, [55309, 55461, 55612, 55737, 55865], [33255.825, 33326.944, 33261.042, 33212.799, 33176.089], [11039.961, 11050.717, 11036.786, 11120.7, 11112.182], [18.756, 15.832, 24.566, 27.561, 23.417], [1889.3975964191447, 1465.9425689442735, 2186.0744418659224, 2729.4620995419314, 3547.874275379834], [620, 621, 622, 623, 624]], [14, 7656, [55326, 55477, 55628, 55755, 55876, 56010, 56140], [37775.54, 37888.872, 37968.302, 38043.636, 37979.116, 38056.52, 38191.293], [37389.777, 37357.947, 37411.717, 37450.339, 37456.251, 37460.224, 37582.184], [22.329, 14.815, 11.914, 17.13, 9.286, 24.656, 27.172], [5240.9069223144015, 4171.437364896189, 4403.667270143569, 2272.252827420556, 139422.94303370232, 6649.827047653529, 1840.7321332670665], [620, 621, 622, 623, 624, 625, 626]], [8, 7660, [54851, 55021, 55183, 55354, 55501, 55643, 55772, 55893], [832.853, 873.501, 675.429, 674.131, 714.468, 762.738, 761.218, 793.676], [27477.528, 27460.339, 27479.184, 27411.999, 27577.333, 27469.802, 27498.408, 27496.704], [34.91, 38.24, 11.472, 10.477, 19.101, 21.062, 25.996, 10.975], [2816.3734075013813, 1389.7683246899505, 2473.5066727065955, 2039.668783605055, 8335.726465940661, 3653.0586864645206, 4381.969570290268, 114830.15992539616], [618, 619, 620, 621, 622, 623, 624, 625]], [24, 7662, [54838, 55007, 55167, 55336, 55484, 55632, 55757], [42255.707, 42235.802, 42189.377, 42213.755, 42241.583, 42290.321, 42314.982], [70562.258, 70580.757, 70514.546, 70589.106, 70569.566, 70603.877, 70506.172], [20.524, 16.553, 33.398, 14.331, 19.517, 18.487, 19.536], [1014.8077742413371, 1672.6526903628273, 1207.7762503971373, 1177.7800454731446, 888.3006856766484, 1183.7118828341702, 1502.4927849552455], [617, 618, 619, 620, 621, 622, 623]], [15, 7663, [54839, 55008, 55168, 55337, 55485, 55633, 55758, 55879, 56018, 56145, 56264], [42291.404, 42412.566, 42352.901, 42360.01, 42393.34, 42418.39, 42409.466, 42418.994, 42446.874, 42442.331, 42423.281], [42738.002, 42837.237, 42864.503, 42879.88, 42901.113, 42866.245, 42845.987, 42862.034, 42753.148, 42764.403, 42648.935], [36.4, 19.491, 21.271, 19.472, 11.181, 10.397, 11.458, 12.774, 12.72, 23.347, 23.491], [4969.8459151798315, 1232.2424397341297, 1830.523367685627, 1839.2456751956906, 1501.0519031776025, 2078.2273816067677, 2087.0993791398114, 1362.4296957310783, 1501.722761269107, 882.1110901410832, 4772.717803243225], [617, 618, 619, 620, 621, 622, 623, 624, 625, 626, 627]], [6, 7668, [55174, 55342, 55490, 55637, 55765, 55884], [46163.084, 46076.854, 45992.609, 46043.328, 45948.232, 45997.763], [22716.586, 22729.771, 22832.08, 22798.396, 22889.526, 22851.455], [9.653, 9.732, 8.649, 15.498, 20.266, 11.012], [1796.341555252345, 2108.8540913750526, 1541.2873928203567, 1964.734685040145, 1901.5773851676113, 711.6314613720903], [619, 620, 621, 622, 623, 624]], [8, 7672, [54860, 55033, 55196, 55369, 55515, 55654], [2079.641, 2145.429, 2262.18, 2179.274, 2255.167, 2254.629], [26724.74, 26937.081, 26993.831, 27098.521, 27031.521, 27050.406], [26.85, 23.794, 28.615, 17.882, 34.971, 25.634], [729.3983383317602, 4711.50624863369, 1487.82511500098, 1341.0421585851043, 903.8553474551842, 755.5771146078151], [618, 619, 620, 621, 622, 623]], [12, 7676, [55034, 55197, 55372, 55518, 55658, 55787, 55907, 56042, 56168, 56290, 56417, 56540], [2226.317, 2245.592, 2339.334, 2357.05, 2397.931, 2409.794, 2203.458, 2234.466, 2308.093, 2290.934, 2187.38, 2230.191], [37649.027, 37553.28, 37575.298, 37524.47, 37469.873, 37342.227, 37396.929, 37494.91, 37515.521, 37493.019, 37518.551, 37530.373], [14.188, 15.568, 15.37, 13.124, 18.215, 31.762, 29.041, 31.712, 21.83, 24.036, 26.602, 15.692], [3339.4961546008667, 26140.017250409084, 5535.171695573275, 2795.2131030405512, 2322.927601312648, 4130.478034645176, 5965.016894195489, 4579.657030464931, 2597.4557814035497, 5459.811860444284, 5203.387861888203, 9109.442363771986], [619, 620, 621, 622, 623, 624, 625, 626, 627, 628, 629, 630]], [12, 7677, [55199, 55373, 55517, 55657, 55788, 55909, 56044, 56170, 56289], [2519.124, 2620.96, 2592.018, 2391.176, 2518.773, 2564.697, 2575.852, 2508.764, 2489.13], [35676.094, 35737.757, 35705.222, 35587.475, 35645.43, 35736.693, 35718.86, 35727.059, 35739.999], [19.475, 33.37, 11.231, 24.358, 18.526, 15.746, 11.659, 14.21, 38.822], [17936.202829899958, 739.9105050880115, 108110.58900866068, 1472.0081228374636, 14974.681500805653, 1756.3360270979642, 1597.6139111216226, 792.1796053250738, 1447.1551747343028], [620, 621, 622, 623, 624, 625, 626, 627, 628]], [12, 7678, [55044, 55206, 55375, 55524, 55661], [3154.927, 3150.148, 3118.339, 3113.634, 3060.288], [35931.556, 35919.095, 35945.41, 35973.716, 35902.759], [14.425, 18.998, 14.102, 20.404, 18.93], [2969.119422824037, 2384.755290764287, 1261.4997777374413, 1441.1000384256472, 1762.9994769985121], [619, 620, 621, 622, 623]], [11, 7681, [54705, 54886, 55056, 55218, 55386, 55535, 55671, 55797, 55920], [6522.531, 6420.947, 6413.474, 6489.258, 6545.526, 6560.082, 6507.956, 6567.436, 6435.222], [33382.507, 33401.646, 33294.312, 33327.646, 33335.988, 33293.24, 33288.029, 33238.087, 33290.156], [24.767, 20.681, 13.198, 21.267, 16.224, 15.356, 14.41, 24.431, 11.719], [1145.4687713225237, 2476.0559634870906, 645.8093361212087, 2083.169162381485, 1412.5997451341748, 2765.822012490032, 1376.9259632498363, 791.2812867080437, 616.1094311422044], [617, 618, 619, 620, 621, 622, 623, 624, 625]], [11, 7685, [54889, 55064, 55224, 55393, 55541, 55678, 55801, 55924, 56062, 56187, 56311, 56437, 56561, 56675, 56796, 56909, 57017, 57135, 57259, 57374, 57481, 57610, 57717, 57821, 57923, 58032, 58148, 58257, 58357, 58458, 58564, 58673, 58765, 58868, 58977, 59073, 59184, 59284, 59393, 59492, 59585], [7257.753, 7320.951, 7296.326, 7172.737, 7270.522, 7400.486, 7474.977, 7337.707, 7329.661, 7359.509, 7451.38, 7458.806, 7269.31, 7197.65, 7189.448, 7178.062, 7230.811, 7193.888, 7269.805, 7206.284, 7250.64
[truncated: 3,802,601 more chars]
